# Supplementary material for: Synthesis and quantum crystallographic evaluation of WYLID: YLID’s red rival
Source: J Appl Crystallogr. 2025 Apr 4;58(Pt 3):678–87. doi: 10.1107/S160057672500175X (PMC12135977; doi:10.1107/S160057672500175X)
Supplement: Supplementary file 1 [file j-58-00678-sup1.cif]

data_Biindandione_DW_CuKa_100K
#==============================================================================

# PROCESSING SUMMARY (IUCr Office Use Only)

_journal_date_recd_electronic      2024-11-08
_journal_date_to_coeditor         ?
_journal_date_from_coeditor       ?
_journal_date_accepted     ?
_journal_date_printers_first      ?
_journal_date_printers_final      ?
_journal_date_proofs_out          ?
_journal_date_proofs_in           ?
_journal_coeditor_name            ?
_journal_coeditor_code      PL5048
_journal_coeditor_notes
; ?
;
_journal_paper_category      FA
_journal_techeditor_code      ?
_iucr_compatibility_tag          ACTA95
_journal_techeditor_notes  
;
;
_journal_coden_ASTM               ?
_journal_name_full                ?
_journal_year                     ?
_journal_volume                   ?
_journal_issue                    ?
_journal_page_first               ?
_journal_page_last                ?
_journal_suppl_publ_number        ?
_journal_suppl_publ_pages         ?

#==============================================================================

_audit_creation_date               2024-10-29
_audit_creation_method
;
Olex2 1.5-alpha
(compiled 2024.02.16 svn.r378c4104 for OlexSys, GUI svn.r6928)
;
_audit_contact_author_address      ?
_audit_contact_author_email        ?
_audit_contact_author_name         ''
_audit_contact_author_phone        ?
_publ_contact_author_id_orcid      ?
_publ_section_references
;
Bourhis, L.J., Dolomanov, O.V., Gildea, R.J., Howard, J.A.K., Puschmann, H.
 (2015). Acta Cryst. A71, 59-75.

Dolomanov, O.V., Bourhis, L.J., Gildea, R.J, Howard, J.A.K. & Puschmann, H.
 (2009), J. Appl. Cryst. 42, 339-341.

Kleemiss, F., Dolomanov, O.V., Bodensteiner, M., Peyerimhoff, N., Midgley, L.,
Bourhis, L.J., Genoni, A., Malaspina, L.A., Jayatilaka, D., Spencer, J.L.,
White, F., Grundkoetter-Stock, B., Steinhauer, S., Lentz, D., Puschmann, H.,
Grabowsky, S. (2021), Chem. Sci., 12, 1675-1692.

Sheldrick, G.M. (2015). Acta Cryst. A71, 3-8.
;
_chemical_formula_moiety           'C18 H10 O3'
_chemical_formula_sum              'C18 H10 O3'
_chemical_formula_weight           274.278
_chemical_absolute_configuration   unk
_chemical_oxdiff_formula           C18O3H23
loop_
  _atom_type_symbol
  _atom_type_scat_dispersion_real
  _atom_type_scat_dispersion_imag
  _atom_type_scat_source
  _atom_type_scat_dispersion_source
 C 0.01788 0.00908 'NoSpherA2: Chem.Sci. 2021, DOI:10.1039/D0SC05526C'
 'Brennan, Cowan, Rev. Sci. Instrum., 1992, 63, 850'
 H 0.00000 0.00000 'NoSpherA2: Chem.Sci. 2021, DOI:10.1039/D0SC05526C'
 'Brennan, Cowan, Rev. Sci. Instrum., 1992, 63, 850'
 O 0.04960 0.03234 'NoSpherA2: Chem.Sci. 2021, DOI:10.1039/D0SC05526C'
 'Brennan, Cowan, Rev. Sci. Instrum., 1992, 63, 850'

_space_group_crystal_system        'orthorhombic'
_space_group_IT_number             43
_space_group_name_H-M_alt          'F d d 2'
_space_group_name_Hall             ' F 2 -2d'
loop_
  _space_group_symop_id
  _space_group_symop_operation_xyz
 1 x,y,z
 2 -x,-y,z
 3 -x+1/4,y+1/4,z+1/4
 4 x+1/4,-y+1/4,z+1/4
 5 x,y+1/2,z+1/2
 6 -x,-y+1/2,z+1/2
 7 -x+1/4,y+3/4,z+3/4
 8 x+1/4,-y+3/4,z+3/4
 9 x+1/2,y,z+1/2
 10 -x+1/2,-y,z+1/2
 11 -x+3/4,y+1/4,z+3/4
 12 x+3/4,-y+1/4,z+3/4
 13 x+1/2,y+1/2,z
 14 -x+1/2,-y+1/2,z
 15 -x+3/4,y+3/4,z+1/4
 16 x+3/4,-y+3/4,z+1/4

_symmetry_Int_Tables_number        43
_cell_length_a                     18.0174(1)
_cell_length_b                     20.9221(2)
_cell_length_c                     26.0847(2)
_cell_angle_alpha                  90
_cell_angle_beta                   90
_cell_angle_gamma                  90
_cell_volume                       9832.94(13)
_cell_formula_units_Z              32
_cell_measurement_reflns_used      73652
_cell_measurement_temperature      100.00(10)
_cell_measurement_theta_max        74.6990
_cell_measurement_theta_min        3.3130
_exptl_absorpt_coefficient_mu      0.826
_exptl_absorpt_correction_T_max    1.000
_exptl_absorpt_correction_T_min    0.895
_exptl_absorpt_correction_type     gaussian
_exptl_absorpt_process_details
;
CrysAlisPro 1.171.43.93a (Rigaku Oxford Diffraction, 2023)
Numerical absorption correction based on gaussian integration over
a multifaceted crystal model
Empirical absorption correction using spherical harmonics,
implemented in SCALE3 ABSPACK scaling algorithm.
;
_exptl_crystal_colour              'clear green'
_exptl_crystal_colour_lustre       clear
_exptl_crystal_colour_primary      green
_exptl_crystal_density_diffrn      1.482
_exptl_crystal_description         block
_exptl_crystal_F_000               4560.097
loop_
  _exptl_crystal_face_index_h
  _exptl_crystal_face_index_k
  _exptl_crystal_face_index_l
  _exptl_crystal_face_perp_dist
 -2 -2 -1 0.0235
 0 -1 1 0.0479
 -8 4 11 0.0210
 2 -1 -1 0.0461
 -1 1 -2 0.0254
 1 -2 -1 0.0483
 0 -1 -2 0.0476
 1 -2 0 0.0513
 1 2 1 0.0255
 1 0 2 0.0458
 0 2 -1 0.0179
 10 7 -2 0.0141
 -2 -2 1 0.0254
 0 1 -2 0.0226
 11 3 -1 0.0252

_exptl_crystal_size_max            0.087
_exptl_crystal_size_mid            0.077
_exptl_crystal_size_min            0.041
loop_
  _exptl_oxdiff_crystal_face_indexfrac_h
  _exptl_oxdiff_crystal_face_indexfrac_k
  _exptl_oxdiff_crystal_face_indexfrac_l
  _exptl_oxdiff_crystal_face_x
  _exptl_oxdiff_crystal_face_y
  _exptl_oxdiff_crystal_face_z
 -1.9990 -1.9971 -0.9976 -0.0598 0.2129 0.0734
 0.0002 -0.9990 1.0003 -0.0162 0.0556 -0.0746
 -8.1226 3.9934 11.1403 -0.9940 -0.0795 -0.0754
 1.9980 -1.0006 -0.9984 0.1844 0.0035 -0.0634
 -0.9997 0.9995 -1.9998 -0.0148 -0.0098 0.1625
 0.9987 -1.9991 -0.9975 0.1372 0.1050 -0.0501
 -0.0007 -0.9995 -1.9978 0.0877 0.0854 0.0657
 0.9990 -1.9989 0.0019 0.1025 0.0951 -0.0969
 0.9997 1.9977 0.9975 -0.0058 -0.1770 -0.0322
 0.9998 -0.0003 1.9988 -0.0036 -0.0558 -0.1347
 -0.0001 1.9981 -1.0013 -0.0022 -0.1212 0.1024
 9.7119 7.4166 -1.8126 0.5640 -0.8186 -0.1089
 -1.9984 -1.9967 1.0012 -0.1291 0.1931 -0.0201
 -0.0005 0.9988 -1.9997 0.0509 -0.0457 0.1213
 11.4428 2.6175 -1.2124 0.7456 -0.5721 -0.3418

_diffrn_reflns_av_R_equivalents    0.0000
_diffrn_reflns_av_unetI/netI       0.0116
_diffrn_reflns_Laue_measured_fraction_full  0.9996
_diffrn_reflns_Laue_measured_fraction_max  0.9942
_diffrn_reflns_limit_h_max         22
_diffrn_reflns_limit_h_min         0
_diffrn_reflns_limit_k_max         26
_diffrn_reflns_limit_k_min         0
_diffrn_reflns_limit_l_max         31
_diffrn_reflns_limit_l_min         -32
_diffrn_reflns_number              5026
_diffrn_reflns_point_group_measured_fraction_full  0.9996
_diffrn_reflns_point_group_measured_fraction_max  0.9884
_diffrn_reflns_theta_full          67.6840
_diffrn_reflns_theta_max           75.32
_diffrn_reflns_theta_min           3.65
_diffrn_ambient_environment        N~2~
_diffrn_ambient_temperature        100.00(10)
_diffrn_detector                   'Hybrid Pixel Array Detector'
_diffrn_detector_area_resol_mean   10.0000
_diffrn_detector_type              'HyPix-Arc 150'
_diffrn_measured_fraction_theta_full  0.9996
_diffrn_measured_fraction_theta_max  0.9942
_diffrn_measurement_details
;
List of Runs (angles in degrees, time in seconds):

  # Type    Start    End  Width  t~exp~   \w     \q     \k     \f   Frames
--------------------------------------------------------------------------
  1  \w     43.00  74.00   0.50    6.00    --   34.00  65.00  63.30   62
  2  \w     45.00  76.00   0.50    6.00    --   38.00  71.00 109.52   62
  3  \w     57.00  88.00   0.50    6.00    --   50.00  70.00   1.60   62
  4  \w     60.00  91.00   0.50    6.00    --   54.00  72.00-158.57   62
  5  \w     61.00  92.00   0.50    6.00    --   54.00  70.00 145.27   62
  6  \w     60.00  91.00   0.50    6.00    --   54.00  72.00-123.76   62
  7  \w   -103.00 -71.00   0.50    6.00    --  -62.00 -62.00  81.91   64
  8  \w     71.00 103.00   0.50    6.00    --   62.00  63.00  27.02   64
  9  \w    -90.00 -22.00   0.50    6.00    --  -63.83 125.00  90.00  136
 10  \w   -109.00 -76.00   0.50    6.00    --  -66.00 -56.00-178.09   66
 11  \w   -108.00 -76.00   0.50    6.00    --  -66.00 -57.00 -73.25   64
 12  \w   -110.00 -79.00   0.50    6.00    --  -70.00 -64.00  53.63   62
 13  \w   -113.00 -80.00   0.50    6.00    --  -70.00 -55.00-104.10   66
 14  \w   -100.00 -32.00   0.50    6.00    --  -73.70 125.00-180.00  136
 15  \w   -100.00 -32.00   0.50    6.00    --  -73.70 125.00 -90.00  136
 16  \w   -115.00 -83.00   0.50    6.00    --  -74.00 -63.00 127.56   64
 17  \w   -120.00 -86.00   0.50    6.00    --  -74.00 -42.00 149.07   68
 18  \w     38.00  84.00   0.50    6.00    --   75.50 -95.00 150.00   92
 19  \w     38.00  84.00   0.50    6.00    --   75.50 -95.00  90.00   92
 20  \w     34.00 102.00   0.50    6.00    --   75.50-125.00 -30.00  136
 21  \w     34.00 102.00   0.50    6.00    --   75.50-125.00-120.00  136
 22  \w     38.00  84.00   0.50    6.00    --   75.50 -95.00-120.00   92
 23  \w     44.00 121.00   0.50    6.00    --   75.50  15.00 120.00  154
 24  \w     39.00 113.00   0.50    6.00    --   75.94   0.00-150.00  148
 25  \w     34.00 103.00   0.50    6.00    --   75.94-125.00   0.00  138
 26  \w   -118.00 -73.00   0.50    6.00    --  -76.64-125.00-120.00   90
 27  \w   -112.00 -36.00   0.50    6.00    --  -78.25 135.00  56.56  152
 28  \w   -123.00 -40.00   0.50    6.00    --  -78.25 152.00 -25.09  166
 29  \w   -112.00 -36.00   0.50    6.00    --  -78.25 135.00  56.56  152
 30  \w   -123.00 -40.00   0.50    6.00    --  -78.25 152.00 -25.09  166
 31  \w   -123.00 -89.00   0.50    6.00    --  -78.25 -46.00 -93.39   68
 32  \w   -112.00 -36.00   0.50    6.00    --  -78.25 135.00 -69.88  152
 33  \w   -121.00 -89.00   0.50    6.00    --  -78.25 -55.00  72.94   64
 34  \w   -116.00 -37.00   0.50    6.00    --  -78.25 141.00 -40.70  158
 35  \w    -74.00 -42.00   0.50    6.00    --  -78.25  75.00 -65.25   64
 36  \w   -107.00 -36.00   0.50    6.00    --  -78.25 127.00-103.24  142
 37  \w   -121.00 -89.00   0.50    6.00    --  -78.25 -55.00 -37.38   64
 38  \w    -74.00 -43.00   0.50    6.00    --  -78.25  76.00  56.17   62
 39  \w   -107.00 -36.00   0.50    6.00    --  -78.25 127.00-103.24  142
 40  \w     90.00 127.00   0.50    6.00    --   79.75  36.00  34.29   74
 41  \w     68.00 127.00   0.50    6.00    --   79.75  24.00 -88.79  118
 42  \w     39.00 101.00   0.50    6.00    --   79.75-116.00-152.30  124
 43  \w     90.00 127.00   0.50    6.00    --   79.75  36.00 123.88   74
 44  \w     37.00 110.00   0.50    6.00    --   79.75-129.00 -56.06  146
 45  \w     72.00 127.00   0.50    6.00    --   79.75  25.00-160.60  110
 46  \w    -19.00   7.00   0.50    6.00    --   -6.00 103.00  32.70   52
 47  \w      3.00  34.00   0.50    6.00    --   10.00  93.00-119.98   62
 48  \w      6.00  34.00   0.50    6.00    --   14.00  94.00 131.32   56
 49  \w     27.00  59.00   0.50    6.00    --   22.00  74.00  -8.47   64
 50  \w     17.00  43.00   0.50    6.00    --   22.00  90.00 161.11   52
 51  \w     34.00  66.00   0.50    6.00    --   30.00  76.00  16.31   64
 52  \w     33.00  65.00   0.50    6.00    --   30.00  77.00 -73.11   64
 53  \w     51.00  83.00   0.50    6.00    --   42.00  63.00 -30.85   64
 54  \w     47.00  79.00   0.50    6.00    --   42.00  74.00-179.83   64
 55  \w   -111.00 -36.00   0.50    6.00    --  -73.70   0.00-150.00  150
 56  \w   -111.00 -36.00   0.50    6.00    --  -73.70   0.00 -90.00  150
 57  \w   -114.00 -82.00   0.50    6.00    --  -74.00 -65.00 -14.05   64
 58  \w     39.00 113.00   0.50    6.00    --   75.94   0.00  30.00  148
 59  \w   -118.00 -73.00   0.50    6.00    --  -76.64-125.00 150.00   90
 60  \w   -118.00 -73.00   0.50    6.00    --  -76.64-125.00  90.00   90
 61  \w   -103.00 -35.00   0.50    6.00    --  -76.64 125.00 -30.00  136
 62  \w   -113.00 -79.00   0.50    6.00    --  -78.00 -80.00-109.35   68
 63  \w   -117.00 -86.00   0.50    6.00    --  -78.25 -68.00   8.46   62
 64  \w   -118.00 -86.00   0.50    6.00    --  -78.25 -66.00  93.98   64
 65  \w   -113.00 -80.00   0.50    6.00    --  -78.25 -79.00-154.82   66
 66  \w   -121.00 -89.00   0.50    6.00    --  -78.25 -55.00 -15.14   64
 67  \w   -120.00 -88.00   0.50    6.00    --  -78.25 -59.00 136.81   64
 68  \w   -120.00 -88.00   0.50    6.00    --  -78.25 -60.00-141.39   64
 69  \w   -107.00 -36.00   0.50    6.00    --  -78.25 127.00 164.97  142
 70  \w   -116.00 -85.00   0.50    6.00    --  -78.25 -71.00-100.32   62
 71  \w   -113.00 -80.00   0.50    6.00    --  -78.25 -80.00  62.87   66
 72  \w   -113.00 -80.00   0.50    6.00    --  -78.25 -79.00 179.54   66
 73  \w   -119.00 -87.00   0.50    6.00    --  -78.25 -62.00 -38.07   64
 74  \w   -119.00 -87.00   0.50    6.00    --  -78.25 -62.00  72.23   64
 75  \w   -119.00 -87.00   0.50    6.00    --  -78.25 -62.00 -78.28   64
 76  \w   -115.00 -37.00   0.50    6.00    --  -78.25 139.00  19.56  156
 77  \w   -120.00 -88.00   0.50    6.00    --  -78.25 -60.00-155.34   64
 78  \w   -121.00 -89.00   0.50    6.00    --  -78.25 -55.00 144.87   64
 79  \w   -120.00 -88.00   0.50    6.00    --  -78.25 -59.00 -53.09   64
 80  \w   -113.00 -81.00   0.50    6.00    --  -78.25 -78.00  38.43   64
 81  \w   -113.00 -81.00   0.50    6.00    --  -78.25 -78.00 129.65   64
 82  \w      2.00  29.00   0.50    6.00    --   10.00  96.00  52.58   54
 83  \w    -25.00   2.00   0.50    6.00    --  -10.00 106.00-140.20   54
 84  \w     13.00  42.00   0.50    6.00    --   18.00  91.00-109.45   58
 85  \w     39.00  70.00   0.50    6.00    --   34.00  75.00-151.03   62
 86  \w     45.00  76.00   0.50    6.00    --   38.00  71.00 -66.90   62
 87  \w     45.00  76.00   0.50    6.00    --   38.00  71.00-120.14   62
 88  \w     43.00  75.00   0.50    6.00    --   38.00  74.00 125.60   64
 89  \w     53.00  84.00   0.50    6.00    --   46.00  71.00  59.95   62
 90  \w     57.00  88.00   0.50    6.00    --   50.00  71.00  24.86   62
 91  \w     60.00  91.00   0.50    6.00    --   54.00  72.00 177.27   62
 92  \w     64.00  95.00   0.50    6.00    --   58.00  72.00 -37.69   62
 93  \w     25.00  71.00   0.50    6.00    --   62.96 -95.00  60.00   92
 94  \w     38.00  84.00   0.50    6.00    --   75.50 -95.00 120.00   92
 95  \w   -118.00 -73.00   0.50    6.00    --  -76.64-125.00 -60.00   90
 96  \w   -103.00 -35.00   0.50    6.00    --  -76.64 125.00  90.00  136
 97  \w   -115.00 -83.00   0.50    6.00    --  -78.25 -74.00 140.84   64
 98  \w   -123.00 -40.00   0.50    6.00    --  -78.25 151.00  90.02  166
 99  \w   -121.00 -88.00   0.50    6.00    --  -78.25 -56.00 -76.92   66
100  \w   -120.00 -88.00   0.50    6.00    --  -78.25 -60.00-160.59   64
101  \w   -120.00 -88.00   0.50    6.00    --  -78.25 -58.00  29.45   64
102  \w   -120.00 -87.00   0.50    6.00    --  -78.25 -61.00 -99.33   66
103  \w    -69.00 -37.00   0.50    6.00    --  -78.25  62.00 -36.72   64
104  \w     68.00 127.00   0.50    6.00    --   79.75  24.00  27.35  118
105  \w     48.00 124.00   0.50    6.00    --   79.75  13.00 127.21  152
;
_diffrn_measurement_device         'four-circle diffractometer'
_diffrn_measurement_device_type    'XtaLAB Synergy R, DW system, HyPix-Arc 150'
_diffrn_measurement_method         '\w scans'
_diffrn_orient_matrix_type        
 'CrysAlisPro convention (1999,Acta A55,543-557)'
_diffrn_orient_matrix_UB_11        0.0657137000
_diffrn_orient_matrix_UB_12        -0.0184846000
_diffrn_orient_matrix_UB_13        -0.0346841000
_diffrn_orient_matrix_UB_21        -0.0360353000
_diffrn_orient_matrix_UB_22        -0.0656029000
_diffrn_orient_matrix_UB_23        -0.0098976000
_diffrn_orient_matrix_UB_31        -0.0411866000
_diffrn_orient_matrix_UB_32        0.0278225000
_diffrn_orient_matrix_UB_33        -0.0467717000
_diffrn_radiation_monochromator    mirror
_diffrn_radiation_probe            x-ray
_diffrn_radiation_type             'Cu K\a'
_diffrn_radiation_wavelength       1.54184
_diffrn_source                     'Rotating-anode X-ray tube'
_diffrn_source_type                'Rigaku (Cu) X-ray Source'
_reflns_Friedel_coverage           0.982
_reflns_limit_h_max                22
_reflns_limit_h_min                -22
_reflns_limit_k_max                26
_reflns_limit_k_min                -26
_reflns_limit_l_max                31
_reflns_limit_l_min                -32
_reflns_number_gt                  4962
_reflns_number_total               5026
_reflns_threshold_expression       I>=2u(I)
_computing_cell_refinement         'CrysAlisPro 1.171.43.93a (Rigaku OD, 2023)'
_computing_data_collection        
 'CrysAlisPro system (CCD 43.131a 64-bit (release 19-07-2024))'
_computing_data_reduction          'CrysAlisPro 1.171.43.93a (Rigaku OD, 2023)'
_computing_molecular_graphics      'Olex2 1.5-alpha (Dolomanov et al., 2009)'
_computing_publication_material    'Olex2 1.5-alpha (Dolomanov et al., 2009)'
_computing_structure_refinement   
 'olex2.refine 1.5-alpha (Bourhis et al., 2015)'
_computing_structure_solution      'SHELXT  (Sheldrick, 2015)'
_refine_diff_density_max           0.0968
_refine_diff_density_min           -0.0924
_refine_diff_density_rms           0.0178
_refine_ls_abs_structure_details  
 'Hooft, R.W.W., Straver, L.H., Spek, A.L. (2010). J. Appl. Cryst., 43, 665-668.'
_refine_ls_abs_structure_Flack     0.01(3)
_refine_ls_d_res_high              0.7969
_refine_ls_d_res_low               12.0960
_refine_ls_goodness_of_fit_ref     1.0550
_refine_ls_hydrogen_treatment      mixed
_refine_ls_matrix_type             full
_refine_ls_number_constraints      0
_refine_ls_number_parameters       559
_refine_ls_number_reflns           5026
_refine_ls_number_restraints       1
_refine_ls_R_factor_all            0.0163
_refine_ls_R_factor_gt             0.0161
_refine_ls_restrained_S_all        1.0550
_refine_ls_shift/su_max            0.0006
_refine_ls_shift/su_mean           0.0001
_refine_ls_structure_factor_coef   Fsqd
_refine_ls_weighting_details      
 'w=1/[\s^2^(Fo^2^)+(0.0108P)^2^+5.3369P] where P=(Fo^2^+2Fc^2^)/3'
_refine_ls_weighting_scheme        calc
_refine_ls_wR_factor_gt            0.0366
_refine_ls_wR_factor_ref           0.0366
_olex2_refinement_description
;
1. Fixed Uiso
 At 1.2 times of:
  All C(H) groups
;
_olex2_refine_details
;
Refinement using NoSpherA2, an implementation of
NOn-SPHERical Atom-form-factors in Olex2.
Please cite:
F. Kleemiss et al. Chem. Sci. DOI 10.1039/D0SC05526C - 2021
NoSpherA2 implementation of HAR makes use of
tailor-made aspherical atomic form factors calculated
on-the-fly from a Hirshfeld-partitioned electron density (ED) - not from
spherical-atom form factors.

The ED is calculated from a gaussian basis set single determinant SCF
wavefunction - either Hartree-Fock or DFT using selected funtionals
 - for a fragment of the crystal.
This fragment can be embedded in an electrostatic crystal field by employing cluster charges
or modelled using implicit solvation models, depending on the software used.
The following options were used:
   SOFTWARE:       ORCA 5.0
   PARTITIONING:   NoSpherA2
   INT ACCURACY:   Normal
   METHOD:         R2SCAN
   BASIS SET:      def2-TZVP
   CHARGE:         0
   MULTIPLICITY:   1
   DATE:           2024-10-29_14-21-30
;
_atom_sites_solution_primary       dual
loop_
  _atom_site_label
  _atom_site_type_symbol
  _atom_site_fract_x
  _atom_site_fract_y
  _atom_site_fract_z
  _atom_site_U_iso_or_equiv
  _atom_site_adp_type
  _atom_site_occupancy
  _atom_site_refinement_flags_posn
 O001 O 0.61309(4) 0.23438(3) 0.42945(2) 0.02124(14) Uani 1.000000 .
 O002 O 0.45005(4) 0.11263(3) 0.63386(2) 0.02509(15) Uani 1.000000 .
 O003 O 0.65045(4) 0.27707(3) 0.60654(2) 0.02282(15) Uani 1.000000 .
 O004 O 0.51041(4) 0.36719(3) 0.56850(2) 0.02551(15) Uani 1.000000 .
 O005 O 0.55046(4) 0.40568(3) 0.39138(2) 0.02635(15) Uani 1.000000 .
 O006 O 0.39099(4) 0.20858(3) 0.36612(3) 0.02482(15) Uani 1.000000 .
 C007 C 0.65151(5) 0.27837(4) 0.55985(3) 0.01667(18) Uani 1.000000 .
 C008 C 0.56398(5) 0.18809(4) 0.53893(3) 0.01532(17) Uani 1.000000 .
 C009 C 0.68611(5) 0.30962(4) 0.47653(3) 0.01675(17) Uani 1.000000 .
 C00A C 0.47422(5) 0.10634(4) 0.54307(3) 0.01710(18) Uani 1.000000 .
 C00B C 0.52087(5) 0.12439(4) 0.45740(3) 0.01765(18) Uani 1.000000 .
 C00C C 0.57321(5) 0.44878(4) 0.52073(3) 0.02010(19) Uani 1.000000 .
 C00D C 0.47225(5) 0.07721(4) 0.44047(4) 0.01909(19) Uani 1.000000 .
 C00E C 0.69592(5) 0.32371(4) 0.52838(3) 0.01677(17) Uani 1.000000 .
 C00F C 0.46197(5) 0.31878(4) 0.45917(3) 0.01823(19) Uani 1.000000 .
 C00G C 0.61155(5) 0.23502(4) 0.52340(3) 0.01597(17) Uani 1.000000 .
 C00H C 0.42433(5) 0.04535(4) 0.47409(4) 0.02006(18) Uani 1.000000 .
 C00I C 0.52128(5) 0.14040(4) 0.50970(3) 0.01557(17) Uani 1.000000 .
 C00J C 0.63359(5) 0.25529(4) 0.47070(3) 0.01642(17) Uani 1.000000 .
 C00K C 0.42571(5) 0.05904(4) 0.52616(4) 0.01951(18) Uani 1.000000 .
 C00L C 0.50735(5) 0.36740(4) 0.47472(3) 0.01835(18) Uani 1.000000 .
 C00M C 0.32634(5) 0.18788(5) 0.47249(4) 0.02207(19) Uani 1.000000 .
 C00N C 0.45647(6) 0.29893(5) 0.40348(3) 0.01982(18) Uani 1.000000 .
 C00O C 0.54867(5) 0.40963(5) 0.43796(3) 0.01999(19) Uani 1.000000 .
 C00P C 0.30832(6) 0.18722(5) 0.52433(4) 0.0236(2) Uani 1.000000 .
 C00Q C 0.37759(5) 0.23306(4) 0.45582(4) 0.01948(19) Uani 1.000000 .
 C00R C 0.41125(5) 0.27751(4) 0.48882(3) 0.01855(18) Uani 1.000000 .
 C00S C 0.60163(6) 0.48881(5) 0.55840(4) 0.0232(2) Uani 1.000000 .
 C00T C 0.52609(5) 0.39093(4) 0.52713(3) 0.01973(19) Uani 1.000000 .
 C00U C 0.58698(5) 0.45946(4) 0.46886(4) 0.01949(19) Uani 1.000000 .
 C00V C 0.54543(5) 0.17904(5) 0.59510(3) 0.01927(18) Uani 1.000000 .
 C00W C 0.40526(5) 0.24185(4) 0.40315(3) 0.01978(19) Uani 1.000000 .
 C00X C 0.76968(6) 0.39307(5) 0.45389(4) 0.0224(2) Uani 1.000000 .
 C00Y C 0.72265(5) 0.34382(4) 0.43840(4) 0.01997(19) Uani 1.000000 .
 C00Z C 0.48432(5) 0.12937(4) 0.59597(3) 0.01910(18) Uani 1.000000 .
 C010 C 0.65855(6) 0.55163(5) 0.49023(4) 0.0253(2) Uani 1.000000 .
 C011 C 0.77901(5) 0.40790(5) 0.50591(4) 0.0224(2) Uani 1.000000 .
 C012 C 0.63050(6) 0.51057(5) 0.45279(4) 0.0231(2) Uani 1.000000 .
 C013 C 0.39151(5) 0.27705(5) 0.54090(4) 0.02115(19) Uani 1.000000 .
 C014 C 0.64401(6) 0.54100(5) 0.54249(4) 0.0255(2) Uani 1.000000 .
 C015 C 0.34047(5) 0.23182(5) 0.55755(4) 0.0222(2) Uani 1.000000 .
 C016 C 0.74196(5) 0.37338(4) 0.54402(4) 0.02004(19) Uani 1.000000 .
 H00Y H 0.7141(7) 0.3317(6) 0.3977(5) 0.039(3) Uani 1.000000 .
 H00X H 0.7981(7) 0.4211(6) 0.4252(5) 0.047(4) Uani 1.000000 .
 H011 H 0.8155(7) 0.4475(6) 0.5182(5) 0.042(4) Uani 1.000000 .
 H016 H 0.7497(8) 0.3847(6) 0.5843(5) 0.039(3) Uani 1.000000 .
 H00B H 0.5579(7) 0.1482(6) 0.4307(4) 0.032(3) Uani 1.000000 .
 H00D H 0.4719(7) 0.0638(6) 0.3999(4) 0.038(3) Uani 1.000000 .
 H00H H 0.3861(7) 0.0089(6) 0.4593(4) 0.037(4) Uani 1.000000 .
 H012 H 0.6416(8) 0.5176(6) 0.4111(5) 0.040(4) Uani 1.000000 .
 H010 H 0.6913(7) 0.5921(5) 0.4787(5) 0.039(3) Uani 1.000000 .
 H014 H 0.6681(8) 0.5752(6) 0.5689(6) 0.053(4) Uani 1.000000 .
 H00S H 0.5914(8) 0.4795(6) 0.5983(5) 0.040(3) Uani 1.000000 .
 H013 H 0.4178(7) 0.3124(5) 0.5664(4) 0.030(3) Uani 1.000000 .
 H015 H 0.3230(7) 0.2316(6) 0.5981(5) 0.039(3) Uani 1.000000 .
 H00P H 0.2680(7) 0.1521(6) 0.5397(5) 0.039(3) Uani 1.000000 .
 H00M H 0.3010(7) 0.1549(6) 0.4447(5) 0.038(3) Uani 1.000000 .
 H00e H 0.4357(8) 0.3380(6) 0.3794(5) 0.039(3) Uani 1.000000 .
 H00a H 0.5273(7) 0.2238(6) 0.6135(4) 0.036(3) Uani 1.000000 .
 H00c H 0.5934(7) 0.1612(7) 0.6168(5) 0.046(4) Uani 1.000000 .
 H00f H 0.5097(7) 0.2870(7) 0.3869(5) 0.040(3) Uani 1.000000 .
 H00K H 0.3910(7) 0.0343(6) 0.5540(5) 0.035(3) Uani 1.000000 .

loop_
  _atom_site_aniso_label
  _atom_site_aniso_U_11
  _atom_site_aniso_U_22
  _atom_site_aniso_U_33
  _atom_site_aniso_U_12
  _atom_site_aniso_U_13
  _atom_site_aniso_U_23
 O001 0.0267(4) 0.0226(3) 0.0144(3) -0.0044(3) 0.0014(3) -0.0006(3)
 O002 0.0253(3) 0.0349(4) 0.0151(3) -0.0085(3) 0.0028(3) 0.0007(3)
 O003 0.0279(3) 0.0255(3) 0.0150(3) -0.0059(3) -0.0049(3) 0.0020(3)
 O004 0.0306(4) 0.0315(4) 0.0144(3) -0.0021(3) -0.0013(3) -0.0007(3)
 O005 0.0339(4) 0.0303(4) 0.0149(3) -0.0072(3) 0.0001(3) -0.0001(3)
 O006 0.0322(4) 0.0251(4) 0.0172(3) 0.0001(3) -0.0022(3) -0.0045(3)
 C007 0.0177(4) 0.0169(4) 0.0154(4) -0.0008(3) -0.0023(3) 0.0013(3)
 C008 0.0154(4) 0.0171(4) 0.0134(4) -0.0009(3) -0.0008(3) 0.0013(3)
 C009 0.0168(4) 0.0163(4) 0.0171(4) 0.0003(3) 0.0012(3) 0.0009(3)
 C00A 0.0177(4) 0.0186(4) 0.0151(4) -0.0016(3) 0.0002(3) 0.0001(3)
 C00B 0.0193(4) 0.0187(4) 0.0150(4) -0.0016(4) 0.0008(3) -0.0013(3)
 C00C 0.0217(4) 0.0217(5) 0.0169(5) 0.0045(4) -0.0026(3) -0.0026(4)
 C00D 0.0218(5) 0.0184(4) 0.0170(5) -0.0023(4) 0.0007(4) -0.0024(3)
 C00E 0.0161(4) 0.0166(4) 0.0177(4) 0.0002(3) -0.0021(3) 0.0010(3)
 C00F 0.0189(4) 0.0214(5) 0.0144(4) 0.0034(3) -0.0008(3) -0.0007(3)
 C00G 0.0167(4) 0.0168(4) 0.0144(4) -0.0004(3) -0.0000(3) 0.0006(3)
 C00H 0.0212(4) 0.0195(5) 0.0194(4) -0.0028(4) 0.0010(4) -0.0022(4)
 C00I 0.0160(4) 0.0163(4) 0.0144(4) -0.0008(3) -0.0001(3) -0.0003(3)
 C00J 0.0176(4) 0.0173(4) 0.0143(4) 0.0004(3) 0.0006(4) 0.0003(4)
 C00K 0.0201(4) 0.0210(4) 0.0174(5) -0.0043(4) 0.0018(4) -0.0016(4)
 C00L 0.0186(4) 0.0218(5) 0.0147(4) 0.0028(4) -0.0009(3) -0.0009(4)
 C00M 0.0242(5) 0.0232(5) 0.0188(5) 0.0003(4) -0.0004(4) -0.0015(4)
 C00N 0.0208(5) 0.0245(5) 0.0141(4) 0.0015(4) -0.0012(4) -0.0023(4)
 C00O 0.0220(5) 0.0218(4) 0.0161(5) 0.0013(4) -0.0008(3) -0.0002(3)
 C00P 0.0258(5) 0.0257(5) 0.0193(5) -0.0004(4) 0.0011(4) -0.0009(4)
 C00Q 0.0202(4) 0.0216(5) 0.0166(4) 0.0028(4) -0.0005(4) -0.0015(3)
 C00R 0.0188(4) 0.0215(4) 0.0153(4) 0.0039(4) -0.0000(3) -0.0009(3)
 C00S 0.0273(5) 0.0236(5) 0.0187(5) 0.0048(4) -0.0034(4) -0.0049(4)
 C00T 0.0219(4) 0.0229(5) 0.0143(4) 0.0043(4) -0.0008(4) -0.0009(4)
 C00U 0.0217(4) 0.0198(5) 0.0170(4) 0.0032(4) -0.0023(4) -0.0003(4)
 C00V 0.0209(5) 0.0229(5) 0.0140(4) -0.0045(4) -0.0008(3) 0.0010(4)
 C00W 0.0223(5) 0.0230(5) 0.0141(4) 0.0034(4) -0.0011(3) -0.0024(4)
 C00X 0.0215(5) 0.0191(5) 0.0267(5) -0.0023(4) 0.0029(4) 0.0034(4)
 C00Y 0.0210(5) 0.0180(5) 0.0209(5) -0.0012(4) 0.0035(4) 0.0023(4)
 C00Z 0.0197(4) 0.0234(5) 0.0142(4) -0.0025(4) 0.0010(3) 0.0007(3)
 C010 0.0300(5) 0.0207(5) 0.0253(5) -0.0003(4) -0.0061(4) -0.0025(4)
 C011 0.0199(4) 0.0186(5) 0.0286(5) -0.0025(4) -0.0008(4) 0.0027(4)
 C012 0.0270(5) 0.0214(5) 0.0210(5) -0.0000(4) -0.0034(4) -0.0009(4)
 C013 0.0225(5) 0.0247(5) 0.0163(4) 0.0018(4) 0.0006(4) -0.0019(4)
 C014 0.0292(5) 0.0229(5) 0.0245(5) 0.0032(4) -0.0070(4) -0.0041(4)
 C015 0.0241(5) 0.0259(5) 0.0165(5) -0.0008(4) 0.0012(4) -0.0008(4)
 C016 0.0193(4) 0.0187(5) 0.0221(5) -0.0026(3) -0.0026(4) 0.0015(4)
 H00Y 0.040(8) 0.049(9) 0.028(8) -0.004(7) 0.004(7) -0.003(7)
 H00X 0.038(8) 0.040(8) 0.062(10) -0.017(7) 0.006(7) 0.005(7)
 H011 0.033(8) 0.036(8) 0.056(10) -0.020(7) 0.002(7) 0.003(7)
 H016 0.059(9) 0.031(7) 0.027(7) -0.012(6) 0.003(7) 0.003(6)
 H00B 0.036(8) 0.041(8) 0.020(7) -0.017(7) 0.002(6) 0.004(6)
 H00D 0.048(9) 0.052(9) 0.015(7) -0.012(7) -0.007(6) -0.005(6)
 H00H 0.054(9) 0.036(8) 0.021(7) -0.029(7) -0.005(6) -0.006(6)
 H012 0.057(10) 0.039(9) 0.025(8) -0.014(7) 0.002(7) -0.003(6)
 H010 0.046(9) 0.031(8) 0.040(8) -0.012(7) -0.021(7) -0.007(7)
 H014 0.057(9) 0.031(8) 0.072(11) -0.005(7) -0.031(8) -0.006(8)
 H00S 0.049(9) 0.048(9) 0.024(8) 0.003(7) -0.001(6) 0.001(6)
 H013 0.043(8) 0.026(8) 0.021(7) -0.008(6) -0.016(6) 0.002(6)
 H015 0.042(8) 0.049(9) 0.027(8) -0.008(7) 0.001(6) 0.005(6)
 H00P 0.036(8) 0.044(8) 0.037(8) -0.013(7) 0.016(7) 0.010(7)
 H00M 0.042(8) 0.043(9) 0.029(8) -0.004(7) 0.004(7) -0.012(7)
 H00e 0.064(10) 0.027(7) 0.027(8) 0.000(7) -0.011(7) 0.011(6)
 H00a 0.059(9) 0.027(8) 0.023(7) -0.015(7) 0.010(7) -0.011(6)
 H00c 0.023(7) 0.068(11) 0.047(9) -0.007(7) -0.009(7) 0.022(8)
 H00f 0.032(7) 0.064(10) 0.023(7) 0.002(7) 0.002(6) -0.010(7)
 H00K 0.034(8) 0.042(8) 0.029(7) -0.013(7) 0.006(6) 0.001(6)

loop_
  _geom_bond_atom_site_label_1
  _geom_bond_atom_site_label_2
  _geom_bond_distance
  _geom_bond_site_symmetry_2
  _geom_bond_publ_flag
 O001 C00J 1.2188(11) . ?
 O002 C00Z 1.2169(11) . ?
 O003 C007 1.2181(11) . ?
 O004 C00T 1.2211(11) . ?
 O005 C00O 1.2183(11) . ?
 O006 C00W 1.2180(11) . ?
 C007 C00E 1.4880(12) . ?
 C007 C00G 1.4984(12) . ?
 C008 C00G 1.3648(12) . ?
 C008 C00I 1.4728(12) . ?
 C008 C00V 1.5147(12) . ?
 C009 C00E 1.3953(12) . ?
 C009 C00J 1.4869(12) . ?
 C009 C00Y 1.3911(13) . ?
 C00A C00I 1.4088(12) . ?
 C00A C00K 1.3919(13) . ?
 C00A C00Z 1.4729(12) . ?
 C00B C00D 1.3916(13) . ?
 C00B C00I 1.4048(12) . ?
 C00B H00B 1.085(11) . ?
 C00C C00S 1.3890(13) . ?
 C00C C00T 1.4877(13) . ?
 C00C C00U 1.3935(13) . ?
 C00D C00H 1.3997(13) . ?
 C00D H00D 1.095(11) . ?
 C00E C016 1.3909(12) . ?
 C00F C00L 1.3667(13) . ?
 C00F C00N 1.5141(12) . ?
 C00F C00R 1.4762(13) . ?
 C00G C00J 1.4924(12) . ?
 C00H C00K 1.3884(13) . ?
 C00H H00H 1.097(11) . ?
 C00K H00K 1.088(12) . ?
 C00L C00O 1.5015(13) . ?
 C00L C00T 1.4918(12) . ?
 C00M C00P 1.3907(13) . ?
 C00M C00Q 1.3910(13) . ?
 C00M H00M 1.101(12) . ?
 C00N C00W 1.5092(13) . ?
 C00N H00e 1.096(12) . ?
 C00N H00f 1.082(13) . ?
 C00O C00U 1.4877(13) . ?
 C00P C015 1.3990(14) . ?
 C00P H00P 1.108(11) . ?
 C00Q C00R 1.4049(13) . ?
 C00Q C00W 1.4733(12) . ?
 C00R C013 1.4042(13) . ?
 C00S C014 1.3956(15) . ?
 C00S H00S 1.074(12) . ?
 C00U C012 1.3907(14) . ?
 C00V C00Z 1.5142(13) . ?
 C00V H00a 1.102(13) . ?
 C00V H00c 1.099(13) . ?
 C00X C00Y 1.3939(13) . ?
 C00X C011 1.4021(14) . ?
 C00X H00X 1.080(13) . ?
 C00Y H00Y 1.103(12) . ?
 C010 C012 1.3954(14) . ?
 C010 C014 1.4057(14) . ?
 C010 H010 1.074(12) . ?
 C011 C016 1.3985(13) . ?
 C011 H011 1.105(12) . ?
 C012 H012 1.116(12) . ?
 C013 C015 1.3892(14) . ?
 C013 H013 1.102(11) . ?
 C014 H014 1.084(13) . ?
 C015 H015 1.102(12) . ?
 C016 H016 1.086(12) . ?

loop_
  _geom_angle_atom_site_label_1
  _geom_angle_atom_site_label_2
  _geom_angle_atom_site_label_3
  _geom_angle
  _geom_angle_site_symmetry_1
  _geom_angle_site_symmetry_3
  _geom_angle_publ_flag
 C00E C007 O003 125.04(9) . . ?
 C00G C007 O003 127.83(9) . . ?
 C00G C007 C00E 107.10(7) . . ?
 C00I C008 C00G 131.44(8) . . ?
 C00V C008 C00G 121.04(8) . . ?
 C00V C008 C00I 107.51(7) . . ?
 C00J C009 C00E 109.96(7) . . ?
 C00Y C009 C00E 121.63(8) . . ?
 C00Y C009 C00J 128.41(9) . . ?
 C00K C00A C00I 122.81(9) . . ?
 C00Z C00A C00I 109.82(8) . . ?
 C00Z C00A C00K 127.37(8) . . ?
 C00I C00B C00D 118.73(9) . . ?
 H00B C00B C00D 120.6(6) . . ?
 H00B C00B C00I 120.6(6) . . ?
 C00T C00C C00S 128.42(9) . . ?
 C00U C00C C00S 121.63(9) . . ?
 C00U C00C C00T 109.94(8) . . ?
 C00H C00D C00B 121.82(9) . . ?
 H00D C00D C00B 119.5(7) . . ?
 H00D C00D C00H 118.7(7) . . ?
 C009 C00E C007 109.39(7) . . ?
 C016 C00E C007 129.43(9) . . ?
 C016 C00E C009 121.18(8) . . ?
 C00N C00F C00L 121.88(8) . . ?
 C00R C00F C00L 130.55(8) . . ?
 C00R C00F C00N 107.57(8) . . ?
 C008 C00G C007 123.29(8) . . ?
 C00J C00G C007 106.54(7) . . ?
 C00J C00G C008 130.16(8) . . ?
 C00K C00H C00D 120.24(9) . . ?
 H00H C00H C00D 119.8(6) . . ?
 H00H C00H C00K 119.9(6) . . ?
 C00A C00I C008 109.71(8) . . ?
 C00B C00I C008 131.84(8) . . ?
 C00B C00I C00A 118.44(8) . . ?
 C009 C00J O001 123.89(8) . . ?
 C00G C00J O001 129.09(8) . . ?
 C00G C00J C009 107.00(7) . . ?
 C00H C00K C00A 117.90(9) . . ?
 H00K C00K C00A 119.2(6) . . ?
 H00K C00K C00H 122.9(6) . . ?
 C00O C00L C00F 123.02(8) . . ?
 C00T C00L C00F 130.78(9) . . ?
 C00T C00L C00O 106.20(8) . . ?
 C00Q C00M C00P 117.75(9) . . ?
 H00M C00M C00P 122.6(7) . . ?
 H00M C00M C00Q 119.7(7) . . ?
 C00W C00N C00F 105.22(8) . . ?
 H00e C00N C00F 111.6(7) . . ?
 H00e C00N C00W 112.2(7) . . ?
 H00f C00N C00F 112.9(6) . . ?
 H00f C00N C00W 110.9(7) . . ?
 H00f C00N H00e 104.2(10) . . ?
 C00L C00O O005 127.61(9) . . ?
 C00U C00O O005 125.14(9) . . ?
 C00U C00O C00L 107.24(8) . . ?
 C015 C00P C00M 119.93(10) . . ?
 H00P C00P C00M 120.8(7) . . ?
 H00P C00P C015 119.3(7) . . ?
 C00R C00Q C00M 123.01(9) . . ?
 C00W C00Q C00M 126.94(9) . . ?
 C00W C00Q C00R 110.05(8) . . ?
 C00Q C00R C00F 109.47(8) . . ?
 C013 C00R C00F 131.90(9) . . ?
 C013 C00R C00Q 118.61(9) . . ?
 C014 C00S C00C 117.59(10) . . ?
 H00S C00S C00C 120.8(7) . . ?
 H00S C00S C014 121.6(7) . . ?
 C00C C00T O004 124.21(8) . . ?
 C00L C00T O004 128.55(9) . . ?
 C00L C00T C00C 107.14(8) . . ?
 C00O C00U C00C 109.33(8) . . ?
 C012 C00U C00C 121.09(9) . . ?
 C012 C00U C00O 129.58(9) . . ?
 C00Z C00V C008 105.11(7) . . ?
 H00a C00V C008 112.4(6) . . ?
 H00a C00V C00Z 111.2(6) . . ?
 H00c C00V C008 111.5(7) . . ?
 H00c C00V C00Z 109.3(7) . . ?
 H00c C00V H00a 107.3(10) . . ?
 C00N C00W O006 125.86(8) . . ?
 C00Q C00W O006 126.65(9) . . ?
 C00Q C00W C00N 107.48(8) . . ?
 C011 C00X C00Y 121.14(9) . . ?
 H00X C00X C00Y 119.3(7) . . ?
 H00X C00X C011 119.6(7) . . ?
 C00X C00Y C009 117.43(9) . . ?
 H00Y C00Y C009 120.3(7) . . ?
 H00Y C00Y C00X 122.3(7) . . ?
 C00A C00Z O002 127.16(9) . . ?
 C00V C00Z O002 125.35(8) . . ?
 C00V C00Z C00A 107.48(7) . . ?
 C014 C010 C012 120.91(10) . . ?
 H010 C010 C012 119.2(6) . . ?
 H010 C010 C014 119.9(6) . . ?
 C016 C011 C00X 121.09(9) . . ?
 H011 C011 C00X 121.2(7) . . ?
 H011 C011 C016 117.7(7) . . ?
 C010 C012 C00U 117.82(10) . . ?
 H012 C012 C00U 119.8(7) . . ?
 H012 C012 C010 122.4(7) . . ?
 C015 C013 C00R 118.34(9) . . ?
 H013 C013 C00R 118.1(6) . . ?
 H013 C013 C015 123.5(6) . . ?
 C010 C014 C00S 120.94(10) . . ?
 H014 C014 C00S 123.1(8) . . ?
 H014 C014 C010 116.0(8) . . ?
 C013 C015 C00P 122.33(9) . . ?
 H015 C015 C00P 118.2(7) . . ?
 H015 C015 C013 119.4(7) . . ?
 C011 C016 C00E 117.52(9) . . ?
 H016 C016 C00E 121.5(6) . . ?
 H016 C016 C011 120.9(6) . . ?

loop_
  _geom_torsion_atom_site_label_1
  _geom_torsion_atom_site_label_2
  _geom_torsion_atom_site_label_3
  _geom_torsion_atom_site_label_4
  _geom_torsion
  _geom_torsion_site_symmetry_1
  _geom_torsion_site_symmetry_2
  _geom_torsion_site_symmetry_3
  _geom_torsion_site_symmetry_4
  _geom_torsion_publ_flag
 O001 C00J C009 C00E 177.47(9) . . . . ?
 O001 C00J C009 C00Y -2.77(11) . . . . ?
 O001 C00J C00G C007 -178.01(10) . . . . ?
 O001 C00J C00G C008 0.72(12) . . . . ?
 O002 C00Z C00A C00I 176.20(10) . . . . ?
 O002 C00Z C00A C00K -2.89(13) . . . . ?
 O002 C00Z C00V C008 -173.78(11) . . . . ?
 O003 C007 C00E C009 177.44(10) . . . . ?
 O003 C007 C00E C016 -2.09(12) . . . . ?
 O003 C007 C00G C008 3.17(12) . . . . ?
 O003 C007 C00G C00J -177.99(11) . . . . ?
 O004 C00T C00C C00S -6.32(12) . . . . ?
 O004 C00T C00C C00U 173.66(10) . . . . ?
 O004 C00T C00L C00F 8.37(13) . . . . ?
 O004 C00T C00L C00O -172.57(10) . . . . ?
 O005 C00O C00L C00F -3.11(12) . . . . ?
 O005 C00O C00L C00T 177.74(11) . . . . ?
 O005 C00O C00U C00C -179.47(10) . . . . ?
 O005 C00O C00U C012 0.77(13) . . . . ?
 O006 C00W C00N C00F -173.90(10) . . . . ?
 O006 C00W C00Q C00M -4.57(12) . . . . ?
 O006 C00W C00Q C00R 174.90(10) . . . . ?
 C007 C00E C009 C00J 1.22(8) . . . . ?
 C007 C00E C009 C00Y -178.56(7) . . . . ?
 C007 C00E C016 C011 178.38(10) . . . . ?
 C007 C00G C008 C00I -178.49(8) . . . . ?
 C007 C00G C008 C00V 3.16(10) . . . . ?
 C007 C00G C00J C009 0.28(8) . . . . ?
 C008 C00G C00J C009 179.02(10) . . . . ?
 C008 C00I C00A C00K 178.42(7) . . . . ?
 C008 C00I C00A C00Z -0.72(8) . . . . ?
 C008 C00I C00B C00D -178.51(10) . . . . ?
 C008 C00V C00Z C00A 5.63(8) . . . . ?
 C009 C00E C016 C011 -1.10(10) . . . . ?
 C009 C00Y C00X C011 -0.71(10) . . . . ?
 C00A C00I C00B C00D 2.20(10) . . . . ?
 C00A C00K C00H C00D 1.93(11) . . . . ?
 C00B C00D C00H C00K -1.86(11) . . . . ?
 C00C C00S C014 C010 -1.35(11) . . . . ?
 C00C C00T C00L C00F -175.15(7) . . . . ?
 C00C C00T C00L C00O 3.91(8) . . . . ?
 C00C C00U C00O C00L 1.68(8) . . . . ?
 C00C C00U C012 C010 -1.41(11) . . . . ?
 C00E C016 C011 C00X 0.31(11) . . . . ?
 C00F C00L C00O C00U 175.70(9) . . . . ?
 C00F C00N C00W C00Q 4.69(8) . . . . ?
 C00F C00R C00Q C00M -179.46(7) . . . . ?
 C00F C00R C00Q C00W 1.05(8) . . . . ?
 C00F C00R C013 C015 179.16(10) . . . . ?
 C00L C00O C00U C012 -178.07(7) . . . . ?
 C00M C00P C015 C013 -1.05(11) . . . . ?
 C00M C00Q C00R C013 -0.99(11) . . . . ?
 C00M C00Q C00W C00N 176.85(10) . . . . ?
 C00N C00W C00Q C00R -3.68(8) . . . . ?
 C00O C00U C012 C010 178.33(10) . . . . ?
 C00P C015 C013 C00R -0.12(12) . . . . ?
 C00Q C00R C013 C015 1.10(10) . . . . ?
 C00S C014 C010 C012 0.53(12) . . . . ?
 C00U C012 C010 C014 0.86(11) . . . . ?

loop_
  _diffrn_refln_index_h
  _diffrn_refln_index_k
  _diffrn_refln_index_l
  _diffrn_refln_intensity_net
  _diffrn_refln_intensity_u
 0 0 -32 31.55 0.76
 4 0 -32 118.54 1.86
 2 2 -32 6.64 0.32
 0 4 -32 160.21 2.33
 2 4 -32 2.73 0.55
 1 1 -31 15.38 0.42
 3 1 -31 9.7 0.23
 5 1 -31 6.71 0.19
 1 3 -31 7.71 0.23
 3 3 -31 20.63 0.27
 5 3 -31 0.92 0.2
 1 5 -31 6.5 0.24
 3 5 -31 6.33 0.22
 5 5 -31 12.55 0.46
 1 7 -31 3.36 0.29
 3 7 -31 31.27 1.9
 2 0 -30 75.4 0.95
 6 0 -30 5.28 0.43
 0 2 -30 66.56 1.8
 2 2 -30 15.58 0.3
 4 2 -30 16.44 0.37
 6 2 -30 8.54 0.26
 8 2 -30 6.4 0.28
 2 4 -30 17 0.28
 4 4 -30 22.74 0.41
 6 4 -30 16.59 0.35
 8 4 -30 9.59 0.46
 0 6 -30 3.08 0.27
 2 6 -30 2.14 0.2
 4 6 -30 19.26 0.32
 6 6 -30 52.68 0.77
 2 8 -30 5.55 0.25
 4 8 -30 4.71 0.25
 1 1 -29 1.06 0.2
 3 1 -29 3.67 0.22
 5 1 -29 8.83 0.24
 7 1 -29 3.91 0.19
 9 1 -29 2.8 0.22
 1 3 -29 2.01 0.21
 3 3 -29 0.06 0.2
 5 3 -29 13.08 0.25
 7 3 -29 2.63 0.2
 9 3 -29 13.45 0.73
 1 5 -29 4.46 0.2
 3 5 -29 4.62 0.2
 5 5 -29 32.79 0.41
 7 5 -29 4.92 0.27
 9 5 -29 3.32 0.32
 1 7 -29 1.5 0.17
 3 7 -29 5.68 0.2
 5 7 -29 11.5 0.34
 7 7 -29 7.73 0.41
 1 9 -29 9.02 0.19
 3 9 -29 2.75 0.21
 5 9 -29 2.47 0.27
 1 11 -29 17.19 0.52
 3 11 -29 5.4 0.38
 0 0 -28 20.85 0.5
 4 0 -28 3.37 0.31
 8 0 -28 13.29 0.36
 2 2 -28 3.54 0.23
 4 2 -28 2.01 0.22
 6 2 -28 9.48 0.23
 8 2 -28 4.94 0.22
 10 2 -28 2.42 0.23
 0 4 -28 6.78 0.33
 2 4 -28 2.48 0.2
 4 4 -28 11.78 0.26
 6 4 -28 2.43 0.22
 8 4 -28 16.4 0.32
 10 4 -28 0.93 0.28
 2 6 -28 7.54 0.22
 4 6 -28 23.3 0.31
 6 6 -28 0.44 0.19
 8 6 -28 0.33 0.26
 10 6 -28 3.18 0.55
 0 8 -28 28.91 0.39
 2 8 -28 1.46 0.19
 4 8 -28 7.7 0.21
 6 8 -28 3.66 0.23
 8 8 -28 1.78 0.24
 2 10 -28 5.51 0.2
 4 10 -28 1.41 0.2
 6 10 -28 5.86 0.29
 0 12 -28 2.7 0.23
 2 12 -28 2.54 0.17
 4 12 -28 13.83 0.48
 1 1 -27 31.19 0.35
 3 1 -27 31.88 0.35
 5 1 -27 9.03 0.25
 7 1 -27 13.96 0.27
 9 1 -27 5.56 0.27
 11 1 -27 6.14 0.3
 1 3 -27 26.02 0.32
 3 3 -27 2.69 0.23
 5 3 -27 10.43 0.25
 7 3 -27 3.26 0.21
 9 3 -27 1.08 0.22
 11 3 -27 13.46 0.34
 1 5 -27 20.57 0.31
 3 5 -27 19.12 0.59
 5 5 -27 15.03 0.28
 7 5 -27 4.81 0.23
 9 5 -27 4.44 0.26
 11 5 -27 0.45 0.24
 1 7 -27 9.68 0.23
 3 7 -27 3.49 0.2
 5 7 -27 2.2 0.19
 7 7 -27 4.86 0.26
 9 7 -27 8.77 0.32
 1 9 -27 1.75 0.18
 3 9 -27 2.72 0.2
 5 9 -27 14.54 0.27
 7 9 -27 0.33 0.22
 9 9 -27 18.44 1.14
 1 11 -27 1.64 0.19
 3 11 -27 2.47 0.17
 5 11 -27 9.05 0.28
 7 11 -27 9.98 0.45
 1 13 -27 2.97 0.18
 3 13 -27 2.12 0.19
 5 13 -27 1.52 0.36
 2 0 -26 29.61 0.82
 6 0 -26 20.26 0.42
 10 0 -26 6.63 0.29
 0 2 -26 23.27 0.66
 2 2 -26 84.31 1.9
 4 2 -26 3.04 0.33
 6 2 -26 39.88 0.38
 8 2 -26 7 0.22
 10 2 -26 6.44 0.22
 12 2 -26 1.67 0.22
 2 4 -26 6.3 0.39
 4 4 -26 41.68 0.38
 6 4 -26 6.63 0.24
 8 4 -26 15.81 0.29
 10 4 -26 21.23 0.38
 12 4 -26 17.42 0.43
 0 6 -26 7.06 0.36
 2 6 -26 61.91 0.58
 4 6 -26 1.73 0.19
 6 6 -26 34.16 0.34
 8 6 -26 8.81 0.26
 10 6 -26 48.14 0.81
 12 6 -26 59.91 3.04
 2 8 -26 7.48 0.22
 4 8 -26 19.19 0.26
 6 8 -26 2.47 0.23
 8 8 -26 4.16 0.25
 10 8 -26 0.24 0.25
 0 10 -26 5.44 0.28
 2 10 -26 14.02 0.24
 4 10 -26 13.88 0.29
 6 10 -26 24.55 0.71
 8 10 -26 40.32 1.21
 10 10 -26 7.1 0.34
 2 12 -26 9.08 0.22
 4 12 -26 6.25 0.2
 6 12 -26 5.68 0.29
 8 12 -26 24.33 0.95
 0 14 -26 35.9 0.94
 2 14 -26 3.23 0.18
 4 14 -26 64.29 1.13
 1 1 -25 29.93 0.33
 3 1 -25 14.29 0.36
 5 1 -25 10.77 0.37
 7 1 -25 21.36 0.3
 9 1 -25 6.25 0.23
 11 1 -25 16.57 0.27
 13 1 -25 9.14 0.53
 1 3 -25 7.52 0.25
 3 3 -25 14.2 0.27
 5 3 -25 15.44 0.57
 7 3 -25 5.82 0.24
 9 3 -25 25.21 0.32
 11 3 -25 25.71 0.39
 13 3 -25 8.29 0.34
 1 5 -25 6.53 0.29
 3 5 -25 54.7 0.61
 5 5 -25 21.87 0.44
 7 5 -25 2.33 0.23
 9 5 -25 18.54 0.36
 11 5 -25 4.67 0.29
 13 5 -25 9.9 0.52
 1 7 -25 3.71 0.5
 3 7 -25 3.63 0.24
 5 7 -25 16.02 0.34
 7 7 -25 21.17 0.36
 9 7 -25 11.74 0.33
 11 7 -25 23.09 0.52
 13 7 -25 28.43 0.88
 1 9 -25 42.68 0.5
 3 9 -25 8.12 0.23
 5 9 -25 8.81 0.23
 7 9 -25 55.05 0.53
 9 9 -25 4.36 0.37
 11 9 -25 7.23 0.41
 1 11 -25 9.28 0.23
 3 11 -25 13.07 0.27
 5 11 -25 13.45 0.24
 7 11 -25 34.18 0.57
 9 11 -25 33.03 1.03
 1 13 -25 4.22 0.21
 3 13 -25 61.12 0.82
 5 13 -25 12.72 0.26
 7 13 -25 4.43 0.29
 9 13 -25 26.97 0.93
 1 15 -25 5.81 0.2
 3 15 -25 7.37 0.21
 5 15 -25 32.92 1.17
 0 0 -24 254.24 1.85
 4 0 -24 8.24 0.34
 8 0 -24 99.16 2.51
 12 0 -24 36.62 0.46
 2 2 -24 118.07 1.32
 4 2 -24 14.14 0.3
 6 2 -24 270.72 1.85
 8 2 -24 20.92 0.44
 10 2 -24 75.81 0.91
 12 2 -24 28.97 0.59
 14 2 -24 4.38 0.23
 0 4 -24 33.97 1.26
 2 4 -24 24.17 0.28
 4 4 -24 17.26 0.46
 6 4 -24 4.04 0.26
 8 4 -24 5.74 0.25
 10 4 -24 8.59 0.25
 12 4 -24 25.7 0.56
 14 4 -24 4.38 0.29
 2 6 -24 110.59 1.06
 4 6 -24 9.64 0.27
 6 6 -24 3.3 0.47
 8 6 -24 7.75 0.26
 10 6 -24 92.09 0.84
 12 6 -24 36.58 0.97
 14 6 -24 14.8 1.44
 0 8 -24 69.09 2.74
 2 8 -24 2.64 0.36
 4 8 -24 13.16 0.75
 6 8 -24 68.53 0.65
 8 8 -24 31.5 0.75
 10 8 -24 5.22 0.34
 12 8 -24 7.63 0.37
 2 10 -24 14.03 0.29
 4 10 -24 12.83 0.41
 6 10 -24 43.05 0.53
 8 10 -24 17.88 0.96
 10 10 -24 12.02 0.89
 12 10 -24 4.7 0.32
 0 12 -24 19.29 0.39
 2 12 -24 12.98 0.25
 4 12 -24 7.83 0.25
 6 12 -24 7.4 0.23
 8 12 -24 6.39 0.27
 10 12 -24 3.24 0.31
 2 14 -24 31.15 0.34
 4 14 -24 6.87 0.25
 6 14 -24 25.83 0.45
 8 14 -24 0.5 0.2
 0 16 -24 1.28 0.27
 2 16 -24 2.37 0.19
 4 16 -24 4.52 0.19
 6 16 -24 2.06 0.28
 1 1 -23 45.06 0.53
 3 1 -23 351.34 3.2
 5 1 -23 117.73 1.6
 7 1 -23 50.66 1.11
 9 1 -23 46.99 1.25
 11 1 -23 19.69 0.3
 13 1 -23 3.31 0.2
 15 1 -23 6.93 0.24
 1 3 -23 277.24 2.14
 3 3 -23 36.17 0.32
 5 3 -23 46.47 0.5
 7 3 -23 125.59 1.48
 9 3 -23 11.98 0.43
 11 3 -23 35.92 0.32
 13 3 -23 7.23 0.23
 15 3 -23 41.55 1.47
 1 5 -23 303.07 1.83
 3 5 -23 21.99 0.46
 5 5 -23 60.48 0.44
 7 5 -23 55.37 0.45
 9 5 -23 27.35 0.68
 11 5 -23 20.75 0.81
 13 5 -23 3.46 0.21
 15 5 -23 29.49 0.64
 1 7 -23 6.94 0.4
 3 7 -23 186.53 1.4
 5 7 -23 42.52 0.57
 7 7 -23 43.94 0.83
 9 7 -23 60.36 0.76
 11 7 -23 40.64 0.66
 13 7 -23 3.99 0.3
 1 9 -23 47.81 0.91
 3 9 -23 88.71 1.12
 5 9 -23 50.15 0.92
 7 9 -23 22.94 0.3
 9 9 -23 2.73 0.38
 11 9 -23 18.45 0.5
 13 9 -23 0.34 0.25
 1 11 -23 7.23 0.31
 3 11 -23 67.56 0.52
 5 11 -23 34.2 0.62
 7 11 -23 74.33 0.53
 9 11 -23 12.03 0.65
 11 11 -23 18.52 0.75
 1 13 -23 10.32 0.25
 3 13 -23 33.14 0.37
 5 13 -23 40.39 0.34
 7 13 -23 6.9 0.22
 9 13 -23 8.03 0.3
 11 13 -23 5.77 0.29
 1 15 -23 20.56 0.32
 3 15 -23 1.17 0.18
 5 15 -23 0.15 0.17
 7 15 -23 39.56 0.86
 9 15 -23 13.84 1.96
 1 17 -23 16.33 0.3
 3 17 -23 21.81 0.47
 5 17 -23 2.01 0.26
 2 0 -22 7.74 0.3
 6 0 -22 119.18 1.46
 10 0 -22 84.42 1.31
 14 0 -22 52.89 0.77
 0 2 -22 26.38 0.48
 2 2 -22 104.97 0.54
 4 2 -22 21.49 0.31
 6 2 -22 372.35 2.43
 8 2 -22 66.16 1.03
 10 2 -22 87.16 1.14
 12 2 -22 11.65 0.42
 14 2 -22 9.34 0.43
 16 2 -22 3.48 0.21
 2 4 -22 28.18 0.43
 4 4 -22 112.1 0.65
 6 4 -22 16.3 0.3
 8 4 -22 110.28 1.11
 10 4 -22 82.36 1.02
 12 4 -22 32.13 0.53
 14 4 -22 4.14 0.26
 16 4 -22 9.04 0.31
 0 6 -22 40.81 1.56
 2 6 -22 350.68 1.77
 4 6 -22 47.98 0.83
 6 6 -22 39 0.68
 8 6 -22 5.43 0.25
 10 6 -22 129.46 1.09
 12 6 -22 23.39 0.49
 14 6 -22 47.77 1.01
 2 8 -22 49.53 0.84
 4 8 -22 72.42 0.72
 6 8 -22 54.25 0.42
 8 8 -22 22.88 0.53
 10 8 -22 3.01 0.25
 12 8 -22 29.25 0.75
 14 8 -22 7.15 0.21
 0 10 -22 140.82 1.96
 2 10 -22 190.91 1.45
 4 10 -22 13.09 0.33
 6 10 -22 44.5 2.41
 8 10 -22 19.31 0.55
 10 10 -22 2.63 0.27
 12 10 -22 9.57 0.29
 14 10 -22 60.82 4.51
 2 12 -22 15.57 0.67
 4 12 -22 13.83 0.44
 6 12 -22 1.78 0.21
 8 12 -22 47.96 0.46
 10 12 -22 18.56 0.37
 12 12 -22 30.71 0.79
 0 14 -22 6.35 0.34
 2 14 -22 36.23 0.72
 4 14 -22 47.89 0.67
 6 14 -22 58 0.48
 8 14 -22 3.14 0.23
 10 14 -22 18.96 0.47
 2 16 -22 45.69 0.61
 4 16 -22 11.85 0.24
 6 16 -22 10.62 0.24
 8 16 -22 10.98 0.35
 0 18 -22 15.47 0.34
 2 18 -22 3.97 0.17
 4 18 -22 8.13 0.24
 1 1 -21 75.24 0.68
 3 1 -21 269.73 1.11
 5 1 -21 32.08 0.41
 7 1 -21 9.25 0.2
 9 1 -21 46.66 0.65
 11 1 -21 166.52 2.73
 13 1 -21 14.32 0.26
 15 1 -21 74.17 0.83
 17 1 -21 2.19 0.22
 1 3 -21 127.18 1.08
 3 3 -21 15.22 0.27
 5 3 -21 44.69 0.4
 7 3 -21 229.38 1.07
 9 3 -21 104.28 1.14
 11 3 -21 49.34 0.8
 13 3 -21 30.85 0.74
 15 3 -21 55.51 0.87
 1 5 -21 40.73 0.5
 3 5 -21 90.77 0.75
 5 5 -21 79.76 0.8
 7 5 -21 81.74 0.85
 9 5 -21 52.54 0.79
 11 5 -21 49.2 0.61
 13 5 -21 12.37 0.44
 15 5 -21 14.74 0.29
 1 7 -21 73.74 0.76
 3 7 -21 114.4 1.01
 5 7 -21 81.67 0.76
 7 7 -21 4.96 0.21
 9 7 -21 12.56 0.33
 11 7 -21 41.3 0.77
 13 7 -21 32.91 1.04
 15 7 -21 11.52 0.45
 1 9 -21 91.31 1.32
 3 9 -21 18.72 0.28
 5 9 -21 117.71 1.38
 7 9 -21 0.3 0.22
 9 9 -21 8.81 0.28
 11 9 -21 0.85 0.24
 13 9 -21 19.72 0.62
 15 9 -21 12.42 0.6
 1 11 -21 6.74 0.24
 3 11 -21 29.33 0.66
 5 11 -21 23.37 0.79
 7 11 -21 49.06 0.86
 9 11 -21 26.17 0.62
 11 11 -21 20.4 0.35
 13 11 -21 3.58 0.26
 1 13 -21 51.33 1.14
 3 13 -21 2.56 0.3
 5 13 -21 7.87 0.33
 7 13 -21 70.94 0.63
 9 13 -21 30.59 0.59
 11 13 -21 14.85 0.31
 13 13 -21 3.23 0.59
 1 15 -21 4.99 0.22
 3 15 -21 7.96 0.22
 5 15 -21 2.43 0.21
 7 15 -21 34.47 0.39
 9 15 -21 12.61 0.52
 11 15 -21 32.8 1.36
 1 17 -21 29.42 0.65
 3 17 -21 19.61 0.41
 5 17 -21 28.76 0.44
 7 17 -21 11.98 0.29
 1 19 -21 13.47 0.31
 3 19 -21 2.13 0.17
 5 19 -21 4.93 0.42
 0 0 -20 0.4 0.33
 4 0 -20 136.7 0.68
 8 0 -20 251.92 2.38
 12 0 -20 66.87 2.08
 16 0 -20 180.46 1.96
 2 2 -20 82.62 0.57
 4 2 -20 56.19 0.56
 6 2 -20 265.29 0.98
 8 2 -20 45.5 0.62
 10 2 -20 223.96 2.04
 12 2 -20 7.45 0.33
 14 2 -20 26.7 0.35
 16 2 -20 16.56 0.26
 0 4 -20 247.21 1.32
 2 4 -20 93.88 0.59
 4 4 -20 50.65 0.63
 6 4 -20 114.42 0.48
 8 4 -20 9.89 0.21
 10 4 -20 9.31 0.24
 12 4 -20 28.1 0.66
 14 4 -20 70.39 1.23
 16 4 -20 0.27 0.17
 2 6 -20 312.65 1.85
 4 6 -20 51.68 0.66
 6 6 -20 52.16 0.34
 8 6 -20 13.42 0.26
 10 6 -20 15.22 0.26
 12 6 -20 10.46 0.24
 14 6 -20 95.1 0.95
 16 6 -20 3.01 0.19
 0 8 -20 147.52 0.95
 2 8 -20 140.51 0.56
 4 8 -20 24.97 0.6
 6 8 -20 222.39 1.41
 8 8 -20 60.87 0.37
 10 8 -20 8.33 0.38
 12 8 -20 67.82 0.66
 14 8 -20 10.29 0.33
 16 8 -20 3.61 0.35
 2 10 -20 259.65 1.26
 4 10 -20 42.39 0.52
 6 10 -20 82.26 0.62
 8 10 -20 8.72 0.49
 10 10 -20 11.66 0.3
 12 10 -20 5.55 0.24
 14 10 -20 34.13 0.95
 0 12 -20 43.34 1.11
 2 12 -20 286.85 1.98
 4 12 -20 20.69 0.97
 6 12 -20 4.45 0.46
 8 12 -20 22.15 0.43
 10 12 -20 23.79 0.78
 12 12 -20 18.66 0.58
 14 12 -20 10.71 0.72
 2 14 -20 26.58 0.81
 4 14 -20 33.47 0.52
 6 14 -20 40.82 0.43
 8 14 -20 3.77 0.31
 10 14 -20 25.57 1.26
 12 14 -20 42.88 0.41
 0 16 -20 66.66 1.92
 2 16 -20 39.21 0.5
 4 16 -20 11.15 0.25
 6 16 -20 68.35 0.67
 8 16 -20 14.62 0.35
 10 16 -20 21.58 0.57
 2 18 -20 37.57 0.61
 4 18 -20 16.98 0.27
 6 18 -20 49.58 0.8
 8 18 -20 37.84 1.78
 0 20 -20 13.1 0.53
 2 20 -20 2.23 0.21
 4 20 -20 3.32 0.39
 1 1 -19 5.8 0.15
 3 1 -19 22.89 0.25
 5 1 -19 175.1 0.84
 7 1 -19 24.8 0.33
 9 1 -19 9.3 0.29
 11 1 -19 61.04 0.38
 13 1 -19 20.67 0.32
 15 1 -19 76.14 1.37
 17 1 -19 52.58 0.93
 1 3 -19 16.99 0.19
 3 3 -19 198.56 0.93
 5 3 -19 13.19 0.18
 7 3 -19 58.47 0.46
 9 3 -19 20.87 0.25
 11 3 -19 89.81 0.97
 13 3 -19 32.6 0.36
 15 3 -19 76.55 0.78
 17 3 -19 10.29 0.36
 1 5 -19 213.24 1.61
 3 5 -19 9.34 0.42
 5 5 -19 4.27 0.18
 7 5 -19 66.5 0.35
 9 5 -19 43.68 0.32
 11 5 -19 180.79 0.97
 13 5 -19 5.47 0.22
 15 5 -19 22.44 0.46
 17 5 -19 17.66 0.56
 1 7 -19 66.37 0.79
 3 7 -19 41.86 0.62
 5 7 -19 131.71 0.61
 7 7 -19 165.99 1.7
 9 7 -19 30.67 0.46
 11 7 -19 64.76 1.76
 13 7 -19 23.87 0.3
 15 7 -19 2.31 0.18
 17 7 -19 8.95 0.44
 1 9 -19 38.85 0.55
 3 9 -19 218.99 1.71
 5 9 -19 3.32 0.19
 7 9 -19 191.47 1.58
 9 9 -19 1.5 0.19
 11 9 -19 8.64 0.29
 13 9 -19 21.84 0.28
 15 9 -19 8.07 0.23
 1 11 -19 115.51 1.7
 3 11 -19 59.65 1.07
 5 11 -19 29.62 0.87
 7 11 -19 19.05 0.32
 9 11 -19 1.16 0.22
 11 11 -19 32.66 0.45
 13 11 -19 21.02 0.36
 15 11 -19 19.32 1.06
 1 13 -19 9.49 0.56
 3 13 -19 95.69 2.04
 5 13 -19 16.7 0.96
 7 13 -19 119.82 1
 9 13 -19 10.08 0.25
 11 13 -19 7.27 0.27
 13 13 -19 2.97 0.23
 1 15 -19 57.02 2.03
 3 15 -19 14.06 0.31
 5 15 -19 27.98 0.56
 7 15 -19 10.9 0.28
 9 15 -19 12.8 0.32
 11 15 -19 14.85 0.3
 1 17 -19 54.94 1.06
 3 17 -19 8.97 0.31
 5 17 -19 2.38 0.22
 7 17 -19 13.17 0.36
 9 17 -19 11.82 0.35
 1 19 -19 20.12 0.51
 3 19 -19 22.97 0.73
 5 19 -19 12.3 0.37
 7 19 -19 9.13 0.56
 2 0 -18 101.07 0.55
 6 0 -18 35.52 0.34
 10 0 -18 234.54 1.84
 14 0 -18 14.07 0.34
 18 0 -18 23.17 0.38
 0 2 -18 88.96 0.81
 2 2 -18 67.42 0.44
 4 2 -18 34.21 0.21
 6 2 -18 116.02 0.49
 8 2 -18 14.21 0.19
 10 2 -18 222.06 1.26
 12 2 -18 138.18 0.62
 14 2 -18 66.9 0.68
 16 2 -18 55.99 0.99
 18 2 -18 40.86 0.96
 2 4 -18 17.27 0.19
 4 4 -18 60.36 0.57
 6 4 -18 165.02 0.87
 8 4 -18 38.69 0.27
 10 4 -18 16.79 0.24
 12 4 -18 220 1.46
 14 4 -18 4.7 0.21
 16 4 -18 24.05 0.5
 18 4 -18 8.52 0.44
 0 6 -18 65.96 0.57
 2 6 -18 149.28 0.68
 4 6 -18 47.2 0.28
 6 6 -18 1.82 0.16
 8 6 -18 114.01 0.44
 10 6 -18 140.33 0.92
 12 6 -18 2.51 0.32
 14 6 -18 112.15 0.89
 16 6 -18 6.25 0.36
 2 8 -18 75.29 0.6
 4 8 -18 15.58 0.24
 6 8 -18 25.43 0.56
 8 8 -18 115.05 1.56
 10 8 -18 13.41 0.37
 12 8 -18 28.93 0.42
 14 8 -18 6.85 0.23
 16 8 -18 18.6 0.66
 0 10 -18 29.21 0.51
 2 10 -18 79.53 1.05
 4 10 -18 13.38 0.23
 6 10 -18 94.88 1.07
 8 10 -18 6.37 0.2
 10 10 -18 46.61 0.89
 12 10 -18 17.89 0.35
 14 10 -18 3.31 0.21
 16 10 -18 5.74 0.32
 2 12 -18 152.45 2.13
 4 12 -18 233.72 3.05
 6 12 -18 65.45 0.5
 8 12 -18 24.12 0.93
 10 12 -18 8.9 0.25
 12 12 -18 20.84 0.28
 14 12 -18 0.49 0.17
 0 14 -18 232.37 1.9
 2 14 -18 259.98 1.87
 4 14 -18 9.86 0.28
 6 14 -18 28.88 0.63
 8 14 -18 15.99 0.29
 10 14 -18 45.92 0.42
 12 14 -18 3.83 0.23
 14 14 -18 5.99 0.74
 2 16 -18 32.23 0.7
 4 16 -18 58.84 0.56
 6 16 -18 22 0.52
 8 16 -18 7.88 0.26
 10 16 -18 30.33 0.71
 12 16 -18 1.68 0.22
 0 18 -18 13.6 0.35
 2 18 -18 21.65 0.26
 4 18 -18 42.05 0.37
 6 18 -18 33.48 0.69
 8 18 -18 21.15 0.74
 10 18 -18 1.38 0.23
 2 20 -18 5.13 0.31
 4 20 -18 55.82 1.41
 6 20 -18 38.9 1.05
 1 1 -17 92.32 0.51
 3 1 -17 52.86 0.53
 5 1 -17 21.66 0.23
 7 1 -17 23.94 0.28
 9 1 -17 11.29 0.19
 11 1 -17 25.81 0.3
 13 1 -17 47.91 0.55
 15 1 -17 70.15 0.88
 17 1 -17 23.26 0.31
 19 1 -17 35.89 0.75
 1 3 -17 92.33 0.85
 3 3 -17 45.36 0.35
 5 3 -17 20.38 0.18
 7 3 -17 45.2 0.26
 9 3 -17 94.85 0.41
 11 3 -17 0.99 0.18
 13 3 -17 67.95 0.87
 15 3 -17 19.98 0.45
 17 3 -17 1.45 0.18
 1 5 -17 6.03 0.15
 3 5 -17 14.33 0.24
 5 5 -17 10.21 0.17
 7 5 -17 29.12 0.22
 9 5 -17 97.45 0.61
 11 5 -17 62.84 0.75
 13 5 -17 42 0.5
 15 5 -17 27.99 0.29
 17 5 -17 18.76 0.29
 1 7 -17 0.25 0.15
 3 7 -17 63.13 0.36
 5 7 -17 67.46 0.53
 7 7 -17 87.76 0.55
 9 7 -17 8.02 0.31
 11 7 -17 23.58 0.47
 13 7 -17 13.08 0.73
 15 7 -17 14.39 0.25
 17 7 -17 7.68 0.22
 1 9 -17 52.58 0.59
 3 9 -17 2.19 0.16
 5 9 -17 72.89 0.52
 7 9 -17 189.96 1.53
 9 9 -17 0.49 0.16
 11 9 -17 9.59 0.38
 13 9 -17 14.7 0.24
 15 9 -17 9.5 0.57
 17 9 -17 26.84 0.66
 1 11 -17 56.52 0.38
 3 11 -17 2.64 0.19
 5 11 -17 9.18 0.42
 7 11 -17 56.18 0.37
 9 11 -17 60.03 0.77
 11 11 -17 62.74 0.72
 13 11 -17 7.63 0.27
 15 11 -17 36.96 0.33
 1 13 -17 50.62 0.59
 3 13 -17 97.76 1.2
 5 13 -17 51.14 0.38
 7 13 -17 16.68 0.39
 9 13 -17 21.42 0.42
 11 13 -17 21.19 0.29
 13 13 -17 12.23 0.34
 15 13 -17 12.83 0.36
 1 15 -17 6.69 0.52
 3 15 -17 55.82 1.38
 5 15 -17 53.18 1.08
 7 15 -17 4.22 0.22
 9 15 -17 4.3 0.26
 11 15 -17 1.05 0.19
 13 15 -17 20.12 0.38
 1 17 -17 85.1 1.19
 3 17 -17 7.53 0.34
 5 17 -17 10.63 0.39
 7 17 -17 4.43 0.23
 9 17 -17 18.97 0.43
 11 17 -17 16.84 0.61
 1 19 -17 5.09 0.18
 3 19 -17 1.93 0.18
 5 19 -17 10.44 0.39
 7 19 -17 14.77 0.29
 9 19 -17 19.55 1
 1 21 -17 7.11 0.38
 3 21 -17 7.04 0.31
 5 21 -17 4.09 0.32
 0 0 -16 411.4 3.27
 4 0 -16 606.34 1.56
 8 0 -16 164.64 0.73
 12 0 -16 187.26 0.85
 16 0 -16 84.12 1.58
 2 2 -16 2.19 0.12
 4 2 -16 204.01 0.77
 6 2 -16 53.34 0.24
 8 2 -16 36.87 0.23
 10 2 -16 3.87 0.17
 12 2 -16 85.51 0.41
 14 2 -16 88.17 1.03
 16 2 -16 97.84 0.82
 18 2 -16 5.9 0.2
 0 4 -16 636.87 2.68
 2 4 -16 145.82 0.6
 4 4 -16 6 0.13
 6 4 -16 6.09 0.17
 8 4 -16 25.92 0.23
 10 4 -16 6.15 0.17
 12 4 -16 19.17 0.6
 14 4 -16 22.47 0.48
 16 4 -16 57.84 0.4
 18 4 -16 19.95 0.25
 2 6 -16 9.67 0.15
 4 6 -16 12.76 0.15
 6 6 -16 170.33 1
 8 6 -16 124.75 0.9
 10 6 -16 47.58 0.33
 12 6 -16 6.45 0.2
 14 6 -16 14.73 0.61
 16 6 -16 40.89 0.34
 18 6 -16 25.56 0.74
 0 8 -16 204.21 1.43
 2 8 -16 43.99 0.49
 4 8 -16 5.32 0.16
 6 8 -16 15.21 0.19
 8 8 -16 360.77 1.81
 10 8 -16 34.77 0.28
 12 8 -16 2.55 0.2
 14 8 -16 39.89 0.63
 16 8 -16 19.39 0.68
 18 8 -16 3.01 0.25
 2 10 -16 32.84 0.37
 4 10 -16 198.36 0.7
 6 10 -16 175.3 0.57
 8 10 -16 36.02 0.28
 10 10 -16 100.57 0.88
 12 10 -16 10.14 0.56
 14 10 -16 40.08 0.57
 16 10 -16 17.1 0.62
 0 12 -16 185.95 1.26
 2 12 -16 29.57 0.77
 4 12 -16 96.75 1.28
 6 12 -16 16.71 0.25
 8 12 -16 10.96 0.4
 10 12 -16 13.77 0.54
 12 12 -16 8.46 0.22
 14 12 -16 17.19 0.32
 16 12 -16 9.6 0.2
 2 14 -16 15.84 0.8
 4 14 -16 24.96 0.54
 6 14 -16 36.6 0.34
 8 14 -16 10.4 0.57
 10 14 -16 7.6 0.23
 12 14 -16 78.69 0.84
 14 14 -16 17.42 0.48
 0 16 -16 356.66 4.31
 2 16 -16 143.12 2
 4 16 -16 48.68 1.53
 6 16 -16 19.05 0.47
 8 16 -16 28.12 0.33
 10 16 -16 1.31 0.19
 12 16 -16 2.19 0.16
 2 18 -16 27.49 0.3
 4 18 -16 49.88 0.93
 6 18 -16 20.98 0.34
 8 18 -16 50.05 0.69
 10 18 -16 5.14 0.23
 0 20 -16 14.51 0.67
 2 20 -16 40.17 0.58
 4 20 -16 22.13 0.57
 6 20 -16 31.88 0.96
 8 20 -16 3.13 0.22
 2 22 -16 3.27 0.33
 4 22 -16 6.37 0.91
 1 1 -15 2.22 0.1
 3 1 -15 11.51 0.14
 5 1 -15 105.29 0.44
 7 1 -15 34.72 0.39
 9 1 -15 25.19 0.19
 11 1 -15 15.27 0.24
 13 1 -15 98.47 1
 15 1 -15 31.25 0.65
 17 1 -15 18.2 0.46
 19 1 -15 5.37 0.4
 1 3 -15 60.17 0.86
 3 3 -15 13.91 0.16
 5 3 -15 47.16 0.31
 7 3 -15 48.04 0.38
 9 3 -15 59.42 0.57
 11 3 -15 10.48 0.19
 13 3 -15 7.79 0.2
 15 3 -15 7.04 0.78
 17 3 -15 23.72 0.54
 19 3 -15 37.25 0.88
 1 5 -15 36.07 0.32
 3 5 -15 32.14 0.22
 5 5 -15 6.24 0.14
 7 5 -15 55.32 0.65
 9 5 -15 202.55 0.89
 11 5 -15 16.14 0.41
 13 5 -15 87.91 0.65
 15 5 -15 28.06 0.31
 17 5 -15 4.86 0.22
 19 5 -15 13.29 0.37
 1 7 -15 81.46 0.5
 3 7 -15 106.6 0.7
 5 7 -15 86.5 0.58
 7 7 -15 19.23 0.2
 9 7 -15 109.07 0.77
 11 7 -15 43.06 0.59
 13 7 -15 6.09 0.25
 15 7 -15 8.15 0.21
 17 7 -15 8.39 0.4
 19 7 -15 2.91 0.31
 1 9 -15 54.83 0.66
 3 9 -15 89.02 0.66
 5 9 -15 6.13 0.39
 7 9 -15 3.91 0.2
 9 9 -15 30.69 0.33
 11 9 -15 42.73 0.42
 13 9 -15 39.23 0.8
 15 9 -15 9.89 0.23
 17 9 -15 17.72 0.31
 1 11 -15 56.87 0.36
 3 11 -15 27.26 0.52
 5 11 -15 161.32 1.73
 7 11 -15 14.5 0.32
 9 11 -15 35.19 0.63
 11 11 -15 17.69 0.32
 13 11 -15 2.52 0.2
 15 11 -15 0.4 0.18
 17 11 -15 5.63 0.26
 1 13 -15 37.25 0.58
 3 13 -15 43.2 0.51
 5 13 -15 66.45 0.49
 7 13 -15 85.53 1.04
 9 13 -15 10.07 0.26
 11 13 -15 1.81 0.2
 13 13 -15 8.9 0.35
 15 13 -15 0.62 0.18
 1 15 -15 20.5 0.51
 3 15 -15 52.78 0.4
 5 15 -15 13.23 0.28
 7 15 -15 0.8 0.31
 9 15 -15 24.66 0.31
 11 15 -15 17.86 0.27
 13 15 -15 15.19 0.58
 15 15 -15 9.43 0.34
 1 17 -15 11.2 0.63
 3 17 -15 40.9 1.45
 5 17 -15 42.04 0.75
 7 17 -15 9.16 0.28
 9 17 -15 5.2 0.22
 11 17 -15 10.37 0.22
 13 17 -15 13.74 0.55
 1 19 -15 6.14 0.24
 3 19 -15 28.88 0.59
 5 19 -15 10.41 0.53
 7 19 -15 45.72 0.63
 9 19 -15 24.1 0.57
 11 19 -15 0.31 0.22
 1 21 -15 5.58 0.35
 3 21 -15 14.71 0.34
 5 21 -15 20.6 0.61
 7 21 -15 17.89 0.57
 1 23 -15 1.09 0.44
 2 0 -14 103.29 0.67
 6 0 -14 25.42 0.24
 10 0 -14 99.64 0.64
 14 0 -14 4.01 0.24
 18 0 -14 114.2 2.08
 0 2 -14 112.05 0.71
 2 2 -14 44.97 0.55
 4 2 -14 8.37 0.15
 6 2 -14 14.3 0.14
 8 2 -14 50.32 0.22
 10 2 -14 41.47 0.49
 12 2 -14 69.96 0.65
 14 2 -14 31.88 0.77
 16 2 -14 6.1 0.21
 18 2 -14 20.97 0.65
 20 2 -14 10.02 0.54
 2 4 -14 2.32 0.12
 4 4 -14 578.75 1.95
 6 4 -14 6 0.12
 8 4 -14 318.54 1.82
 10 4 -14 4.73 0.15
 12 4 -14 36.46 0.38
 14 4 -14 54.47 0.39
 16 4 -14 7.91 0.23
 18 4 -14 12.86 0.21
 20 4 -14 16.48 0.84
 0 6 -14 20.11 0.26
 2 6 -14 92.76 0.5
 4 6 -14 14.15 0.15
 6 6 -14 41.28 0.48
 8 6 -14 79.02 0.32
 10 6 -14 130.12 0.55
 12 6 -14 8.1 0.28
 14 6 -14 4.43 0.19
 16 6 -14 14.71 0.26
 18 6 -14 15.38 0.44
 2 8 -14 65.88 0.47
 4 8 -14 301.45 1.26
 6 8 -14 69.71 0.32
 8 8 -14 29.23 0.3
 10 8 -14 0.97 0.17
 12 8 -14 96.42 0.58
 14 8 -14 0.59 0.33
 16 8 -14 4.23 0.2
 18 8 -14 3.85 0.2
 0 10 -14 26.13 1.04
 2 10 -14 59.15 0.79
 4 10 -14 134.01 1.11
 6 10 -14 18.87 0.27
 8 10 -14 55.77 0.6
 10 10 -14 17.25 0.48
 12 10 -14 9.74 0.27
 14 10 -14 19.86 0.25
 16 10 -14 3.84 0.21
 18 10 -14 0.47 0.18
 2 12 -14 2.01 0.17
 4 12 -14 121.8 1.03
 6 12 -14 3.95 0.25
 8 12 -14 20.82 0.26
 10 12 -14 58.66 0.41
 12 12 -14 64.2 1.03
 14 12 -14 4.14 0.2
 16 12 -14 9.96 0.22
 0 14 -14 386.43 2.61
 2 14 -14 50.21 1.01
 4 14 -14 23.47 0.55
 6 14 -14 58.68 0.69
 8 14 -14 5.19 0.21
 10 14 -14 40.89 0.52
 12 14 -14 1.47 0.17
 14 14 -14 22.04 0.52
 16 14 -14 8.16 0.28
 2 16 -14 31.55 0.41
 4 16 -14 57.82 0.65
 6 16 -14 5.38 0.29
 8 16 -14 12.73 0.4
 10 16 -14 1.48 0.19
 12 16 -14 25.43 0.3
 14 16 -14 5.92 0.38
 0 18 -14 3.23 0.53
 2 18 -14 71.39 2.58
 4 18 -14 21.79 0.33
 6 18 -14 54.74 0.99
 8 18 -14 17.36 0.48
 10 18 -14 11.93 0.23
 12 18 -14 2 0.17
 2 20 -14 39.83 0.58
 4 20 -14 11.19 0.41
 6 20 -14 30.44 0.91
 8 20 -14 54.24 0.89
 10 20 -14 2.42 0.43
 0 22 -14 25.62 0.52
 2 22 -14 34.95 0.8
 4 22 -14 14.71 0.86
 6 22 -14 8.72 0.51
 1 1 -13 206.23 0.53
 3 1 -13 187.34 0.9
 5 1 -13 98.2 0.9
 7 1 -13 19.1 0.15
 9 1 -13 38.45 0.43
 11 1 -13 192.31 0.93
 13 1 -13 10.15 0.22
 15 1 -13 35.14 0.45
 17 1 -13 122.52 0.84
 19 1 -13 14.16 0.36
 1 3 -13 235.75 0.88
 3 3 -13 75.05 0.34
 5 3 -13 30.74 0.25
 7 3 -13 85.09 0.48
 9 3 -13 41.64 0.84
 11 3 -13 1.54 0.14
 13 3 -13 118.13 0.46
 15 3 -13 95.99 1.06
 17 3 -13 0.75 0.16
 19 3 -13 10.59 0.26
 1 5 -13 106.12 0.88
 3 5 -13 25.81 0.29
 5 5 -13 139.33 0.8
 7 5 -13 291.39 1.38
 9 5 -13 1.4 0.12
 11 5 -13 4.82 0.18
 13 5 -13 93.75 0.64
 15 5 -13 53.64 1.41
 17 5 -13 7.74 0.21
 19 5 -13 31.71 0.45
 1 7 -13 6.18 0.18
 3 7 -13 144.34 1.09
 5 7 -13 95.19 0.48
 7 7 -13 8.69 0.15
 9 7 -13 79.96 0.33
 11 7 -13 74.12 1.01
 13 7 -13 56.3 0.64
 15 7 -13 14.06 0.29
 17 7 -13 9.06 0.2
 19 7 -13 10.57 0.24
 1 9 -13 23.91 0.48
 3 9 -13 88.82 0.46
 5 9 -13 80.78 1.09
 7 9 -13 20.61 0.2
 9 9 -13 203.19 1.36
 11 9 -13 29.02 0.32
 13 9 -13 30.85 0.54
 15 9 -13 1.42 0.18
 17 9 -13 11.41 0.32
 19 9 -13 8.85 0.35
 1 11 -13 120.47 0.73
 3 11 -13 38.69 0.47
 5 11 -13 55.14 0.81
 7 11 -13 134.21 0.87
 9 11 -13 78.53 0.41
 11 11 -13 19.22 0.27
 13 11 -13 2.55 0.34
 15 11 -13 1.11 0.19
 17 11 -13 6.72 0.2
 1 13 -13 51.02 0.32
 3 13 -13 6.07 0.17
 5 13 -13 48.69 0.56
 7 13 -13 2.24 0.19
 9 13 -13 4.85 0.2
 11 13 -13 19.82 0.71
 13 13 -13 32.15 0.68
 15 13 -13 0.6 0.18
 17 13 -13 3.17 0.17
 1 15 -13 161.58 1.46
 3 15 -13 103.03 0.8
 5 15 -13 88.14 0.73
 7 15 -13 18.71 0.3
 9 15 -13 10.38 0.4
 11 15 -13 1.59 0.18
 13 15 -13 2.35 0.17
 15 15 -13 5.13 0.16
 1 17 -13 81.64 1.29
 3 17 -13 2.66 0.27
 5 17 -13 15.2 0.59
 7 17 -13 11.33 0.46
 9 17 -13 17.48 0.27
 11 17 -13 8.2 0.22
 13 17 -13 19.73 0.3
 1 19 -13 62.77 1.14
 3 19 -13 105.35 1.42
 5 19 -13 31.81 0.39
 7 19 -13 6.75 0.26
 9 19 -13 26.06 0.5
 11 19 -13 8.14 0.22
 1 21 -13 0.12 0.24
 3 21 -13 22.07 0.55
 5 21 -13 34.77 0.69
 7 21 -13 12.45 0.45
 9 21 -13 43.46 0.87
 1 23 -13 21.43 0.46
 3 23 -13 3.84 0.25
 5 23 -13 10.51 0.79
 0 0 -12 3072.39 7.83
 4 0 -12 145.05 0.63
 8 0 -12 56.79 0.29
 12 0 -12 366.29 1.3
 16 0 -12 37.66 1.24
 20 0 -12 66.23 0.7
 2 2 -12 134.98 0.7
 4 2 -12 37.9 0.21
 6 2 -12 129.37 0.68
 8 2 -12 15.95 0.14
 10 2 -12 80.15 0.67
 12 2 -12 1.12 0.15
 14 2 -12 34.54 0.46
 16 2 -12 27.95 0.57
 18 2 -12 59.22 0.44
 20 2 -12 6.48 0.36
 0 4 -12 37.09 0.28
 2 4 -12 9.21 0.12
 4 4 -12 526.41 2.05
 6 4 -12 115.68 0.78
 8 4 -12 142.63 1.05
 10 4 -12 23.76 0.19
 12 4 -12 17.94 0.31
 14 4 -12 21.55 0.59
 16 4 -12 154.28 1.25
 18 4 -12 20.4 0.26
 20 4 -12 11.88 0.34
 2 6 -12 178.1 1.31
 4 6 -12 88.21 1.24
 6 6 -12 21.65 0.26
 8 6 -12 41.33 0.25
 10 6 -12 86.59 0.91
 12 6 -12 43.95 0.71
 14 6 -12 39.36 0.86
 16 6 -12 10.45 0.25
 18 6 -12 12.23 0.28
 20 6 -12 0.61 0.19
 0 8 -12 108.85 1.02
 2 8 -12 138.96 0.83
 4 8 -12 28.31 0.19
 6 8 -12 0.83 0.11
 8 8 -12 112.92 0.6
 10 8 -12 57.49 0.78
 12 8 -12 29.9 0.3
 14 8 -12 22.99 0.26
 16 8 -12 4.72 0.18
 18 8 -12 2.47 0.2
 2 10 -12 88.01 0.35
 4 10 -12 86.86 0.55
 6 10 -12 33.95 0.47
 8 10 -12 8.22 0.64
 10 10 -12 3.49 0.18
 12 10 -12 21.05 0.27
 14 10 -12 71.74 1.33
 16 10 -12 8.92 0.24
 18 10 -12 20.87 0.43
 0 12 -12 193.65 0.97
 2 12 -12 30.93 0.31
 4 12 -12 76.01 0.62
 6 12 -12 84.28 0.84
 8 12 -12 17.43 0.23
 10 12 -12 57.39 0.97
 12 12 -12 16.08 0.36
 14 12 -12 3.19 0.23
 16 12 -12 5.18 0.22
 18 12 -12 14.33 0.53
 2 14 -12 49.48 0.58
 4 14 -12 27 0.82
 6 14 -12 26.63 0.37
 8 14 -12 9.79 0.22
 10 14 -12 26.96 0.49
 12 14 -12 0.33 0.2
 14 14 -12 1.42 0.19
 16 14 -12 17.94 0.31
 0 16 -12 36.66 0.47
 2 16 -12 61.49 0.82
 4 16 -12 25.66 0.29
 6 16 -12 6.3 0.31
 8 16 -12 48.71 1.72
 10 16 -12 7.39 0.21
 12 16 -12 1.58 0.16
 14 16 -12 17.42 0.89
 2 18 -12 15.35 0.59
 4 18 -12 62.88 0.82
 6 18 -12 0.41 0.26
 8 18 -12 2.91 0.21
 10 18 -12 8.98 0.23
 12 18 -12 13.37 0.42
 14 18 -12 6.01 0.42
 0 20 -12 22.92 0.96
 2 20 -12 89.93 1.8
 4 20 -12 10.57 0.26
 6 20 -12 7.31 0.29
 8 20 -12 4.87 0.24
 10 20 -12 7.18 0.25
 12 20 -12 19.72 0.85
 2 22 -12 1.2 0.22
 4 22 -12 1.47 0.22
 6 22 -12 1.45 0.21
 8 22 -12 40.25 2.03
 0 24 -12 11.69 0.91
 2 24 -12 8.74 0.43
 1 1 -11 701.15 2.7
 3 1 -11 41.16 0.28
 5 1 -11 1.55 0.08
 7 1 -11 5.73 0.26
 9 1 -11 150.18 0.94
 11 1 -11 5.46 0.18
 13 1 -11 7.84 0.32
 15 1 -11 18.48 0.26
 17 1 -11 60.11 0.86
 19 1 -11 0.53 0.15
 21 1 -11 8.15 0.99
 1 3 -11 110.32 0.42
 3 3 -11 156.84 1.21
 5 3 -11 341.67 1.89
 7 3 -11 51.31 0.33
 9 3 -11 18.82 0.51
 11 3 -11 24.56 0.21
 13 3 -11 61.51 0.32
 15 3 -11 11.47 0.24
 17 3 -11 28.05 0.28
 19 3 -11 7.07 0.19
 21 3 -11 11.2 0.77
 1 5 -11 51.44 0.42
 3 5 -11 175.11 0.9
 5 5 -11 202.26 1.06
 7 5 -11 1.6 0.14
 9 5 -11 32.76 0.32
 11 5 -11 18.86 0.2
 13 5 -11 124.64 1.12
 15 5 -11 8.93 0.35
 17 5 -11 13.62 0.57
 19 5 -11 40.17 0.53
 1 7 -11 130.9 1.33
 3 7 -11 36.15 0.46
 5 7 -11 36.41 0.5
 7 7 -11 40.1 0.39
 9 7 -11 30.34 0.2
 11 7 -11 38.07 0.55
 13 7 -11 20.86 0.26
 15 7 -11 19.03 0.4
 17 7 -11 10.28 0.33
 19 7 -11 19.07 0.41
 1 9 -11 136.82 0.86
 3 9 -11 29.04 0.64
 5 9 -11 87.57 0.53
 7 9 -11 35.23 0.29
 9 9 -11 83.14 0.9
 11 9 -11 63.94 0.82
 13 9 -11 47.4 0.4
 15 9 -11 18.09 0.54
 17 9 -11 32.33 0.31
 19 9 -11 0.64 0.17
 1 11 -11 55.77 0.46
 3 11 -11 28.82 0.46
 5 11 -11 23.34 0.31
 7 11 -11 118.94 1.27
 9 11 -11 43.06 0.44
 11 11 -11 13.76 0.4
 13 11 -11 21.51 0.37
 15 11 -11 3.53 0.22
 17 11 -11 2.99 0.19
 19 11 -11 10.58 0.57
 1 13 -11 57.58 0.9
 3 13 -11 11.06 0.23
 5 13 -11 7.09 0.46
 7 13 -11 31.22 0.55
 9 13 -11 118 0.95
 11 13 -11 7.16 0.27
 13 13 -11 19.31 0.31
 15 13 -11 5.44 0.24
 17 13 -11 8.08 0.34
 1 15 -11 0.37 0.16
 3 15 -11 37.49 0.48
 5 15 -11 170.26 1.38
 7 15 -11 25.44 0.6
 9 15 -11 11.02 0.41
 11 15 -11 36.92 0.43
 13 15 -11 0.72 0.17
 15 15 -11 16.29 0.37
 1 17 -11 34.59 0.63
 3 17 -11 2.73 0.19
 5 17 -11 62.24 0.79
 7 17 -11 4.17 0.37
 9 17 -11 3.97 0.25
 11 17 -11 7.47 0.19
 13 17 -11 15.03 0.37
 15 17 -11 20.29 0.86
 1 19 -11 67.24 1.42
 3 19 -11 6.19 0.54
 5 19 -11 22.6 0.97
 7 19 -11 0.75 0.21
 9 19 -11 43.18 0.59
 11 19 -11 1.63 0.17
 13 19 -11 24.36 0.54
 1 21 -11 24.26 1.1
 3 21 -11 4.5 0.22
 5 21 -11 12.99 0.24
 7 21 -11 6.51 0.25
 9 21 -11 4.31 0.22
 11 21 -11 2.7 0.6
 1 23 -11 39.73 1.07
 3 23 -11 25.49 0.51
 5 23 -11 9.4 0.3
 7 23 -11 15.7 0.67
 2 0 -10 36.07 0.17
 6 0 -10 354.77 1.03
 10 0 -10 31.95 0.26
 14 0 -10 38.26 0.41
 18 0 -10 1 0.22
 0 2 -10 45.29 0.49
 2 2 -10 75.54 0.53
 4 2 -10 41.06 0.56
 6 2 -10 478.56 2.07
 8 2 -10 8.18 0.23
 10 2 -10 42.04 0.52
 12 2 -10 6.16 0.21
 14 2 -10 22.3 0.38
 16 2 -10 21.89 0.26
 18 2 -10 34.5 0.57
 20 2 -10 23.07 0.26
 2 4 -10 49.04 0.25
 4 4 -10 92.79 0.37
 6 4 -10 77.82 0.52
 8 4 -10 102.3 0.41
 10 4 -10 142.12 0.67
 12 4 -10 24.96 0.28
 14 4 -10 4.67 0.25
 16 4 -10 36.84 0.6
 18 4 -10 69.87 0.92
 20 4 -10 55.75 1.08
 0 6 -10 284.86 2.03
 2 6 -10 488.08 2.32
 4 6 -10 40.5 0.23
 6 6 -10 72.32 0.53
 8 6 -10 29.3 0.22
 10 6 -10 23.44 0.25
 12 6 -10 14.62 0.52
 14 6 -10 16.68 0.23
 16 6 -10 5.65 0.4
 18 6 -10 9.79 0.31
 20 6 -10 5.34 0.26
 2 8 -10 42.81 0.53
 4 8 -10 147.74 0.88
 6 8 -10 32.15 0.24
 8 8 -10 148.74 0.65
 10 8 -10 67.02 0.52
 12 8 -10 1.1 0.15
 14 8 -10 226.29 1.13
 16 8 -10 66.1 0.74
 18 8 -10 24.81 0.44
 20 8 -10 29.33 1.07
 0 10 -10 59.32 1.3
 2 10 -10 317.26 2.76
 4 10 -10 102.9 0.38
 6 10 -10 29.06 0.45
 8 10 -10 7.21 0.16
 10 10 -10 94.09 0.91
 12 10 -10 18.47 0.37
 14 10 -10 0.71 0.18
 16 10 -10 3.82 0.2
 18 10 -10 0.3 0.17
 2 12 -10 17.22 0.17
 4 12 -10 22.64 0.22
 6 12 -10 59.1 0.98
 8 12 -10 46.69 0.91
 10 12 -10 163.26 1.24
 12 12 -10 124.39 1.25
 14 12 -10 0.15 0.26
 16 12 -10 8.11 0.35
 18 12 -10 5.8 0.31
 0 14 -10 34.67 0.5
 2 14 -10 39.82 0.5
 4 14 -10 43.26 0.84
 6 14 -10 81.87 0.92
 8 14 -10 8.38 0.3
 10 14 -10 10.89 0.28
 12 14 -10 1.9 0.49
 14 14 -10 23.95 0.62
 16 14 -10 4.1 0.19
 2 16 -10 2 0.17
 4 16 -10 15.97 0.31
 6 16 -10 140.44 1.08
 8 16 -10 36.17 0.36
 10 16 -10 10.93 0.45
 12 16 -10 20.59 0.39
 14 16 -10 8.09 0.33
 16 16 -10 8.97 0.21
 0 18 -10 113.74 1.14
 2 18 -10 4.42 0.21
 4 18 -10 16.53 0.63
 6 18 -10 42.94 0.63
 8 18 -10 14.94 0.29
 10 18 -10 27.56 0.71
 12 18 -10 16.33 0.32
 14 18 -10 8.47 0.22
 2 20 -10 41.2 0.94
 4 20 -10 39.87 0.82
 6 20 -10 5.24 0.25
 8 20 -10 3.85 0.4
 10 20 -10 6.24 0.27
 12 20 -10 2.73 0.21
 0 22 -10 22.81 2.32
 2 22 -10 9.3 0.56
 4 22 -10 66.19 0.76
 6 22 -10 3.13 0.35
 8 22 -10 6.21 0.25
 10 22 -10 14.37 0.8
 2 24 -10 49.79 1.54
 4 24 -10 3.71 0.43
 6 24 -10 8.67 0.64
 1 1 -9 188.92 0.41
 3 1 -9 116.98 0.87
 5 1 -9 131.58 0.78
 7 1 -9 257.92 1.65
 9 1 -9 54.74 0.87
 11 1 -9 44.16 0.62
 13 1 -9 14.19 0.27
 15 1 -9 14.93 0.24
 17 1 -9 1.36 0.34
 19 1 -9 15.09 0.34
 21 1 -9 21.85 1.59
 1 3 -9 72.93 0.56
 3 3 -9 741.13 1.76
 5 3 -9 94.57 0.83
 7 3 -9 70.14 0.54
 9 3 -9 8.92 0.16
 11 3 -9 78.11 0.85
 13 3 -9 22.13 0.38
 15 3 -9 79.89 0.84
 17 3 -9 5.62 0.34
 19 3 -9 23.2 0.55
 21 3 -9 17.21 0.78
 1 5 -9 159.83 0.76
 3 5 -9 79.41 0.89
 5 5 -9 4.14 0.08
 7 5 -9 3.2 0.2
 9 5 -9 57.32 0.33
 11 5 -9 20.15 0.21
 13 5 -9 56.42 0.33
 15 5 -9 5.14 0.19
 17 5 -9 32.09 0.65
 19 5 -9 42.08 0.59
 21 5 -9 4.25 0.26
 1 7 -9 293.83 1.39
 3 7 -9 83.93 0.43
 5 7 -9 5.38 0.27
 7 7 -9 179.27 0.89
 9 7 -9 14.37 0.15
 11 7 -9 37.77 0.36
 13 7 -9 21.97 0.39
 15 7 -9 8.97 0.56
 17 7 -9 39.44 1.09
 19 7 -9 35.46 0.53
 1 9 -9 74.97 1.04
 3 9 -9 24.2 0.36
 5 9 -9 63.11 0.47
 7 9 -9 3.94 0.11
 9 9 -9 3.69 0.14
 11 9 -9 28.56 0.33
 13 9 -9 33.61 0.5
 15 9 -9 30.7 0.52
 17 9 -9 10 0.22
 19 9 -9 10.52 0.31
 1 11 -9 35.92 0.69
 3 11 -9 77.22 0.65
 5 11 -9 43.71 0.24
 7 11 -9 39.82 0.48
 9 11 -9 24.08 0.52
 11 11 -9 22.21 0.99
 13 11 -9 23.02 0.6
 15 11 -9 3.12 0.2
 17 11 -9 8.84 0.34
 19 11 -9 22.61 0.31
 1 13 -9 6.52 0.15
 3 13 -9 11.13 0.43
 5 13 -9 57.66 0.46
 7 13 -9 178.71 1.43
 9 13 -9 15.04 0.39
 11 13 -9 6.24 0.24
 13 13 -9 4.68 0.39
 15 13 -9 5.22 0.23
 17 13 -9 6.31 0.2
 1 15 -9 12.78 0.25
 3 15 -9 6.64 0.18
 5 15 -9 52.01 0.52
 7 15 -9 15.35 0.6
 9 15 -9 7 0.39
 11 15 -9 27.54 1.03
 13 15 -9 24.66 0.48
 15 15 -9 21.02 0.29
 17 15 -9 12.87 0.46
 1 17 -9 38.03 0.5
 3 17 -9 62.57 0.87
 5 17 -9 49.29 0.44
 7 17 -9 0.65 0.19
 9 17 -9 0.57 0.32
 11 17 -9 17.56 0.26
 13 17 -9 17.17 0.26
 15 17 -9 2.28 0.16
 1 19 -9 61.19 0.75
 3 19 -9 36.84 0.9
 5 19 -9 1.7 0.37
 7 19 -9 1.31 0.23
 9 19 -9 22.66 0.34
 11 19 -9 9.22 0.24
 13 19 -9 5.55 0.2
 1 21 -9 57.42 0.97
 3 21 -9 16.98 0.74
 5 21 -9 0.65 0.19
 7 21 -9 1.89 0.21
 9 21 -9 49.22 0.8
 11 21 -9 3.77 0.29
 1 23 -9 5.17 0.23
 3 23 -9 31.83 0.34
 5 23 -9 24.88 0.75
 7 23 -9 6.99 0.35
 1 25 -9 0.83 0.4
 3 25 -9 22.2 0.84
 0 0 -8 318.04 1.02
 4 0 -8 41.32 0.28
 8 0 -8 1002.06 4.25
 12 0 -8 111.51 0.63
 16 0 -8 4.08 0.27
 20 0 -8 33.08 0.4
 2 2 -8 49.33 0.17
 4 2 -8 230.4 0.91
 6 2 -8 338.41 1.35
 8 2 -8 17.6 0.29
 10 2 -8 315.53 2.22
 12 2 -8 17.85 0.19
 14 2 -8 46.68 0.33
 16 2 -8 23.15 0.26
 18 2 -8 51.43 0.48
 20 2 -8 44.09 0.56
 0 4 -8 74.72 1
 2 4 -8 385.04 1.26
 4 4 -8 740.73 2.68
 6 4 -8 10.96 0.17
 8 4 -8 64.55 0.64
 10 4 -8 16.39 0.17
 12 4 -8 131.5 0.53
 14 4 -8 8.66 0.32
 16 4 -8 4.22 0.18
 18 4 -8 62.97 0.94
 20 4 -8 16.7 0.29
 2 6 -8 653.16 2.86
 4 6 -8 25.48 0.31
 6 6 -8 196.49 0.59
 8 6 -8 65.84 0.63
 10 6 -8 0.59 0.11
 12 6 -8 44.52 0.35
 14 6 -8 137.69 1.15
 16 6 -8 74.8 0.72
 18 6 -8 28.45 0.38
 20 6 -8 5.9 0.18
 0 8 -8 588.27 2.71
 2 8 -8 84.17 0.87
 4 8 -8 130.6 0.74
 6 8 -8 203.79 1.49
 8 8 -8 130.9 0.6
 10 8 -8 38.31 0.33
 12 8 -8 33.27 0.56
 14 8 -8 89.88 1.18
 16 8 -8 91.83 0.85
 18 8 -8 2.95 0.17
 20 8 -8 4.26 0.17
 2 10 -8 279.12 1.52
 4 10 -8 31.26 0.4
 6 10 -8 15.76 0.17
 8 10 -8 3.86 0.13
 10 10 -8 25.23 0.4
 12 10 -8 23.27 0.58
 14 10 -8 4.54 0.31
 16 10 -8 14.25 0.41
 18 10 -8 29.15 0.4
 20 10 -8 7.4 0.53
 0 12 -8 234.93 2.18
 2 12 -8 187.2 1.84
 4 12 -8 92.88 0.52
 6 12 -8 91.1 0.61
 8 12 -8 8.49 0.18
 10 12 -8 420.26 1.67
 12 12 -8 86.03 0.76
 14 12 -8 18.95 0.51
 16 12 -8 13.6 0.32
 18 12 -8 3.49 0.18
 2 14 -8 10.45 0.21
 4 14 -8 17.23 0.2
 6 14 -8 49.39 0.49
 8 14 -8 35.84 0.74
 10 14 -8 19.82 0.31
 12 14 -8 5.47 0.25
 14 14 -8 8.61 0.25
 16 14 -8 3.45 0.2
 18 14 -8 6.43 0.2
 0 16 -8 17.4 0.69
 2 16 -8 2.07 0.17
 4 16 -8 36.41 0.36
 6 16 -8 465.71 2.21
 8 16 -8 52.15 0.86
 10 16 -8 22.74 0.48
 12 16 -8 40.36 0.52
 14 16 -8 21.69 0.55
 16 16 -8 0.52 0.15
 2 18 -8 80.86 0.95
 4 18 -8 18.24 0.38
 6 18 -8 29.14 0.4
 8 18 -8 6.1 0.4
 10 18 -8 35.94 0.34
 12 18 -8 3.85 0.18
 14 18 -8 4.68 0.18
 0 20 -8 128.61 1.22
 2 20 -8 110.74 1.19
 4 20 -8 39.76 1.16
 6 20 -8 1.98 0.19
 8 20 -8 5.05 0.23
 10 20 -8 32.69 1.22
 12 20 -8 1.89 0.19
 2 22 -8 91.45 1.96
 4 22 -8 18.95 0.29
 6 22 -8 8.13 0.25
 8 22 -8 0.71 0.21
 10 22 -8 8.85 0.23
 0 24 -8 27.45 1.04
 2 24 -8 34.18 0.83
 4 24 -8 21.28 0.68
 6 24 -8 0.31 0.29
 1 1 -7 680.56 1.67
 3 1 -7 14.39 0.11
 5 1 -7 231.04 1.12
 7 1 -7 31.08 0.54
 9 1 -7 61.33 0.62
 11 1 -7 39.21 0.53
 13 1 -7 6.02 0.2
 15 1 -7 7.87 0.21
 17 1 -7 7.94 0.41
 19 1 -7 37.15 0.49
 21 1 -7 6.19 0.46
 1 3 -7 37.29 0.25
 3 3 -7 201.31 0.64
 5 3 -7 94.4 0.75
 7 3 -7 100.1 0.91
 9 3 -7 10.38 0.24
 11 3 -7 62.32 0.98
 13 3 -7 51.57 0.35
 15 3 -7 28.08 0.37
 17 3 -7 6.61 0.23
 19 3 -7 2.11 0.2
 21 3 -7 8.46 0.56
 1 5 -7 358.45 0.94
 3 5 -7 96.3 0.84
 5 5 -7 124.82 0.47
 7 5 -7 88.08 0.86
 9 5 -7 76.54 0.7
 11 5 -7 42.22 0.53
 13 5 -7 3.32 0.17
 15 5 -7 33.53 0.73
 17 5 -7 4.03 0.31
 19 5 -7 31.59 0.68
 21 5 -7 2.28 0.24
 1 7 -7 117.92 0.86
 3 7 -7 130.11 0.46
 5 7 -7 23 0.23
 7 7 -7 14.4 0.21
 9 7 -7 11.28 0.3
 11 7 -7 55.32 0.48
 13 7 -7 7.19 0.2
 15 7 -7 57.05 1.37
 17 7 -7 0.75 0.2
 19 7 -7 34.2 0.39
 21 7 -7 4.47 0.33
 1 9 -7 56.77 0.89
 3 9 -7 304.77 2.66
 5 9 -7 92.78 0.87
 7 9 -7 35.92 0.32
 9 9 -7 32.75 0.38
 11 9 -7 17.49 0.42
 13 9 -7 19.55 0.42
 15 9 -7 53.46 1
 17 9 -7 5.62 0.24
 19 9 -7 27.63 0.5
 1 11 -7 9.93 0.15
 3 11 -7 134.54 1.22
 5 11 -7 42.12 0.91
 7 11 -7 2.96 0.16
 9 11 -7 5.94 0.28
 11 11 -7 53.01 1.2
 13 11 -7 9.14 0.78
 15 11 -7 47 1.03
 17 11 -7 5.15 0.21
 19 11 -7 17.29 0.3
 1 13 -7 136.07 1.24
 3 13 -7 30.58 0.62
 5 13 -7 39.47 1.31
 7 13 -7 60.05 0.8
 9 13 -7 6.41 0.33
 11 13 -7 26.88 0.44
 13 13 -7 74.14 0.99
 15 13 -7 39.84 0.71
 17 13 -7 2.71 0.19
 1 15 -7 40.39 0.74
 3 15 -7 27.08 0.45
 5 15 -7 42.4 0.8
 7 15 -7 21.05 1.04
 9 15 -7 54.63 1.61
 11 15 -7 6.91 0.29
 13 15 -7 2.8 0.21
 15 15 -7 43.95 0.46
 17 15 -7 15.04 0.31
 1 17 -7 124.4 1.75
 3 17 -7 12.15 0.47
 5 17 -7 13.32 0.84
 7 17 -7 14.9 0.42
 9 17 -7 71.46 0.69
 11 17 -7 1.88 0.21
 13 17 -7 2.67 0.2
 15 17 -7 16.1 0.23
 1 19 -7 48.49 0.72
 3 19 -7 9.4 0.82
 5 19 -7 53.34 0.81
 7 19 -7 28.12 1.27
 9 19 -7 9.25 0.61
 11 19 -7 22.19 0.34
 13 19 -7 8.46 0.2
 1 21 -7 10.25 0.6
 3 21 -7 46.93 0.85
 5 21 -7 94.63 1.25
 7 21 -7 1.92 0.22
 9 21 -7 9.04 0.38
 11 21 -7 12.57 0.45
 1 23 -7 33.15 0.79
 3 23 -7 55.13 0.66
 5 23 -7 0.31 0.18
 7 23 -7 9.82 0.29
 9 23 -7 4.36 0.26
 1 25 -7 25.18 0.39
 3 25 -7 14.62 0.9
 2 0 -6 502.7 2.03
 6 0 -6 251.43 1
 10 0 -6 302.44 1.52
 14 0 -6 35.56 0.38
 18 0 -6 52.84 0.64
 22 0 -6 149.77 5.18
 0 2 -6 504.3 2
 2 2 -6 1.56 0.05
 4 2 -6 46.55 0.28
 6 2 -6 118.76 0.76
 8 2 -6 7.66 0.13
 10 2 -6 362.79 1.8
 12 2 -6 36.3 0.26
 14 2 -6 171.39 1.1
 16 2 -6 50.56 0.46
 18 2 -6 1.57 0.21
 20 2 -6 19.25 0.71
 22 2 -6 2.83 0.35
 2 4 -6 120.02 0.94
 4 4 -6 62.46 0.59
 6 4 -6 54.18 0.6
 8 4 -6 111.88 0.75
 10 4 -6 31.5 0.58
 12 4 -6 101.43 0.66
 14 4 -6 18.17 0.24
 16 4 -6 130 0.55
 18 4 -6 131.72 0.76
 20 4 -6 34.83 1.09
 0 6 -6 30.09 0.18
 2 6 -6 86.4 0.96
 4 6 -6 19.71 0.23
 6 6 -6 388.67 1.82
 8 6 -6 25.37 0.33
 10 6 -6 58.87 0.62
 12 6 -6 13.94 0.3
 14 6 -6 65.27 0.41
 16 6 -6 39.19 0.86
 18 6 -6 112.15 1.16
 20 6 -6 19.36 0.43
 2 8 -6 145.3 1.04
 4 8 -6 21.93 0.35
 6 8 -6 17.24 0.27
 8 8 -6 11.13 0.3
 10 8 -6 121.28 0.8
 12 8 -6 79.45 0.95
 14 8 -6 187.95 0.75
 16 8 -6 15.3 0.45
 18 8 -6 1.54 0.16
 20 8 -6 6.1 0.34
 0 10 -6 91.14 0.62
 2 10 -6 165.54 1.32
 4 10 -6 18.88 0.33
 6 10 -6 6.63 0.23
 8 10 -6 32.65 0.41
 10 10 -6 45.8 0.74
 12 10 -6 10.07 0.3
 14 10 -6 171.14 1.8
 16 10 -6 3.29 0.23
 18 10 -6 14.84 0.25
 20 10 -6 2.13 0.22
 2 12 -6 85.24 0.61
 4 12 -6 87.52 0.93
 6 12 -6 117.94 1.3
 8 12 -6 158.72 2.23
 10 12 -6 30.31 0.56
 12 12 -6 101.8 1.27
 14 12 -6 16.77 0.3
 16 12 -6 1.34 0.18
 18 12 -6 0.52 0.16
 0 14 -6 110.52 1.16
 2 14 -6 223.59 1
 4 14 -6 24.92 0.44
 6 14 -6 92.97 1.06
 8 14 -6 2.14 0.18
 10 14 -6 130.78 1.17
 12 14 -6 1.66 0.25
 14 14 -6 1.36 0.21
 16 14 -6 0.8 0.19
 18 14 -6 25.45 0.37
 2 16 -6 76.8 1.75
 4 16 -6 88.92 0.67
 6 16 -6 197.83 1.06
 8 16 -6 58.22 0.42
 10 16 -6 50.94 1.19
 12 16 -6 23.28 0.42
 14 16 -6 34.18 0.34
 16 16 -6 20.59 0.36
 0 18 -6 12.58 0.39
 2 18 -6 9.94 0.34
 4 18 -6 5.23 0.51
 6 18 -6 38.52 0.57
 8 18 -6 16.86 0.83
 10 18 -6 3.06 0.34
 12 18 -6 3.7 0.18
 14 18 -6 48.44 0.82
 2 20 -6 216.08 2.5
 4 20 -6 57.12 1.95
 6 20 -6 40.41 0.99
 8 20 -6 9.48 0.24
 10 20 -6 16.34 0.43
 12 20 -6 2.17 0.15
 0 22 -6 9.52 0.38
 2 22 -6 8.93 0.42
 4 22 -6 5.1 0.19
 6 22 -6 3.79 0.21
 8 22 -6 7.88 0.26
 10 22 -6 0.18 0.18
 2 24 -6 99.63 0.93
 4 24 -6 2.23 0.19
 6 24 -6 5.13 0.26
 1 1 -5 105.43 0.3
 3 1 -5 31.1 0.18
 5 1 -5 359.82 1.12
 7 1 -5 427.74 1.41
 9 1 -5 11.68 0.12
 11 1 -5 108.06 0.8
 13 1 -5 23.77 0.54
 15 1 -5 12.95 0.27
 17 1 -5 26.16 0.27
 19 1 -5 14.38 0.24
 21 1 -5 2.5 0.16
 1 3 -5 22.99 0.16
 3 3 -5 153.23 0.58
 5 3 -5 35.71 0.29
 7 3 -5 73.44 0.62
 9 3 -5 61.01 1.4
 11 3 -5 69.54 0.65
 13 3 -5 79.8 0.41
 15 3 -5 45.48 0.58
 17 3 -5 9.12 0.22
 19 3 -5 12.2 0.3
 21 3 -5 0.38 0.15
 1 5 -5 451.91 1.31
 3 5 -5 47.87 0.36
 5 5 -5 97.8 0.79
 7 5 -5 269.11 1.81
 9 5 -5 67.92 0.51
 11 5 -5 33 0.27
 13 5 -5 8.96 0.2
 15 5 -5 28.79 0.36
 17 5 -5 23.17 0.6
 19 5 -5 34.87 0.92
 21 5 -5 33.37 0.53
 1 7 -5 145.79 0.89
 3 7 -5 39.1 0.48
 5 7 -5 44.03 0.8
 7 7 -5 103.43 0.55
 9 7 -5 34.1 0.4
 11 7 -5 68.08 1.01
 13 7 -5 10.49 0.24
 15 7 -5 38.8 0.63
 17 7 -5 4.53 0.46
 19 7 -5 0.46 0.15
 21 7 -5 3.66 0.19
 1 9 -5 74.9 0.38
 3 9 -5 16.21 0.77
 5 9 -5 39.57 0.35
 7 9 -5 268.15 1.68
 9 9 -5 182.97 0.95
 11 9 -5 91.74 1.32
 13 9 -5 19.07 0.44
 15 9 -5 51.22 1
 17 9 -5 28.87 0.33
 19 9 -5 13.32 0.27
 1 11 -5 113.65 1.03
 3 11 -5 6.25 0.19
 5 11 -5 65.38 1.07
 7 11 -5 46.23 0.76
 9 11 -5 4.5 0.4
 11 11 -5 100.69 1.51
 13 11 -5 93.69 1.45
 15 11 -5 41.03 0.61
 17 11 -5 10.38 0.34
 19 11 -5 16.09 0.26
 1 13 -5 58.77 1.51
 3 13 -5 100.41 1.28
 5 13 -5 241.44 2.23
 7 13 -5 62.54 1.66
 9 13 -5 23.17 0.87
 11 13 -5 174.64 1.89
 13 13 -5 95.83 0.58
 15 13 -5 32.73 0.35
 17 13 -5 5.91 0.2
 19 13 -5 5.99 0.23
 1 15 -5 14.05 0.28
 3 15 -5 0.84 0.17
 5 15 -5 62.73 0.68
 7 15 -5 13.93 0.53
 9 15 -5 25.81 0.99
 11 15 -5 41.65 1.25
 13 15 -5 21.54 0.49
 15 15 -5 54.99 0.44
 17 15 -5 54.79 0.98
 1 17 -5 81.56 1.05
 3 17 -5 61.79 1.46
 5 17 -5 5.25 0.19
 7 17 -5 65.16 0.97
 9 17 -5 126.2 1.33
 11 17 -5 9.37 0.31
 13 17 -5 20.41 0.33
 15 17 -5 26.5 0.58
 1 19 -5 29.96 0.29
 3 19 -5 21.41 0.48
 5 19 -5 10.48 0.48
 7 19 -5 7.19 0.73
 9 19 -5 36.18 0.41
 11 19 -5 3.32 0.21
 13 19 -5 12.19 0.46
 15 19 -5 4.12 1.26
 1 21 -5 4.35 0.59
 3 21 -5 45.71 0.85
 5 21 -5 25.77 0.46
 7 21 -5 9.18 0.22
 9 21 -5 21.01 0.32
 11 21 -5 9.94 0.25
 1 23 -5 38.08 0.42
 3 23 -5 81.38 0.6
 5 23 -5 3.5 0.18
 7 23 -5 1.2 0.21
 9 23 -5 2.05 0.16
 1 25 -5 20.59 0.53
 3 25 -5 61.27 0.84
 5 25 -5 0.16 0.25
 0 0 -4 5014.41 33.51
 4 0 -4 14.08 0.33
 8 0 -4 15.72 0.16
 12 0 -4 530.39 2.57
 16 0 -4 6.82 0.31
 20 0 -4 280.42 1.38
 2 2 -4 176.92 1.04
 4 2 -4 179.44 0.97
 6 2 -4 262.26 1.31
 8 2 -4 106.68 1.25
 10 2 -4 171.65 1.25
 12 2 -4 141.81 1.12
 14 2 -4 87.82 0.55
 16 2 -4 73.41 1.29
 18 2 -4 0.74 0.3
 20 2 -4 42.75 0.59
 22 2 -4 20.18 1
 0 4 -4 11.64 0.1
 2 4 -4 64.8 0.45
 4 4 -4 781.37 3.2
 6 4 -4 612.36 2.04
 8 4 -4 437.83 1.7
 10 4 -4 11.09 0.27
 12 4 -4 25.49 0.51
 14 4 -4 124.65 1.08
 16 4 -4 142.7 1.56
 18 4 -4 93.63 1.22
 20 4 -4 37.82 0.78
 22 4 -4 10.66 0.41
 2 6 -4 314.46 1.24
 4 6 -4 288.18 1.1
 6 6 -4 381.58 2.01
 8 6 -4 3.94 0.16
 10 6 -4 42.12 0.99
 12 6 -4 80.92 0.86
 14 6 -4 42.02 0.46
 16 6 -4 28.3 0.73
 18 6 -4 3.41 0.19
 20 6 -4 8.76 0.26
 0 8 -4 261.44 1.75
 2 8 -4 888.87 4.14
 4 8 -4 548.71 2.45
 6 8 -4 2.57 0.09
 8 8 -4 986.87 4.32
 10 8 -4 50.01 0.6
 12 8 -4 169.87 1.68
 14 8 -4 129.26 0.61
 16 8 -4 87.63 0.57
 18 8 -4 20.35 0.46
 20 8 -4 1.43 0.14
 2 10 -4 455.14 3.83
 4 10 -4 6.63 0.12
 6 10 -4 143.44 0.83
 8 10 -4 225.5 1.23
 10 10 -4 238.5 1.15
 12 10 -4 58.27 1.01
 14 10 -4 16.54 0.41
 16 10 -4 1.7 0.28
 18 10 -4 3.5 0.17
 20 10 -4 9.44 0.24
 0 12 -4 487.98 2.49
 2 12 -4 86.22 1.55
 4 12 -4 5.83 0.38
 6 12 -4 10.95 0.54
 8 12 -4 191.72 1.52
 10 12 -4 283.94 1.45
 12 12 -4 195.52 1.4
 14 12 -4 43.48 0.48
 16 12 -4 6.18 0.32
 18 12 -4 13.32 0.4
 2 14 -4 85.58 1.12
 4 14 -4 104.64 1.72
 6 14 -4 59.13 0.53
 8 14 -4 72.47 1
 10 14 -4 9.96 0.43
 12 14 -4 9.66 0.45
 14 14 -4 0.9 0.22
 16 14 -4 4.14 0.25
 18 14 -4 28.86 0.63
 0 16 -4 155.52 1.1
 2 16 -4 15.29 0.54
 4 16 -4 144.3 2.26
 6 16 -4 97.88 1.25
 8 16 -4 55.22 0.56
 10 16 -4 3.88 0.39
 12 16 -4 1.2 0.28
 14 16 -4 33.08 0.59
 16 16 -4 84.04 0.89
 2 18 -4 40.75 0.33
 4 18 -4 105.72 2.56
 6 18 -4 87.24 1.11
 8 18 -4 1.23 0.21
 10 18 -4 15.6 0.32
 12 18 -4 3.32 0.28
 14 18 -4 14.75 0.44
 16 18 -4 16.4 0.63
 0 20 -4 85.21 1.29
 2 20 -4 155.69 1.19
 4 20 -4 5.52 0.29
 6 20 -4 13.07 0.93
 8 20 -4 1.22 0.19
 10 20 -4 23.35 0.45
 12 20 -4 14.46 0.58
 14 20 -4 15.3 0.43
 2 22 -4 25.62 0.33
 4 22 -4 16.23 0.49
 6 22 -4 22.47 0.28
 8 22 -4 5.27 0.25
 10 22 -4 31.78 0.62
 0 24 -4 56.26 0.63
 2 24 -4 45.53 1.1
 4 24 -4 0.21 0.16
 6 24 -4 7.52 0.25
 8 24 -4 20.4 1.89
 1 1 -3 616.27 1.86
 3 1 -3 608.55 2.33
 5 1 -3 279.53 1.43
 7 1 -3 56.72 0.28
 9 1 -3 49.29 0.47
 11 1 -3 309.55 2.63
 13 1 -3 29.64 0.53
 15 1 -3 11.79 0.26
 17 1 -3 28.43 0.32
 19 1 -3 73.47 1.16
 21 1 -3 50.72 0.99
 1 3 -3 512.83 1.34
 3 3 -3 1742.37 4.01
 5 3 -3 743.38 2.88
 7 3 -3 363.4 2.86
 9 3 -3 53.91 1.5
 11 3 -3 64.42 0.41
 13 3 -3 6.43 0.19
 15 3 -3 27 0.34
 17 3 -3 37 0.7
 19 3 -3 3.89 0.29
 21 3 -3 10.7 0.92
 1 5 -3 412.37 1.73
 3 5 -3 231.16 1.25
 5 5 -3 166.19 0.59
 7 5 -3 68.6 0.63
 9 5 -3 196.36 1.33
 11 5 -3 26 0.47
 13 5 -3 1.29 0.19
 15 5 -3 134.04 1.73
 17 5 -3 44.45 0.7
 19 5 -3 34.9 0.78
 21 5 -3 12.41 0.38
 1 7 -3 283 0.96
 3 7 -3 747.4 4.58
 5 7 -3 104.79 1.54
 7 7 -3 249.35 0.93
 9 7 -3 493.57 3.13
 11 7 -3 19.18 0.42
 13 7 -3 48.44 0.79
 15 7 -3 12.99 0.25
 17 7 -3 72.86 2.42
 19 7 -3 7.88 0.36
 21 7 -3 19.8 0.36
 1 9 -3 57.01 0.47
 3 9 -3 161.21 1.21
 5 9 -3 281.28 2.12
 7 9 -3 33.77 0.44
 9 9 -3 74.36 0.75
 11 9 -3 70.02 1.49
 13 9 -3 35.19 1.19
 15 9 -3 18.35 0.54
 17 9 -3 12.93 0.25
 19 9 -3 2.79 0.17
 21 9 -3 4.3 0.28
 1 11 -3 394.43 1.71
 3 11 -3 13.63 0.19
 5 11 -3 239.57 2.18
 7 11 -3 30.62 0.82
 9 11 -3 43.29 1.06
 11 11 -3 144.48 1.7
 13 11 -3 100.43 1.2
 15 11 -3 2.34 0.22
 17 11 -3 12.94 0.22
 19 11 -3 11.84 0.21
 1 13 -3 123.37 1.04
 3 13 -3 3.16 0.18
 5 13 -3 6.42 0.18
 7 13 -3 14.29 0.95
 9 13 -3 40.06 1.42
 11 13 -3 12.84 0.44
 13 13 -3 40.08 0.71
 15 13 -3 0.41 0.2
 17 13 -3 5.92 0.2
 19 13 -3 1.74 0.31
 1 15 -3 8.31 0.19
 3 15 -3 106.67 0.89
 5 15 -3 77.39 1.4
 7 15 -3 18.96 0.43
 9 15 -3 7.46 0.35
 11 15 -3 2.28 0.22
 13 15 -3 2.36 0.33
 15 15 -3 39.62 0.48
 17 15 -3 29.79 0.54
 1 17 -3 26.14 0.63
 3 17 -3 17.35 0.86
 5 17 -3 210.48 2.95
 7 17 -3 6.76 0.32
 9 17 -3 2.65 0.25
 11 17 -3 28.95 1.05
 13 17 -3 13.12 0.31
 15 17 -3 7.54 0.57
 1 19 -3 15.91 0.39
 3 19 -3 13.68 0.4
 5 19 -3 1.07 0.19
 7 19 -3 16.98 0.48
 9 19 -3 25.1 0.37
 11 19 -3 3.3 0.22
 13 19 -3 2.38 0.16
 15 19 -3 19.14 1.75
 1 21 -3 62.55 3.51
 3 21 -3 18.81 1.44
 5 21 -3 10.76 0.32
 7 21 -3 37.12 0.43
 9 21 -3 30 0.61
 11 21 -3 13.92 0.39
 13 21 -3 16.67 0.44
 1 23 -3 13.8 0.68
 3 23 -3 0.14 0.18
 5 23 -3 18.72 0.62
 7 23 -3 1.96 0.29
 9 23 -3 7.3 0.22
 1 25 -3 7.51 0.68
 3 25 -3 15.73 1.06
 5 25 -3 0.52 0.19
 2 0 -2 1469.65 4.19
 6 0 -2 758.31 2.92
 10 0 -2 162.59 0.8
 14 0 -2 97.74 1.08
 18 0 -2 48.51 0.67
 22 0 -2 50.22 2.1
 0 2 -2 1029.41 4
 2 2 -2 266.76 1.21
 4 2 -2 338.02 1.14
 6 2 -2 375.16 2.19
 8 2 -2 119.86 0.72
 10 2 -2 117.56 1.34
 12 2 -2 102.58 0.97
 14 2 -2 60.22 0.72
 16 2 -2 27.35 0.38
 18 2 -2 55.09 0.83
 20 2 -2 25.72 0.58
 22 2 -2 8.49 0.3
 2 4 -2 836.47 2.14
 4 4 -2 9578.63 30.4
 6 4 -2 537.72 2.48
 8 4 -2 533.04 5.35
 10 4 -2 152.29 1.09
 12 4 -2 30.89 0.35
 14 4 -2 34.32 0.45
 16 4 -2 17.54 0.98
 18 4 -2 13.7 0.39
 20 4 -2 12.29 0.53
 22 4 -2 2.01 0.2
 0 6 -2 599.05 2.95
 2 6 -2 91.63 0.43
 4 6 -2 330.07 2.19
 6 6 -2 135.98 1.33
 8 6 -2 206.11 1.31
 10 6 -2 474.94 3.82
 12 6 -2 21.35 0.41
 14 6 -2 12.63 0.24
 16 6 -2 64.55 0.77
 18 6 -2 80.65 0.79
 20 6 -2 24.93 0.44
 2 8 -2 350.25 1.63
 4 8 -2 352.2 1.69
 6 8 -2 132.2 1.21
 8 8 -2 2115.23 6.71
 10 8 -2 88.85 0.99
 12 8 -2 141.21 2.2
 14 8 -2 49.74 0.64
 16 8 -2 23.22 0.31
 18 8 -2 12.2 0.24
 20 8 -2 4.85 0.17
 0 10 -2 68.72 1.18
 2 10 -2 387.47 2.45
 4 10 -2 331.24 1.93
 6 10 -2 188.53 0.9
 8 10 -2 94.31 0.88
 10 10 -2 37.61 0.63
 12 10 -2 106.11 2.42
 14 10 -2 91.25 1.88
 16 10 -2 10.61 0.37
 18 10 -2 3.34 0.18
 20 10 -2 2.69 0.15
 2 12 -2 196.81 0.66
 4 12 -2 49.04 0.28
 6 12 -2 34.4 0.61
 8 12 -2 61.43 1.19
 10 12 -2 56.24 0.89
 12 12 -2 705.55 3.19
 14 12 -2 51.16 0.77
 16 12 -2 16.34 0.25
 18 12 -2 34.23 0.95
 0 14 -2 184.59 0.83
 2 14 -2 23.89 0.28
 4 14 -2 26.09 0.4
 6 14 -2 311.8 1.44
 8 14 -2 96.29 1.44
 10 14 -2 73.31 1.25
 12 14 -2 96.04 0.61
 14 14 -2 4.13 0.3
 16 14 -2 8.4 0.35
 18 14 -2 88.23 2.1
 2 16 -2 66.78 0.85
 4 16 -2 13.9 0.51
 6 16 -2 154.11 2.73
 8 16 -2 15.95 0.46
 10 16 -2 5.46 0.28
 12 16 -2 2.56 0.43
 14 16 -2 14.07 0.3
 16 16 -2 107.8 1.07
 0 18 -2 149.88 0.96
 2 18 -2 68.55 1.02
 4 18 -2 88.19 1.92
 6 18 -2 0.39 0.18
 8 18 -2 21.62 0.35
 10 18 -2 8.87 0.34
 12 18 -2 17.24 0.29
 14 18 -2 7.74 0.23
 16 18 -2 49.07 0.52
 2 20 -2 6.13 0.22
 4 20 -2 98.74 2.38
 6 20 -2 21.68 0.71
 8 20 -2 11.5 0.26
 10 20 -2 36.97 0.45
 12 20 -2 22.07 0.36
 14 20 -2 38.27 0.99
 0 22 -2 436.21 2.84
 2 22 -2 8.1 0.23
 4 22 -2 20.56 0.36
 6 22 -2 1.23 0.15
 8 22 -2 30.13 0.34
 10 22 -2 20.24 0.92
 12 22 -2 11.75 0.42
 2 24 -2 24.61 0.7
 4 24 -2 31.85 0.53
 6 24 -2 3.49 0.17
 8 24 -2 9.31 0.36
 0 26 -2 8.8 1.43
 2 26 -2 5.09 0.5
 1 1 -1 77.93 0.47
 3 1 -1 111.16 0.73
 5 1 -1 100.76 1.53
 7 1 -1 78.51 0.52
 9 1 -1 418.42 2.3
 11 1 -1 20.51 0.54
 13 1 -1 20.32 0.38
 15 1 -1 29.52 1.07
 17 1 -1 13.42 0.32
 19 1 -1 28 0.55
 21 1 -1 52.24 0.5
 1 3 -1 16.35 0.1
 3 3 -1 65.66 0.81
 5 3 -1 1309.1 6.15
 7 3 -1 348.43 2.07
 9 3 -1 24.3 0.79
 11 3 -1 10.14 0.21
 13 3 -1 88.03 0.97
 15 3 -1 12.34 0.42
 17 3 -1 47.75 0.62
 19 3 -1 8.71 0.25
 21 3 -1 32.87 0.6
 1 5 -1 87.09 0.58
 3 5 -1 32.39 0.5
 5 5 -1 468.52 2.09
 7 5 -1 39.53 0.92
 9 5 -1 59.56 1.68
 11 5 -1 20.04 0.88
 13 5 -1 77.19 0.53
 15 5 -1 40.63 0.36
 17 5 -1 98.97 0.96
 19 5 -1 54.59 1.05
 21 5 -1 2.25 0.17
 1 7 -1 189.02 1.7
 3 7 -1 471.96 2.2
 5 7 -1 81.82 1.36
 7 7 -1 150.28 0.84
 9 7 -1 720.16 5.4
 11 7 -1 8.1 0.29
 13 7 -1 25.1 0.85
 15 7 -1 37.44 0.71
 17 7 -1 21.79 0.7
 19 7 -1 8.78 0.25
 21 7 -1 7.43 0.33
 1 9 -1 26.79 0.41
 3 9 -1 209.87 1.18
 5 9 -1 48.76 1.1
 7 9 -1 17.41 1.53
 9 9 -1 231.75 2.48
 11 9 -1 80.5 0.57
 13 9 -1 193.11 2.17
 15 9 -1 32.93 1.1
 17 9 -1 10.53 0.26
 19 9 -1 2.16 0.16
 21 9 -1 10.11 0.44
 1 11 -1 132.16 2.28
 3 11 -1 66.39 0.98
 5 11 -1 157 1.36
 7 11 -1 9.58 0.28
 9 11 -1 11.42 0.38
 11 11 -1 1.07 0.19
 13 11 -1 313.75 2.15
 15 11 -1 29.51 1
 17 11 -1 5.93 0.23
 19 11 -1 7.04 0.26
 1 13 -1 218.86 2.1
 3 13 -1 25.31 0.54
 5 13 -1 9.13 0.52
 7 13 -1 52.04 0.84
 9 13 -1 85.98 1.65
 11 13 -1 6.03 0.6
 13 13 -1 108.02 1.38
 15 13 -1 30.03 0.42
 17 13 -1 45.65 0.64
 19 13 -1 5.88 0.2
 1 15 -1 2.01 0.14
 3 15 -1 27.16 1.29
 5 15 -1 27.91 0.29
 7 15 -1 35.48 0.33
 9 15 -1 101.53 1.48
 11 15 -1 35.35 0.89
 13 15 -1 0.37 0.42
 15 15 -1 15.44 0.39
 17 15 -1 116.03 2.21
 1 17 -1 73.75 0.99
 3 17 -1 26.19 0.82
 5 17 -1 1.01 0.19
 7 17 -1 12.65 0.63
 9 17 -1 6.12 0.27
 11 17 -1 7 0.52
 13 17 -1 16.48 0.42
 15 17 -1 2.57 0.19
 17 17 -1 18.97 0.52
 1 19 -1 68.02 1.84
 3 19 -1 47.18 0.56
 5 19 -1 42.77 0.74
 7 19 -1 3.74 0.25
 9 19 -1 3.25 0.27
 11 19 -1 2.29 0.21
 13 19 -1 12.42 0.26
 15 19 -1 10.06 0.52
 1 21 -1 11.21 0.96
 3 21 -1 56.41 1.65
 5 21 -1 17.98 0.31
 7 21 -1 7.63 0.57
 9 21 -1 11.35 0.69
 11 21 -1 0.13 0.2
 13 21 -1 6.08 0.69
 1 23 -1 63.98 2.49
 3 23 -1 14.77 0.28
 5 23 -1 37.31 0.8
 7 23 -1 6.49 0.31
 9 23 -1 2.37 0.19
 1 25 -1 24.91 0.44
 3 25 -1 5.05 0.83
 5 25 -1 9.84 0.33
 4 0 0 190.64 0.92
 8 0 0 47.06 0.24
 12 0 0 55.75 0.51
 16 0 0 53.36 0.75
 20 0 0 0.68 0.24
 2 2 0 176.21 1.02
 4 2 0 159.73 0.71
 6 2 0 292.8 3.43
 8 2 0 108.37 0.48
 10 2 0 110.45 0.66
 12 2 0 94.24 0.49
 14 2 0 241.36 1.37
 16 2 0 30.98 0.41
 18 2 0 55.75 0.6
 20 2 0 0.03 0.15
 22 2 0 0.8 0.14
 0 4 0 1.01 0.08
 2 4 0 6.38 0.06
 6 4 0 979.96 4.93
 8 4 0 148.65 0.66
 10 4 0 6.07 0.17
 12 4 0 9.97 0.44
 14 4 0 16.61 0.28
 16 4 0 1.78 0.21
 18 4 0 3.74 0.24
 20 4 0 35.99 0.32
 22 4 0 47.58 0.57
 2 6 0 278.45 0.84
 4 6 0 860.77 2.74
 6 6 0 149.04 1.3
 8 6 0 431.23 4.73
 10 6 0 161.52 3.82
 12 6 0 0.1 0.17
 14 6 0 0.69 0.19
 16 6 0 68.59 1.19
 18 6 0 17.04 0.61
 20 6 0 9.25 0.22
 22 6 0 16.69 0.64
 0 8 0 226.89 0.92
 2 8 0 216.8 1.78
 4 8 0 57.06 0.28
 6 8 0 2.32 0.14
 8 8 0 3325.71 18.09
 10 8 0 33.04 0.29
 12 8 0 0.55 0.17
 14 8 0 36.44 0.55
 16 8 0 7.71 0.28
 18 8 0 52.87 0.49
 20 8 0 0.02 0.16
 2 10 0 6.53 0.21
 4 10 0 82.65 0.36
 6 10 0 7.75 0.18
 8 10 0 235.08 1.17
 10 10 0 118.49 0.99
 12 10 0 128.37 1.11
 14 10 0 289.21 2.27
 16 10 0 1.19 0.33
 18 10 0 19.03 0.25
 20 10 0 8.82 0.29
 0 12 0 362.3 2.21
 2 12 0 3.99 0.36
 4 12 0 34.38 0.75
 6 12 0 7.49 0.17
 8 12 0 50.79 0.53
 10 12 0 12.65 0.24
 12 12 0 472.89 3.58
 14 12 0 39.89 0.46
 16 12 0 0.32 0.19
 18 12 0 2.92 0.17
 20 12 0 0 0.55
 2 14 0 5.95 0.15
 4 14 0 6.46 0.18
 6 14 0 40.56 0.33
 8 14 0 373.05 4.67
 10 14 0 48.32 0.61
 12 14 0 131.32 0.82
 14 14 0 12.05 0.6
 16 14 0 11.86 0.3
 18 14 0 14.91 1.06
 0 16 0 83.72 0.51
 2 16 0 10.85 0.22
 4 16 0 107.09 0.6
 6 16 0 74.5 0.5
 8 16 0 12.17 0.34
 10 16 0 51.78 1.01
 12 16 0 18.5 0.69
 14 16 0 2.75 0.29
 16 16 0 162.32 3.73
 2 18 0 15.47 0.25
 4 18 0 347.86 4.71
 6 18 0 47.09 0.51
 8 18 0 8.85 0.5
 10 18 0 26.68 0.78
 12 18 0 2.64 0.22
 14 18 0 13.98 0.27
 16 18 0 20.87 0.54
 0 20 0 6.57 0.33
 2 20 0 0.8 0.23
 4 20 0 4.9 0.24
 6 20 0 0.45 0.39
 8 20 0 59.33 0.46
 10 20 0 57.76 2.67
 12 20 0 2.73 0.27
 14 20 0 0.3 0.14
 2 22 0 16.38 0.66
 4 22 0 5.12 0.47
 6 22 0 22.71 0.78
 8 22 0 1.21 0.18
 10 22 0 0.18 0.21
 12 22 0 7.81 0.31
 0 24 0 31.92 0.43
 2 24 0 0.58 0.16
 4 24 0 10.93 0.2
 6 24 0 0.59 0.15
 8 24 0 23.82 0.57
 2 26 0 15.28 1.46
 1 1 1 77.67 0.69
 3 1 1 112.88 1.32
 5 1 1 102.7 1.58
 7 1 1 75.49 0.72
 9 1 1 423.6 2.4
 11 1 1 19.7 0.57
 13 1 1 19.53 0.36
 15 1 1 28.34 1.18
 17 1 1 13.63 0.4
 19 1 1 27.56 0.44
 21 1 1 51.48 0.53
 1 3 1 16.67 0.11
 3 3 1 64.34 0.6
 5 3 1 1311.78 5.79
 7 3 1 341.67 2.92
 9 3 1 23.51 0.79
 11 3 1 9.92 0.32
 13 3 1 88.52 1.31
 15 3 1 12.46 0.38
 17 3 1 47.65 0.51
 19 3 1 8.71 0.26
 21 3 1 31.68 0.31
 1 5 1 85.31 0.61
 3 5 1 31.75 0.47
 5 5 1 475.43 2.48
 7 5 1 34.14 0.86
 9 5 1 56.8 1.34
 11 5 1 19.9 1.01
 13 5 1 77.01 0.45
 15 5 1 40.28 0.41
 17 5 1 97.52 1.03
 19 5 1 55.34 1.27
 21 5 1 2.1 0.15
 1 7 1 190.18 1.61
 3 7 1 455.6 3.11
 5 7 1 77.9 1.44
 7 7 1 148.3 0.68
 9 7 1 719.64 4.33
 11 7 1 8.46 0.25
 13 7 1 24.7 0.88
 15 7 1 37.48 0.96
 17 7 1 22.5 0.9
 19 7 1 8.69 0.26
 21 7 1 7.58 0.36
 1 9 1 24.17 0.6
 3 9 1 209.84 0.94
 5 9 1 46.71 1.32
 7 9 1 17.63 1.64
 9 9 1 234.54 1.65
 11 9 1 80.86 0.81
 13 9 1 196.32 2.09
 15 9 1 33.35 1.14
 17 9 1 10.29 0.27
 19 9 1 2.08 0.16
 21 9 1 10.24 0.71
 1 11 1 127.87 2.71
 3 11 1 67.84 1.05
 5 11 1 154.74 1.82
 7 11 1 9.3 0.46
 9 11 1 11.83 0.38
 11 11 1 1.15 0.18
 13 11 1 313.95 1.31
 15 11 1 28.37 0.94
 17 11 1 5.75 0.22
 19 11 1 6.7 0.19
 1 13 1 222.25 1.43
 3 13 1 25.27 0.53
 5 13 1 8.46 0.42
 7 13 1 52.57 0.77
 9 13 1 86.8 1.47
 11 13 1 6.32 0.54
 13 13 1 102.2 1.76
 15 13 1 30.33 0.36
 17 13 1 46.24 0.67
 19 13 1 5.91 0.78
 1 15 1 1.91 0.13
 3 15 1 27.91 1.22
 5 15 1 29.57 0.45
 7 15 1 35.65 0.37
 9 15 1 102.24 1.41
 11 15 1 34.36 0.72
 13 15 1 0.49 0.35
 15 15 1 15.49 0.36
 17 15 1 118.5 1.62
 1 17 1 73.5 0.69
 3 17 1 24.13 0.62
 5 17 1 1.42 0.21
 7 17 1 11.06 0.57
 9 17 1 6.19 0.24
 11 17 1 6.39 0.42
 13 17 1 16.64 0.43
 15 17 1 2.49 0.21
 17 17 1 14.22 0.47
 1 19 1 67.33 1.44
 3 19 1 47.44 0.62
 5 19 1 44.02 0.64
 7 19 1 3.43 0.22
 9 19 1 3.43 0.33
 11 19 1 2.24 0.21
 13 19 1 12.75 0.53
 15 19 1 10.49 0.3
 1 21 1 9.22 1.16
 3 21 1 54.82 2.91
 5 21 1 19.09 0.5
 7 21 1 7.57 0.48
 9 21 1 11.27 0.58
 11 21 1 0.19 0.17
 13 21 1 6.73 0.62
 1 23 1 59.07 1.03
 3 23 1 15.64 0.37
 5 23 1 34.45 0.67
 7 23 1 6.53 0.2
 9 23 1 2.39 0.18
 1 25 1 29.57 1.09
 3 25 1 4.72 0.71
 5 25 1 10.28 0.37
 2 0 2 1450.5 9.08
 6 0 2 748.26 4.13
 10 0 2 163.21 1.67
 14 0 2 99.74 2.16
 18 0 2 48.37 0.77
 22 0 2 53.55 0.88
 0 2 2 1013.02 8.01
 2 2 2 262.78 2.75
 4 2 2 338.54 2.26
 6 2 2 368.55 2.63
 8 2 2 121.97 1.14
 10 2 2 119.17 1.61
 12 2 2 105.93 0.89
 14 2 2 60.28 1.18
 16 2 2 27.51 0.42
 18 2 2 53.98 0.59
 20 2 2 24.86 0.5
 22 2 2 8.87 0.43
 2 4 2 833.2 2.81
 4 4 2 9410.11 63.66
 6 4 2 536.49 4.03
 8 4 2 544.32 5.66
 10 4 2 151.61 1.26
 12 4 2 31.85 0.32
 14 4 2 33.06 0.4
 16 4 2 17.22 1.02
 18 4 2 13.81 0.34
 20 4 2 13.54 0.62
 22 4 2 1.94 0.23
 0 6 2 595.49 3.04
 2 6 2 91.59 0.37
 4 6 2 333.95 2.52
 6 6 2 141.31 1.93
 8 6 2 210.29 1.18
 10 6 2 477.55 2.7
 12 6 2 20.96 0.4
 14 6 2 12.21 0.28
 16 6 2 64.06 1.12
 18 6 2 80.9 1.21
 20 6 2 25.12 0.37
 2 8 2 346.56 2.19
 4 8 2 351.9 1.98
 6 8 2 128.17 0.71
 8 8 2 2109.75 10.81
 10 8 2 91.53 1.31
 12 8 2 137.34 3
 14 8 2 52.44 1.22
 16 8 2 24.24 0.59
 18 8 2 12.43 0.33
 20 8 2 4.7 0.19
 0 10 2 70.81 0.92
 2 10 2 394.03 2.61
 4 10 2 334.9 1.86
 6 10 2 191.06 1.35
 8 10 2 94.72 0.84
 10 10 2 37.16 0.78
 12 10 2 108.31 1.98
 14 10 2 89.73 1.77
 16 10 2 10.64 0.35
 18 10 2 3.33 0.19
 20 10 2 3.09 0.21
 2 12 2 196.62 1.12
 4 12 2 49.56 0.31
 6 12 2 35.86 0.86
 8 12 2 62.62 1.41
 10 12 2 57.7 1.46
 12 12 2 708.75 5.09
 14 12 2 53.49 0.9
 16 12 2 16.61 0.27
 18 12 2 33.72 0.9
 20 12 2 13.95 0.8
 0 14 2 187.18 0.89
 2 14 2 24.7 0.2
 4 14 2 25.29 0.43
 6 14 2 313.89 2.44
 8 14 2 95.5 1.46
 10 14 2 75.99 0.93
 12 14 2 97.88 0.97
 14 14 2 3.72 0.29
 16 14 2 7.76 0.29
 18 14 2 83.52 1.9
 2 16 2 65.85 0.69
 4 16 2 13.94 0.52
 6 16 2 151.67 3.2
 8 16 2 15.71 0.56
 10 16 2 5.96 0.25
 12 16 2 2.47 0.44
 14 16 2 12.27 0.45
 16 16 2 104.49 1.8
 0 18 2 154.36 2.11
 2 18 2 69.19 1.44
 4 18 2 93.87 2.06
 6 18 2 0.56 0.22
 8 18 2 21.46 0.33
 10 18 2 9.02 0.32
 12 18 2 17.33 0.31
 14 18 2 8.3 0.26
 16 18 2 51.54 1.18
 2 20 2 5.32 0.36
 4 20 2 95.04 1.62
 6 20 2 19.7 0.5
 8 20 2 11.72 0.26
 10 20 2 36.83 0.58
 12 20 2 20.5 0.29
 14 20 2 35.75 1.15
 0 22 2 454.82 3.92
 2 22 2 8.21 0.23
 4 22 2 21.18 0.44
 6 22 2 1.36 0.19
 8 22 2 31.79 0.37
 10 22 2 20.42 0.77
 2 24 2 26.49 0.58
 4 24 2 31.9 0.43
 6 24 2 3.17 0.18
 8 24 2 8.09 0.35
 0 26 2 8.32 1.17
 2 26 2 5.78 0.51
 1 1 3 613.65 3.33
 3 1 3 596.66 3.4
 5 1 3 271.72 1.56
 7 1 3 54.72 0.36
 9 1 3 49.12 0.6
 11 1 3 307.62 3.14
 13 1 3 29.9 0.73
 15 1 3 12.13 0.45
 17 1 3 27.8 0.4
 19 1 3 71.29 1.02
 21 1 3 48.8 1.03
 1 3 3 509.92 2.5
 3 3 3 1714.91 6.44
 5 3 3 742.15 4.33
 7 3 3 363.19 2.25
 9 3 3 55.63 1.49
 11 3 3 63.82 0.64
 13 3 3 6.25 0.22
 15 3 3 26.05 0.51
 17 3 3 36.89 0.83
 19 3 3 3.89 0.3
 21 3 3 10.19 0.66
 1 5 3 409.5 2.55
 3 5 3 225.04 1.76
 5 5 3 166.78 1.05
 7 5 3 67.69 1.21
 9 5 3 195.23 1.84
 11 5 3 25.81 0.35
 13 5 3 1.48 0.2
 15 5 3 133.73 2.58
 17 5 3 43.8 0.61
 19 5 3 34.57 0.89
 21 5 3 12.31 0.35
 1 7 3 276.8 1.25
 3 7 3 722.14 5.69
 5 7 3 98.08 1.98
 7 7 3 249.51 2.2
 9 7 3 503.16 3.28
 11 7 3 18.33 0.52
 13 7 3 46.82 0.87
 15 7 3 13.38 0.44
 17 7 3 76.43 1.73
 19 7 3 8.12 0.34
 21 7 3 20.18 0.53
 1 9 3 56.48 0.72
 3 9 3 158.53 1.26
 5 9 3 284.92 3.45
 7 9 3 31.95 0.82
 9 9 3 75.8 1.02
 11 9 3 75.49 2.07
 13 9 3 31.44 1.51
 15 9 3 17.29 0.63
 17 9 3 13.16 0.28
 19 9 3 3.07 0.2
 21 9 3 5.09 0.64
 1 11 3 391.04 2.14
 3 11 3 13.77 0.21
 5 11 3 239.08 2.47
 7 11 3 30.98 0.89
 9 11 3 42.95 1.35
 11 11 3 145.03 1.52
 13 11 3 97.79 1.09
 15 11 3 2.35 0.24
 17 11 3 13.37 0.25
 19 11 3 11.85 0.53
 1 13 3 123.63 1.43
 3 13 3 3.17 0.18
 5 13 3 6.97 0.25
 7 13 3 15.95 1.28
 9 13 3 37.34 1.65
 11 13 3 12.52 0.33
 13 13 3 39.42 0.35
 15 13 3 0.25 0.22
 17 13 3 5.59 0.22
 19 13 3 2.36 0.49
 1 15 3 8.59 0.16
 3 15 3 107.91 1.15
 5 15 3 74.44 1
 7 15 3 19.53 0.41
 9 15 3 8.13 0.24
 11 15 3 2.22 0.21
 13 15 3 2.5 0.27
 15 15 3 40.43 0.53
 17 15 3 28.45 0.86
 1 17 3 26.55 0.53
 3 17 3 18.89 0.96
 5 17 3 207.01 1.88
 7 17 3 7.36 0.36
 9 17 3 2.36 0.21
 11 17 3 29.53 1.09
 13 17 3 13.09 0.27
 15 17 3 8.12 0.64
 1 19 3 15.04 0.26
 3 19 3 13.56 0.47
 5 19 3 1.29 0.2
 7 19 3 18.88 0.63
 9 19 3 25.62 0.34
 11 19 3 3.15 0.22
 13 19 3 1.99 0.2
 15 19 3 13.06 0.39
 1 21 3 58.31 2.05
 3 21 3 20.07 1.19
 5 21 3 11.95 0.44
 7 21 3 36.98 0.41
 9 21 3 30.98 1.09
 11 21 3 14.72 0.48
 13 21 3 16.01 0.46
 1 23 3 15.23 0.37
 3 23 3 0.13 0.17
 5 23 3 18.79 0.44
 7 23 3 1.59 0.26
 9 23 3 7.14 0.32
 1 25 3 9.72 0.54
 3 25 3 12.31 0.37
 5 25 3 0.68 0.18
 0 0 4 5078.87 46.68
 4 0 4 15.5 0.52
 8 0 4 15.48 0.19
 12 0 4 524.87 3.92
 16 0 4 6.61 0.56
 20 0 4 274 3.92
 2 2 4 179.68 1.41
 4 2 4 182.07 1.49
 6 2 4 263.35 2.99
 8 2 4 108.6 1.22
 10 2 4 172.4 1.15
 12 2 4 141.36 1.64
 14 2 4 87.04 0.74
 16 2 4 71.72 1.66
 18 2 4 0.8 0.35
 20 2 4 42.65 0.5
 22 2 4 19.82 0.29
 0 4 4 12.04 0.13
 2 4 4 63.22 0.49
 4 4 4 771.34 4.96
 6 4 4 605.5 3.08
 8 4 4 443.43 2.52
 10 4 4 11.64 0.25
 12 4 4 24.09 0.75
 14 4 4 124.97 1.76
 16 4 4 136.09 1.45
 18 4 4 92.97 1.71
 20 4 4 38.12 1.56
 22 4 4 11.21 0.53
 2 6 4 320.75 2.35
 4 6 4 290.66 1.56
 6 6 4 388.05 2.7
 8 6 4 4.78 0.31
 10 6 4 42.99 0.95
 12 6 4 80.09 1.16
 14 6 4 42.38 0.5
 16 6 4 29.25 1.04
 18 6 4 3.12 0.24
 20 6 4 8.52 0.21
 0 8 4 255.86 2.77
 2 8 4 883.74 5.33
 4 8 4 547.9 3.18
 6 8 4 2.51 0.13
 8 8 4 980.22 11.33
 10 8 4 48.48 0.64
 12 8 4 166.79 1.71
 14 8 4 131.34 1.24
 16 8 4 89.36 1.66
 18 8 4 18.28 0.57
 20 8 4 1.51 0.18
 2 10 4 460.23 3.45
 4 10 4 6.36 0.18
 6 10 4 145.39 1.52
 8 10 4 225.72 1.68
 10 10 4 238.63 1.79
 12 10 4 56.62 0.94
 14 10 4 15.6 0.41
 16 10 4 1.58 0.31
 18 10 4 3.53 0.19
 20 10 4 10.11 0.22
 0 12 4 489.18 3.05
 2 12 4 89.97 1.84
 4 12 4 5.66 0.39
 6 12 4 11.93 0.55
 8 12 4 192.64 2.19
 10 12 4 284.65 2.32
 12 12 4 193.44 1.57
 14 12 4 39.18 1.24
 16 12 4 5.96 0.23
 18 12 4 12.48 0.46
 2 14 4 87.49 1
 4 14 4 102.74 1.72
 6 14 4 61.45 0.66
 8 14 4 73.39 0.95
 10 14 4 8.84 0.5
 12 14 4 8.01 0.3
 14 14 4 0.65 0.22
 16 14 4 3.14 0.25
 18 14 4 29.41 0.88
 0 16 4 157.79 1.33
 2 16 4 15.67 0.6
 4 16 4 146.86 2.31
 6 16 4 99.49 1.12
 8 16 4 54.29 0.81
 10 16 4 3.75 0.33
 12 16 4 1.27 0.28
 14 16 4 30.48 0.63
 16 16 4 81.2 1.4
 2 18 4 40.99 0.36
 4 18 4 109.52 1.82
 6 18 4 84.39 1.42
 8 18 4 1.41 0.23
 10 18 4 15.08 0.29
 12 18 4 2.9 0.21
 14 18 4 14.92 0.77
 16 18 4 13.24 0.45
 0 20 4 93.78 0.97
 2 20 4 151.3 1.9
 4 20 4 6.03 0.29
 6 20 4 14.19 0.9
 8 20 4 1.36 0.21
 10 20 4 22.54 0.33
 12 20 4 12.57 0.27
 14 20 4 16.58 2.29
 2 22 4 24.5 0.35
 4 22 4 15.02 0.3
 6 22 4 23.4 0.27
 8 22 4 5.36 0.24
 10 22 4 30.09 0.42
 0 24 4 58.86 0.78
 2 24 4 48.32 1.67
 4 24 4 0.23 0.17
 6 24 4 8.19 0.35
 8 24 4 17.81 1.38
 1 1 5 103.94 0.55
 3 1 5 29.55 0.32
 5 1 5 352.54 1.6
 7 1 5 418.41 2.84
 9 1 5 11.16 0.18
 11 1 5 108.3 1.01
 13 1 5 24.38 0.51
 15 1 5 12.81 0.36
 17 1 5 26.32 0.51
 19 1 5 13.98 0.3
 21 1 5 2.22 0.28
 1 3 5 23.6 0.32
 3 3 5 157.1 1.32
 5 3 5 34.58 0.7
 7 3 5 73.88 1.22
 9 3 5 59 1.55
 11 3 5 70.32 0.69
 13 3 5 80.59 0.65
 15 3 5 45.93 0.7
 17 3 5 9.1 0.34
 19 3 5 12.14 0.53
 21 3 5 0.39 0.15
 1 5 5 454.44 2.08
 3 5 5 46.42 0.34
 5 5 5 103.31 1.4
 7 5 5 274.05 3.31
 9 5 5 68.07 0.74
 11 5 5 33.2 0.32
 13 5 5 10.11 0.34
 15 5 5 28.85 0.49
 17 5 5 21.57 0.49
 19 5 5 34.02 0.9
 21 5 5 29.78 0.62
 1 7 5 145.74 1.31
 3 7 5 37.27 0.76
 5 7 5 43.11 1.28
 7 7 5 100.41 1.1
 9 7 5 34.89 0.45
 11 7 5 72.76 1.03
 13 7 5 12.37 0.68
 15 7 5 42.24 1.12
 17 7 5 3.77 0.68
 19 7 5 0.62 0.19
 21 7 5 4.3 0.2
 1 9 5 73.52 0.61
 3 9 5 14.85 0.77
 5 9 5 39.56 0.44
 7 9 5 270.2 2.32
 9 9 5 190.13 1.89
 11 9 5 100.38 2.24
 13 9 5 19.69 0.58
 15 9 5 49.32 1.38
 17 9 5 28.69 0.34
 19 9 5 13.59 0.38
 1 11 5 113.82 1.29
 3 11 5 6.37 0.18
 5 11 5 66 1.38
 7 11 5 48.37 1.22
 9 11 5 4.78 0.52
 11 11 5 106.01 2.13
 13 11 5 86.14 2.09
 15 11 5 40.65 1.14
 17 11 5 9.93 0.27
 19 11 5 16.25 0.42
 1 13 5 59.08 1.56
 3 13 5 100.02 1.27
 5 13 5 244.11 2.47
 7 13 5 62.16 1.71
 9 13 5 23.88 0.96
 11 13 5 170.61 2.49
 13 13 5 97.5 0.98
 15 13 5 32.08 0.35
 17 13 5 6.25 0.22
 19 13 5 5.62 0.32
 1 15 5 14.4 0.23
 3 15 5 0.55 0.17
 5 15 5 61.77 0.77
 7 15 5 15.39 0.71
 9 15 5 25.34 0.99
 11 15 5 47.01 1.02
 13 15 5 20.8 0.39
 15 15 5 58.04 0.67
 17 15 5 53.3 1
 1 17 5 82.65 1.26
 3 17 5 58.62 1.69
 5 17 5 5.7 0.25
 7 17 5 62.72 1.39
 9 17 5 129.87 2.29
 11 17 5 9.86 0.28
 13 17 5 18.83 0.29
 15 17 5 24.72 0.85
 1 19 5 30.22 0.33
 3 19 5 23.61 0.98
 5 19 5 9.55 0.49
 7 19 5 5.89 0.42
 9 19 5 36.69 0.36
 11 19 5 3.13 0.24
 13 19 5 11.64 0.3
 15 19 5 3 0.32
 1 21 5 5.46 0.35
 3 21 5 44.74 0.42
 5 21 5 25.96 0.58
 7 21 5 9.56 0.26
 9 21 5 21.34 0.3
 11 21 5 9.43 0.24
 1 23 5 38.65 1.16
 3 23 5 83.53 0.97
 5 23 5 3.94 0.18
 7 23 5 0.84 0.17
 9 23 5 2.24 0.17
 1 25 5 20.85 0.39
 3 25 5 58.04 1.91
 5 25 5 0.1 0.25
 2 0 6 484.06 6.59
 6 0 6 246.06 2.33
 10 0 6 300.82 4.12
 14 0 6 35.62 0.68
 18 0 6 54.18 1.26
 22 0 6 144.41 3.26
 0 2 6 497.44 2.85
 2 2 6 1.62 0.08
 4 2 6 46.29 0.57
 6 2 6 112.01 0.79
 8 2 6 7.54 0.28
 10 2 6 366.3 2.59
 12 2 6 36.69 0.35
 14 2 6 173.25 1.42
 16 2 6 52.21 0.85
 18 2 6 2.02 0.29
 20 2 6 17.04 0.57
 22 2 6 1.28 0.24
 2 4 6 116.3 1.35
 4 4 6 57.95 0.83
 6 4 6 54.69 1.21
 8 4 6 114.5 1.03
 10 4 6 29.48 0.66
 12 4 6 104.25 0.87
 14 4 6 16.93 0.33
 16 4 6 130.5 1.06
 18 4 6 130.41 1.33
 20 4 6 37.4 1
 0 6 6 28.32 0.32
 2 6 6 81.46 0.71
 4 6 6 18.23 0.22
 6 6 6 389.79 2.46
 8 6 6 24.83 0.48
 10 6 6 57.97 0.95
 12 6 6 13.02 0.38
 14 6 6 63.16 0.6
 16 6 6 35.93 0.95
 18 6 6 116.47 1.85
 20 6 6 20.1 0.5
 2 8 6 147.81 1.57
 4 8 6 21.92 0.54
 6 8 6 17.71 0.27
 8 8 6 12.53 0.48
 10 8 6 124.65 1.14
 12 8 6 76.23 0.81
 14 8 6 191.58 1.36
 16 8 6 16.23 0.59
 18 8 6 2.01 0.22
 20 8 6 5.81 0.31
 0 10 6 92.77 0.91
 2 10 6 166.88 1.49
 4 10 6 18.32 0.37
 6 10 6 5.97 0.4
 8 10 6 33.02 0.71
 10 10 6 46.85 0.64
 12 10 6 9.82 0.25
 14 10 6 180.01 3.11
 16 10 6 3.61 0.28
 18 10 6 15.63 0.38
 20 10 6 2.12 0.22
 2 12 6 86.28 0.45
 4 12 6 86.42 1.06
 6 12 6 113.37 1.2
 8 12 6 157.72 2.46
 10 12 6 31.44 0.5
 12 12 6 106.95 1.84
 14 12 6 16.37 0.51
 16 12 6 1.28 0.2
 18 12 6 0.68 0.18
 0 14 6 112.04 0.8
 2 14 6 224.7 1.05
 4 14 6 26.32 0.59
 6 14 6 95.23 1.35
 8 14 6 2.18 0.2
 10 14 6 133.97 1.53
 12 14 6 2.27 0.21
 14 14 6 0.92 0.2
 16 14 6 0.57 0.2
 18 14 6 25.95 0.44
 2 16 6 75.51 1.52
 4 16 6 89.87 0.77
 6 16 6 199.4 1.56
 8 16 6 60.09 0.96
 10 16 6 51.13 1.91
 12 16 6 24.45 0.51
 14 16 6 32.58 0.58
 16 16 6 20.05 1
 0 18 6 13.72 0.39
 2 18 6 9.68 0.33
 4 18 6 4.02 0.44
 6 18 6 39.79 1.17
 8 18 6 15.9 0.43
 10 18 6 3.58 0.23
 12 18 6 3.45 0.19
 14 18 6 47.74 0.73
 2 20 6 212.52 1.91
 4 20 6 54.89 2.19
 6 20 6 41.45 0.9
 8 20 6 10.66 0.25
 10 20 6 15.29 0.26
 12 20 6 2.13 0.2
 0 22 6 10.94 0.61
 2 22 6 6.9 0.59
 4 22 6 4.67 0.26
 6 22 6 3.44 0.2
 8 22 6 8.04 0.26
 10 22 6 0.32 0.18
 2 24 6 102.77 1.71
 4 24 6 2.22 0.17
 6 24 6 4.9 0.21
 1 1 7 659.5 5.54
 3 1 7 14.86 0.18
 5 1 7 222.76 1.95
 7 1 7 29.42 0.47
 9 1 7 57.19 0.79
 11 1 7 40.21 0.72
 13 1 7 6.16 0.36
 15 1 7 7.43 0.35
 17 1 7 7.47 0.52
 19 1 7 36.63 0.86
 21 1 7 5.97 0.54
 1 3 7 35.86 0.52
 3 3 7 198.68 1.06
 5 3 7 96.86 1.65
 7 3 7 96.76 0.89
 9 3 7 10.27 0.28
 11 3 7 60.96 1.13
 13 3 7 50.54 0.59
 15 3 7 29.03 0.49
 17 3 7 6.77 0.55
 19 3 7 2.51 0.28
 21 3 7 7.36 0.54
 1 5 7 351.35 1.76
 3 5 7 97.53 2.39
 5 5 7 124.64 1.02
 7 5 7 87.62 1.28
 9 5 7 79.1 0.75
 11 5 7 39.3 0.67
 13 5 7 2.9 0.24
 15 5 7 29.9 0.9
 17 5 7 4.29 0.62
 19 5 7 30.03 0.48
 21 5 7 2.19 0.24
 1 7 7 119.45 1.21
 3 7 7 131.77 0.73
 5 7 7 22.54 0.27
 7 7 7 15.64 0.28
 9 7 7 12.14 0.51
 11 7 7 57.43 0.8
 13 7 7 8.36 0.4
 15 7 7 51.87 1.5
 17 7 7 0.84 0.24
 19 7 7 34.66 0.42
 21 7 7 3.8 0.33
 1 9 7 55.91 1.4
 3 9 7 303.05 3.89
 5 9 7 93.21 1.18
 7 9 7 37.17 0.47
 9 9 7 32.9 0.49
 11 9 7 15.62 0.54
 13 9 7 18.92 0.74
 15 9 7 51.23 1.33
 17 9 7 5.31 0.37
 19 9 7 25.83 0.61
 1 11 7 10.18 0.18
 3 11 7 135.98 0.97
 5 11 7 43.86 1.19
 7 11 7 3.06 0.2
 9 11 7 6.66 0.38
 11 11 7 49.51 1.61
 13 11 7 7.38 0.46
 15 11 7 47.92 0.97
 17 11 7 4.11 0.19
 19 11 7 17.18 0.34
 1 13 7 135.62 1.57
 3 13 7 33.58 0.63
 5 13 7 39.26 1.47
 7 13 7 62.05 0.56
 9 13 7 6.43 0.29
 11 13 7 24.18 0.56
 13 13 7 72.37 1.23
 15 13 7 37.39 0.67
 17 13 7 2.74 0.2
 1 15 7 40.6 0.89
 3 15 7 26.6 0.6
 5 15 7 40.38 0.75
 7 15 7 23.45 1.09
 9 15 7 50.81 1.67
 11 15 7 8.53 0.42
 13 15 7 2.11 0.21
 15 15 7 44.97 0.87
 17 15 7 14.18 0.45
 1 17 7 123.69 1.29
 3 17 7 12.06 0.63
 5 17 7 12.56 1.05
 7 17 7 15.12 0.39
 9 17 7 73.19 1.53
 11 17 7 2.01 0.22
 13 17 7 2 0.18
 15 17 7 15.79 0.33
 1 19 7 50.5 1.11
 3 19 7 10.21 0.85
 5 19 7 50.35 1.04
 7 19 7 28.14 1.17
 9 19 7 7.19 0.38
 11 19 7 22.72 0.31
 13 19 7 9.08 0.24
 1 21 7 7.7 0.34
 3 21 7 44.96 0.75
 5 21 7 90.73 1.38
 7 21 7 1.86 0.21
 9 21 7 10.74 0.3
 11 21 7 10.62 0.39
 1 23 7 30.38 0.41
 3 23 7 55.55 0.85
 5 23 7 0.26 0.17
 7 23 7 9.97 0.33
 9 23 7 4.83 0.27
 1 25 7 24.5 0.34
 3 25 7 15.22 0.58
 0 0 8 292.79 2.84
 4 0 8 41.26 0.54
 8 0 8 989.29 7.12
 12 0 8 114.24 1.55
 16 0 8 4.02 0.46
 20 0 8 32.65 0.67
 2 2 8 48.91 0.37
 4 2 8 227.32 1.83
 6 2 8 330.64 4.09
 8 2 8 16.36 0.42
 10 2 8 321.94 4.09
 12 2 8 17.72 0.34
 14 2 8 46.29 0.44
 16 2 8 23.3 0.39
 18 2 8 47.78 0.86
 20 2 8 43.5 0.48
 0 4 8 69.25 1.5
 2 4 8 380.29 2.8
 4 4 8 724.43 4.09
 6 4 8 9.97 0.24
 8 4 8 63.59 1.2
 10 4 8 17.11 0.24
 12 4 8 130.76 0.85
 14 4 8 9.78 0.35
 16 4 8 4.66 0.37
 18 4 8 62.15 1.74
 20 4 8 15.49 0.36
 2 6 8 634.31 5.07
 4 6 8 24.26 1.04
 6 6 8 197.93 0.72
 8 6 8 69.37 0.49
 10 6 8 0.74 0.18
 12 6 8 44.42 0.53
 14 6 8 142.14 1.87
 16 6 8 72.74 0.92
 18 6 8 29.05 0.59
 20 6 8 5.94 0.25
 0 8 8 575.63 3.23
 2 8 8 81.44 1.71
 4 8 8 130.4 0.61
 6 8 8 207.79 1.67
 8 8 8 128.69 1.23
 10 8 8 38.85 0.46
 12 8 8 34.03 0.65
 14 8 8 91.53 1.53
 16 8 8 100.75 1.16
 18 8 8 2.68 0.22
 20 8 8 4.76 0.2
 2 10 8 283.16 2.14
 4 10 8 30.83 0.46
 6 10 8 15.02 0.34
 8 10 8 3.85 0.17
 10 10 8 26.63 0.47
 12 10 8 21.94 0.5
 14 10 8 5.74 0.35
 16 10 8 13.95 0.29
 18 10 8 29.67 0.47
 20 10 8 3.72 0.4
 0 12 8 241.84 2.24
 2 12 8 180.5 1.95
 4 12 8 92.11 0.76
 6 12 8 92.92 0.83
 8 12 8 8.62 0.22
 10 12 8 422.85 2.77
 12 12 8 90.43 0.79
 14 12 8 18.42 0.4
 16 12 8 14.23 0.66
 18 12 8 4.11 0.24
 2 14 8 10.2 0.37
 4 14 8 18.51 0.3
 6 14 8 50.64 0.42
 8 14 8 33.71 0.52
 10 14 8 21.57 0.33
 12 14 8 5.78 0.31
 14 14 8 9.04 0.26
 16 14 8 2.25 0.22
 18 14 8 6.74 0.32
 0 16 8 18.13 0.39
 2 16 8 2.07 0.19
 4 16 8 35.85 0.66
 6 16 8 470.81 4.38
 8 16 8 54.88 1.23
 10 16 8 19.66 0.71
 12 16 8 41.63 0.52
 14 16 8 19.45 0.49
 16 16 8 0.53 0.21
 2 18 8 82.66 0.78
 4 18 8 17.97 0.6
 6 18 8 29.97 0.39
 8 18 8 6.9 0.42
 10 18 8 38.06 0.45
 12 18 8 3.9 0.18
 14 18 8 4.49 0.26
 0 20 8 132.55 2.34
 2 20 8 112.61 1.75
 4 20 8 40.7 0.77
 6 20 8 2.24 0.22
 8 20 8 4.63 0.2
 10 20 8 27.38 0.63
 12 20 8 2.3 0.2
 2 22 8 90.45 2.09
 4 22 8 18.27 0.31
 6 22 8 7.49 0.24
 8 22 8 1.06 0.18
 10 22 8 9.49 0.32
 0 24 8 30.69 0.66
 2 24 8 34.36 0.96
 4 24 8 21.55 0.49
 6 24 8 0.74 0.17
 1 1 9 182.88 1.25
 3 1 9 113.99 2.09
 5 1 9 132.63 0.65
 7 1 9 264.3 2.65
 9 1 9 52.37 1.33
 11 1 9 44.41 0.67
 13 1 9 13.82 0.33
 15 1 9 14.6 0.36
 17 1 9 1.18 0.42
 19 1 9 15.15 0.78
 21 1 9 22.65 1.62
 1 3 9 68.79 0.75
 3 3 9 742 4.24
 5 3 9 94.29 1.38
 7 3 9 69.02 0.83
 9 3 9 8.9 0.19
 11 3 9 80.94 1.4
 13 3 9 21.73 0.5
 15 3 9 82.37 1.01
 17 3 9 4.5 0.76
 19 3 9 22.2 0.64
 21 3 9 16.15 0.5
 1 5 9 157.66 1.58
 3 5 9 81.02 2.69
 5 5 9 4.42 0.17
 7 5 9 3.41 0.33
 9 5 9 56.74 0.56
 11 5 9 19.11 0.3
 13 5 9 56.44 0.52
 15 5 9 4.95 0.3
 17 5 9 31.68 1.25
 19 5 9 40.72 0.87
 21 5 9 4.47 0.34
 1 7 9 283.57 2.47
 3 7 9 80.88 0.7
 5 7 9 4.85 0.31
 7 7 9 184.69 1.63
 9 7 9 13.9 0.29
 11 7 9 37.84 0.7
 13 7 9 21.28 0.61
 15 7 9 9.52 0.56
 17 7 9 41.27 1.34
 19 7 9 34.76 0.63
 1 9 9 79.49 1.31
 3 9 9 23.27 0.29
 5 9 9 62.68 1.25
 7 9 9 3.7 0.21
 9 9 9 4.47 0.25
 11 9 9 27.68 0.34
 13 9 9 34.3 0.99
 15 9 9 30.36 0.66
 17 9 9 9.28 0.29
 19 9 9 10.37 0.31
 1 11 9 35.4 0.9
 3 11 9 80.12 0.56
 5 11 9 44.67 0.36
 7 11 9 41.58 0.58
 9 11 9 22.25 0.8
 11 11 9 24.86 1.04
 13 11 9 25.43 0.62
 15 11 9 3.11 0.27
 17 11 9 8.2 0.46
 19 11 9 21.67 0.46
 1 13 9 6.58 0.21
 3 13 9 12 0.34
 5 13 9 58.12 0.78
 7 13 9 175.16 1.34
 9 13 9 14.02 0.6
 11 13 9 5.98 0.24
 13 13 9 3.51 0.34
 15 13 9 5.6 0.24
 17 13 9 5.48 0.27
 1 15 9 12.47 0.31
 3 15 9 7.05 0.23
 5 15 9 53.92 1
 7 15 9 15 0.92
 9 15 9 7.91 0.34
 11 15 9 28.39 0.59
 13 15 9 24.82 0.49
 15 15 9 21.53 0.45
 17 15 9 13.39 0.53
 1 17 9 38.23 0.49
 3 17 9 62.03 0.93
 5 17 9 48.83 0.61
 7 17 9 0.76 0.24
 9 17 9 0.59 0.36
 11 17 9 17.13 0.28
 13 17 9 17.21 0.34
 15 17 9 2.24 0.23
 1 19 9 61.93 0.93
 3 19 9 37 0.81
 5 19 9 1.61 0.37
 7 19 9 1.55 0.25
 9 19 9 23.15 0.41
 11 19 9 8.51 0.23
 13 19 9 4.91 0.22
 1 21 9 61.01 1.89
 3 21 9 17.86 0.95
 5 21 9 0.79 0.21
 7 21 9 2.19 0.21
 9 21 9 51.82 1.04
 11 21 9 3.03 0.19
 1 23 9 4.33 0.22
 3 23 9 33.21 0.48
 5 23 9 26.39 0.73
 7 23 9 7.51 0.22
 1 25 9 0.89 0.24
 2 0 10 35.81 0.58
 6 0 10 348.21 3.46
 10 0 10 34.13 0.44
 14 0 10 38.55 0.55
 18 0 10 0.98 0.48
 0 2 10 43.14 0.77
 2 2 10 72.31 1.11
 4 2 10 38.47 1.08
 6 2 10 467.54 2.54
 8 2 10 8.22 0.69
 10 2 10 40.63 1.12
 12 2 10 7.13 0.29
 14 2 10 20.8 0.52
 16 2 10 21.51 0.42
 18 2 10 33.25 1.53
 20 2 10 21.8 0.42
 2 4 10 49 0.53
 4 4 10 93.25 1.12
 6 4 10 79.44 0.91
 8 4 10 103.68 0.97
 10 4 10 144.17 1.44
 12 4 10 25.24 0.37
 14 4 10 5.35 0.37
 16 4 10 34.56 1.43
 18 4 10 66.87 1.24
 20 4 10 53.33 1.59
 0 6 10 276.9 2.34
 2 6 10 484.25 5.21
 4 6 10 39.69 0.42
 6 6 10 73.36 0.99
 8 6 10 29.26 0.26
 10 6 10 23.05 0.31
 12 6 10 13.55 1.03
 14 6 10 16.64 0.34
 16 6 10 5.78 0.52
 18 6 10 8.12 0.27
 20 6 10 5.52 0.29
 2 8 10 43.26 0.71
 4 8 10 148.24 1.76
 6 8 10 32.17 0.57
 8 8 10 151.8 1.31
 10 8 10 66.93 0.87
 12 8 10 1.13 0.27
 14 8 10 234.04 2.38
 16 8 10 68 0.9
 18 8 10 23.78 0.33
 20 8 10 22.71 1.47
 0 10 10 58.06 1.55
 2 10 10 314.95 3.6
 4 10 10 103.99 0.69
 6 10 10 29.17 0.54
 8 10 10 6.69 0.37
 10 10 10 94.62 0.98
 12 10 10 17.61 0.3
 14 10 10 1.16 0.3
 16 10 10 3.52 0.24
 18 10 10 0.34 0.18
 2 12 10 18.53 0.28
 4 12 10 23.94 0.28
 6 12 10 56.01 0.65
 8 12 10 44.25 1.19
 10 12 10 173.86 1.39
 12 12 10 127.5 0.97
 14 12 10 0.17 0.22
 16 12 10 7.91 0.34
 18 12 10 5.94 0.27
 0 14 10 33.73 0.6
 2 14 10 39.2 0.48
 4 14 10 41.22 0.92
 6 14 10 82.15 1.13
 8 14 10 9.81 0.56
 10 14 10 12.6 0.34
 12 14 10 2.02 0.31
 14 14 10 22.81 0.39
 16 14 10 4.66 0.26
 2 16 10 2.33 0.22
 4 16 10 16.55 0.39
 6 16 10 146.32 1.09
 8 16 10 39.15 0.42
 10 16 10 11.88 0.4
 12 16 10 19.6 0.28
 14 16 10 6.74 0.21
 16 16 10 8.88 0.48
 0 18 10 111.22 1.75
 2 18 10 4.46 0.28
 4 18 10 16.57 0.77
 6 18 10 42.57 0.59
 8 18 10 14.39 0.34
 10 18 10 26.06 0.59
 12 18 10 17.86 0.28
 14 18 10 8.6 0.37
 2 20 10 40.45 0.49
 4 20 10 43.04 0.83
 6 20 10 5.71 0.26
 8 20 10 2.76 0.32
 10 20 10 6.55 0.19
 12 20 10 3.12 0.2
 0 22 10 17.66 0.97
 2 22 10 10.73 0.79
 4 22 10 65.4 0.81
 6 22 10 2.51 0.23
 8 22 10 5.73 0.26
 10 22 10 12.14 0.81
 2 24 10 52.19 0.88
 4 24 10 4.53 0.24
 1 1 11 687.84 7.72
 3 1 11 42.33 0.72
 5 1 11 1.48 0.14
 7 1 11 6.75 0.33
 9 1 11 149.18 1.74
 11 1 11 5.95 0.26
 13 1 11 7.75 0.53
 15 1 11 19.17 0.42
 17 1 11 59.61 1.09
 19 1 11 0.36 0.32
 21 1 11 3.91 0.41
 1 3 11 106.42 0.96
 3 3 11 151.97 1.8
 5 3 11 343.26 2.1
 7 3 11 54.51 0.66
 9 3 11 16.57 0.38
 11 3 11 26.08 0.42
 13 3 11 61.67 0.59
 15 3 11 12.01 0.42
 17 3 11 28.47 0.53
 19 3 11 6.09 0.3
 21 3 11 10.71 0.58
 1 5 11 50.21 0.99
 3 5 11 180.65 2.35
 5 5 11 207.11 1.89
 7 5 11 2.21 0.27
 9 5 11 33.15 0.87
 11 5 11 19.1 0.49
 13 5 11 119.47 2.36
 15 5 11 7.78 0.78
 17 5 11 14.41 0.68
 19 5 11 39.36 1.06
 1 7 11 133.94 1.84
 3 7 11 35.66 0.4
 5 7 11 36.54 1.26
 7 7 11 39 0.4
 9 7 11 30.32 0.29
 11 7 11 40.18 0.53
 13 7 11 22.95 0.49
 15 7 11 18.03 0.87
 17 7 11 9.02 0.34
 19 7 11 18.1 0.73
 1 9 11 140.19 1.05
 3 9 11 26.79 0.83
 5 9 11 89.81 0.57
 7 9 11 36.81 0.35
 9 9 11 78.24 0.72
 11 9 11 65.73 0.96
 13 9 11 46.07 0.73
 15 9 11 17.9 0.58
 17 9 11 32.92 0.35
 19 9 11 0.69 0.2
 1 11 11 58.86 0.44
 3 11 11 30.77 0.51
 5 11 11 24.85 0.77
 7 11 11 124.79 1.53
 9 11 11 45.9 0.87
 11 11 11 14.49 0.55
 13 11 11 19.13 0.43
 15 11 11 4.21 0.27
 17 11 11 3.12 0.24
 1 13 11 60.07 1.4
 3 13 11 12.29 0.47
 5 13 11 5.32 0.33
 7 13 11 32.26 0.65
 9 13 11 118.97 0.69
 11 13 11 8.53 0.28
 13 13 11 19.07 0.32
 15 13 11 5.39 0.26
 17 13 11 9.29 0.51
 1 15 11 0.16 0.22
 3 15 11 37.52 0.42
 5 15 11 169.99 2.7
 7 15 11 27.49 0.66
 9 15 11 10.53 0.28
 11 15 11 39.67 0.94
 13 15 11 1.22 0.18
 15 15 11 16.27 0.62
 1 17 11 33.46 0.65
 3 17 11 2.68 0.26
 5 17 11 65.2 1.3
 7 17 11 3.34 0.29
 9 17 11 3.63 0.24
 11 17 11 7.49 0.22
 13 17 11 15.6 0.49
 15 17 11 19.88 0.5
 1 19 11 67.2 1.35
 3 19 11 4.87 0.9
 5 19 11 20.57 1.23
 7 19 11 0.89 0.22
 9 19 11 45.02 0.89
 11 19 11 2.18 0.19
 13 19 11 24.28 1.01
 1 21 11 25.81 1.24
 3 21 11 4.55 0.26
 5 21 11 13.23 0.41
 7 21 11 6.39 0.21
 9 21 11 4.57 0.17
 11 21 11 2.43 0.44
 1 23 11 38.57 1.05
 3 23 11 26.36 0.65
 5 23 11 9.6 0.25
 7 23 11 20.18 0.7
 0 0 12 3108.82 21.44
 4 0 12 146.63 1.28
 8 0 12 55.68 0.61
 12 0 12 369.5 2.03
 16 0 12 39.7 1.01
 20 0 12 62.55 1.74
 2 2 12 137.71 1.27
 4 2 12 38.98 0.65
 6 2 12 128.48 0.73
 8 2 12 16.18 0.36
 10 2 12 71.91 1.4
 12 2 12 1.3 0.25
 14 2 12 32.7 1.08
 16 2 12 30.41 0.7
 18 2 12 58.09 1.04
 20 2 12 6.52 0.41
 0 4 12 36.47 0.43
 2 4 12 9.69 0.28
 4 4 12 534.82 2.58
 6 4 12 114.16 0.86
 8 4 12 142.42 1.85
 10 4 12 24.5 0.33
 12 4 12 19.19 0.64
 14 4 12 21.97 1.16
 16 4 12 153.18 3.11
 18 4 12 20.32 0.36
 20 4 12 11.76 0.63
 2 6 12 174.97 1.37
 4 6 12 87.16 1.59
 6 6 12 21.17 0.72
 8 6 12 41.42 0.55
 10 6 12 87.14 2.07
 12 6 12 47.92 0.55
 14 6 12 35.63 1.41
 16 6 12 10.31 0.36
 18 6 12 11.53 0.33
 20 6 12 0.58 0.26
 0 8 12 113.17 1.97
 2 8 12 142.73 1.14
 4 8 12 27.96 0.29
 6 8 12 0.8 0.17
 8 8 12 113.38 1
 10 8 12 58.72 1.72
 12 8 12 31.85 0.88
 14 8 12 23.33 0.44
 16 8 12 4.52 0.25
 18 8 12 2.23 0.24
 2 10 12 87.97 0.67
 4 10 12 85.02 0.56
 6 10 12 38.26 0.61
 8 10 12 9.22 0.71
 10 10 12 4.2 0.22
 12 10 12 22.21 0.36
 14 10 12 69.14 1.05
 16 10 12 9.26 0.27
 18 10 12 19.74 0.57
 0 12 12 194.83 1.36
 2 12 12 31.86 0.5
 4 12 12 78.13 1.18
 6 12 12 89.13 1.2
 8 12 12 17.17 0.28
 10 12 12 58.29 0.85
 12 12 12 14.67 0.33
 14 12 12 2.2 0.28
 16 12 12 5.31 0.26
 18 12 12 15.98 2.23
 2 14 12 47.96 0.72
 4 14 12 29.5 1.2
 6 14 12 25.56 0.37
 8 14 12 10.38 0.28
 10 14 12 28.5 0.43
 12 14 12 0.64 0.23
 14 14 12 1.42 0.19
 16 14 12 18.94 0.3
 0 16 12 35.31 0.65
 2 16 12 62.09 0.84
 4 16 12 26.57 0.37
 6 16 12 5.86 0.33
 8 16 12 50.4 0.59
 10 16 12 7.94 0.36
 12 16 12 1.25 0.19
 14 16 12 15.86 0.61
 2 18 12 14.63 0.65
 4 18 12 64.51 0.93
 6 18 12 0.41 0.27
 8 18 12 2.79 0.23
 10 18 12 9.36 0.26
 12 18 12 13.45 0.3
 14 18 12 5.34 0.68
 0 20 12 24.54 1.29
 2 20 12 90.46 1.67
 4 20 12 11.12 0.36
 6 20 12 6.14 0.33
 8 20 12 5.32 0.21
 10 20 12 6.54 0.2
 2 22 12 1.41 0.22
 4 22 12 0.86 0.23
 6 22 12 1.73 0.19
 8 22 12 38.8 0.93
 0 24 12 12.39 1.92
 2 24 12 13.36 0.59
 1 1 13 199.15 1.89
 3 1 13 188.44 2.83
 5 1 13 96.89 0.81
 7 1 13 18.59 0.3
 9 1 13 37.42 0.6
 11 1 13 199.56 1.85
 13 1 13 9.66 0.3
 15 1 13 35.14 0.73
 17 1 13 122.39 1.18
 19 1 13 14.1 0.94
 1 3 13 235.22 2.75
 3 3 13 73.92 0.86
 5 3 13 30.99 0.39
 7 3 13 88.15 1.46
 9 3 13 40.53 2.44
 11 3 13 1.54 0.24
 13 3 13 118.03 1.1
 15 3 13 98.2 2.1
 17 3 13 0.83 0.27
 19 3 13 9.04 0.49
 1 5 13 105.28 1.06
 3 5 13 26.17 0.43
 5 5 13 140.44 1.21
 7 5 13 303.96 2.69
 9 5 13 1.21 0.2
 11 5 13 4.82 0.48
 13 5 13 91.09 1.19
 15 5 13 51.34 0.97
 17 5 13 7.02 0.32
 19 5 13 30.21 0.56
 1 7 13 6.98 0.25
 3 7 13 151.72 2.23
 5 7 13 97.13 1.4
 7 7 13 8.36 0.23
 9 7 13 80.41 0.64
 11 7 13 78.23 1.2
 13 7 13 61.32 1.24
 15 7 13 15.13 0.61
 17 7 13 8.94 0.29
 19 7 13 9.64 0.32
 1 9 13 22.65 0.94
 3 9 13 93.3 1.02
 5 9 13 75.91 1.28
 7 9 13 23.22 0.84
 9 9 13 195.89 2.03
 11 9 13 28.83 0.39
 13 9 13 30.68 0.64
 15 9 13 1.27 0.31
 17 9 13 10.12 0.4
 19 9 13 9.21 0.53
 1 11 13 123.45 1.23
 3 11 13 38.33 0.37
 5 11 13 54.04 0.72
 7 11 13 139.94 0.91
 9 11 13 78.75 0.56
 11 11 13 20.59 0.35
 13 11 13 3.14 0.34
 15 11 13 1.41 0.26
 17 11 13 6.97 0.3
 1 13 13 52.69 0.45
 3 13 13 6.22 0.4
 5 13 13 49.13 0.67
 7 13 13 2.42 0.25
 9 13 13 5.1 0.25
 11 13 13 18.88 0.64
 13 13 13 31.66 0.4
 15 13 13 0.66 0.21
 17 13 13 3.03 0.24
 1 15 13 165.43 1.95
 3 15 13 107.82 0.73
 5 15 13 89.87 0.76
 7 15 13 18.23 0.37
 9 15 13 9.95 0.39
 11 15 13 2.17 0.22
 13 15 13 2.15 0.17
 15 15 13 5.2 0.24
 1 17 13 87.07 1.06
 3 17 13 2.66 0.28
 5 17 13 17.11 0.71
 7 17 13 9.6 0.35
 9 17 13 18.79 0.33
 11 17 13 7.85 0.21
 13 17 13 20.37 0.58
 1 19 13 63.83 0.98
 3 19 13 110.37 1.16
 5 19 13 31.32 0.65
 7 19 13 7.79 0.44
 9 19 13 27.68 0.56
 11 19 13 8.7 0.32
 1 21 13 0.26 0.34
 3 21 13 23.36 0.38
 5 21 13 35.51 0.39
 7 21 13 12.78 0.33
 9 21 13 44.56 0.56
 1 23 13 21.72 0.37
 3 23 13 4.47 0.29
 5 23 13 16.14 0.84
 2 0 14 99.64 1.43
 6 0 14 25.88 0.59
 10 0 14 95.84 0.8
 14 0 14 3.51 0.4
 18 0 14 115.81 2.19
 0 2 14 111.38 1.01
 2 2 14 43.64 1.08
 4 2 14 8.36 0.21
 6 2 14 14.88 0.28
 8 2 14 50.81 0.44
 10 2 14 42.33 1.32
 12 2 14 70.32 0.53
 14 2 14 32.36 1.09
 16 2 14 6.04 0.52
 18 2 14 18.12 0.83
 20 2 14 8.58 0.44
 2 4 14 2.5 0.22
 4 4 14 572.4 4.79
 6 4 14 6.36 0.22
 8 4 14 330.68 2.6
 10 4 14 4.94 0.27
 12 4 14 40.48 0.94
 14 4 14 56.16 0.88
 16 4 14 6.89 0.44
 18 4 14 13.53 0.36
 0 6 14 20.93 0.33
 2 6 14 93.84 0.9
 4 6 14 14.5 0.39
 6 6 14 37.58 1.42
 8 6 14 81.42 0.63
 10 6 14 134.81 1.49
 12 6 14 9.66 0.82
 14 6 14 4.28 0.36
 16 6 14 14.89 0.57
 18 6 14 15.1 0.44
 2 8 14 67.24 0.65
 4 8 14 308.8 2.48
 6 8 14 73.08 1.08
 8 8 14 28.71 0.68
 10 8 14 0.79 0.23
 12 8 14 96.63 0.83
 14 8 14 1.03 0.48
 16 8 14 3.62 0.32
 18 8 14 3.77 0.24
 0 10 14 19.24 0.42
 2 10 14 62.32 0.98
 4 10 14 138.97 1.88
 6 10 14 17.87 0.34
 8 10 14 59.74 0.56
 10 10 14 15.84 0.45
 12 10 14 10.22 0.33
 14 10 14 20.12 0.35
 16 10 14 3.75 0.24
 18 10 14 0.51 0.21
 2 12 14 2.08 0.24
 4 12 14 120.03 1.92
 6 12 14 4.47 0.32
 8 12 14 20.87 0.44
 10 12 14 57.51 0.54
 12 12 14 66.95 0.71
 14 12 14 4.06 0.24
 16 12 14 9.38 0.24
 0 14 14 381.53 1.92
 2 14 14 58.93 1.24
 4 14 14 24.43 0.9
 6 14 14 56.06 1.06
 8 14 14 4.77 0.28
 10 14 14 42.96 0.68
 12 14 14 1.81 0.22
 14 14 14 23.22 0.62
 16 14 14 8.29 0.26
 2 16 14 32.03 0.64
 4 16 14 58.27 0.9
 6 16 14 5.44 0.29
 8 16 14 11.48 0.29
 10 16 14 1.19 0.21
 12 16 14 24.79 0.34
 14 16 14 4.45 0.28
 0 18 14 2.22 0.59
 2 18 14 74.7 2.36
 4 18 14 22.78 0.42
 6 18 14 58.84 0.71
 8 18 14 17.87 0.5
 10 18 14 12.27 0.27
 12 18 14 1.88 0.16
 2 20 14 39.81 0.57
 4 20 14 11.67 0.62
 6 20 14 30.06 0.88
 8 20 14 55.16 1.17
 10 20 14 1.68 0.19
 0 22 14 26.87 0.96
 2 22 14 36.25 1.11
 4 22 14 15.25 0.48
 6 22 14 8.2 0.25
 1 1 15 2.19 0.21
 3 1 15 11.91 0.25
 5 1 15 101.3 1.98
 7 1 15 35.22 0.35
 9 1 15 24.71 0.34
 11 1 15 17.15 0.47
 13 1 15 98.66 1.55
 15 1 15 29.49 1.36
 17 1 15 16.53 0.42
 19 1 15 5.69 0.88
 1 3 15 63.58 1.65
 3 3 15 13.91 0.39
 5 3 15 45.33 0.67
 7 3 15 48.62 0.81
 9 3 15 58.98 1.54
 11 3 15 10.69 0.3
 13 3 15 9.26 0.32
 15 3 15 6.85 1.07
 17 3 15 24.36 0.51
 19 3 15 34.81 2.6
 1 5 15 34.52 0.47
 3 5 15 32.92 0.33
 5 5 15 6.21 0.27
 7 5 15 59.32 1.63
 9 5 15 199.27 1.89
 11 5 15 16.61 0.72
 13 5 15 84.95 1.19
 15 5 15 29.68 0.64
 17 5 15 5.25 0.54
 19 5 15 13.51 1.37
 1 7 15 82.33 1.05
 3 7 15 110.93 0.87
 5 7 15 85.3 0.78
 7 7 15 18.99 0.46
 9 7 15 110.53 1.59
 11 7 15 44.07 1.13
 13 7 15 7 0.38
 15 7 15 8.07 0.3
 17 7 15 7.28 0.31
 1 9 15 56.92 0.43
 3 9 15 88.71 0.5
 5 9 15 7.02 0.39
 7 9 15 4.29 0.34
 9 9 15 31.24 0.4
 11 9 15 44.89 1.68
 13 9 15 42.57 1.36
 15 9 15 11.11 0.52
 17 9 15 17.82 0.39
 1 11 15 58.36 0.61
 3 11 15 30.1 0.57
 5 11 15 168.3 3.08
 7 11 15 16.39 0.33
 9 11 15 39.66 0.7
 11 11 15 18.13 0.52
 13 11 15 3.3 0.27
 15 11 15 0.82 0.23
 17 11 15 5.66 0.37
 1 13 15 39.14 1.12
 3 13 15 45.82 0.92
 5 13 15 70.23 0.56
 7 13 15 87.41 1.54
 9 13 15 9.44 0.3
 11 13 15 2.16 0.24
 13 13 15 7.76 0.28
 15 13 15 0.67 0.21
 1 15 15 23.32 0.48
 3 15 15 55.38 0.48
 5 15 15 15.26 0.54
 7 15 15 1.32 0.31
 9 15 15 25.02 0.36
 11 15 15 19.12 0.38
 13 15 15 16.69 0.61
 15 15 15 8.93 0.37
 1 17 15 10.57 0.45
 3 17 15 41.81 1.36
 5 17 15 43.65 1.03
 7 17 15 7.68 0.4
 9 17 15 4.58 0.22
 11 17 15 9.81 0.25
 13 17 15 12.84 0.8
 1 19 15 7.55 0.37
 3 19 15 32.19 0.71
 5 19 15 8.7 0.31
 7 19 15 47.11 0.62
 9 19 15 23.67 0.5
 11 19 15 0.15 0.17
 1 21 15 5.4 0.48
 3 21 15 15.41 0.34
 5 21 15 22.9 0.7
 7 21 15 19.28 0.26
 1 23 15 0.35 0.65
 3 23 15 24.72 0.98
 0 0 16 419.75 11
 4 0 16 603.69 4.47
 8 0 16 168.45 1.34
 12 0 16 194.97 1.36
 16 0 16 96.08 1.38
 2 2 16 2.12 0.21
 4 2 16 207.08 1.27
 6 2 16 55.83 0.52
 8 2 16 35.65 0.47
 10 2 16 4.46 0.52
 12 2 16 85.65 0.59
 14 2 16 87.66 1.86
 16 2 16 100.36 1.97
 18 2 16 6.36 0.43
 0 4 16 651.47 13.13
 2 4 16 149.98 1.53
 4 4 16 5.7 0.24
 6 4 16 7.18 0.32
 8 4 16 25.95 0.73
 10 4 16 5.92 0.27
 12 4 16 23.37 1.68
 14 4 16 21.73 0.6
 16 4 16 56.42 0.51
 18 4 16 18.73 0.54
 2 6 16 10.92 0.3
 4 6 16 13.2 0.35
 6 6 16 177.34 2.89
 8 6 16 125.72 1.38
 10 6 16 46.21 0.92
 12 6 16 7.05 0.35
 14 6 16 13.57 1.01
 16 6 16 42.87 0.77
 18 6 16 28.67 0.5
 0 8 16 203.32 1.57
 2 8 16 47.66 0.62
 4 8 16 5.46 0.23
 6 8 16 14.65 0.3
 8 8 16 372.02 6.22
 10 8 16 36.81 0.67
 12 8 16 3.27 0.28
 14 8 16 37.92 0.46
 16 8 16 21.75 0.45
 18 8 16 3 0.33
 2 10 16 35.33 1.04
 4 10 16 200.82 1.09
 6 10 16 178.17 1.3
 8 10 16 34.75 0.56
 10 10 16 102.23 1.45
 12 10 16 9.53 0.4
 14 10 16 39.51 0.97
 16 10 16 18.75 0.62
 0 12 16 186.91 1.77
 2 12 16 27.85 0.81
 4 12 16 96.7 1.51
 6 12 16 15.58 0.33
 8 12 16 12.21 0.61
 10 12 16 14.69 0.45
 12 12 16 8.01 0.28
 14 12 16 16.28 0.32
 16 12 16 9.89 0.37
 2 14 16 16.41 0.76
 4 14 16 26.4 0.82
 6 14 16 35.83 0.43
 8 14 16 8.89 0.61
 10 14 16 7.66 0.28
 12 14 16 80.83 1.55
 14 14 16 17.73 0.45
 0 16 16 359.07 5.14
 2 16 16 138.42 1.87
 4 16 16 47.62 1.88
 6 16 16 20.75 0.39
 8 16 16 27.48 0.41
 10 16 16 1.21 0.2
 12 16 16 2.9 0.18
 14 16 16 15.94 0.81
 2 18 16 28.94 0.54
 4 18 16 53.22 0.87
 6 18 16 22.54 0.36
 8 18 16 47.51 0.55
 10 18 16 5.53 0.24
 12 18 16 4.74 0.64
 0 20 16 13.01 0.61
 2 20 16 42.97 0.51
 4 20 16 24.24 0.38
 6 20 16 31.14 0.35
 8 20 16 3.16 0.25
 2 22 16 4.07 0.4
 4 22 16 5.33 0.43
 1 1 17 93.58 0.95
 3 1 17 53.52 0.76
 5 1 17 21.17 0.46
 7 1 17 24.91 0.56
 9 1 17 12.16 0.33
 11 1 17 29.62 1.56
 13 1 17 47.71 0.53
 15 1 17 66.97 1.78
 17 1 17 20.82 0.46
 19 1 17 32.86 0.95
 1 3 17 92.32 2.02
 3 3 17 46.76 0.61
 5 3 17 20.09 0.34
 7 3 17 49.05 0.85
 9 3 17 96.1 1.19
 11 3 17 0.84 0.26
 13 3 17 66.12 1.48
 15 3 17 22.31 1.01
 17 3 17 1.54 0.37
 1 5 17 7.35 0.42
 3 5 17 11.77 0.43
 5 5 17 10.51 0.33
 7 5 17 28.04 0.41
 9 5 17 93.92 1.5
 11 5 17 62 0.98
 13 5 17 48.1 1.19
 15 5 17 30.28 0.41
 17 5 17 19.06 0.63
 1 7 17 0.29 0.22
 3 7 17 65.88 0.78
 5 7 17 67.64 0.79
 7 7 17 90.61 1.51
 9 7 17 8.31 0.85
 11 7 17 24.33 0.4
 13 7 17 14.51 0.9
 15 7 17 14.91 0.34
 17 7 17 9.22 0.37
 1 9 17 50.03 0.81
 3 9 17 1.88 0.21
 5 9 17 74.01 0.84
 7 9 17 196.22 3.92
 9 9 17 0.26 0.23
 11 9 17 9.07 0.41
 13 9 17 14.56 0.35
 15 9 17 11.35 0.46
 17 9 17 27.66 1.06
 1 11 17 56.75 0.44
 3 11 17 2.31 0.22
 5 11 17 11.97 0.57
 7 11 17 58.2 0.55
 9 11 17 59.66 1.48
 11 11 17 66.09 1.3
 13 11 17 7.28 0.29
 15 11 17 39.24 0.92
 1 13 17 53.83 0.49
 3 13 17 106.78 2.07
 5 13 17 52.57 0.49
 7 13 17 16.54 0.69
 9 13 17 21.82 0.48
 11 13 17 22.1 0.39
 13 13 17 14.25 0.34
 15 13 17 11.82 0.29
 1 15 17 7.84 0.53
 3 15 17 57.33 1.41
 5 15 17 45.13 0.78
 7 15 17 4.09 0.26
 9 15 17 3.54 0.25
 11 15 17 0.91 0.19
 13 15 17 19.32 0.51
 1 17 17 93.89 0.71
 3 17 17 8.59 0.28
 5 17 17 12.38 0.28
 7 17 17 4.15 0.27
 9 17 17 21.13 0.29
 11 17 17 17.83 0.29
 1 19 17 4.52 0.47
 3 19 17 2.26 0.22
 5 19 17 9.45 0.27
 7 19 17 15.18 0.58
 9 19 17 21.35 0.61
 1 21 17 7.07 0.51
 3 21 17 8.35 0.32
 5 21 17 4.72 0.42
 2 0 18 103.54 2.05
 6 0 18 35.79 0.5
 10 0 18 229.35 2.01
 14 0 18 14.59 0.53
 18 0 18 25.75 0.83
 0 2 18 93.38 1.64
 2 2 18 70.09 0.89
 4 2 18 35.61 0.51
 6 2 18 121.95 1.03
 8 2 18 13.32 0.36
 10 2 18 223.8 1.94
 12 2 18 141.89 1.61
 14 2 18 72.85 1.21
 16 2 18 56.37 2.32
 18 2 18 37.61 1.68
 2 4 18 17.09 0.35
 4 4 18 58.3 0.8
 6 4 18 166.44 2.07
 8 4 18 37.38 0.47
 10 4 18 18.3 0.84
 12 4 18 224.56 6.3
 14 4 18 4.65 0.44
 16 4 18 21.71 0.42
 18 4 18 7.73 0.63
 0 6 18 67.57 0.93
 2 6 18 143.78 1.36
 4 6 18 45.9 0.76
 6 6 18 1.75 0.24
 8 6 18 116.12 0.76
 10 6 18 149.08 1.18
 12 6 18 3.74 0.32
 14 6 18 112.05 0.74
 16 6 18 5.58 0.64
 2 8 18 82.61 0.8
 4 8 18 16.02 0.42
 6 8 18 25.92 1.51
 8 8 18 121.85 5.77
 10 8 18 15.28 0.44
 12 8 18 27.84 0.43
 14 8 18 7.4 0.27
 16 8 18 19.16 0.49
 0 10 18 27.15 0.5
 2 10 18 75.11 0.98
 4 10 18 13.5 0.3
 6 10 18 99.01 1.45
 8 10 18 7 0.31
 10 10 18 49.84 0.67
 12 10 18 17.83 0.46
 14 10 18 3.6 0.26
 16 10 18 5.41 0.27
 2 12 18 157.39 1.98
 4 12 18 224.72 4.21
 6 12 18 65.66 1.05
 8 12 18 22.12 0.44
 10 12 18 8.68 0.3
 12 12 18 21.05 0.49
 14 12 18 0.52 0.23
 0 14 18 247.67 2.26
 2 14 18 274.79 3.69
 4 14 18 9.85 0.3
 6 14 18 30.36 0.71
 8 14 18 15.68 0.32
 10 14 18 46.32 0.43
 12 14 18 3.5 0.2
 14 14 18 5.98 0.27
 2 16 18 36.02 1.64
 4 16 18 61.71 0.65
 6 16 18 25.12 0.44
 8 16 18 7.7 0.33
 10 16 18 29.57 0.94
 12 16 18 1.81 0.18
 0 18 18 15.33 0.4
 2 18 18 21.54 0.38
 4 18 18 45.94 0.44
 6 18 18 32.55 0.52
 8 18 18 22.06 0.48
 10 18 18 0.88 0.17
 2 20 18 4.3 0.28
 4 20 18 57.9 1
 6 20 18 42.05 1.5
 1 1 19 6.34 0.3
 3 1 19 22.44 0.39
 5 1 19 182.13 2.09
 7 1 19 26.54 1.31
 9 1 19 12.6 0.43
 11 1 19 63.35 0.54
 13 1 19 21.37 0.49
 15 1 19 72.93 1.44
 17 1 19 56.83 0.86
 1 3 19 16.35 0.54
 3 3 19 196.87 2.23
 5 3 19 14.03 0.42
 7 3 19 58.02 1.08
 9 3 19 20.63 1.21
 11 3 19 82.45 1.49
 13 3 19 32.19 1.07
 15 3 19 75.59 1.33
 17 3 19 11.26 0.74
 1 5 19 224.26 3.27
 3 5 19 8.22 0.85
 5 5 19 5.47 0.84
 7 5 19 65.23 1.08
 9 5 19 46.36 0.52
 11 5 19 180.73 3.91
 13 5 19 4.75 0.28
 15 5 19 23.18 0.41
 17 5 19 18.67 0.47
 1 7 19 62.8 1.02
 3 7 19 38.27 1.34
 5 7 19 131.74 1.45
 7 7 19 166.78 2.65
 9 7 19 33.54 2.23
 11 7 19 63.47 0.88
 13 7 19 25.28 0.48
 15 7 19 2.28 0.27
 17 7 19 9.67 0.53
 1 9 19 36.08 0.53
 3 9 19 222.38 2.04
 5 9 19 3.03 0.31
 7 9 19 201.43 3.97
 9 9 19 1.53 0.26
 11 9 19 8.92 0.53
 13 9 19 23.6 0.54
 15 9 19 8.19 0.32
 1 11 19 105.06 1.33
 3 11 19 54.25 1.36
 5 11 19 36.25 1.01
 7 11 19 20.56 0.63
 9 11 19 1.3 0.29
 11 11 19 32.84 0.58
 13 11 19 21.99 0.33
 15 11 19 21.71 0.77
 1 13 19 9.43 0.54
 3 13 19 108.19 2.34
 5 13 19 14.73 0.38
 7 13 19 126.15 0.95
 9 13 19 10.55 0.3
 11 13 19 7.62 0.25
 13 13 19 3.1 0.2
 1 15 19 61.45 1.81
 3 15 19 13.19 0.65
 5 15 19 26.19 0.88
 7 15 19 11.43 0.27
 9 15 19 14.3 0.26
 11 15 19 14 0.36
 1 17 19 64.1 1.31
 3 17 19 10.05 0.27
 5 17 19 2.04 0.21
 7 17 19 14.26 0.24
 9 17 19 11.67 0.53
 11 17 19 13.95 0.78
 1 19 19 20.36 0.69
 3 19 19 22.81 0.59
 5 19 19 11.44 0.28
 7 19 19 9 0.42
 1 21 19 1.1 0.34
 3 21 19 11.08 0.56
 0 0 20 0.23 0.52
 4 0 20 135.44 3.53
 8 0 20 234.78 2.94
 12 0 20 69.22 1.17
 16 0 20 177.75 1.66
 2 2 20 82.94 0.98
 4 2 20 57.58 0.8
 6 2 20 261.29 2.28
 8 2 20 46.42 2.19
 10 2 20 225.5 1.9
 12 2 20 8.93 0.38
 14 2 20 26.24 0.37
 16 2 20 16.19 0.58
 0 4 20 236.86 3.25
 2 4 20 96.03 1.21
 4 4 20 46.58 1.11
 6 4 20 119.59 1
 8 4 20 10.01 0.48
 10 4 20 8.07 0.31
 12 4 20 30.16 1.94
 14 4 20 74.02 1.11
 16 4 20 0.54 0.27
 2 6 20 316.5 3.57
 4 6 20 49.56 1.41
 6 6 20 52.65 0.49
 8 6 20 15.54 0.56
 10 6 20 15.8 0.36
 12 6 20 9.97 0.28
 14 6 20 98.07 0.7
 16 6 20 2.16 0.33
 0 8 20 150.04 1.2
 2 8 20 141.56 1.73
 4 8 20 24.58 0.46
 6 8 20 229.53 2.96
 8 8 20 61.6 0.73
 10 8 20 9.12 0.4
 12 8 20 68.15 0.65
 14 8 20 11.97 0.29
 16 8 20 3.08 0.32
 2 10 20 268.01 2.71
 4 10 20 42.69 1.19
 6 10 20 88.52 0.81
 8 10 20 8.58 0.34
 10 10 20 11.78 0.38
 12 10 20 5.18 0.4
 14 10 20 38.47 0.9
 0 12 20 48.28 0.64
 2 12 20 295.65 2.3
 4 12 20 23.22 0.72
 6 12 20 7.74 0.42
 8 12 20 22.53 0.9
 10 12 20 24.67 0.65
 12 12 20 18.3 0.31
 14 12 20 13.88 0.43
 2 14 20 27.65 1.46
 4 14 20 33.32 0.46
 6 14 20 43.41 0.59
 8 14 20 3.35 0.44
 10 14 20 26.6 1.02
 12 14 20 43.9 1.14
 0 16 20 60.49 0.73
 2 16 20 43.07 0.73
 4 16 20 10.9 0.26
 6 16 20 75.18 0.85
 8 16 20 14.24 0.58
 10 16 20 19.96 0.74
 2 18 20 43.57 0.48
 4 18 20 20.48 0.62
 6 18 20 52.2 1.41
 8 18 20 41.39 0.74
 0 20 20 14.8 0.8
 2 20 20 3.19 0.39
 4 20 20 4.09 0.49
 1 1 21 76.85 1.39
 3 1 21 271.1 2.17
 5 1 21 29.53 0.56
 7 1 21 7.93 0.45
 9 1 21 50.46 0.55
 11 1 21 177.3 1.45
 13 1 21 12.56 0.35
 15 1 21 71.53 0.81
 17 1 21 2.86 0.45
 1 3 21 127.91 2.53
 3 3 21 15.34 0.69
 5 3 21 48.67 1.04
 7 3 21 231.65 1.81
 9 3 21 112.29 1.53
 11 3 21 52.66 0.76
 13 3 21 31.19 1.18
 15 3 21 58.2 0.57
 17 3 21 3.65 0.43
 1 5 21 44.3 1.44
 3 5 21 88.45 1.83
 5 5 21 84.7 1.12
 7 5 21 79.65 1.04
 9 5 21 52.63 0.74
 11 5 21 49.24 0.51
 13 5 21 11.24 0.29
 15 5 21 15.77 0.31
 1 7 21 79.54 1.82
 3 7 21 120.92 1.83
 5 7 21 82.27 0.97
 7 7 21 4.32 0.56
 9 7 21 12.24 0.32
 11 7 21 41.98 0.82
 13 7 21 34.59 0.47
 15 7 21 12.16 0.37
 1 9 21 91.58 3.09
 3 9 21 18.71 0.42
 5 9 21 128.36 2.73
 7 9 21 0.52 0.28
 9 9 21 8.8 0.28
 11 9 21 0.96 0.19
 13 9 21 19.93 0.41
 15 9 21 12.73 1.01
 1 11 21 6.77 0.3
 3 11 21 26.66 0.77
 5 11 21 25.52 0.52
 7 11 21 49.22 1
 9 11 21 27.82 0.77
 11 11 21 20.79 0.43
 13 11 21 3.44 0.23
 1 13 21 55.63 0.93
 3 13 21 2.41 0.34
 5 13 21 7.18 0.31
 7 13 21 71.83 1.04
 9 13 21 31.77 0.37
 11 13 21 14.56 0.49
 1 15 21 4.19 0.24
 3 15 21 7.48 0.27
 5 15 21 2.58 0.21
 7 15 21 34.46 0.54
 9 15 21 13.28 0.4
 11 15 21 33.23 1.07
 1 17 21 32.78 0.95
 3 17 21 20.94 0.3
 5 17 21 30.12 0.46
 7 17 21 12.15 0.49
 9 17 21 0.59 0.62
 1 19 21 15.64 0.39
 3 19 21 3.14 0.25
 5 19 21 5.44 0.41
 2 0 22 8.72 0.61
 6 0 22 131.63 2.43
 10 0 22 91 1.37
 14 0 22 50.39 0.78
 0 2 22 27.83 0.83
 2 2 22 107.37 1.18
 4 2 22 22.72 0.54
 6 2 22 379.45 5.37
 8 2 22 66.9 1.67
 10 2 22 87.98 1.05
 12 2 22 10.21 0.7
 14 2 22 9.62 0.3
 16 2 22 3.47 0.25
 2 4 22 29.53 1.35
 4 4 22 111.79 1.9
 6 4 22 15.87 0.56
 8 4 22 108.07 2.57
 10 4 22 85.16 1.38
 12 4 22 32.71 0.8
 14 4 22 4.84 0.34
 16 4 22 10.24 0.75
 0 6 22 46.87 1.5
 2 6 22 356.08 3.79
 4 6 22 45.23 1.38
 6 6 22 41.85 0.56
 8 6 22 6.48 0.36
 10 6 22 136.3 1.79
 12 6 22 25.3 0.4
 14 6 22 49.27 0.79
 2 8 22 51.97 1.11
 4 8 22 75.35 0.88
 6 8 22 57.79 0.8
 8 8 22 23.39 0.45
 10 8 22 3.69 0.25
 12 8 22 29.75 0.64
 14 8 22 8.65 0.28
 0 10 22 131.71 1.22
 2 10 22 195.25 1.12
 4 10 22 13.51 0.34
 6 10 22 48.55 2.22
 8 10 22 18.56 0.5
 10 10 22 2.39 0.21
 12 10 22 10.23 0.34
 14 10 22 64.28 1
 2 12 22 18.94 0.47
 4 12 22 14.16 0.33
 6 12 22 1.6 0.24
 8 12 22 48.87 0.47
 10 12 22 18.39 0.36
 12 12 22 31.97 0.75
 0 14 22 6.16 0.41
 2 14 22 39.97 1.27
 4 14 22 45.99 0.84
 6 14 22 62.46 0.81
 8 14 22 3.28 0.23
 10 14 22 18.58 0.69
 2 16 22 46.81 0.94
 4 16 22 11.1 0.34
 6 16 22 11.55 0.36
 8 16 22 11.55 0.49
 0 18 22 14.04 0.59
 2 18 22 4.8 0.44
 4 18 22 8.08 0.28
 6 18 22 9.54 0.81
 1 1 23 45.87 1.2
 3 1 23 352.34 6.32
 5 1 23 117.42 2.82
 7 1 23 44.83 1.86
 9 1 23 48.09 2.22
 11 1 23 21 0.39
 13 1 23 3.12 0.25
 15 1 23 7.01 0.27
 1 3 23 285.33 3.93
 3 3 23 36.73 0.61
 5 3 23 51.12 1.19
 7 3 23 119.66 1.15
 9 3 23 9.7 0.55
 11 3 23 34.33 0.62
 13 3 23 7.35 0.45
 15 3 23 42.97 1.4
 1 5 23 311.19 2.82
 3 5 23 25.83 1.65
 5 5 23 62.29 0.73
 7 5 23 55.04 0.74
 9 5 23 22.88 0.39
 11 5 23 22.44 0.68
 13 5 23 3.01 0.23
 15 5 23 34.66 0.65
 1 7 23 4.79 0.36
 3 7 23 186.19 1.18
 5 7 23 42.18 0.65
 7 7 23 44.91 0.58
 9 7 23 60.21 0.86
 11 7 23 40.4 0.58
 13 7 23 3.62 0.31
 1 9 23 51.85 0.56
 3 9 23 89.07 1.26
 5 9 23 52.2 1.02
 7 9 23 23.31 0.39
 9 9 23 2.86 0.24
 11 9 23 19.41 0.51
 13 9 23 0.45 0.22
 1 11 23 8.23 0.44
 3 11 23 66.71 0.63
 5 11 23 33.55 0.5
 7 11 23 76.67 0.71
 9 11 23 13.58 0.3
 11 11 23 17.96 0.73
 1 13 23 10.06 0.31
 3 13 23 35.01 0.36
 5 13 23 42.31 0.42
 7 13 23 7.25 0.27
 9 13 23 7.98 0.23
 11 13 23 6.27 0.33
 1 15 23 21.73 0.29
 3 15 23 1.05 0.18
 5 15 23 0.33 0.18
 7 15 23 40.74 0.48
 9 15 23 16.34 0.68
 1 17 23 15.47 0.31
 3 17 23 21.08 0.41
 5 17 23 2.07 0.37
 0 0 24 263.72 3.27
 4 0 24 8.63 0.71
 8 0 24 98.16 1.92
 12 0 24 37.45 0.6
 2 2 24 125.88 1.67
 4 2 24 12.61 0.48
 6 2 24 278.7 3.49
 8 2 24 21.17 0.62
 10 2 24 73.61 0.9
 12 2 24 28.34 0.47
 14 2 24 4.96 0.21
 0 4 24 41.75 1.1
 2 4 24 24.8 0.54
 4 4 24 20.32 1.14
 6 4 24 4.81 0.33
 8 4 24 5.48 0.33
 10 4 24 9.54 0.28
 12 4 24 27.05 0.49
 14 4 24 4.92 0.74
 2 6 24 115.09 1.36
 4 6 24 9.26 0.41
 6 6 24 3.43 0.34
 8 6 24 8.32 0.3
 10 6 24 96.58 0.82
 12 6 24 39.05 0.97
 14 6 24 12.79 0.49
 0 8 24 71.51 0.94
 2 8 24 3.16 0.29
 4 8 24 14.64 0.56
 6 8 24 70.35 0.72
 8 8 24 31.93 0.74
 10 8 24 5.96 0.4
 12 8 24 7.1 0.27
 2 10 24 14.44 0.38
 4 10 24 15.11 0.36
 6 10 24 43.94 0.53
 8 10 24 21.64 0.43
 10 10 24 12.62 1.09
 12 10 24 5.67 0.26
 0 12 24 21.17 0.73
 2 12 24 14.57 0.29
 4 12 24 8.22 0.29
 6 12 24 6.98 0.5
 8 12 24 6.36 0.36
 10 12 24 3.06 0.33
 2 14 24 30.3 0.36
 4 14 24 5.84 0.26
 6 14 24 24.9 0.53
 8 14 24 0.83 0.19
 0 16 24 0.91 0.26
 2 16 24 2.23 0.2
 4 16 24 5.04 0.24
 6 16 24 1.99 0.49
 1 1 25 30.33 0.62
 3 1 25 14.75 0.63
 5 1 25 9.95 0.58
 7 1 25 21.56 0.61
 9 1 25 6.14 0.52
 11 1 25 16.28 0.37
 13 1 25 9.94 0.62
 1 3 25 7.47 0.38
 3 3 25 14.62 0.44
 5 3 25 15.77 0.55
 7 3 25 6.02 0.34
 9 3 25 26.08 0.61
 11 3 25 26.23 1.24
 13 3 25 8.58 0.4
 1 5 25 6.93 0.41
 3 5 25 54.2 0.73
 5 5 25 23.13 0.59
 7 5 25 2.24 0.3
 9 5 25 16.73 0.31
 11 5 25 5.73 0.25
 13 5 25 10.54 0.52
 1 7 25 4.28 0.33
 3 7 25 3.36 0.34
 5 7 25 18.09 0.42
 7 7 25 21.77 0.78
 9 7 25 11.22 0.3
 11 7 25 23.18 0.42
 13 7 25 30.02 2.38
 1 9 25 44.85 0.54
 3 9 25 7.69 0.3
 5 9 25 8.88 0.33
 7 9 25 56.53 1.25
 9 9 25 4.61 0.49
 11 9 25 7.37 0.58
 1 11 25 9.56 0.33
 3 11 25 12.97 0.31
 5 11 25 14.27 0.34
 7 11 25 35.27 0.63
 9 11 25 34.07 1.25
 11 11 25 0.81 0.54
 1 13 25 4.18 0.23
 3 13 25 64.23 0.85
 5 13 25 12.71 0.29
 7 13 25 4.24 0.29
 9 13 25 30.98 1.14
 1 15 25 6.34 0.21
 3 15 25 8.44 0.34
 5 15 25 36.12 0.96
 2 0 26 29.69 0.74
 6 0 26 20.41 0.83
 10 0 26 7.2 0.38
 0 2 26 23.5 0.75
 2 2 26 81.34 0.97
 4 2 26 3.61 0.49
 6 2 26 39.22 0.76
 8 2 26 8.57 0.39
 10 2 26 5.78 0.26
 12 2 26 2.14 0.18
 2 4 26 5.61 0.41
 4 4 26 43.36 0.66
 6 4 26 6.45 0.35
 8 4 26 14.36 0.35
 10 4 26 20.28 0.53
 12 4 26 18.45 0.6
 0 6 26 6.64 0.49
 2 6 26 61.71 0.8
 4 6 26 1.7 0.3
 6 6 26 33.5 0.42
 8 6 26 8.19 0.29
 10 6 26 48.62 0.49
 12 6 26 58.2 1.65
 2 8 26 7.84 0.33
 4 8 26 17.92 0.38
 6 8 26 2.61 0.25
 8 8 26 4.16 0.26
 10 8 26 0.29 0.21
 0 10 26 4.84 0.43
 2 10 26 13.22 0.33
 4 10 26 12.97 0.47
 6 10 26 22.58 0.38
 8 10 26 38.33 0.78
 10 10 26 7.98 0.31
 2 12 26 9.4 0.3
 4 12 26 6.68 0.26
 6 12 26 5.67 0.24
 8 12 26 24.87 1.19
 0 14 26 36.92 1.06
 2 14 26 2.98 0.18
 4 14 26 64.58 0.96
 6 14 26 7.02 0.92
 1 1 27 31.89 0.68
 3 1 27 32.43 0.74
 5 1 27 8.64 0.43
 7 1 27 15.25 0.94
 9 1 27 5.18 0.25
 11 1 27 6.55 0.24
 1 3 27 27.91 0.7
 3 3 27 2.89 0.41
 5 3 27 11.32 0.41
 7 3 27 2.98 0.28
 9 3 27 1.09 0.2
 11 3 27 14.29 0.36
 1 5 27 21.38 0.46
 3 5 27 23.4 0.56
 5 5 27 15.31 0.39
 7 5 27 5.03 0.27
 9 5 27 4.21 0.24
 11 5 27 0.68 0.18
 1 7 27 10.05 0.33
 3 7 27 3.37 0.31
 5 7 27 2.21 0.26
 7 7 27 5.44 0.27
 9 7 27 8.22 0.27
 11 7 27 4.08 0.63
 1 9 27 1.78 0.27
 3 9 27 2.62 0.26
 5 9 27 16.24 0.35
 7 9 27 0.03 0.19
 9 9 27 20.24 0.55
 1 11 27 1.38 0.25
 3 11 27 2.62 0.24
 5 11 27 8.83 0.23
 7 11 27 10.94 0.29
 1 13 27 3.11 0.2
 3 13 27 1.95 0.18
 5 13 27 1.5 0.25
 0 0 28 23.29 1.03
 4 0 28 3.16 0.72
 8 0 28 14 0.45
 2 2 28 3.43 0.36
 4 2 28 1.74 0.39
 6 2 28 9.6 0.38
 8 2 28 5.69 0.35
 10 2 28 2.47 0.2
 0 4 28 6.78 0.49
 2 4 28 2.74 0.3
 4 4 28 13.32 0.49
 6 4 28 2.39 0.32
 8 4 28 16.28 0.43
 10 4 28 0.94 0.2
 2 6 28 7.7 0.39
 4 6 28 22.79 0.48
 6 6 28 0.45 0.25
 8 6 28 0.02 0.23
 10 6 28 3.96 0.31
 0 8 28 29.03 0.66
 2 8 28 1.43 0.29
 4 8 28 7.48 0.29
 6 8 28 3.98 0.24
 8 8 28 2.15 0.19
 2 10 28 5.14 0.26
 4 10 28 1.51 0.29
 6 10 28 6.29 0.28
 0 12 28 2.22 0.26
 2 12 28 2.85 0.18
 4 12 28 15.19 0.38
 1 1 29 1.18 0.37
 3 1 29 4.01 0.59
 5 1 29 9.28 0.44
 7 1 29 4.05 0.27
 9 1 29 2.4 0.18
 1 3 29 1.53 0.46
 3 3 29 0.13 0.37
 5 3 29 12.2 0.36
 7 3 29 2.73 0.21
 9 3 29 15.55 0.52
 1 5 29 4.85 0.36
 3 5 29 3.76 0.39
 5 5 29 33.34 0.54
 7 5 29 4.92 0.33
 9 5 29 3.22 0.24
 1 7 29 1.39 0.27
 3 7 29 6.42 0.34
 5 7 29 10.11 0.55
 7 7 29 7.49 0.34
 1 9 29 8.86 0.27
 3 9 29 2.76 0.25
 5 9 29 2.51 0.23
 1 11 29 17.81 0.45
 3 11 29 5.8 0.29
 2 0 30 83.16 2.05
 6 0 30 3.85 0.43
 0 2 30 67.02 1.45
 2 2 30 13.73 0.94
 4 2 30 16.13 0.9
 6 2 30 8.12 0.31
 8 2 30 7.66 0.38
 2 4 30 18.11 0.66
 4 4 30 23.55 0.61
 6 4 30 15.67 3.13
 8 4 30 11.03 0.59
 0 6 30 3.04 0.4
 2 6 30 1.74 0.34
 4 6 30 18.06 0.76
 6 6 30 54.7 1.15
 2 8 30 5.66 0.33
 4 8 30 5.45 0.36
 0 10 30 2.19 0.43
 3 1 31 9.5 0.57
 5 1 31 6.41 0.41
 1 3 31 7.21 0.69
 5 3 31 1.45 0.45
 1 5 31 7.14 0.41
 5 5 31 17.09 0.66
 1 7 31 4.02 0.47
 3 7 31 38.66 0.91

_iucr_refine_fcf_details
;
data_Biindandione_DW_CuKa_100K
#==============================================================================

# PROCESSING SUMMARY (IUCr Office Use Only)

_journal_date_recd_electronic      2024-11-08
_journal_date_to_coeditor         ?
_journal_date_from_coeditor       ?
_journal_date_accepted     ?
_journal_date_printers_first      ?
_journal_date_printers_final      ?
_journal_date_proofs_out          ?
_journal_date_proofs_in           ?
_journal_coeditor_name            ?
_journal_coeditor_code      PL5048
_journal_coeditor_notes	?
_journal_paper_category      FA
_journal_techeditor_code      ?
_iucr_compatibility_tag          ACTA95
_journal_techeditor_notes  ?
_journal_coden_ASTM               ?
_journal_name_full                ?
_journal_year                     ?
_journal_volume                   ?
_journal_issue                    ?
_journal_page_first               ?
_journal_page_last                ?
_journal_suppl_publ_number        ?
_journal_suppl_publ_pages         ?

#==============================================================================

_computing_structure_refinement   'olex2.refine 1.5-alpha (Bourhis et al., 2015)'
_shelx_refln_list_code            4
loop_
  _space_group_symop_id
  _space_group_symop_operation_xyz
   1  x,y,z
   2  -x,-y,z
   3  -x+1/4,y+1/4,z+1/4
   4  x+1/4,-y+1/4,z+1/4
   5  x,y+1/2,z+1/2
   6  -x,-y+1/2,z+1/2
   7  -x+1/4,y+3/4,z+3/4
   8  x+1/4,-y+3/4,z+3/4
   9  x+1/2,y,z+1/2
  10  -x+1/2,-y,z+1/2
  11  -x+3/4,y+1/4,z+3/4
  12  x+3/4,-y+1/4,z+3/4
  13  x+1/2,y+1/2,z
  14  -x+1/2,-y+1/2,z
  15  -x+3/4,y+3/4,z+1/4
  16  x+3/4,-y+3/4,z+1/4

_space_group_crystal_system       orthorhombic
_space_group_IT_number            43
_space_group_name_H-M_alt         'F d d 2'
_space_group_name_Hall            ' F 2 -2d'
_symmetry_space_group_name_H-M    'F d d 2'
_symmetry_space_group_name_Hall   ' F 2 -2d'
_symmetry_Int_Tables_number       43
_cell_length_a                    18.0174(1)
_cell_length_b                    20.9221(2)
_cell_length_c                    26.0847(2)
_cell_angle_alpha                 90
_cell_angle_beta                  90
_cell_angle_gamma                 90
_cell_volume                      9832.94(13)
loop_
  _refln_index_h
  _refln_index_k
  _refln_index_l
  _refln_F_squared_calc
  _refln_F_squared_meas
  _refln_F_squared_sigma
  _refln_F_squared_weight
  _refln_observed_status
-22 -4 -4 1543.570 1263.880 48.611 70.966 o
-22 -4 -2 224.875 238.312 23.713 409.780 o
-22 -2 -6 280.809 335.534 41.497 220.679 o
-22 -2 -4 2612.880 2392.610 118.563 25.893 o
-22 -2 -2 1115.320 1006.600 35.569 102.575 o
-22 0 -6 20462.100 17757.200 614.158 1.395 o
-22 0 -2 6429.360 5954.250 248.983 7.339 o
-21 -9 -3 563.356 509.822 33.198 181.438 o
-21 -9 -1 1411.500 1198.670 52.168 72.819 o
-21 -7 -7 568.712 529.978 39.126 162.028 o
-21 -7 -5 486.913 433.942 22.527 241.805 o
-21 -7 -3 2379.080 2347.550 42.683 48.574 o
-21 -7 -1 923.864 880.925 39.126 113.315 o
-21 -5 -9 530.004 503.894 30.826 195.130 o
-21 -5 -7 240.574 270.324 28.455 341.024 o
-21 -5 -5 3964.790 3956.460 62.839 27.267 o
-21 -5 -3 1433.100 1471.370 45.054 73.513 o
-21 -5 -1 236.529 266.767 20.156 424.703 o
-21 -3 -11 1378.080 1327.910 91.294 46.438 o
-21 -3 -9 2144.820 2040.470 92.479 36.119 o
-21 -3 -7 941.876 1003.050 66.395 76.097 o
-21 -3 -5 40.773 45.054 17.785 1355.950 o
-21 -3 -3 1211.900 1268.630 109.078 39.396 o
-21 -3 -1 4017.190 3897.180 71.138 26.098 o
-21 -1 -11 897.813 966.291 117.378 39.091 o
-21 -1 -9 2685.180 2590.610 188.516 14.537 o
-21 -1 -7 727.317 733.907 54.539 105.988 o
-21 -1 -5 256.546 296.408 18.970 406.158 o
-21 -1 -3 6009.270 6013.530 117.378 14.661 o
-21 -1 -1 6289.580 6193.750 59.282 17.694 o
-20 -10 -8 765.960 877.368 62.839 88.386 o
-20 -10 -6 286.401 252.540 26.084 340.453 o
-20 -10 -4 1153.240 1119.240 28.455 104.084 o
-20 -10 -2 331.329 318.935 17.785 353.977 o
-20 -8 -10 3713.780 3477.460 126.863 19.827 o
-20 -8 -8 510.258 505.080 20.156 233.139 o
-20 -8 -6 691.428 723.236 40.312 135.283 o
-20 -8 -4 167.962 169.545 16.599 623.506 o
-20 -8 -2 547.557 575.032 20.156 215.165 o
-20 -6 -12 66.258 72.324 22.527 841.955 o
-20 -6 -10 641.711 633.128 30.826 166.648 o
-20 -6 -8 681.976 699.523 21.341 175.646 o
-20 -6 -6 2245.480 2295.390 50.982 48.093 o
-20 -6 -4 1049.530 1038.610 30.826 110.280 o
-20 -6 -2 2957.300 2955.780 52.168 37.612 o
-20 -4 -14 1629.880 1953.920 99.593 37.575 o
-20 -4 -12 1525.140 1408.530 40.312 74.825 o
-20 -4 -10 6755.090 6609.900 128.048 12.780 o
-20 -4 -8 1987.660 1980.010 34.383 60.013 o
-20 -4 -6 4157.730 4129.560 129.234 17.976 o
-20 -4 -4 4413.610 4484.060 92.479 21.262 o
-20 -4 -2 1495.440 1457.140 62.839 60.606 o
-20 -2 -14 1346.770 1188.000 64.024 65.578 o
-20 -2 -12 859.782 768.290 42.683 116.069 o
-20 -2 -10 2706.100 2735.260 30.826 45.033 o
-20 -2 -8 5227.350 5227.460 66.395 20.681 o
-20 -2 -6 2209.240 2282.340 84.180 37.489 o
-20 -2 -4 4963.620 5068.580 69.952 21.287 o
-20 -2 -2 3065.750 3049.450 68.767 33.144 o
-20 0 -12 7908.530 7852.450 82.994 13.044 o
-20 0 -8 4031.700 3922.070 47.425 28.866 o
-20 0 -4 33077.900 33247.500 163.617 2.208 o
-19 -13 -5 741.453 710.194 27.270 156.022 o
-19 -13 -3 203.487 206.300 36.755 300.202 o
-19 -13 -1 699.544 697.152 23.713 168.905 o
-19 -11 -11 1510.490 1254.400 67.581 59.181 o
-19 -11 -9 2779.780 2680.720 36.755 43.472 o
-19 -11 -7 2114.430 2049.960 35.569 56.722 o
-19 -11 -5 1899.040 1907.680 30.826 63.730 o
-19 -11 -3 1456.930 1403.790 24.898 85.968 o
-19 -11 -1 818.433 834.686 30.826 135.352 o
-19 -9 -13 1336.620 1049.290 41.497 86.160 o
-19 -9 -11 45.020 75.880 20.156 1046.680 o
-19 -9 -9 1257.370 1247.290 36.755 89.270 o
-19 -9 -7 3233.940 3275.900 59.282 33.255 o
-19 -9 -5 1616.250 1579.260 32.012 74.293 o
-19 -9 -3 346.196 330.792 20.156 327.897 o
-19 -9 -1 233.492 256.097 18.970 444.357 o
-19 -7 -15 465.536 345.019 36.755 201.669 o
-19 -7 -13 1334.500 1253.210 28.455 91.954 o
-19 -7 -11 2095.970 2261.000 48.611 51.058 o
-19 -7 -9 4236.300 4204.250 62.839 25.684 o
-19 -7 -7 4055.290 4054.860 46.240 28.567 o
-19 -7 -5 39.006 54.539 17.785 1329.910 o
-19 -7 -3 939.993 934.279 42.683 105.967 o
-19 -7 -1 1027.230 1040.990 29.641 112.825 o
-19 -5 -15 1667.270 1575.710 43.868 66.931 o
-19 -5 -13 3890.110 3759.640 53.353 29.247 o
-19 -5 -11 4652.560 4762.690 62.839 23.275 o
-19 -5 -9 4980.280 4989.140 69.952 21.349 o
-19 -5 -7 3674.570 3745.410 80.623 26.380 o
-19 -5 -5 4079.520 4134.300 109.078 20.552 o
-19 -5 -3 4115.440 4137.860 92.479 22.564 o
-19 -5 -1 6542.570 6472.370 124.491 13.286 o
-19 -3 -15 4557.010 4416.480 104.336 19.668 o
-19 -3 -13 1257.550 1255.590 30.826 93.645 o
-19 -3 -11 812.170 838.242 22.527 147.868 o
-19 -3 -9 2573.100 2750.670 65.210 38.427 o
-19 -3 -7 247.278 250.169 23.713 387.746 o
-19 -3 -5 1430.710 1446.470 35.569 80.093 o
-19 -3 -3 411.017 461.211 34.383 210.676 o
-19 -3 -1 1037.430 1032.690 29.641 112.436 o
-19 -1 -17 5343.790 4255.240 88.922 19.637 o
-19 -1 -15 619.757 636.685 47.425 130.403 o
-19 -1 -13 1619.570 1678.860 42.683 67.472 o
-19 -1 -11 33.696 62.839 17.785 1339.950 o
-19 -1 -9 1802.920 1789.120 40.312 63.308 o
-19 -1 -7 4377.810 4404.630 58.096 25.287 o
-19 -1 -5 1606.290 1704.940 28.455 74.394 o
-19 -1 -3 8491.430 8710.840 137.533 10.029 o
-19 -1 -1 3361.910 3319.770 65.210 31.341 o
-18 -14 -8 843.015 762.362 23.713 147.019 o
-18 -14 -6 2962.990 3017.440 43.868 38.908 o
-18 -14 -4 3386.240 3421.740 74.695 29.298 o
-18 -14 -2 10240.900 10460.800 248.983 5.670 o
-18 -12 -12 2144.510 1699.010 62.839 48.743 o
-18 -12 -10 624.143 687.667 36.755 151.643 o
-18 -12 -8 375.596 413.786 21.341 288.547 o
-18 -12 -6 61.163 61.653 18.970 1068.260 o
-18 -12 -4 1621.080 1579.260 47.425 65.997 o
-18 -12 -2 3953.110 4058.420 112.635 20.494 o
-18 -10 -14 66.124 55.725 21.341 929.424 o
-18 -10 -12 2394.930 2474.420 50.982 45.311 o
-18 -10 -10 41.235 35.569 20.156 1191.610 o
-18 -10 -8 3523.570 3456.120 47.425 32.829 o
-18 -10 -6 1801.830 1759.480 29.641 68.044 o
-18 -10 -4 371.275 414.972 20.156 295.832 o
-18 -10 -2 397.525 396.001 21.341 283.296 o
-18 -8 -16 419.970 356.875 29.641 242.711 o
-18 -8 -14 460.139 456.469 23.713 241.923 o
-18 -8 -12 258.440 292.851 23.713 365.198 o
-18 -8 -10 2881.240 2941.560 52.168 38.267 o
-18 -8 -8 308.866 349.762 20.156 343.302 o
-18 -8 -6 164.499 182.587 18.970 576.840 o
-18 -8 -4 2420.260 2412.760 54.539 44.343 o
-18 -8 -2 1461.510 1446.470 28.455 83.166 o
-18 -6 -16 3274.940 3030.480 87.737 28.317 o
-18 -6 -14 1801.660 1823.500 52.168 57.565 o
-18 -6 -12 1380.670 1450.030 33.198 83.228 o
-18 -6 -10 1027.060 1160.730 36.755 101.948 o
-18 -6 -8 3350.760 3373.130 45.054 34.521 o
-18 -6 -6 13287.900 13296.900 137.533 6.641 o
-18 -6 -4 341.825 404.301 22.527 298.792 o
-18 -6 -2 9215.810 9562.130 93.665 10.675 o
-18 -4 -18 1113.650 1010.160 52.168 85.236 o
-18 -4 -16 2284.710 2365.340 29.641 53.061 o
-18 -4 -14 1578.420 1524.720 24.898 79.543 o
-18 -4 -12 2457.280 2418.690 30.826 49.975 o
-18 -4 -10 8080.630 8284.020 109.078 11.625 o
-18 -4 -8 7456.450 7465.930 111.449 12.498 o
-18 -4 -6 15491.700 15617.200 90.108 6.153 o
-18 -4 -4 11138.000 11101.100 144.647 7.745 o
-18 -4 -2 1532.550 1624.320 46.240 68.217 o
-18 -2 -18 5173.290 4844.500 113.821 17.085 o
-18 -2 -16 737.594 699.523 23.713 163.492 o
-18 -2 -14 2381.730 2486.270 77.066 37.625 o
-18 -2 -12 7010.780 7021.320 52.168 15.990 o
-18 -2 -10 3993.830 4090.430 67.581 26.272 o
-18 -2 -8 5904.300 6097.710 56.910 18.700 o
-18 -2 -6 192.021 186.144 24.898 448.294 o
-18 -2 -4 41.884 87.737 35.569 467.669 o
-18 -2 -2 6306.870 6531.650 98.407 15.136 o
-18 0 -18 2964.640 2747.110 45.054 39.817 o
-18 0 -14 13699.900 13539.900 246.612 4.723 o
-18 0 -10 79.786 118.563 26.084 624.515 o
-18 0 -6 6300.400 6264.880 75.880 16.707 o
-18 0 -2 5575.960 5751.510 79.437 18.312 o
-17 -17 -1 2494.430 2249.150 61.653 42.309 o
-17 -15 -9 1728.170 1525.910 54.539 60.396 o
-17 -15 -7 1791.780 1783.190 36.755 65.151 o
-17 -15 -5 6289.010 6496.080 116.192 14.076 o
-17 -15 -3 3468.280 3532.000 64.024 30.411 o
-17 -15 -1 13798.500 13756.900 262.025 4.464 o
-17 -13 -13 402.682 375.846 20.156 290.812 o
-17 -13 -11 1087.750 957.991 40.312 100.242 o
-17 -13 -9 694.464 748.134 23.713 166.046 o
-17 -13 -7 303.032 321.307 22.527 338.736 o
-17 -13 -5 688.491 700.709 23.713 170.236 o
-17 -13 -3 744.568 701.895 23.713 162.409 o
-17 -13 -1 5229.810 5412.410 75.880 19.701 o
-17 -11 -15 684.149 667.511 30.826 158.783 o
-17 -11 -13 864.218 796.745 23.713 142.968 o
-17 -11 -11 339.601 354.504 22.527 311.198 o
-17 -11 -9 1073.670 1048.100 40.312 98.689 o
-17 -11 -7 546.633 610.601 24.898 199.117 o
-17 -11 -5 1214.070 1230.690 40.312 88.405 o
-17 -11 -3 1495.410 1534.210 26.084 81.636 o
-17 -11 -1 674.070 703.080 27.270 165.152 o
-17 -9 -17 3560.240 3182.240 78.252 28.429 o
-17 -9 -15 2110.910 2100.940 36.755 55.982 o
-17 -9 -13 1249.610 1352.810 37.940 86.560 o
-17 -9 -11 3844.490 3833.150 36.755 31.148 o
-17 -9 -9 1167.900 1185.630 26.084 103.357 o
-17 -9 -7 626.189 666.326 28.455 171.979 o
-17 -9 -5 3568.830 3422.920 39.126 33.734 o
-17 -9 -3 1479.020 1533.020 29.641 80.441 o
-17 -9 -1 1244.700 1248.470 30.826 94.386 o
-17 -7 -19 1368.180 1061.140 52.168 75.996 o
-17 -7 -17 976.155 910.566 26.084 124.913 o
-17 -7 -15 994.065 994.746 47.425 95.745 o
-17 -7 -13 1036.960 1074.180 23.713 116.739 o
-17 -7 -11 1229.400 1218.830 39.126 89.036 o
-17 -7 -9 4589.760 4676.140 129.234 16.748 o
-17 -7 -7 35.073 88.922 23.713 868.663 o
-17 -7 -5 464.990 537.092 54.539 130.875 o
-17 -7 -3 8548.540 8638.520 286.923 5.371 o
-17 -7 -1 2631.510 2583.490 82.994 33.927 o
-17 -5 -19 2332.240 2093.830 66.395 43.138 o
-17 -5 -17 2372.290 2224.250 34.383 51.678 o
-17 -5 -15 546.167 576.218 26.084 199.330 o
-17 -5 -13 870.311 917.680 24.898 134.994 o
-17 -5 -11 1574.510 1614.830 67.581 55.070 o
-17 -5 -9 3734.570 3804.700 77.066 26.561 o
-17 -5 -7 412.613 477.810 36.755 199.000 o
-17 -5 -5 2633.130 2747.110 71.138 36.445 o
-17 -5 -3 5173.960 5270.140 82.994 19.403 o
-17 -5 -1 11840.500 11734.200 113.821 7.955 o
-17 -3 -19 1292.660 1220.020 42.683 83.656 o
-17 -3 -17 151.636 171.917 21.341 563.403 o
-17 -3 -15 2688.630 2812.320 64.024 37.584 o
-17 -3 -13 50.684 88.922 18.970 1051.050 o
-17 -3 -11 3350.510 3325.700 33.198 36.270 o
-17 -3 -9 576.714 666.326 40.312 149.736 o
-17 -3 -7 729.422 783.703 27.270 153.069 o
-17 -3 -5 1096.320 1081.300 26.084 110.547 o
-17 -3 -3 4292.540 4386.840 82.994 22.839 o
-17 -3 -1 5482.620 5661.400 73.509 19.034 o
-17 -1 -21 288.900 259.654 26.084 337.046 o
-17 -1 -19 6440.030 6234.060 110.264 14.422 o
-17 -1 -17 2521.200 2757.780 36.755 45.846 o
-17 -1 -15 2083.570 2157.850 54.539 49.803 o
-17 -1 -13 14527.300 14526.400 99.593 6.544 o
-17 -1 -11 6950.760 7126.840 101.964 13.709 o
-17 -1 -9 166.144 161.246 40.312 293.091 o
-17 -1 -7 947.052 941.392 48.611 97.778 o
-17 -1 -5 3097.160 3101.620 32.012 39.300 o
-17 -1 -3 3309.630 3370.750 37.940 35.806 o
-17 -1 -1 1607.520 1591.120 37.940 71.376 o
-16 -18 -4 1927.330 1944.440 74.695 44.967 o
-16 -18 -2 6023.460 5817.900 61.653 18.479 o
-16 -16 -10 1167.070 1063.510 24.898 107.782 o
-16 -16 -8 55.102 61.653 17.785 1180.160 o
-16 -16 -6 2488.070 2441.220 42.683 46.680 o
-16 -16 -4 9712.120 9964.060 105.521 9.834 o
-16 -16 -2 12325.200 12781.100 126.863 7.274 o
-16 -14 -14 963.502 967.476 33.198 115.481 o
-16 -14 -12 2112.960 2127.030 36.755 55.733 o
-16 -14 -10 484.161 486.109 22.527 235.241 o
-16 -14 -8 321.198 409.043 23.713 300.153 o
-16 -14 -6 76.057 94.851 22.527 775.151 o
-16 -14 -4 458.181 490.852 29.641 215.544 o
-16 -14 -2 889.697 995.932 41.497 108.662 o
-16 -12 -16 1253.310 1138.210 23.713 101.739 o
-16 -12 -14 1226.930 1180.890 26.084 100.360 o
-16 -12 -12 608.337 614.158 26.084 184.504 o
-16 -12 -10 901.134 961.548 41.497 109.006 o
-16 -12 -8 1553.030 1612.460 37.940 72.552 o
-16 -12 -6 163.738 158.875 21.341 554.892 o
-16 -12 -4 667.485 732.721 37.940 141.976 o
-16 -12 -2 1909.810 1937.320 29.641 63.581 o
-16 -10 -18 660.162 680.553 37.940 145.417 o
-16 -10 -16 1988.260 2027.430 73.509 44.369 o
-16 -10 -14 416.350 455.283 24.898 250.450 o
-16 -10 -12 1083.530 1057.580 28.455 109.927 o
-16 -10 -10 423.439 452.912 23.713 253.582 o
-16 -10 -8 1542.760 1689.530 48.611 65.846 o
-16 -10 -6 365.588 390.073 27.270 266.647 o
-16 -10 -4 164.626 201.558 33.198 358.300 o
-16 -10 -2 1269.270 1257.960 43.868 82.844 o
-16 -8 -20 437.105 428.013 41.497 180.886 o
-16 -8 -18 2351.230 2205.280 78.252 38.589 o
-16 -8 -16 2409.520 2298.940 80.623 37.052 o
-16 -8 -14 470.134 501.523 23.713 232.865 o
-16 -8 -12 529.849 559.619 21.341 217.936 o
-16 -8 -10 7987.670 7837.030 87.737 12.783 o
-16 -8 -8 11057.700 10887.700 100.779 8.840 o
-16 -8 -6 1889.740 1814.020 53.353 55.622 o
-16 -8 -4 10278.900 10389.700 67.581 10.184 o
-16 -8 -2 2785.680 2753.040 36.755 43.044 o
-16 -6 -20 361.532 356.875 22.527 300.562 o
-16 -6 -18 749.176 741.021 42.683 125.111 o
-16 -6 -16 4920.930 4848.050 40.312 24.024 o
-16 -6 -14 1708.540 1744.070 30.826 70.092 o
-16 -6 -12 1188.930 1238.990 29.641 98.152 o
-16 -6 -10 682.233 669.883 47.425 124.030 o
-16 -6 -8 8587.150 8868.530 85.366 11.758 o
-16 -6 -6 4627.890 4646.500 101.964 19.509 o
-16 -6 -4 3238.190 3355.340 86.551 27.989 o
-16 -6 -2 7742.680 7653.260 91.294 13.003 o
-16 -4 -22 1316.590 1071.810 36.755 90.447 o
-16 -4 -20 46.386 32.012 20.156 1168.820 o
-16 -4 -18 2762.090 2851.450 59.282 37.999 o
-16 -4 -16 6880.590 6857.700 47.425 16.514 o
-16 -4 -14 818.116 937.836 27.270 135.790 o
-16 -4 -12 18451.500 18291.900 148.204 4.593 o
-16 -4 -10 4188.750 4367.870 71.138 24.603 o
-16 -4 -8 527.773 500.337 21.341 225.668 o
-16 -4 -6 15452.800 15413.200 65.210 6.406 o
-16 -4 -4 16571.100 16919.000 184.959 4.709 o
-16 -4 -2 1995.890 2079.600 116.192 29.639 o
-16 -2 -22 518.142 412.600 24.898 227.773 o
-16 -2 -20 1903.160 1963.410 30.826 63.055 o
-16 -2 -18 6492.330 6638.360 117.378 13.675 o
-16 -2 -16 11482.300 11600.200 97.222 8.488 o
-16 -2 -14 712.484 723.236 24.898 163.166 o
-16 -2 -12 3414.300 3313.840 67.581 30.665 o
-16 -2 -10 2554.410 2595.350 30.826 47.602 o
-16 -2 -8 2750.790 2744.740 30.826 44.495 o
-16 -2 -6 5850.580 5994.560 54.539 19.057 o
-16 -2 -4 8818.010 8703.730 152.947 9.262 o
-16 -2 -2 3235.850 3242.710 45.054 35.755 o
-16 0 -20 21528.600 21395.900 232.384 3.295 o
-16 0 -16 10296.400 9973.540 187.330 7.225 o
-16 0 -12 4600.780 4465.090 147.018 15.187 o
-16 0 -8 488.404 483.738 32.012 201.193 o
-16 0 -4 829.886 808.602 36.755 126.174 o
-15 -19 -5 384.052 488.481 149.390 29.892 o
-15 -19 -3 2162.770 2269.300 207.486 13.271 o
-15 -19 -1 1235.640 1192.750 61.653 69.992 o
-15 -17 -11 2552.770 2405.650 101.964 29.986 o
-15 -17 -9 233.368 270.324 18.970 437.701 o
-15 -17 -7 1850.080 1908.870 27.270 65.980 o
-15 -17 -5 3020.900 3141.930 68.767 33.135 o
-15 -17 -3 934.386 893.967 67.581 76.660 o
-15 -17 -1 246.828 304.708 22.527 379.399 o
-15 -15 -15 1285.990 1118.050 40.312 87.787 o
-15 -15 -13 611.748 608.230 18.970 200.569 o
-15 -15 -11 1947.220 1931.400 43.868 57.694 o
-15 -15 -9 2462.810 2492.200 34.383 48.655 o
-15 -15 -7 5238.650 5210.860 54.539 21.543 o
-15 -15 -5 6335.190 6519.800 52.168 17.628 o
-15 -15 -3 4815.110 4697.480 56.910 23.387 o
-15 -15 -1 1749.500 1830.620 46.240 61.261 o
-15 -13 -17 1500.570 1521.170 42.683 72.483 o
-15 -13 -15 65.038 73.509 21.341 897.784 o
-15 -13 -13 67.744 71.138 21.341 891.870 o
-15 -13 -11 628.357 644.984 28.455 173.240 o
-15 -13 -9 614.581 618.900 27.270 180.216 o
-15 -13 -7 4546.690 4723.560 84.180 21.503 o
-15 -13 -5 3659.060 3880.580 41.497 31.550 o
-15 -13 -3 16.476 48.611 23.713 1038.260 o
-15 -13 -1 3385.220 3560.460 49.797 33.010 o
-15 -11 -19 2639.180 2290.640 125.677 24.478 o
-15 -11 -17 4555.090 4382.100 39.126 26.318 o
-15 -11 -15 36.910 47.425 21.341 1094.140 o
-15 -11 -13 125.213 131.605 22.527 617.780 o
-15 -11 -11 487.496 418.528 26.084 230.641 o
-15 -11 -9 343.209 369.917 23.713 299.072 o
-15 -11 -7 5550.940 5572.470 122.120 15.237 o
-15 -11 -5 4854.920 4864.650 72.324 21.647 o
-15 -11 -3 281.967 277.438 26.084 335.959 o
-15 -11 -1 3290.390 3498.800 118.563 22.048 o
-15 -9 -21 1653.760 1472.560 71.138 52.987 o
-15 -9 -19 992.157 956.806 27.270 120.638 o
-15 -9 -17 1102.610 1126.350 67.581 69.043 o
-15 -9 -15 1229.420 1172.590 27.270 99.584 o
-15 -9 -13 141.258 168.360 21.341 582.871 o
-15 -9 -11 2172.880 2144.810 64.024 45.354 o
-15 -9 -9 3567.900 3639.890 61.653 29.997 o
-15 -9 -7 6132.440 6338.390 118.563 14.216 o
-15 -9 -5 6098.800 6072.810 118.563 14.426 o
-15 -9 -3 2123.050 2175.640 64.024 45.732 o
-15 -9 -1 3991.320 3904.290 130.420 18.363 o
-15 -7 -21 1475.250 1365.850 53.353 68.211 o
-15 -7 -19 280.618 273.881 21.341 376.644 o
-15 -7 -17 1693.320 1706.130 29.641 71.473 o
-15 -7 -15 978.064 966.291 24.898 123.861 o
-15 -7 -13 1695.990 1667.000 34.383 69.848 o
-15 -7 -11 2164.010 2256.260 47.425 50.558 o
-15 -7 -9 850.776 1063.510 66.395 77.917 o
-15 -7 -7 6478.590 6764.040 162.432 11.038 o
-15 -7 -5 4622.870 4600.260 74.695 22.453 o
-15 -7 -3 1518.010 1540.140 29.641 79.043 o
-15 -7 -1 4617.860 4439.010 84.180 21.697 o
-15 -5 -23 4538.210 3496.430 75.880 24.331 o
-15 -5 -21 1819.910 1747.620 34.383 65.905 o
-15 -5 -19 2618.830 2660.560 54.539 41.174 o
-15 -5 -17 3415.870 3318.590 34.383 35.684 o
-15 -5 -15 3442.500 3326.890 36.755 35.180 o
-15 -5 -13 5946.360 6359.730 167.174 11.341 o
-15 -5 -11 989.080 1058.770 41.497 101.385 o
-15 -5 -9 532.825 609.415 22.527 208.438 o
-15 -5 -7 3838.620 3975.430 86.551 24.490 o
-15 -5 -5 3345.930 3413.440 42.683 34.759 o
-15 -5 -3 15770.500 15892.200 205.114 4.714 o
-15 -5 -1 4831.370 4817.230 42.683 24.227 o
-15 -3 -23 5305.970 4926.300 174.288 12.008 o
-15 -3 -21 6870.620 6581.450 103.150 14.075 o
-15 -3 -19 8776.680 9076.020 92.479 11.269 o
-15 -3 -17 2367.960 2368.890 53.353 45.496 o
-15 -3 -15 697.494 834.686 92.479 58.371 o
-15 -3 -13 11260.400 11380.900 125.677 8.062 o
-15 -3 -11 1415.890 1359.920 28.455 86.456 o
-15 -3 -9 9532.130 9472.020 99.593 10.300 o
-15 -3 -7 3256.430 3329.260 43.868 35.488 o
-15 -3 -5 5360.810 5392.260 68.767 19.968 o
-15 -3 -3 3216.870 3201.210 40.312 36.768 o
-15 -3 -1 1494.930 1463.070 49.797 68.904 o
-15 -1 -23 817.497 821.644 28.455 139.678 o
-15 -1 -21 8658.750 8793.840 98.407 11.294 o
-15 -1 -19 8583.550 9027.410 162.432 8.964 o
-15 -1 -17 8069.480 8317.210 104.336 11.809 o
-15 -1 -15 3446.990 3705.100 77.066 27.970 o
-15 -1 -13 4099.560 4166.310 53.353 27.366 o
-15 -1 -11 2148.410 2191.050 30.826 56.322 o
-15 -1 -9 1755.100 1770.150 28.455 69.510 o
-15 -1 -7 911.633 933.093 24.898 130.640 o
-15 -1 -5 1534.960 1535.390 32.012 77.365 o
-15 -1 -3 1365.680 1397.860 30.826 86.227 o
-15 -1 -1 3221.280 3499.990 126.863 20.943 o
-14 -20 -4 1941.580 1814.020 50.982 55.824 o
-14 -20 -2 4287.840 4537.420 117.378 18.666 o
-14 -18 -12 779.090 712.565 49.797 111.520 o
-14 -18 -10 962.132 1004.230 26.084 122.381 o
-14 -18 -8 547.780 554.876 21.341 214.331 o
-14 -18 -6 5525.410 5743.210 97.222 17.078 o
-14 -18 -4 1752.140 1748.810 52.168 59.108 o
-14 -18 -2 877.909 917.680 27.270 131.330 o
-14 -16 -14 665.944 701.895 45.054 128.823 o
-14 -16 -12 1976.440 2065.370 105.521 32.918 o
-14 -16 -10 912.605 959.177 39.126 111.540 o
-14 -16 -8 2324.590 2571.640 65.210 41.315 o
-14 -16 -6 3767.580 4052.490 40.312 30.615 o
-14 -16 -4 3716.310 3922.070 69.952 27.432 o
-14 -16 -2 1428.860 1668.190 35.569 76.641 o
-14 -14 -18 753.621 710.194 87.737 62.745 o
-14 -14 -16 2041.620 2065.370 56.910 50.069 o
-14 -14 -14 2586.180 2613.130 61.653 39.828 o
-14 -14 -12 147.305 168.360 22.527 550.679 o
-14 -14 -10 2702.220 2839.590 73.509 35.050 o
-14 -14 -8 1001.740 1020.830 29.641 115.164 o
-14 -14 -6 142.504 161.246 24.898 518.596 o
-14 -14 -4 85.398 106.707 26.084 625.114 o
-14 -14 -2 410.412 489.666 35.569 202.972 o
-14 -12 -20 1645.440 1269.810 85.366 46.869 o
-14 -12 -18 45.446 58.096 20.156 1093.730 o
-14 -12 -16 2058.080 2038.100 37.940 57.019 o
-14 -12 -14 501.541 490.852 23.713 226.074 o
-14 -12 -12 299.310 378.217 27.270 294.539 o
-14 -12 -10 23.291 17.785 30.826 689.818 o
-14 -12 -8 2262.320 2246.770 60.467 45.060 o
-14 -12 -6 1868.080 1988.310 35.569 61.847 o
-14 -12 -4 4753.300 5155.130 56.910 22.863 o
-14 -12 -2 5938.380 6065.700 91.294 16.522 o
-14 -10 -22 8829.350 7211.020 534.720 2.172 o
-14 -10 -20 4278.780 4046.560 112.635 19.754 o
-14 -10 -18 404.408 392.444 24.898 264.624 o
-14 -10 -16 4776.630 4752.020 67.581 22.471 o
-14 -10 -14 2372.430 2354.670 29.641 51.850 o
-14 -10 -12 8465.990 8505.730 157.689 9.349 o
-14 -10 -10 94.161 84.180 21.341 780.428 o
-14 -10 -8 491.843 538.277 36.755 179.652 o
-14 -10 -6 20131.900 20290.900 213.414 3.652 o
-14 -10 -4 1927.430 1961.040 48.611 55.854 o
-14 -10 -2 10237.800 10818.900 222.899 6.217 o
-14 -8 -22 971.969 847.727 24.898 129.138 o
-14 -8 -20 1306.380 1220.020 39.126 86.001 o
-14 -8 -18 792.655 812.159 27.270 144.488 o
-14 -8 -16 4584.770 4729.490 74.695 22.375 o
-14 -8 -14 70.332 69.952 39.126 385.364 o
-14 -8 -12 2745.770 2725.770 30.826 44.652 o
-14 -8 -10 26906.300 26829.700 133.977 2.982 o
-14 -8 -8 10697.000 10656.500 139.905 8.161 o
-14 -8 -6 22214.100 22284.000 88.922 3.977 o
-14 -8 -4 15495.100 15325.500 72.324 6.352 o
-14 -8 -2 5975.270 5897.340 75.880 17.628 o
-14 -6 -24 2019.000 1754.740 170.731 18.413 o
-14 -6 -22 5872.570 5663.770 119.749 14.909 o
-14 -6 -20 11113.600 11275.400 112.635 8.448 o
-14 -6 -18 13105.000 13296.900 105.521 7.216 o
-14 -6 -16 1781.220 1746.440 72.324 48.829 o
-14 -6 -14 471.843 525.235 22.527 233.274 o
-14 -6 -12 4461.660 4666.650 101.964 19.861 o
-14 -6 -10 1908.250 1977.640 27.270 63.930 o
-14 -6 -8 16338.900 16325.000 136.348 5.357 o
-14 -6 -6 7735.180 7738.630 48.611 14.492 o
-14 -6 -4 5031.790 4982.030 54.539 22.466 o
-14 -6 -2 1441.250 1497.450 28.455 82.980 o
-14 -4 -24 615.697 519.307 34.383 169.377 o
-14 -4 -22 504.621 490.852 30.826 201.338 o
-14 -4 -20 8440.560 8345.670 145.833 9.866 o
-14 -4 -18 486.649 557.247 24.898 217.749 o
-14 -4 -16 2612.900 2664.120 56.910 40.610 o
-14 -4 -14 6642.770 6458.140 46.240 17.344 o
-14 -4 -12 2551.740 2555.040 69.952 38.092 o
-14 -4 -10 519.787 553.691 29.641 196.080 o
-14 -4 -8 1009.010 1026.760 37.940 105.278 o
-14 -4 -6 2082.890 2154.290 28.455 58.415 o
-14 -4 -4 14973.400 14778.900 128.048 6.017 o
-14 -4 -2 4033.100 4069.090 53.353 27.868 o
-14 -2 -24 560.637 519.307 27.270 198.667 o
-14 -2 -22 1068.560 1107.380 50.982 86.330 o
-14 -2 -20 3208.400 3165.640 41.497 36.786 o
-14 -2 -18 8288.820 7931.880 80.623 12.676 o
-14 -2 -16 10479.700 10453.700 122.120 8.778 o
-14 -2 -14 3645.500 3779.800 91.294 24.791 o
-14 -2 -12 4110.180 4095.180 54.539 27.343 o
-14 -2 -10 2551.450 2643.960 45.054 44.263 o
-14 -2 -8 5495.680 5534.530 39.126 21.293 o
-14 -2 -6 20246.500 20320.600 130.420 4.234 o
-14 -2 -4 10296.100 10412.200 65.210 10.208 o
-14 -2 -2 7112.930 7139.880 85.366 14.331 o
-14 0 -22 6152.720 6270.810 91.294 16.008 o
-14 0 -18 1647.120 1668.190 40.312 68.173 o
-14 0 -14 433.478 475.439 28.455 228.024 o
-14 0 -10 4546.640 4536.230 48.611 25.298 o
-14 0 -6 4259.390 4216.110 45.054 27.405 o
-14 0 -2 11751.000 11588.400 128.048 7.740 o
-13 -21 -3 2229.860 1976.450 52.168 49.927 o
-13 -21 -1 829.177 720.865 81.809 66.781 o
-13 -19 -11 3234.070 2888.200 64.024 33.561 o
-13 -19 -9 615.410 658.026 23.713 185.065 o
-13 -19 -7 1048.150 1003.050 23.713 118.447 o
-13 -19 -5 1390.380 1445.290 54.539 68.484 o
-13 -19 -3 231.170 282.181 18.970 434.229 o
-13 -19 -1 1415.380 1472.560 30.826 83.021 o
-13 -17 -15 1728.440 1629.060 65.210 53.860 o
-13 -17 -13 2395.520 2339.250 35.569 50.264 o
-13 -17 -11 1851.560 1782.010 43.868 60.830 o
-13 -17 -9 2036.280 2035.730 30.826 59.699 o
-13 -17 -7 276.581 316.564 23.713 346.580 o
-13 -17 -5 2198.770 2419.880 39.126 51.490 o
-13 -17 -3 1495.560 1555.550 36.755 75.653 o
-13 -17 -1 1883.270 1953.920 49.797 56.142 o
-13 -15 -17 2467.880 2385.490 45.054 46.625 o
-13 -15 -15 1903.510 1800.980 68.767 48.593 o
-13 -15 -13 282.198 278.624 20.156 383.521 o
-13 -15 -11 92.121 85.366 20.156 828.276 o
-13 -15 -9 2842.220 2923.770 56.910 37.630 o
-13 -15 -7 275.559 331.977 24.898 333.712 o
-13 -15 -5 2570.590 2553.850 58.096 41.179 o
-13 -15 -3 273.810 279.809 39.126 243.891 o
-13 -15 -1 40.343 43.868 49.797 271.903 o
-13 -13 -21 745.046 382.959 69.952 88.806 o
-13 -13 -19 371.596 352.133 27.270 271.262 o
-13 -13 -17 1413.000 1450.030 40.312 77.559 o
-13 -13 -15 1014.570 1055.210 41.497 100.166 o
-13 -13 -13 3689.290 3811.810 80.623 26.194 o
-13 -13 -11 2223.330 2289.460 36.755 52.743 o
-13 -13 -9 488.359 554.876 46.240 150.108 o
-13 -13 -7 8729.420 8790.280 117.378 10.573 o
-13 -13 -5 11216.200 11361.900 68.767 9.209 o
-13 -13 -3 4326.480 4752.020 84.180 22.072 o
-13 -13 -1 11997.900 12807.200 163.617 6.682 o
-13 -11 -21 431.641 424.457 30.826 225.126 o
-13 -11 -19 2532.950 2492.200 42.683 45.870 o
-13 -11 -17 902.477 904.638 32.012 123.640 o
-13 -11 -15 324.798 298.779 23.713 324.848 o
-13 -11 -13 309.939 302.336 40.312 224.169 o
-13 -11 -11 2409.160 2550.300 43.868 46.661 o
-13 -11 -9 2657.120 2729.330 71.138 36.337 o
-13 -11 -7 873.507 1083.670 92.479 53.644 o
-13 -11 -5 10667.600 11108.200 171.917 7.272 o
-13 -11 -3 11047.700 11907.300 142.276 7.665 o
-13 -11 -1 36234.300 37199.200 254.911 1.761 o
-13 -9 -23 38.841 40.312 29.641 674.715 o
-13 -9 -21 2390.310 2338.070 73.509 39.219 o
-13 -9 -19 2700.700 2589.420 33.198 45.478 o
-13 -9 -17 1757.220 1742.880 28.455 69.802 o
-13 -9 -15 4604.490 4651.240 94.851 20.312 o
-13 -9 -13 3595.380 3657.680 64.024 29.458 o
-13 -9 -11 5584.550 5619.900 47.425 20.520 o
-13 -9 -9 4021.510 3984.910 59.282 27.407 o
-13 -9 -7 2183.890 2317.910 49.797 49.110 o
-13 -9 -5 2329.380 2261.000 52.168 46.915 o
-13 -9 -3 4093.550 4172.240 141.090 16.737 o
-13 -9 -1 22785.900 22895.800 257.282 2.947 o
-13 -7 -25 4122.150 3370.750 104.336 22.051 o
-13 -7 -23 436.528 473.068 35.569 199.411 o
-13 -7 -21 3854.820 3901.920 123.306 19.524 o
-13 -7 -19 2817.660 2830.110 35.569 42.556 o
-13 -7 -17 1649.050 1550.810 86.551 44.723 o
-13 -7 -15 691.987 722.050 29.641 156.850 o
-13 -7 -13 7009.600 6675.110 75.880 15.251 o
-13 -7 -11 2599.970 2473.230 30.826 47.792 o
-13 -7 -9 2463.100 2604.840 46.240 45.130 o
-13 -7 -7 884.133 852.470 23.713 138.222 o
-13 -7 -5 1346.720 1243.730 28.455 91.631 o
-13 -7 -3 5748.230 5743.210 93.665 16.955 o
-13 -7 -1 2897.280 2975.940 100.779 27.446 o
-13 -5 -25 1291.700 1173.780 61.653 68.846 o
-13 -5 -23 404.247 410.229 24.898 261.644 o
-13 -5 -21 1455.100 1466.630 52.168 68.279 o
-13 -5 -19 627.827 648.541 26.084 178.492 o
-13 -5 -17 5446.500 4979.660 59.282 20.962 o
-13 -5 -15 10157.500 10422.900 77.066 10.068 o
-13 -5 -13 10684.200 11115.300 75.880 9.500 o
-13 -5 -11 14383.500 14777.700 132.791 6.128 o
-13 -5 -9 6578.410 6689.340 39.126 17.497 o
-13 -5 -7 349.388 393.630 20.156 310.560 o
-13 -5 -5 1077.660 1062.330 23.713 114.386 o
-13 -5 -3 120.660 152.947 22.527 606.612 o
-13 -5 -1 9382.110 9151.900 62.839 11.516 o
-13 -3 -25 1035.940 982.890 40.312 102.286 o
-13 -3 -23 792.246 857.213 27.270 142.209 o
-13 -3 -21 3525.560 3657.680 87.737 26.005 o
-13 -3 -19 3837.190 3865.160 42.683 30.492 o
-13 -3 -17 7937.500 8056.380 103.150 12.103 o
-13 -3 -15 992.149 923.608 23.713 125.652 o
-13 -3 -13 13961.200 14005.900 54.539 7.307 o
-13 -3 -11 7325.960 7292.830 37.940 15.706 o
-13 -3 -9 2621.200 2623.810 45.054 43.640 o
-13 -3 -7 6156.650 6114.310 41.497 18.864 o
-13 -3 -5 9293.240 9461.350 48.611 11.747 o
-13 -3 -3 734.358 762.362 22.527 161.739 o
-13 -3 -1 10404.500 10437.100 115.006 9.006 o
-13 -1 -25 1171.350 1083.670 62.839 72.032 o
-13 -1 -23 411.796 392.444 23.713 267.601 o
-13 -1 -21 1591.730 1697.830 30.826 73.859 o
-13 -1 -19 2479.100 2450.700 37.940 47.895 o
-13 -1 -17 5621.580 5680.370 65.210 19.280 o
-13 -1 -15 11554.600 11674.900 118.563 8.007 o
-13 -1 -13 1153.250 1203.420 26.084 103.671 o
-13 -1 -11 811.993 929.536 37.940 121.066 o
-13 -1 -9 1642.380 1682.410 32.012 72.131 o
-13 -1 -7 661.509 713.751 23.713 173.247 o
-13 -1 -5 2899.980 2818.250 64.024 36.006 o
-13 -1 -3 3599.140 3514.220 62.839 29.976 o
-13 -1 -1 2364.460 2409.210 45.054 47.717 o
-12 -22 -2 1304.760 1393.120 49.797 74.880 o
-12 -20 -12 2598.380 2338.070 100.779 30.226 o
-12 -20 -10 361.645 323.678 24.898 294.195 o
-12 -20 -8 240.388 224.085 22.527 415.490 o
-12 -20 -6 235.054 257.282 17.785 454.201 o
-12 -20 -4 1588.820 1714.430 68.767 53.443 o
-12 -20 -2 2385.420 2616.690 42.683 46.855 o
-12 -18 -14 241.596 237.127 20.156 433.494 o
-12 -18 -12 1469.880 1585.190 49.797 68.033 o
-12 -18 -10 2007.340 1936.140 37.940 58.818 o
-12 -18 -8 466.300 456.469 21.341 248.847 o
-12 -18 -6 427.310 438.684 21.341 264.407 o
-12 -18 -4 321.514 393.630 33.198 248.129 o
-12 -18 -2 2008.410 2044.030 34.383 59.028 o
-12 -16 -18 208.822 199.186 26.084 412.045 o
-12 -16 -16 288.370 259.654 18.970 395.566 o
-12 -16 -14 2957.410 3015.060 35.569 40.376 o
-12 -16 -12 158.593 187.330 18.970 582.638 o
-12 -16 -10 2348.600 2441.220 46.240 47.382 o
-12 -16 -8 4873.220 4785.210 61.653 22.664 o
-12 -16 -6 2757.160 2760.150 49.797 40.596 o
-12 -16 -4 138.395 142.276 33.198 397.072 o
-12 -16 -2 311.765 303.522 50.982 172.443 o
-12 -14 -20 5399.800 5083.990 48.611 21.659 o
-12 -14 -18 476.973 454.097 27.270 224.328 o
-12 -14 -16 9120.010 9329.740 99.593 10.662 o
-12 -14 -14 201.148 174.288 20.156 511.401 o
-12 -14 -12 30.251 39.126 23.713 993.085 o
-12 -14 -10 199.840 225.270 58.096 163.521 o
-12 -14 -8 617.260 648.541 29.641 171.830 o
-12 -14 -6 211.356 196.815 29.641 369.912 o
-12 -14 -4 1040.710 1145.320 53.353 84.209 o
-12 -14 -2 11163.100 11386.800 72.324 9.176 o
-12 -12 -22 3943.550 3641.080 93.665 23.682 o
-12 -12 -20 2238.500 2212.390 68.767 42.672 o
-12 -12 -18 2441.310 2470.860 33.198 49.331 o
-12 -12 -16 996.562 1003.050 26.084 119.872 o
-12 -12 -14 7710.940 7611.760 122.120 11.693 o
-12 -12 -12 1741.620 1906.500 42.683 62.305 o
-12 -12 -10 14503.900 14748.100 148.204 5.886 o
-12 -12 -8 10270.300 10200.000 90.108 9.775 o
-12 -12 -6 11901.500 12069.700 150.575 7.111 o
-12 -12 -4 22058.100 23181.500 165.989 3.559 o
-12 -12 -2 80677.500 83652.300 378.217 0.539 o
-12 -10 -24 695.297 557.247 37.940 148.267 o
-12 -10 -22 1131.960 1134.650 34.383 99.544 o
-12 -10 -20 586.841 658.026 28.455 178.630 o
-12 -10 -18 2187.070 2121.100 41.497 53.120 o
-12 -10 -16 1181.780 1202.230 66.395 67.279 o
-12 -10 -14 1251.020 1154.810 32.012 95.335 o
-12 -10 -12 2622.440 2495.760 32.012 47.154 o
-12 -10 -10 2046.890 2189.860 43.868 53.937 o
-12 -10 -8 2667.300 2758.970 68.767 36.759 o
-12 -10 -6 1225.310 1193.930 35.569 92.719 o
-12 -10 -4 7068.340 6908.680 119.749 12.761 o
-12 -10 -2 12148.100 12580.800 286.923 4.433 o
-12 -8 -24 860.896 904.638 43.868 109.848 o
-12 -8 -22 3555.260 3467.980 88.922 26.059 o
-12 -8 -20 8087.720 8040.960 78.252 12.918 o
-12 -8 -18 3450.900 3430.040 49.797 33.008 o
-12 -8 -16 327.786 302.336 23.713 322.397 o
-12 -8 -14 11426.200 11431.900 68.767 9.061 o
-12 -8 -12 3714.280 3545.040 35.569 32.852 o
-12 -8 -10 93.532 130.420 17.785 832.432 o
-12 -8 -8 3906.120 3944.600 66.395 27.076 o
-12 -8 -6 9353.960 9419.850 112.635 10.055 o
-12 -8 -4 19486.500 20140.300 199.186 3.857 o
-12 -8 -2 16156.600 16742.300 260.839 3.934 o
-12 -6 -26 7103.700 7103.130 360.432 4.228 o
-12 -6 -24 4680.110 4337.050 115.006 18.344 o
-12 -6 -22 2888.550 2773.200 58.096 37.590 o
-12 -6 -20 1164.620 1240.170 28.455 100.265 o
-12 -6 -18 360.143 297.594 37.940 225.058 o
-12 -6 -16 789.178 764.733 23.713 152.956 o
-12 -6 -14 1001.550 960.363 33.198 113.203 o
-12 -6 -12 5362.220 5210.860 84.180 18.956 o
-12 -6 -10 1635.780 1733.400 61.653 56.365 o
-12 -6 -8 5199.250 5278.440 41.497 22.381 o
-12 -6 -6 1544.510 1652.770 35.569 73.496 o
-12 -6 -4 9393.510 9594.140 101.964 10.287 o
-12 -6 -2 2535.880 2531.330 48.611 44.133 o
-12 -4 -26 2228.030 2065.370 50.982 49.779 o
-12 -4 -24 3148.500 3047.080 66.395 33.130 o
-12 -4 -22 3805.480 3809.440 62.839 28.286 o
-12 -4 -20 3378.070 3331.630 78.252 28.921 o
-12 -4 -18 26224.600 26083.900 173.102 2.936 o
-12 -4 -16 2440.730 2272.860 71.138 39.799 o
-12 -4 -14 4422.770 4322.820 45.054 26.498 o
-12 -4 -12 2105.790 2127.030 36.755 55.851 o
-12 -4 -10 2944.920 2959.340 33.198 41.111 o
-12 -4 -8 15413.800 15591.100 62.839 6.406 o
-12 -4 -6 12234.900 12025.900 78.252 8.306 o
-12 -4 -4 3073.890 3022.180 60.467 34.866 o
-12 -4 -2 3708.310 3662.420 41.497 31.889 o
-12 -2 -26 219.239 198.001 26.084 404.050 o
-12 -2 -24 3287.990 3434.780 69.952 30.592 o
-12 -2 -22 1272.780 1381.260 49.797 75.986 o
-12 -2 -20 879.186 883.296 39.126 116.198 o
-12 -2 -18 16418.100 16383.100 73.509 5.895 o
-12 -2 -16 10109.200 10138.300 48.611 10.739 o
-12 -2 -14 8173.790 8294.690 77.066 12.729 o
-12 -2 -12 136.745 132.791 17.785 705.468 o
-12 -2 -10 700.516 730.350 24.898 164.292 o
-12 -2 -8 2126.390 2116.350 22.527 59.392 o
-12 -2 -6 4295.700 4303.850 30.826 28.184 o
-12 -2 -4 16666.900 16813.500 132.791 5.259 o
-12 -2 -2 12112.200 12162.200 115.006 7.712 o
-12 0 -24 4308.890 4341.790 54.539 26.027 o
-12 0 -20 7818.710 7928.330 246.612 6.678 o
-12 0 -16 22496.800 22202.200 100.779 3.894 o
-12 0 -12 42884.100 43428.500 154.132 1.558 o
-12 0 -8 13254.100 13221.000 74.695 7.583 o
-12 0 -4 63193.900 62884.800 304.708 0.819 o
-11 -21 -11 300.977 320.121 71.138 109.436 o
-11 -21 -9 371.587 446.984 34.383 221.382 o
-11 -21 -7 1330.890 1490.340 53.353 70.235 o
-11 -21 -5 1103.540 1178.520 29.641 104.173 o
-11 -21 -3 1697.680 1650.400 46.240 64.169 o
-11 -21 -1 0.707 15.413 23.713 1240.300 o
-11 -19 -15 7.518 36.755 26.084 950.814 o
-11 -19 -13 996.800 965.105 26.084 121.248 o
-11 -19 -11 215.652 193.258 20.156 482.478 o
-11 -19 -9 979.509 1093.150 28.455 115.474 o
-11 -19 -7 2547.100 2630.920 40.312 45.490 o
-11 -19 -5 399.958 393.630 24.898 265.962 o
-11 -19 -3 414.754 391.259 26.084 255.799 o
-11 -19 -1 243.372 271.510 24.898 371.664 o
-11 -17 -17 2164.550 1996.610 72.324 43.192 o
-11 -17 -15 1161.450 1229.500 26.084 102.521 o
-11 -17 -13 918.651 972.219 26.084 127.049 o
-11 -17 -11 903.155 885.668 22.527 136.251 o
-11 -17 -9 2018.630 2081.970 30.826 59.596 o
-11 -17 -7 193.071 222.899 24.898 429.997 o
-11 -17 -5 1140.300 1110.940 36.755 97.489 o
-11 -17 -3 3320.230 3432.410 124.491 21.142 o
-11 -17 -1 696.444 829.943 61.653 93.931 o
-11 -15 -21 4367.180 3888.880 161.246 14.535 o
-11 -15 -19 1776.330 1760.660 35.569 66.258 o
-11 -15 -17 102.180 124.491 22.527 671.487 o
-11 -15 -15 2206.420 2117.540 32.012 55.651 o
-11 -15 -13 192.736 188.516 21.341 496.019 o
-11 -15 -11 4351.600 4377.360 50.982 26.137 o
-11 -15 -9 3216.610 3265.230 122.120 21.996 o
-11 -15 -7 922.732 819.272 34.383 122.109 o
-11 -15 -5 4908.850 4938.160 148.204 14.386 o
-11 -15 -3 247.208 270.324 26.084 358.581 o
-11 -15 -1 4061.830 4191.210 105.521 20.973 o
-11 -13 -23 874.407 684.110 34.383 131.458 o
-11 -13 -21 1800.500 1760.660 36.755 65.208 o
-11 -13 -19 836.245 861.955 32.012 130.762 o
-11 -13 -17 2442.830 2512.360 34.383 48.781 o
-11 -13 -15 215.581 214.600 23.713 427.920 o
-11 -13 -13 2200.450 2349.920 84.180 37.303 o
-11 -13 -11 904.909 848.913 32.012 125.629 o
-11 -13 -9 671.593 739.835 28.455 160.660 o
-11 -13 -7 3009.420 3186.980 52.168 36.354 o
-11 -13 -5 20475.800 20705.900 224.085 3.505 o
-11 -13 -3 1496.770 1522.350 52.168 66.646 o
-11 -13 -1 395.635 714.937 71.138 94.539 o
-11 -11 -23 2188.880 2195.790 88.922 36.425 o
-11 -11 -21 2345.500 2418.690 41.497 48.871 o
-11 -11 -19 3879.910 3872.280 53.353 29.026 o
-11 -11 -17 7620.030 7438.660 85.366 13.515 o
-11 -11 -15 2236.430 2097.380 37.940 53.649 o
-11 -11 -13 2373.580 2278.790 32.012 51.843 o
-11 -11 -11 1658.700 1631.430 47.425 64.587 o
-11 -11 -9 2587.360 2633.290 117.378 25.806 o
-11 -11 -7 5883.450 6285.040 142.276 12.975 o
-11 -11 -5 11885.100 11938.100 179.031 6.545 o
-11 -11 -3 16925.200 17130.000 201.558 4.445 o
-11 -11 -1 82.542 126.863 22.527 714.569 o
-11 -9 -25 967.801 857.213 48.611 98.818 o
-11 -9 -23 2237.530 2187.490 59.282 46.063 o
-11 -9 -21 79.137 100.779 28.455 577.731 o
-11 -9 -19 1012.390 1024.390 34.383 109.176 o
-11 -9 -17 1000.700 1137.020 45.054 94.881 o
-11 -9 -15 5098.000 5066.210 49.797 22.482 o
-11 -9 -13 3340.710 3440.710 37.940 35.341 o
-11 -9 -11 7787.210 7580.940 97.222 12.742 o
-11 -9 -9 3343.990 3386.170 39.126 35.352 o
-11 -9 -7 1943.150 2073.670 49.797 54.225 o
-11 -9 -5 11308.400 10877.000 156.504 7.440 o
-11 -9 -3 8533.300 8301.800 176.659 8.668 o
-11 -9 -1 9425.660 9544.340 67.581 11.195 o
-11 -7 -25 2742.060 2737.630 61.653 38.039 o
-11 -7 -23 4964.290 4818.410 78.252 20.869 o
-11 -7 -21 4982.460 4896.660 91.294 19.506 o
-11 -7 -19 7356.100 7678.160 208.671 8.169 o
-11 -7 -17 2906.860 2795.720 55.725 37.884 o
-11 -7 -15 4874.920 5105.340 69.952 21.477 o
-11 -7 -13 8798.560 8787.910 119.749 10.438 o
-11 -7 -11 4763.260 4513.700 65.210 23.096 o
-11 -7 -9 4569.310 4478.140 42.683 25.803 o
-11 -7 -7 6500.920 6558.920 56.910 17.069 o
-11 -7 -5 8283.410 8071.790 119.749 11.113 o
-11 -7 -3 2285.340 2274.040 49.797 48.109 o
-11 -7 -1 995.540 960.363 34.383 112.203 o
-11 -5 -27 69.120 53.353 28.455 638.165 o
-11 -5 -25 566.076 553.691 34.383 174.127 o
-11 -5 -23 2604.530 2460.190 96.036 31.079 o
-11 -5 -21 5765.360 5833.310 72.324 18.337 o
-11 -5 -19 21209.400 21435.100 115.006 4.079 o
-11 -5 -17 7477.690 7450.520 88.922 13.522 o
-11 -5 -15 1821.680 1913.610 48.611 58.057 o
-11 -5 -13 498.944 571.475 21.341 223.980 o
-11 -5 -11 2172.620 2236.100 23.713 57.225 o
-11 -5 -9 2365.910 2389.050 24.898 52.655 o
-11 -5 -7 4781.500 5005.740 62.839 22.506 o
-11 -5 -5 3994.800 3912.590 32.012 30.544 o
-11 -5 -3 3042.920 3082.650 55.725 35.808 o
-11 -5 -1 2376.040 2376.010 104.336 30.315 o
-11 -3 -27 1683.800 1595.860 40.312 68.161 o
-11 -3 -25 2961.300 3048.260 46.240 38.361 o
-11 -3 -23 4013.620 4258.790 37.940 29.071 o
-11 -3 -21 5981.740 5849.910 94.851 16.385 o
-11 -3 -19 10180.500 10648.200 115.006 9.074 o
-11 -3 -17 82.983 117.378 21.341 764.694 o
-11 -3 -15 1152.370 1242.540 22.527 105.200 o
-11 -3 -13 177.218 182.587 16.599 594.941 o
-11 -3 -11 2927.730 2911.910 24.898 42.655 o
-11 -3 -9 9183.350 9260.980 100.779 10.604 o
-11 -3 -7 7398.350 7388.860 116.192 12.367 o
-11 -3 -5 8245.650 8244.890 77.066 12.679 o
-11 -3 -3 7718.710 7637.850 48.611 14.584 o
-11 -3 -1 1184.510 1202.230 24.898 102.882 o
-11 -1 -27 724.560 727.979 35.569 141.256 o
-11 -1 -25 1929.640 1964.590 32.012 62.101 o
-11 -1 -23 2285.120 2334.510 35.569 51.834 o
-11 -1 -21 20741.300 19743.200 323.678 2.797 o
-11 -1 -19 7405.150 7237.100 45.054 15.432 o
-11 -1 -17 3119.230 3060.120 35.569 38.790 o
-11 -1 -15 1832.220 1810.460 28.455 67.138 o
-11 -1 -13 23124.900 22800.900 110.264 3.724 o
-11 -1 -11 657.838 647.356 21.341 183.728 o
-11 -1 -9 5298.150 5235.750 73.509 19.938 o
-11 -1 -7 4525.230 4648.870 62.839 23.872 o
-11 -1 -5 12937.900 12811.900 94.851 7.544 o
-11 -1 -3 36916.600 36701.300 311.821 1.620 o
-11 -1 -1 2277.800 2431.730 64.024 42.788 o
-10 -22 -10 1678.750 1703.750 94.851 40.062 o
-10 -22 -8 1205.720 1049.290 27.270 104.093 o
-10 -22 -6 26.043 21.341 21.341 1253.160 o
-10 -22 -4 3639.280 3767.940 73.509 27.564 o
-10 -22 -2 2407.370 2399.720 109.078 28.905 o
-10 -20 -14 250.070 286.923 50.982 183.294 o
-10 -20 -12 892.455 851.284 29.641 129.799 o
-10 -20 -10 725.577 739.835 32.012 147.344 o
-10 -20 -8 3423.390 3875.830 144.647 17.700 o
-10 -20 -6 1882.790 1937.320 50.982 55.777 o
-10 -20 -4 2624.380 2768.450 53.353 40.925 o
-10 -20 -2 4151.740 4383.280 53.353 26.693 o
-10 -18 -18 149.696 163.617 27.270 467.826 o
-10 -18 -16 593.626 609.415 27.270 184.464 o
-10 -18 -14 1410.150 1414.460 27.270 86.301 o
-10 -18 -12 1099.670 1064.700 27.270 109.806 o
-10 -18 -10 3248.910 3267.600 84.180 28.577 o
-10 -18 -8 4252.100 4261.160 40.312 27.758 o
-10 -18 -6 334.781 362.804 40.312 211.348 o
-10 -18 -4 1761.090 1849.590 37.940 64.589 o
-10 -18 -2 1055.700 1051.660 40.312 99.495 o
-10 -16 -20 2711.080 2558.600 67.581 37.483 o
-10 -16 -18 3857.350 3596.020 84.180 25.436 o
-10 -16 -16 150.051 155.318 22.527 556.318 o
-10 -16 -14 161.502 175.474 22.527 525.613 o
-10 -16 -12 884.112 876.183 24.898 135.634 o
-10 -16 -10 1343.030 1295.900 53.353 72.458 o
-10 -16 -8 2588.180 2696.130 56.910 40.688 o
-10 -16 -6 6134.040 6039.610 141.090 12.920 o
-10 -16 -4 414.056 460.026 46.240 165.015 o
-10 -16 -2 600.626 647.356 33.198 165.610 o
-10 -14 -22 2168.060 2247.960 55.725 47.746 o
-10 -14 -20 3102.060 3031.660 149.390 18.427 o
-10 -14 -18 5374.080 5444.430 49.797 21.162 o
-10 -14 -16 927.443 901.081 27.270 127.843 o
-10 -14 -14 4926.310 4848.050 61.653 22.412 o
-10 -14 -12 3356.430 3196.470 58.096 32.960 o
-10 -14 -10 1455.370 1291.150 33.198 83.397 o
-10 -14 -8 2404.900 2349.920 36.755 49.775 o
-10 -14 -6 15199.200 15505.700 138.719 5.720 o
-10 -14 -4 1040.410 1180.890 50.982 86.005 o
-10 -14 -2 8345.470 8691.870 148.204 9.725 o
-10 -12 -24 397.950 384.145 36.755 211.783 o
-10 -12 -22 2168.450 2200.530 43.868 52.049 o
-10 -12 -20 2808.820 2820.620 92.479 29.989 o
-10 -12 -18 1033.880 1055.210 29.641 111.945 o
-10 -12 -16 1708.490 1632.620 64.024 54.754 o
-10 -12 -14 6924.600 6954.920 48.611 16.314 o
-10 -12 -12 6686.790 6804.350 115.006 13.493 o
-10 -12 -10 19856.800 19356.600 147.018 4.264 o
-10 -12 -8 49388.500 49827.400 198.001 1.241 o
-10 -12 -6 3663.760 3593.650 66.395 28.925 o
-10 -12 -4 33284.100 33664.900 171.917 2.166 o
-10 -12 -2 6709.300 6668.000 105.521 14.089 o
-10 -10 -26 993.996 841.799 40.312 108.600 o
-10 -10 -24 1319.000 1425.130 105.521 39.537 o
-10 -10 -22 282.758 311.821 32.012 282.995 o
-10 -10 -20 1327.620 1382.450 35.569 84.810 o
-10 -10 -18 5715.190 5526.230 105.521 16.303 o
-10 -10 -16 11796.300 11923.900 104.336 8.113 o
-10 -10 -14 1876.030 2045.220 56.910 52.501 o
-10 -10 -12 462.799 413.786 21.341 256.687 o
-10 -10 -10 11069.900 11155.600 107.893 8.606 o
-10 -10 -8 3023.480 2991.350 47.425 37.873 o
-10 -10 -6 5548.070 5430.200 87.737 18.064 o
-10 -10 -4 28241.800 28277.300 136.348 2.791 o
-10 -10 -2 4388.850 4459.170 74.695 23.382 o
-10 -8 -26 16.066 28.455 29.641 744.662 o
-10 -8 -24 598.232 618.900 40.312 149.981 o
-10 -8 -22 348.422 356.875 29.641 265.405 o
-10 -8 -20 948.852 987.632 45.054 101.016 o
-10 -8 -18 1657.830 1589.930 43.868 66.986 o
-10 -8 -16 4283.970 4122.450 33.198 28.492 o
-10 -8 -14 82.340 115.006 20.156 811.797 o
-10 -8 -12 6958.630 6816.200 92.479 14.389 o
-10 -8 -10 8086.910 7946.110 61.653 13.526 o
-10 -8 -8 4574.800 4542.160 39.126 25.922 o
-10 -8 -6 14613.800 14379.400 94.851 6.594 o
-10 -8 -4 5848.450 5929.350 71.138 18.148 o
-10 -8 -2 10649.800 10534.300 117.378 8.782 o
-10 -6 -28 560.829 377.031 65.210 105.723 o
-10 -6 -26 5825.220 5707.640 96.036 16.680 o
-10 -6 -24 10890.300 10918.500 99.593 8.952 o
-10 -6 -22 15312.000 15349.200 129.234 5.826 o
-10 -6 -20 1800.360 1804.530 30.826 67.096 o
-10 -6 -18 16989.400 16638.000 109.078 5.425 o
-10 -6 -16 5578.970 5641.240 39.126 20.926 o
-10 -6 -14 15638.000 15427.500 65.210 6.342 o
-10 -6 -12 9935.950 10266.400 107.893 9.525 o
-10 -6 -10 2888.760 2779.120 29.641 43.065 o
-10 -6 -8 60.135 69.952 13.042 1443.190 o
-10 -6 -6 7016.610 6979.820 73.509 15.129 o
-10 -6 -4 5034.490 4993.890 117.378 16.872 o
-10 -6 -2 56799.600 56310.400 452.912 0.831 o
-10 -4 -28 110.637 110.264 33.198 433.786 o
-10 -4 -26 2418.650 2517.100 45.054 46.433 o
-10 -4 -24 1054.860 1018.460 29.641 111.780 o
-10 -4 -22 9869.330 9764.870 120.935 9.360 o
-10 -4 -20 982.294 1103.820 28.455 114.928 o
-10 -4 -18 1980.880 1990.680 28.455 61.926 o
-10 -4 -16 683.062 729.164 20.156 175.263 o
-10 -4 -14 593.598 560.804 17.785 211.937 o
-10 -4 -12 2767.900 2817.060 22.527 45.124 o
-10 -4 -10 16979.900 16850.200 79.437 5.633 o
-10 -4 -8 1999.150 1943.250 20.156 64.224 o
-10 -4 -6 3483.540 3734.740 68.767 29.076 o
-10 -4 -4 1434.170 1314.870 32.012 84.477 o
-10 -4 -2 18533.100 18056.000 129.234 4.756 o
-10 -2 -28 291.783 286.923 27.270 319.073 o
-10 -2 -26 718.816 763.548 26.084 157.644 o
-10 -2 -24 8692.650 8988.280 107.893 10.859 o
-10 -2 -22 9910.030 10334.000 135.162 8.767 o
-10 -2 -20 26279.600 26553.400 241.869 2.614 o
-10 -2 -18 25675.100 26328.200 149.390 3.070 o
-10 -2 -16 380.809 458.840 20.156 282.855 o
-10 -2 -14 5108.550 4916.820 58.096 22.066 o
-10 -2 -12 9250.530 9502.850 79.437 11.068 o
-10 -2 -10 5044.300 4984.400 61.653 21.873 o
-10 -2 -8 37997.400 37410.300 263.210 1.673 o
-10 -2 -6 42948.200 43013.600 213.414 1.493 o
-10 -2 -4 20400.800 20351.400 148.204 4.090 o
-10 -2 -2 13931.700 13938.300 158.875 6.000 o
-10 0 -26 761.726 786.075 34.383 137.029 o
-10 0 -22 10322.400 10009.100 155.318 8.078 o
-10 0 -18 27510.700 27807.800 218.156 2.582 o
-10 0 -14 11520.700 11813.600 75.880 8.783 o
-10 0 -10 3936.810 3788.100 30.826 31.294 o
-10 0 -6 35410.700 35858.300 180.216 1.981 o
-10 0 -2 19933.400 19277.200 94.851 4.594 o
-9 -23 -7 528.685 516.936 30.826 194.153 o
-9 -23 -5 264.913 243.055 18.970 421.518 o
-9 -23 -3 851.946 865.512 26.084 137.619 o
-9 -23 -1 261.359 280.995 22.527 377.521 o
-9 -21 -13 5451.050 5152.760 103.150 17.256 o
-9 -21 -11 544.484 511.008 26.084 206.324 o
-9 -21 -9 5937.700 5835.680 94.851 16.469 o
-9 -21 -7 1103.750 1071.810 45.054 91.770 o
-9 -21 -5 2440.360 2491.010 37.940 48.125 o
-9 -21 -3 3356.000 3556.900 72.324 29.528 o
-9 -21 -1 1186.700 1345.690 81.809 54.453 o
-9 -19 -17 2706.170 2317.910 118.563 25.693 o
-9 -19 -15 2966.150 2857.380 67.581 34.627 o
-9 -19 -13 3138.490 3089.760 59.282 34.448 o
-9 -19 -11 5176.270 5119.560 69.952 20.666 o
-9 -19 -9 2594.860 2686.640 40.312 44.661 o
-9 -19 -7 1024.350 1096.710 72.324 67.047 o
-9 -19 -5 4134.980 4289.620 48.611 27.443 o
-9 -19 -3 2845.830 2975.940 43.868 40.084 o
-9 -19 -1 350.495 385.331 32.012 247.093 o
-9 -17 -19 1553.120 1401.420 41.497 73.407 o
-9 -17 -17 2359.850 2249.150 50.982 46.993 o
-9 -17 -15 589.810 616.529 26.084 187.487 o
-9 -17 -13 2010.370 2072.490 32.012 59.480 o
-9 -17 -11 415.782 470.696 29.641 228.301 o
-9 -17 -9 52.249 67.581 37.940 420.705 o
-9 -17 -7 8583.610 8472.530 81.809 12.063 o
-9 -17 -5 14824.600 14962.700 157.689 5.641 o
-9 -17 -3 307.150 314.193 29.641 289.006 o
-9 -17 -1 668.186 725.607 32.012 154.688 o
-9 -15 -23 2033.110 1640.920 232.384 11.374 o
-9 -15 -21 1616.060 1495.080 61.653 58.751 o
-9 -15 -19 1644.870 1517.610 37.940 71.360 o
-9 -15 -17 422.884 509.822 30.826 216.945 o
-9 -15 -15 2882.280 2923.770 36.755 41.283 o
-9 -15 -13 1176.150 1230.690 47.425 83.557 o
-9 -15 -11 1171.210 1306.570 48.611 81.359 o
-9 -15 -9 793.552 829.943 46.240 112.759 o
-9 -15 -7 6207.320 6477.110 190.887 9.832 o
-9 -15 -5 3024.490 3060.120 117.378 23.645 o
-9 -15 -3 829.188 884.482 41.497 116.038 o
-9 -15 -1 11925.500 12037.700 175.474 6.590 o
-9 -13 -25 4081.110 3197.650 110.264 21.571 o
-9 -13 -23 892.729 952.063 35.569 117.847 o
-9 -13 -21 3636.850 3626.850 69.952 28.430 o
-9 -13 -19 1252.380 1195.120 29.641 96.152 o
-9 -13 -17 2513.730 2539.630 49.797 44.013 o
-9 -13 -15 1126.500 1193.930 30.826 101.492 o
-9 -13 -13 573.007 575.032 23.713 200.547 o
-9 -13 -11 14078.200 13990.500 112.635 6.626 o
-9 -13 -9 1681.620 1783.190 46.240 63.108 o
-9 -13 -7 699.211 759.991 39.126 135.238 o
-9 -13 -5 2642.650 2747.110 103.150 28.502 o
-9 -13 -3 4599.080 4749.650 168.360 13.188 o
-9 -13 -1 10360.500 10194.100 195.629 6.946 o
-9 -11 -25 3918.600 3916.150 122.120 19.522 o
-9 -11 -23 1620.390 1426.320 77.066 50.566 o
-9 -11 -21 3164.680 3102.800 73.509 31.465 o
-9 -11 -19 140.839 137.533 26.084 514.227 o
-9 -11 -17 6904.610 7117.350 91.294 14.324 o
-9 -11 -15 4374.580 4172.240 74.695 23.890 o
-9 -11 -13 9367.720 9310.770 48.611 11.748 o
-9 -11 -11 5153.510 5105.340 52.168 22.097 o
-9 -11 -9 2678.050 2855.000 61.653 38.081 o
-9 -11 -7 660.885 704.266 33.198 154.316 o
-9 -11 -5 399.740 533.535 47.425 158.178 o
-9 -11 -3 5132.010 5132.600 125.677 15.871 o
-9 -11 -1 1416.580 1353.990 45.054 75.666 o
-9 -9 -27 2419.940 2186.310 135.162 23.383 o
-9 -9 -25 547.106 516.936 43.868 152.251 o
-9 -9 -23 335.507 323.678 45.054 192.675 o
-9 -9 -21 1038.680 1044.540 33.198 108.288 o
-9 -9 -19 180.982 177.845 22.527 499.150 o
-9 -9 -17 15.777 58.096 18.970 1414.060 o
-9 -9 -15 3628.250 3638.710 39.126 32.700 o
-9 -9 -13 23252.500 24090.900 161.246 3.390 o
-9 -9 -11 9546.250 9857.350 106.707 9.949 o
-9 -9 -9 463.960 437.499 16.599 269.168 o
-9 -9 -7 3834.660 3882.950 45.054 30.198 o
-9 -9 -5 21719.400 21693.500 112.635 3.993 o
-9 -9 -3 8697.530 8816.370 88.922 11.566 o
-9 -9 -1 27382.900 27477.000 294.037 2.288 o
-9 -7 -27 1018.750 1039.800 37.940 104.374 o
-9 -7 -25 1377.680 1391.930 39.126 80.424 o
-9 -7 -23 6935.560 7156.480 90.108 14.318 o
-9 -7 -21 1461.050 1489.150 39.126 76.257 o
-9 -7 -19 3767.080 3636.340 54.539 30.011 o
-9 -7 -17 795.601 950.878 36.755 123.295 o
-9 -7 -15 12879.900 12931.700 91.294 7.595 o
-9 -7 -13 9648.540 9480.320 39.126 11.560 o
-9 -7 -11 3628.570 3597.210 23.713 34.308 o
-9 -7 -9 1727.170 1703.750 17.785 74.649 o
-9 -7 -7 1398.830 1337.390 35.569 83.049 o
-9 -7 -5 4176.160 4043.010 47.425 27.922 o
-9 -7 -3 59145.400 58519.300 371.103 0.854 o
-9 -7 -1 84695.800 85384.500 640.242 0.429 o
-9 -5 -29 390.092 393.630 37.940 207.167 o
-9 -5 -27 523.212 526.421 30.826 194.290 o
-9 -5 -25 2104.920 2198.160 42.683 53.391 o
-9 -5 -23 3099.500 3242.710 80.623 30.029 o
-9 -5 -21 6316.970 6229.320 93.665 15.636 o
-9 -5 -19 5293.370 5178.840 37.940 22.441 o
-9 -5 -17 11390.400 11554.000 72.324 8.990 o
-9 -5 -15 23783.300 24015.000 105.521 3.576 o
-9 -5 -13 162.561 165.989 14.228 680.601 o
-9 -5 -11 3965.120 3884.130 37.940 30.253 o
-9 -5 -9 6924.400 6796.050 39.126 16.762 o
-9 -5 -7 9162.360 9074.830 82.994 11.226 o
-9 -5 -5 8257.550 8052.820 60.467 13.296 o
-9 -5 -3 23032.800 23281.100 157.689 3.481 o
-9 -5 -1 6693.320 7061.630 199.186 9.011 o
-9 -3 -29 1811.550 1594.680 86.551 42.883 o
-9 -3 -27 141.996 128.048 26.084 518.889 o
-9 -3 -25 2989.300 2988.980 37.940 39.828 o
-9 -3 -23 1247.860 1420.390 50.982 75.213 o
-9 -3 -21 12741.200 12363.800 135.162 7.043 o
-9 -3 -19 2340.170 2474.420 29.641 51.456 o
-9 -3 -17 11209.300 11245.700 48.611 9.533 o
-9 -3 -15 7057.230 7045.030 67.581 15.285 o
-9 -3 -13 4933.510 4936.980 99.593 18.778 o
-9 -3 -11 2177.220 2231.360 60.467 46.086 o
-9 -3 -9 1075.990 1057.580 18.970 118.395 o
-9 -3 -7 1171.380 1230.690 28.455 100.162 o
-9 -3 -5 7126.640 7233.550 165.989 10.230 o
-9 -3 -3 6690.700 6391.750 177.845 10.215 o
-9 -3 -1 2829.960 2881.090 93.665 29.476 o
-9 -1 -29 346.962 331.977 26.084 291.580 o
-9 -1 -27 596.197 659.212 32.012 168.337 o
-9 -1 -25 708.029 741.021 27.270 158.245 o
-9 -1 -23 5511.420 5571.290 148.204 13.336 o
-9 -1 -21 5720.090 5532.160 77.066 18.412 o
-9 -1 -19 1153.480 1102.640 34.383 99.267 o
-9 -1 -17 1348.920 1338.580 22.527 92.969 o
-9 -1 -15 2950.910 2986.610 22.527 42.333 o
-9 -1 -13 4360.780 4558.760 50.982 25.748 o
-9 -1 -11 17501.500 17805.800 111.449 5.145 o
-9 -1 -9 6550.130 6490.150 103.150 14.545 o
-9 -1 -7 6988.370 7271.490 73.509 14.960 o
-9 -1 -5 1389.570 1384.820 14.228 93.734 o
-9 -1 -3 5782.720 5843.980 55.725 19.313 o
-9 -1 -1 50658.300 49609.300 272.696 1.147 o
-8 -24 -4 2604.660 2418.690 224.085 11.380 o
-8 -24 -2 1220.740 1103.820 42.683 88.574 o
-8 -22 -12 5114.070 4772.170 240.683 8.390 o
-8 -22 -10 732.037 736.278 29.641 151.259 o
-8 -22 -8 82.348 84.180 24.898 690.695 o
-8 -22 -6 957.108 934.279 30.826 119.952 o
-8 -22 -4 580.714 624.829 29.641 179.245 o
-8 -22 -2 3470.790 3572.310 40.312 33.737 o
-8 -20 -16 404.229 371.103 26.084 262.621 o
-8 -20 -14 6468.680 6430.870 105.521 14.549 o
-8 -20 -12 581.000 577.403 28.455 186.263 o
-8 -20 -10 321.104 456.469 47.425 174.084 o
-8 -20 -8 568.095 598.745 27.270 189.835 o
-8 -20 -6 1142.900 1123.980 28.455 104.525 o
-8 -20 -4 152.956 144.647 22.527 560.011 o
-8 -20 -2 1404.320 1363.480 30.826 85.415 o
-8 -18 -20 5412.730 4486.430 211.043 9.815 o
-8 -18 -18 2574.690 2507.610 87.737 33.260 o
-8 -18 -16 5759.850 5934.090 81.809 17.606 o
-8 -18 -14 1912.230 2058.260 56.910 51.889 o
-8 -18 -12 306.434 345.019 24.898 314.447 o
-8 -18 -10 1764.870 1771.340 34.383 66.900 o
-8 -18 -8 757.105 723.236 47.425 116.688 o
-8 -18 -6 1963.370 1998.980 98.407 35.512 o
-8 -18 -4 98.064 145.833 24.898 597.287 o
-8 -18 -2 2424.390 2563.340 41.497 47.009 o
-8 -16 -22 1527.010 1301.820 41.497 75.580 o
-8 -16 -20 1761.520 1733.400 41.497 64.242 o
-8 -16 -18 898.390 934.279 30.826 124.368 o
-8 -16 -16 3395.710 3334.000 39.126 35.175 o
-8 -16 -14 1431.680 1509.310 47.425 71.469 o
-8 -16 -12 5630.970 5775.220 203.929 9.705 o
-8 -16 -10 4493.430 4288.430 42.683 26.480 o
-8 -16 -8 6136.710 6183.080 101.964 15.406 o
-8 -16 -6 7121.990 6902.750 49.797 15.990 o
-8 -16 -4 6452.110 6547.060 66.395 16.712 o
-8 -16 -2 1809.830 1891.080 54.539 55.754 o
-8 -14 -24 73.524 59.282 23.713 789.912 o
-8 -14 -22 371.920 372.289 27.270 267.546 o
-8 -14 -20 390.526 446.984 36.755 206.607 o
-8 -14 -18 1895.100 1895.830 34.383 62.675 o
-8 -14 -16 1104.120 1233.060 67.581 67.738 o
-8 -14 -14 632.215 615.343 24.898 183.170 o
-8 -14 -12 1194.670 1160.730 26.084 102.583 o
-8 -14 -10 894.877 993.560 35.569 116.266 o
-8 -14 -8 4095.890 4249.310 87.737 23.062 o
-8 -14 -6 214.428 253.725 21.341 438.312 o
-8 -14 -4 8498.420 8592.280 118.563 10.781 o
-8 -14 -2 11194.900 11416.500 170.731 7.048 o
-8 -12 -26 3176.710 2884.640 112.635 24.294 o
-8 -12 -24 738.073 757.619 32.012 145.058 o
-8 -12 -22 5778.570 5686.300 54.539 19.571 o
-8 -12 -20 2626.660 2626.180 50.982 42.149 o
-8 -12 -18 2810.820 2859.750 110.264 26.061 o
-8 -12 -16 1361.200 1299.450 47.425 76.394 o
-8 -12 -14 2387.370 2468.490 30.826 50.585 o
-8 -12 -12 1966.300 2066.560 27.270 61.799 o
-8 -12 -10 5318.910 5535.720 107.893 16.759 o
-8 -12 -8 965.045 1006.600 21.341 126.811 o
-8 -12 -6 19149.700 18818.400 264.396 3.431 o
-8 -12 -4 22446.200 22731.000 180.216 3.457 o
-8 -12 -2 7142.860 7283.340 141.090 11.414 o
-8 -10 -26 4784.930 4780.470 143.462 15.052 o
-8 -10 -24 2532.500 2119.910 113.821 27.812 o
-8 -10 -22 2240.680 2289.460 65.210 43.474 o
-8 -10 -20 1018.710 1033.870 58.096 81.961 o
-8 -10 -18 722.420 755.248 23.713 161.814 o
-8 -10 -16 4269.290 4270.650 33.198 28.217 o
-8 -10 -14 6855.990 6612.270 71.138 15.759 o
-8 -10 -12 902.623 974.590 75.880 67.988 o
-8 -10 -10 774.665 854.841 18.970 155.877 o
-8 -10 -8 472.264 457.654 15.413 266.360 o
-8 -10 -6 3801.140 3871.090 48.611 29.990 o
-8 -10 -4 27212.100 26736.000 145.833 2.919 o
-8 -10 -2 11206.400 11181.700 104.336 8.603 o
-8 -8 -28 250.538 211.043 28.455 352.608 o
-8 -8 -26 507.683 493.223 29.641 204.490 o
-8 -8 -24 3687.850 3734.740 88.922 25.083 o
-8 -8 -22 2863.800 2712.730 62.839 36.922 o
-8 -8 -20 7266.360 7216.950 43.868 15.697 o
-8 -8 -18 13873.700 13640.700 184.959 5.641 o
-8 -8 -16 43259.600 42774.100 214.600 1.486 o
-8 -8 -14 3367.220 3465.600 35.569 35.367 o
-8 -8 -12 13155.600 13388.200 71.138 7.630 o
-8 -8 -10 17554.600 17635.100 77.066 5.397 o
-8 -8 -8 15351.300 15519.900 71.138 6.377 o
-8 -8 -6 1399.900 1319.610 35.569 83.328 o
-8 -8 -4 115701.000 117007.000 512.193 0.298 o
-8 -8 -2 248760.000 250789.000 795.560 0.079 o
-8 -6 -28 3.844 39.126 30.826 710.676 o
-8 -6 -26 984.403 1044.540 30.826 114.245 o
-8 -6 -24 869.303 918.865 30.826 127.302 o
-8 -6 -22 673.295 643.799 29.641 164.283 o
-8 -6 -20 1684.240 1591.120 30.826 72.766 o
-8 -6 -18 13849.800 13517.400 52.168 7.478 o
-8 -6 -16 14412.600 14790.800 106.707 6.454 o
-8 -6 -14 9440.840 9368.870 37.940 11.825 o
-8 -6 -12 4835.570 4900.220 29.641 24.838 o
-8 -6 -10 3402.720 3473.900 26.084 36.101 o
-8 -6 -8 8233.760 7806.210 74.695 13.011 o
-8 -6 -6 2946.500 3007.950 39.126 39.921 o
-8 -6 -4 498.654 467.139 18.970 245.411 o
-8 -6 -2 24898.400 24437.100 155.318 3.220 o
-8 -4 -30 1231.560 1137.020 54.539 76.928 o
-8 -4 -28 1983.760 1944.440 37.940 59.175 o
-8 -4 -26 1756.000 1874.490 34.383 65.916 o
-8 -4 -24 628.986 680.553 29.641 167.847 o
-8 -4 -22 12587.200 13075.200 131.605 7.031 o
-8 -4 -20 1262.220 1172.590 24.898 99.594 o
-8 -4 -18 4584.810 4587.210 32.012 26.263 o
-8 -4 -16 3025.890 3073.160 27.270 40.663 o
-8 -4 -14 38419.900 37767.100 215.785 1.741 o
-8 -4 -12 17316.000 16910.700 124.491 5.177 o
-8 -4 -10 12291.900 12129.000 48.611 8.614 o
-8 -4 -8 7589.120 7653.260 75.880 13.812 o
-8 -4 -6 13567.800 13264.900 88.922 7.266 o
-8 -4 -4 53039.700 51910.600 201.558 1.134 o
-8 -4 -2 65469.600 63199.000 634.314 0.592 o
-8 -2 -30 896.592 758.805 33.198 128.257 o
-8 -2 -28 625.522 585.703 26.084 184.005 o
-8 -2 -26 863.125 829.943 26.084 138.250 o
-8 -2 -24 2456.080 2480.340 52.168 44.286 o
-8 -2 -22 7830.360 7844.150 122.120 11.488 o
-8 -2 -20 5363.190 5394.630 73.509 19.600 o
-8 -2 -18 1670.780 1684.780 22.527 75.113 o
-8 -2 -16 4366.180 4371.430 27.270 27.932 o
-8 -2 -14 5991.430 5966.100 26.084 19.951 o
-8 -2 -12 2008.440 1891.080 16.599 65.342 o
-8 -2 -10 856.204 969.848 27.270 130.951 o
-8 -2 -8 2072.770 2086.710 34.383 57.492 o
-8 -2 -6 886.877 908.195 15.413 143.953 o
-8 -2 -4 12498.000 12648.300 148.204 6.837 o
-8 -2 -2 14558.400 14211.000 85.366 6.746 o
-8 0 -28 1607.220 1575.710 42.683 69.016 o
-8 0 -24 11495.500 11756.700 297.594 4.421 o
-8 0 -20 28995.500 29868.500 282.181 2.181 o
-8 0 -16 19489.700 19520.300 86.551 4.701 o
-8 0 -12 6825.680 6733.210 34.383 17.133 o
-8 0 -8 118443.000 118808.000 503.894 0.289 o
-8 0 -4 1893.860 1863.810 18.970 67.819 o
-7 -23 -11 2291.530 1861.440 79.437 40.101 o
-7 -23 -9 907.779 828.757 41.497 112.703 o
-7 -23 -7 1174.450 1164.290 34.383 96.736 o
-7 -23 -5 97.830 142.276 24.898 600.802 o
-7 -23 -3 169.815 232.384 34.383 333.263 o
-7 -23 -1 788.554 769.476 36.755 131.230 o
-7 -21 -15 2355.540 2121.100 67.581 42.383 o
-7 -21 -13 1537.540 1476.110 53.353 65.505 o
-7 -21 -11 764.228 771.847 29.641 145.746 o
-7 -21 -9 179.007 224.085 24.898 442.523 o
-7 -21 -7 237.969 227.642 26.084 378.924 o
-7 -21 -5 1105.590 1088.410 26.084 109.757 o
-7 -21 -3 4379.170 4401.070 50.982 25.982 o
-7 -21 -1 950.973 904.638 67.581 76.016 o
-7 -19 -19 1211.670 1082.480 66.395 67.978 o
-7 -19 -17 1935.640 1751.180 34.383 63.337 o
-7 -19 -15 5435.510 5420.710 74.695 19.316 o
-7 -19 -13 800.327 800.302 30.826 138.676 o
-7 -19 -11 82.480 88.922 24.898 684.937 o
-7 -19 -9 132.183 155.318 27.270 492.142 o
-7 -19 -7 3288.040 3334.000 150.575 17.663 o
-7 -19 -5 629.912 852.470 86.551 64.963 o
-7 -19 -3 2076.620 2013.200 56.910 49.951 o
-7 -19 -1 422.746 443.427 29.641 230.030 o
-7 -17 -21 1503.830 1420.390 34.383 78.850 o
-7 -17 -19 1617.770 1561.480 42.683 68.931 o
-7 -17 -17 458.089 525.235 27.270 220.251 o
-7 -17 -15 1023.360 1086.040 33.198 107.967 o
-7 -17 -13 1239.000 1343.320 54.539 73.725 o
-7 -17 -11 392.877 494.409 43.868 173.929 o
-7 -17 -9 59.993 77.066 22.527 855.584 o
-7 -17 -7 1834.510 1766.590 49.797 58.597 o
-7 -17 -5 7678.510 7725.580 115.006 11.993 o
-7 -17 -3 828.923 801.488 37.940 124.635 o
-7 -17 -1 1181.500 1499.830 74.695 58.084 o
-7 -15 -23 5089.410 4690.360 101.964 18.486 o
-7 -15 -21 4115.090 4086.880 46.240 28.218 o
-7 -15 -19 1329.050 1292.340 33.198 88.141 o
-7 -15 -17 417.099 500.337 26.084 238.662 o
-7 -15 -15 141.759 94.851 36.755 362.578 o
-7 -15 -13 2193.940 2218.320 35.569 54.061 o
-7 -15 -11 3053.910 3016.250 71.138 32.822 o
-7 -15 -9 1615.680 1819.950 71.138 51.081 o
-7 -15 -7 2457.500 2495.760 123.306 25.238 o
-7 -15 -5 1724.040 1651.590 62.839 54.979 o
-7 -15 -3 2308.040 2247.960 50.982 47.619 o
-7 -15 -1 4231.180 4206.630 39.126 28.074 o
-7 -13 -25 499.862 525.235 34.383 187.122 o
-7 -13 -23 913.668 818.087 26.084 134.091 o
-7 -13 -21 8445.660 8410.880 74.695 12.460 o
-7 -13 -19 14437.500 14206.300 118.563 6.391 o
-7 -13 -17 1848.070 1977.640 46.240 58.057 o
-7 -13 -15 10184.600 10140.700 123.306 8.998 o
-7 -13 -13 273.057 265.582 22.527 374.753 o
-7 -13 -11 3723.070 3701.550 65.210 28.574 o
-7 -13 -9 20784.100 21188.400 169.545 3.829 o
-7 -13 -7 7242.280 7119.730 94.851 13.723 o
-7 -13 -5 7094.970 7414.950 196.815 8.822 o
-7 -13 -3 1427.400 1694.270 112.635 34.896 o
-7 -13 -1 6222.160 6170.030 99.593 15.445 o
-7 -11 -27 1142.120 1183.260 53.353 80.083 o
-7 -11 -25 4283.530 4052.490 67.581 25.245 o
-7 -11 -23 9168.550 8812.810 62.839 11.872 o
-7 -11 -21 5769.420 5816.710 101.964 16.249 o
-7 -11 -19 2376.290 2258.630 37.940 50.469 o
-7 -11 -17 6508.990 6660.890 43.868 17.494 o
-7 -11 -15 1719.630 1719.170 37.940 66.998 o
-7 -11 -13 16096.200 15912.400 103.150 5.810 o
-7 -11 -11 14870.200 14101.900 150.575 5.841 o
-7 -11 -9 4720.100 4721.190 56.910 23.657 o
-7 -11 -7 338.795 350.947 18.970 333.362 o
-7 -11 -5 5411.400 5481.180 90.108 18.094 o
-7 -11 -3 3545.220 3630.410 97.222 24.464 o
-7 -11 -1 1011.400 1135.840 33.198 107.208 o
-7 -9 -27 9.021 39.126 26.084 939.172 o
-7 -9 -25 6535.970 6526.910 62.839 16.759 o
-7 -9 -23 2706.200 2719.840 35.569 44.261 o
-7 -9 -21 18.267 35.569 26.084 908.287 o
-7 -9 -19 22901.800 22701.300 187.330 3.366 o
-7 -9 -17 22573.900 22522.300 181.402 3.447 o
-7 -9 -15 413.644 463.582 23.713 255.006 o
-7 -9 -13 2608.850 2443.590 23.713 49.107 o
-7 -9 -11 4332.880 4176.980 34.383 28.054 o
-7 -9 -9 445.006 467.139 13.042 281.596 o
-7 -9 -7 4505.880 4258.790 37.940 26.860 o
-7 -9 -5 32254.300 31792.700 199.186 2.212 o
-7 -9 -3 4142.810 4003.880 52.168 27.660 o
-7 -9 -1 2060.050 2064.190 181.402 16.541 o
-7 -7 -29 986.476 916.494 48.611 96.494 o
-7 -7 -27 548.729 576.218 30.826 185.289 o
-7 -7 -25 2499.710 2509.980 42.683 46.148 o
-7 -7 -23 5239.180 5209.670 98.407 18.001 o
-7 -7 -21 409.988 588.074 24.898 233.135 o
-7 -7 -19 19618.100 19680.300 201.558 3.851 o
-7 -7 -17 10412.400 10405.100 65.210 10.125 o
-7 -7 -15 2160.400 2279.970 23.713 57.057 o
-7 -7 -13 981.499 1030.310 17.785 127.561 o
-7 -7 -11 4825.700 4754.390 46.240 24.103 o
-7 -7 -9 21519.500 21254.800 105.521 4.092 o
-7 -7 -7 1747.410 1707.310 24.898 71.818 o
-7 -7 -5 12088.800 12263.000 65.210 8.500 o
-7 -7 -3 29524.100 29563.800 110.264 2.697 o
-7 -7 -1 17938.900 17817.700 99.593 5.133 o
-7 -5 -29 670.476 583.331 32.012 163.362 o
-7 -5 -27 596.817 570.289 27.270 187.275 o
-7 -5 -25 269.653 276.252 27.270 333.400 o
-7 -5 -23 6383.540 6564.850 53.353 17.440 o
-7 -5 -21 9586.250 9691.360 100.779 10.148 o
-7 -5 -19 7757.470 7884.460 41.497 14.546 o
-7 -5 -17 3358.190 3452.560 26.084 36.506 o
-7 -5 -15 6844.380 6558.920 77.066 15.525 o
-7 -5 -13 35414.500 34548.200 163.617 2.045 o
-7 -5 -11 138.113 189.701 16.599 663.401 o
-7 -5 -9 404.845 379.403 23.713 272.442 o
-7 -5 -7 10651.100 10443.100 101.964 9.178 o
-7 -5 -5 31808.700 31906.600 214.600 2.192 o
-7 -5 -3 8069.820 8133.440 74.695 13.011 o
-7 -5 -1 4188.460 4686.810 109.078 19.658 o
-7 -3 -29 328.459 311.821 23.713 319.655 o
-7 -3 -27 401.077 386.516 24.898 266.814 o
-7 -3 -25 639.177 690.038 28.455 168.394 o
-7 -3 -23 14280.900 14890.400 175.474 5.533 o
-7 -3 -21 27268.900 27196.000 126.863 2.953 o
-7 -3 -19 6758.100 6932.400 54.539 16.392 o
-7 -3 -17 5399.170 5359.060 30.826 22.190 o
-7 -3 -15 5666.290 5695.780 45.054 20.342 o
-7 -3 -13 10108.100 10088.600 56.910 10.624 o
-7 -3 -11 6406.760 6083.480 39.126 18.451 o
-7 -3 -9 8212.940 8316.030 64.024 13.092 o
-7 -3 -7 12133.700 11868.200 107.893 7.900 o
-7 -3 -5 8706.750 8707.290 73.509 12.085 o
-7 -3 -3 43316.000 43085.900 339.091 1.299 o
-7 -3 -1 40659.100 41311.000 245.426 1.547 o
-7 -1 -29 455.548 463.582 22.527 246.683 o
-7 -1 -27 1612.050 1655.140 32.012 73.339 o
-7 -1 -25 2597.610 2532.510 35.569 46.512 o
-7 -1 -23 5863.860 6006.420 131.605 13.866 o
-7 -1 -21 1082.170 1096.710 23.713 112.963 o
-7 -1 -19 2937.690 2940.370 39.126 40.296 o
-7 -1 -17 2886.060 2838.410 33.198 42.244 o
-7 -1 -15 4080.470 4116.520 46.240 28.308 o
-7 -1 -13 2294.090 2264.560 17.785 55.985 o
-7 -1 -11 716.748 679.368 30.826 154.078 o
-7 -1 -9 30406.600 30579.800 195.629 2.370 o
-7 -1 -7 3709.140 3684.950 64.024 28.849 o
-7 -1 -5 51057.100 50714.300 167.174 1.215 o
-7 -1 -3 6884.300 6724.910 33.198 17.065 o
-7 -1 -1 9064.570 9308.400 61.653 11.764 o
-6 -24 -10 1341.970 1027.940 75.880 58.570 o
-6 -24 -8 66.560 36.755 34.383 494.708 o
-6 -24 -6 577.016 608.230 30.826 178.033 o
-6 -24 -4 1009.280 891.596 29.641 119.122 o
-6 -24 -2 377.235 413.786 20.156 293.536 o
-6 -22 -14 1091.930 1033.870 60.467 77.192 o
-6 -22 -12 187.486 171.917 24.898 460.026 o
-6 -22 -10 289.636 371.103 41.497 214.495 o
-6 -22 -8 896.288 963.920 29.641 124.889 o
-6 -22 -6 404.342 449.355 24.898 255.171 o
-6 -22 -4 2625.420 2664.120 33.198 45.907 o
-6 -22 -2 151.211 145.833 17.785 657.984 o
-6 -20 -18 5336.000 4612.110 124.491 16.059 o
-6 -20 -16 3747.250 3779.800 113.821 21.186 o
-6 -20 -14 3667.860 3609.070 107.893 22.480 o
-6 -20 -12 753.835 866.698 34.383 134.045 o
-6 -20 -10 604.092 621.272 29.641 175.860 o
-6 -20 -8 268.150 234.755 22.527 389.279 o
-6 -20 -6 5015.870 4791.140 117.378 17.076 o
-6 -20 -4 1700.310 1549.620 110.264 34.511 o
-6 -20 -2 2433.710 2570.450 84.180 34.911 o
-6 -18 -20 6396.870 5878.370 94.851 15.707 o
-6 -18 -18 4032.420 3969.500 81.809 24.491 o
-6 -18 -16 2524.090 2487.460 40.312 46.572 o
-6 -18 -14 6484.550 6490.150 117.378 13.771 o
-6 -18 -12 13.007 48.611 30.826 678.185 o
-6 -18 -10 5102.940 5091.110 74.695 20.491 o
-6 -18 -8 3426.200 3454.930 47.425 33.429 o
-6 -18 -6 4732.750 4567.060 67.581 22.881 o
-6 -18 -4 9839.950 10343.500 131.605 8.903 o
-6 -18 -2 42.124 46.240 21.341 1067.940 o
-6 -16 -24 218.913 244.240 33.198 316.401 o
-6 -16 -22 1418.310 1259.140 28.455 88.339 o
-6 -16 -20 8691.440 8103.800 79.437 12.215 o
-6 -16 -18 2891.360 2608.390 61.653 37.385 o
-6 -16 -16 2429.770 2258.630 55.725 44.707 o
-6 -16 -14 655.369 637.870 34.383 156.340 o
-6 -16 -12 639.853 746.949 36.755 146.617 o
-6 -16 -10 16736.400 16651.000 128.048 5.308 o
-6 -16 -8 54961.400 55216.100 262.025 1.022 o
-6 -16 -6 23213.900 23455.400 125.677 3.603 o
-6 -16 -4 11606.900 11605.000 148.204 7.365 o
-6 -16 -2 18325.600 18271.800 323.678 3.037 o
-6 -14 -24 3173.770 3062.490 53.353 35.411 o
-6 -14 -22 7270.000 6876.670 56.910 15.520 o
-6 -14 -20 5046.470 4839.750 50.982 22.900 o
-6 -14 -18 3480.420 3424.110 74.695 28.848 o
-6 -14 -16 4339.550 4339.420 40.312 27.207 o
-6 -14 -14 6825.030 6957.290 81.809 15.022 o
-6 -14 -12 3157.990 3157.340 43.868 36.821 o
-6 -14 -10 9757.060 9706.780 109.078 9.790 o
-6 -14 -8 6041.550 5855.840 58.096 18.601 o
-6 -14 -6 10870.200 11022.800 125.677 8.338 o
-6 -14 -4 7017.150 7010.650 62.839 15.572 o
-6 -14 -2 36606.900 36968.000 170.731 1.914 o
-6 -12 -26 727.371 673.439 34.383 146.109 o
-6 -12 -24 868.673 877.368 27.270 133.932 o
-6 -12 -22 237.096 211.043 24.898 398.108 o
-6 -12 -20 741.022 527.607 54.539 111.254 o
-6 -12 -18 7721.630 7759.970 59.282 14.174 o
-6 -12 -16 1879.330 1981.190 29.641 63.763 o
-6 -12 -14 483.780 468.325 29.641 212.300 o
-6 -12 -12 10292.100 9992.510 99.593 9.599 o
-6 -12 -10 6897.830 7007.090 116.192 13.080 o
-6 -12 -8 11100.300 10801.100 72.324 9.398 o
-6 -12 -6 13826.800 13983.400 154.132 6.098 o
-6 -12 -4 1234.980 1298.270 64.024 66.849 o
-6 -12 -2 4184.260 4078.580 72.324 24.987 o
-6 -10 -28 843.178 694.781 34.383 133.741 o
-6 -10 -26 2987.200 2910.730 84.180 30.704 o
-6 -10 -24 4999.590 5104.150 62.839 21.735 o
-6 -10 -22 5613.830 5276.070 285.738 6.412 o
-6 -10 -20 10191.400 9753.020 73.509 10.364 o
-6 -10 -18 11713.500 11249.300 126.863 7.857 o
-6 -10 -16 21102.300 20784.100 67.581 4.361 o
-6 -10 -14 2163.820 2237.290 32.012 55.368 o
-6 -10 -12 4227.350 4025.220 55.725 26.866 o
-6 -10 -10 3591.010 3445.450 53.353 31.624 o
-6 -10 -8 1913.450 1868.560 20.156 67.008 o
-6 -10 -6 676.260 786.075 27.270 159.410 o
-6 -10 -4 17485.400 17006.700 98.407 5.345 o
-6 -10 -2 22615.500 22352.700 106.707 3.841 o
-6 -8 -28 446.943 433.942 27.270 234.765 o
-6 -8 -26 304.328 292.851 27.270 311.509 o
-6 -8 -24 8100.680 8125.140 77.066 12.900 o
-6 -8 -22 6563.260 6432.060 49.797 17.378 o
-6 -8 -20 26395.300 26367.300 167.174 2.931 o
-6 -8 -18 3196.270 3015.060 66.395 32.939 o
-6 -8 -16 1807.500 1803.350 22.527 69.757 o
-6 -8 -14 8365.340 8265.050 37.940 13.586 o
-6 -8 -12 69.329 98.407 13.042 1239.600 o
-6 -8 -10 3837.310 3811.810 28.455 31.983 o
-6 -8 -8 25049.200 24162.000 176.659 3.121 o
-6 -8 -6 2011.100 2044.030 32.012 59.733 o
-6 -8 -4 338.598 304.708 10.671 392.122 o
-6 -8 -2 15555.900 15674.100 143.462 5.548 o
-6 -6 -30 6933.840 6245.910 91.294 14.870 o
-6 -6 -28 34.618 52.168 22.527 1015.070 o
-6 -6 -26 4046.670 4050.120 40.312 29.202 o
-6 -6 -24 380.341 391.259 55.725 142.026 o
-6 -6 -22 4781.340 4623.970 80.623 21.374 o
-6 -6 -20 6186.420 6184.260 40.312 18.770 o
-6 -6 -18 267.524 215.785 18.970 431.335 o
-6 -6 -16 20168.600 20194.900 118.563 4.331 o
-6 -6 -14 4401.950 4894.290 56.910 24.438 o
-6 -6 -12 2652.240 2566.900 30.826 46.601 o
-6 -6 -10 9023.080 8574.500 62.839 12.129 o
-6 -6 -8 23279.500 23296.500 69.952 3.808 o
-6 -6 -6 45805.600 46082.000 215.785 1.363 o
-6 -6 -4 45967.600 45241.400 238.312 1.344 o
-6 -6 -2 16244.500 16122.200 157.689 5.166 o
-6 -4 -30 1795.030 1966.960 41.497 61.155 o
-6 -4 -28 275.340 288.109 26.084 336.675 o
-6 -4 -26 795.298 786.075 28.455 143.703 o
-6 -4 -24 455.474 478.996 30.826 213.022 o
-6 -4 -22 1912.710 1932.580 35.569 61.512 o
-6 -4 -20 13729.100 13566.000 56.910 7.480 o
-6 -4 -18 19416.900 19565.300 103.150 4.618 o
-6 -4 -16 699.619 722.050 20.156 173.292 o
-6 -4 -14 664.596 711.380 14.228 188.976 o
-6 -4 -12 13874.700 13715.400 92.479 7.011 o
-6 -4 -10 9304.480 9226.590 61.653 11.579 o
-6 -4 -8 1226.690 1299.450 20.156 101.087 o
-6 -4 -6 6389.340 6423.760 71.138 16.680 o
-6 -4 -4 72081.600 72603.400 241.869 0.694 o
-6 -4 -2 64454.700 63753.900 294.037 0.804 o
-6 -2 -30 960.444 1012.530 30.826 116.944 o
-6 -2 -28 1147.650 1123.980 27.270 105.248 o
-6 -2 -26 4664.040 4728.300 45.054 24.802 o
-6 -2 -24 31248.900 32097.500 219.342 2.204 o
-6 -2 -22 43742.900 44147.000 288.109 1.352 o
-6 -2 -20 30885.500 31453.700 116.192 2.508 o
-6 -2 -18 13808.900 13755.700 58.096 7.395 o
-6 -2 -16 6381.220 6324.170 28.455 18.586 o
-6 -2 -14 1747.100 1695.450 16.599 74.501 o
-6 -2 -12 15491.700 15338.500 80.623 6.282 o
-6 -2 -10 56238.700 56739.600 245.426 0.999 o
-6 -2 -8 40114.100 40123.000 160.060 1.713 o
-6 -2 -6 13939.400 14080.600 90.108 6.946 o
-6 -2 -4 31511.200 31094.400 155.318 2.391 o
-6 -2 -2 44309.100 44480.200 259.654 1.372 o
-6 0 -30 571.497 626.014 50.982 126.928 o
-6 0 -26 2410.710 2402.090 49.797 45.876 o
-6 0 -22 14581.600 14130.400 173.102 5.588 o
-6 0 -18 4112.710 4211.370 40.312 28.504 o
-6 0 -14 3014.480 3013.880 28.455 40.889 o
-6 0 -10 41867.200 42062.700 122.120 1.649 o
-6 0 -6 29685.600 29810.400 118.563 2.656 o
-6 0 -2 91136.900 89907.700 346.205 0.467 o
-5 -25 -5 10.085 18.970 29.641 774.647 o
-5 -25 -3 94.736 61.653 22.527 769.122 o
-5 -25 -1 1395.070 1166.660 39.126 83.714 o
-5 -23 -13 1639.710 1246.100 93.665 42.977 o
-5 -23 -11 1172.830 1114.490 35.569 96.943 o
-5 -23 -9 2978.420 2949.850 88.922 29.633 o
-5 -23 -7 16.051 36.755 21.341 1270.800 o
-5 -23 -5 393.623 414.972 21.341 281.104 o
-5 -23 -3 2226.470 2219.500 73.509 41.139 o
-5 -23 -1 4130.570 4423.600 94.851 21.820 o
-5 -21 -17 561.622 484.924 37.940 169.478 o
-5 -21 -15 2674.770 2442.400 72.324 36.939 o
-5 -21 -13 4221.910 4122.450 81.809 23.611 o
-5 -21 -11 1416.230 1540.140 28.455 83.111 o
-5 -21 -9 69.959 77.066 22.527 821.550 o
-5 -21 -7 10827.500 11219.600 148.204 7.768 o
-5 -21 -5 3041.590 3055.380 54.539 36.145 o
-5 -21 -3 1367.880 1275.740 37.940 83.604 o
-5 -21 -1 2177.850 2131.770 36.755 54.647 o
-5 -19 -21 752.365 584.517 49.797 117.462 o
-5 -19 -19 1458.460 1458.330 43.868 73.765 o
-5 -19 -17 1184.990 1237.800 46.240 84.176 o
-5 -19 -15 1189.010 1234.240 62.839 69.656 o
-5 -19 -13 3769.940 3771.500 46.240 30.693 o
-5 -19 -11 2520.090 2679.530 115.006 26.482 o
-5 -19 -9 158.448 201.558 43.868 257.709 o
-5 -19 -7 6133.270 6324.170 96.036 15.693 o
-5 -19 -5 1229.590 1242.540 56.910 73.432 o
-5 -19 -3 102.910 126.863 22.527 667.309 o
-5 -19 -1 5060.070 5070.950 87.737 19.465 o
-5 -17 -23 282.634 238.312 30.826 307.563 o
-5 -17 -21 3646.100 3409.880 52.168 31.585 o
-5 -17 -19 270.416 282.181 26.084 341.117 o
-5 -17 -17 1358.700 1260.330 46.240 77.968 o
-5 -17 -15 5057.010 4984.400 88.922 19.461 o
-5 -17 -13 1809.780 1802.160 69.952 49.224 o
-5 -17 -11 7475.460 7379.380 93.665 13.353 o
-5 -17 -9 5970.780 5843.980 52.168 19.083 o
-5 -17 -7 1247.220 1579.260 99.593 42.257 o
-5 -17 -5 614.752 622.457 22.527 190.945 o
-5 -17 -3 24305.300 24955.200 349.762 2.268 o
-5 -17 -1 0.397 119.749 22.527 1017.230 o
-5 -15 -25 4482.760 3903.100 138.719 16.582 o
-5 -15 -23 11.900 17.785 20.156 1529.480 o
-5 -15 -21 302.015 288.109 24.898 331.259 o
-5 -15 -19 3079.880 3317.400 66.395 32.732 o
-5 -15 -17 5780.860 6305.200 128.048 14.031 o
-5 -15 -15 1591.650 1568.590 33.198 74.569 o
-5 -15 -13 10427.200 10450.200 86.551 9.668 o
-5 -15 -11 20157.200 20186.600 163.617 4.032 o
-5 -15 -9 6357.450 6166.480 61.653 17.470 o
-5 -15 -7 5130.040 5027.080 94.851 18.717 o
-5 -15 -5 7219.000 7437.470 80.623 14.217 o
-5 -15 -3 8873.650 9175.610 165.989 8.651 o
-5 -15 -1 3269.080 3309.100 34.383 36.789 o
-5 -13 -27 202.267 180.216 42.683 256.246 o
-5 -13 -25 1519.730 1508.130 30.826 78.895 o
-5 -13 -23 4887.610 4788.770 40.312 24.239 o
-5 -13 -21 890.051 933.093 39.126 113.817 o
-5 -13 -19 1996.800 1980.010 113.821 30.545 o
-5 -13 -17 6106.980 6063.330 45.054 18.880 o
-5 -13 -15 8018.470 7878.530 58.096 13.758 o
-5 -13 -13 5593.520 5772.850 66.395 19.161 o
-5 -13 -11 670.405 840.614 54.539 106.188 o
-5 -13 -9 6868.210 6836.360 54.539 16.287 o
-5 -13 -7 4457.100 4679.690 155.318 14.482 o
-5 -13 -5 28150.900 28625.900 264.396 2.331 o
-5 -13 -3 810.045 761.176 21.341 154.130 o
-5 -13 -1 1109.430 1082.480 61.653 74.828 o
-5 -11 -27 1079.830 1073.000 33.198 105.093 o
-5 -11 -25 1586.090 1594.680 28.455 76.622 o
-5 -11 -23 3791.190 4054.860 73.509 26.352 o
-5 -11 -21 2833.460 2770.820 93.665 29.722 o
-5 -11 -19 3859.430 3511.840 103.150 22.765 o
-5 -11 -17 1116.770 1088.410 49.797 86.077 o
-5 -11 -15 18849.800 19126.600 205.114 3.963 o
-5 -11 -13 6374.910 6537.580 96.036 15.179 o
-5 -11 -11 2934.670 2767.270 36.755 41.525 o
-5 -11 -9 5413.350 5182.400 28.455 22.507 o
-5 -11 -7 4724.190 4993.890 107.893 18.337 o
-5 -11 -5 7929.820 7751.670 126.863 11.235 o
-5 -11 -3 28404.400 28404.200 258.468 2.345 o
-5 -11 -1 18526.500 18614.400 161.246 4.438 o
-5 -9 -29 313.336 292.851 32.012 274.941 o
-5 -9 -27 1772.750 1723.910 32.012 68.256 o
-5 -9 -25 1002.930 1044.540 27.270 116.747 o
-5 -9 -23 5875.550 5945.950 109.078 15.474 o
-5 -9 -21 14171.400 13956.100 163.617 5.858 o
-5 -9 -19 332.563 393.630 22.527 305.344 o
-5 -9 -17 8693.870 8642.080 61.653 12.459 o
-5 -9 -15 668.824 726.793 46.240 125.212 o
-5 -9 -13 9411.320 9577.540 129.234 9.447 o
-5 -9 -11 10665.500 10382.600 62.839 9.994 o
-5 -9 -9 7419.340 7482.530 55.725 14.893 o
-5 -9 -7 11272.400 11000.300 103.150 8.641 o
-5 -9 -5 4761.850 4691.550 41.497 24.774 o
-5 -9 -3 33524.700 33349.500 251.354 1.967 o
-5 -9 -1 5273.520 5781.150 130.420 14.828 o
-5 -7 -29 1272.460 1363.480 40.312 83.685 o
-5 -7 -27 259.996 260.839 22.527 385.684 o
-5 -7 -25 1906.320 1899.380 40.312 60.146 o
-5 -7 -23 4968.240 5041.310 67.581 21.515 o
-5 -7 -21 9667.040 9683.060 90.108 10.384 o
-5 -7 -19 15604.200 15616.000 72.324 6.270 o
-5 -7 -17 8118.030 7998.280 62.839 13.421 o
-5 -7 -15 10335.700 10255.700 68.767 10.168 o
-5 -7 -13 11715.300 11286.000 56.910 9.098 o
-5 -7 -11 4292.180 4316.890 59.282 25.648 o
-5 -7 -9 633.204 637.870 32.012 164.702 o
-5 -7 -7 2736.020 2726.960 27.270 45.322 o
-5 -7 -5 5267.230 5220.340 94.851 18.243 o
-5 -7 -3 12577.100 12424.200 182.587 6.192 o
-5 -7 -1 9844.410 9700.850 161.246 8.201 o
-5 -5 -31 1832.960 1487.970 54.539 58.810 o
-5 -5 -29 3972.690 3887.690 48.611 29.100 o
-5 -5 -27 1747.050 1782.010 33.198 67.689 o
-5 -5 -25 2512.170 2592.980 52.168 43.132 o
-5 -5 -23 7306.840 7170.710 52.168 15.408 o
-5 -5 -21 9728.590 9456.610 94.851 10.295 o
-5 -5 -19 484.994 506.265 21.341 236.176 o
-5 -5 -17 1250.630 1210.530 20.156 102.171 o
-5 -5 -15 702.232 739.835 16.599 176.988 o
-5 -5 -13 16340.400 16519.400 94.851 5.733 o
-5 -5 -11 24201.700 23980.600 125.677 3.449 o
-5 -5 -9 470.816 490.852 9.485 275.612 o
-5 -5 -7 14996.300 14799.100 55.725 6.740 o
-5 -5 -5 11837.600 11595.500 93.665 8.370 o
-5 -5 -3 19938.100 19704.000 69.952 4.672 o
-5 -5 -1 56406.000 55549.300 247.797 1.005 o
-5 -3 -31 118.943 109.078 23.713 621.910 o
-5 -3 -29 1533.490 1550.810 29.641 78.376 o
-5 -3 -27 1280.340 1236.620 29.641 93.905 o
-5 -3 -25 1884.760 1830.620 67.581 49.169 o
-5 -3 -23 5546.110 5509.640 59.282 20.043 o
-5 -3 -21 5387.710 5298.590 47.425 21.466 o
-5 -3 -19 1670.980 1563.850 21.341 77.344 o
-5 -3 -17 2406.060 2416.320 21.341 52.478 o
-5 -3 -15 5485.320 5591.440 36.755 21.355 o
-5 -3 -13 3647.630 3644.640 29.641 33.536 o
-5 -3 -11 40586.200 40509.500 224.085 1.597 o
-5 -3 -9 11464.700 11212.500 98.407 8.577 o
-5 -3 -7 11122.200 11192.400 88.922 8.959 o
-5 -3 -5 4204.990 4233.890 34.383 28.512 o
-5 -3 -3 89415.000 88137.600 341.462 0.483 o
-5 -3 -1 153739.000 155211.000 729.164 0.177 o
-5 -1 -31 882.449 795.560 22.527 142.682 o
-5 -1 -29 974.287 1046.910 28.455 117.418 o
-5 -1 -27 1061.840 1070.630 29.641 109.724 o
-5 -1 -25 1213.360 1276.930 43.868 84.505 o
-5 -1 -23 13329.100 13958.500 189.701 5.660 o
-5 -1 -21 3691.820 3803.510 48.611 30.735 o
-5 -1 -19 20844.200 20760.400 99.593 4.272 o
-5 -1 -17 2452.210 2568.080 27.270 49.745 o
-5 -1 -15 12772.300 12483.500 52.168 8.230 o
-5 -1 -13 11825.600 11642.900 106.707 8.122 o
-5 -1 -11 170.109 183.773 9.485 716.118 o
-5 -1 -9 15302.800 15600.600 92.479 6.192 o
-5 -1 -7 26764.800 27392.900 132.791 2.973 o
-5 -1 -5 42732.000 42661.400 132.791 1.597 o
-5 -1 -3 32174.600 33142.000 169.545 2.251 o
-5 -1 -1 11788.200 11946.400 181.402 6.525 o
-4 -24 -10 530.549 439.870 50.982 138.624 o
-4 -24 -8 2562.530 2523.030 80.623 35.197 o
-4 -24 -6 209.985 264.396 22.527 424.330 o
-4 -24 -4 13.811 24.898 18.970 1620.310 o
-4 -24 -2 3810.530 3776.240 62.839 28.338 o
-4 -22 -16 816.048 755.248 107.893 46.017 o
-4 -22 -14 1969.450 1744.070 101.964 35.098 o
-4 -22 -12 137.905 174.288 26.084 495.062 o
-4 -22 -10 7791.140 7847.700 90.108 12.894 o
-4 -22 -8 2214.050 2246.770 34.383 53.858 o
-4 -22 -6 596.174 604.673 22.527 196.060 o
-4 -22 -4 1865.690 1924.280 58.096 53.020 o
-4 -22 -2 2551.880 2437.660 42.683 45.965 o
-4 -20 -20 686.870 393.630 46.240 137.993 o
-4 -20 -18 7277.370 6618.200 167.174 10.278 o
-4 -20 -16 2714.440 2623.810 67.581 37.212 o
-4 -20 -14 1337.120 1326.720 48.611 75.806 o
-4 -20 -12 1207.410 1253.210 30.826 96.001 o
-4 -20 -10 4718.160 4727.120 97.222 19.710 o
-4 -20 -8 4837.980 4714.080 137.533 15.556 o
-4 -20 -6 6296.100 6772.330 231.198 7.915 o
-4 -20 -4 655.360 654.469 34.383 155.337 o
-4 -20 -2 10997.100 11706.900 282.181 4.757 o
-4 -18 -22 1048.480 963.920 28.455 115.181 o
-4 -18 -20 2197.500 2013.200 32.012 56.673 o
-4 -18 -18 5291.070 4985.590 43.868 22.406 o
-4 -18 -16 6250.490 5913.940 110.264 14.886 o
-4 -18 -14 2551.290 2583.490 39.126 45.979 o
-4 -18 -12 7584.180 7455.260 97.222 13.028 o
-4 -18 -10 1887.160 1959.850 74.695 45.315 o
-4 -18 -8 2102.540 2162.590 45.054 52.893 o
-4 -18 -6 509.199 620.086 60.467 111.190 o
-4 -18 -4 12283.800 12534.500 303.522 4.171 o
-4 -18 -2 10725.900 10456.100 227.642 6.027 o
-4 -16 -24 502.969 535.906 22.527 223.848 o
-4 -16 -22 1420.850 1404.970 28.455 85.412 o
-4 -16 -20 1311.590 1321.980 29.641 90.682 o
-4 -16 -18 7137.070 6976.260 66.395 15.268 o
-4 -16 -16 5713.410 5771.660 181.402 10.904 o
-4 -16 -14 6994.390 6855.330 77.066 15.085 o
-4 -16 -12 2946.500 3042.330 34.383 40.536 o
-4 -16 -10 1898.080 1893.460 36.755 61.750 o
-4 -16 -8 4364.260 4316.890 42.683 26.954 o
-4 -16 -6 10610.100 10542.600 79.437 9.666 o
-4 -16 -4 16987.500 17108.700 267.953 3.733 o
-4 -16 -2 1617.080 1648.030 60.467 58.053 o
-4 -14 -26 8245.390 7622.430 133.977 10.733 o
-4 -14 -24 756.319 814.530 29.641 144.331 o
-4 -14 -22 5627.950 5678.000 79.437 18.281 o
-4 -14 -20 3955.150 3968.310 61.653 27.433 o
-4 -14 -18 1143.610 1169.030 33.198 99.173 o
-4 -14 -16 2940.370 2959.340 64.024 35.237 o
-4 -14 -14 2788.630 2782.680 65.210 36.659 o
-4 -14 -12 3334.790 3201.210 97.222 25.970 o
-4 -14 -10 5069.360 5129.050 99.593 18.307 o
-4 -14 -8 2082.400 2042.850 23.713 60.662 o
-4 -14 -6 3074.820 2954.600 52.168 36.727 o
-4 -14 -4 12290.900 12406.500 203.929 5.864 o
-4 -14 -2 3086.660 3093.320 47.425 36.994 o
-4 -12 -28 2085.840 1639.730 56.910 52.399 o
-4 -12 -26 803.917 741.021 23.713 152.619 o
-4 -12 -24 918.325 928.351 29.641 124.555 o
-4 -12 -22 1600.260 1639.730 52.168 63.115 o
-4 -12 -20 2534.160 2453.070 115.006 26.861 o
-4 -12 -18 27204.700 27710.600 361.618 2.013 o
-4 -12 -16 11757.900 11471.000 151.761 7.254 o
-4 -12 -14 14437.100 14441.000 122.120 6.307 o
-4 -12 -12 9062.860 9012.000 73.509 11.605 o
-4 -12 -10 2691.000 2684.270 26.084 46.257 o
-4 -12 -8 11070.200 11012.200 61.653 9.523 o
-4 -12 -6 10252.400 10376.700 110.264 9.234 o
-4 -12 -4 574.710 691.224 45.054 137.334 o
-4 -12 -2 5938.420 5814.340 33.198 20.036 o
-4 -10 -28 196.892 167.174 23.713 469.555 o
-4 -10 -26 1565.460 1645.660 34.383 73.619 o
-4 -10 -24 1602.410 1521.170 48.611 66.401 o
-4 -10 -22 1508.420 1551.990 39.126 73.962 o
-4 -10 -20 5098.050 5025.900 61.653 21.664 o
-4 -10 -18 1640.490 1586.380 27.270 75.633 o
-4 -10 -16 23413.100 23518.200 82.994 3.735 o
-4 -10 -14 16626.500 15888.700 131.605 5.390 o
-4 -10 -12 10394.800 10298.400 65.210 10.177 o
-4 -10 -10 12375.200 12200.200 45.054 8.582 o
-4 -10 -8 3662.990 3706.290 47.425 31.304 o
-4 -10 -6 2238.610 2238.470 39.126 52.218 o
-4 -10 -4 766.174 786.075 14.228 167.053 o
-4 -10 -2 39449.700 39272.900 228.827 1.651 o
-4 -8 -30 604.885 558.433 29.641 180.698 o
-4 -8 -28 800.248 912.937 24.898 141.974 o
-4 -8 -26 2220.490 2275.230 30.826 54.462 o
-4 -8 -24 1575.820 1560.290 88.922 44.304 o
-4 -8 -22 8563.130 8586.350 85.366 11.912 o
-4 -8 -20 2852.760 2960.530 71.138 34.231 o
-4 -8 -18 1800.070 1847.220 28.455 67.464 o
-4 -8 -16 619.475 630.757 18.970 196.839 o
-4 -8 -14 35645.800 35740.900 149.390 2.027 o
-4 -8 -12 3411.510 3356.530 22.527 36.783 o
-4 -8 -10 17802.400 17516.500 104.336 5.164 o
-4 -8 -8 15800.000 15484.400 87.737 6.100 o
-4 -8 -6 2481.440 2600.090 41.497 46.130 o
-4 -8 -4 66463.100 65056.900 290.480 0.775 o
-4 -8 -2 42039.700 41758.000 200.372 1.560 o
-4 -6 -30 2330.500 2283.530 37.940 50.927 o
-4 -6 -28 2764.380 2762.520 36.755 43.212 o
-4 -6 -26 240.503 205.114 22.527 423.558 o
-4 -6 -24 1166.580 1142.950 32.012 99.713 o
-4 -6 -22 5463.820 5688.670 98.407 17.142 o
-4 -6 -20 5900.800 6127.350 78.252 17.400 o
-4 -6 -18 5498.360 5596.190 33.198 21.468 o
-4 -6 -16 1515.640 1512.870 17.785 84.723 o
-4 -6 -14 1660.920 1677.670 17.785 77.022 o
-4 -6 -12 10484.400 10458.500 147.018 8.124 o
-4 -6 -10 4636.800 4801.810 27.270 25.891 o
-4 -6 -8 2890.600 3020.990 36.755 40.759 o
-4 -6 -6 2412.670 2336.880 27.270 51.893 o
-4 -6 -4 34489.900 34167.600 130.420 2.164 o
-4 -6 -2 39573.600 39134.200 259.654 1.595 o
-4 -4 -30 2842.870 2696.130 48.611 40.378 o
-4 -4 -28 1315.010 1396.680 30.826 88.229 o
-4 -4 -26 5085.500 4941.720 45.054 23.028 o
-4 -4 -24 2120.680 2046.400 54.539 50.048 o
-4 -4 -22 13118.900 13290.900 77.066 7.599 o
-4 -4 -20 5898.330 6005.230 74.695 17.748 o
-4 -4 -18 6838.880 7156.480 67.581 15.530 o
-4 -4 -16 722.839 711.380 15.413 177.610 o
-4 -4 -14 68432.800 68618.500 231.198 0.757 o
-4 -4 -12 62596.600 62412.900 243.055 0.862 o
-4 -4 -10 11147.600 11001.500 43.868 9.712 o
-4 -4 -8 86630.700 87823.400 317.750 0.505 o
-4 -4 -6 7434.000 7405.460 69.952 14.404 o
-4 -4 -4 91096.600 92641.800 379.403 0.454 o
-4 -4 -2 1147090.000 1135670.000 3604.320 0.004 o
-4 -2 -30 1960.890 1949.180 43.868 57.301 o
-4 -2 -28 233.606 238.312 26.084 378.242 o
-4 -2 -26 359.245 360.432 39.126 211.963 o
-4 -2 -24 1603.210 1676.480 35.569 71.571 o
-4 -2 -22 2575.040 2547.930 36.755 46.433 o
-4 -2 -20 6818.150 6662.070 66.395 16.003 o
-4 -2 -18 4166.000 4056.050 24.898 29.784 o
-4 -2 -16 24362.200 24188.100 91.294 3.541 o
-4 -2 -14 1013.250 992.375 17.785 126.518 o
-4 -2 -12 4624.950 4493.550 24.898 26.676 o
-4 -2 -10 4616.550 4868.210 66.395 22.889 o
-4 -2 -8 27568.500 27317.000 107.893 2.973 o
-4 -2 -6 5493.090 5519.120 33.198 21.590 o
-4 -2 -4 21389.300 21275.000 115.006 4.064 o
-4 -2 -2 40928.300 40076.800 135.162 1.711 o
-4 0 -32 14577.500 14054.500 220.528 4.901 o
-4 0 -28 310.345 399.558 36.755 231.024 o
-4 0 -24 1041.310 976.961 40.312 102.159 o
-4 0 -20 15486.000 16207.600 80.623 6.147 o
-4 0 -16 72064.200 71889.700 184.959 0.715 o
-4 0 -12 16702.200 17197.600 74.695 5.693 o
-4 0 -8 5204.570 4899.030 33.198 23.397 o
-4 0 -4 1621.840 1669.370 39.126 69.386 o
-3 -25 -9 3039.680 2632.100 99.593 27.816 o
-3 -25 -7 1986.110 1733.400 106.707 33.447 o
-3 -25 -5 7279.430 7264.370 99.593 13.365 o
-3 -25 -3 1750.410 1865.000 125.677 28.563 o
-3 -25 -1 382.298 598.745 98.407 60.537 o
-3 -23 -13 495.220 455.283 29.641 211.209 o
-3 -23 -11 3017.360 3022.180 60.467 35.248 o
-3 -23 -9 3800.300 3773.870 40.312 31.192 o
-3 -23 -7 6666.050 6536.390 78.252 15.755 o
-3 -23 -5 9617.080 9648.680 71.138 10.909 o
-3 -23 -3 9.317 16.599 21.341 1417.630 o
-3 -23 -1 1719.280 1751.180 33.198 68.737 o
-3 -21 -17 945.108 834.686 36.755 116.679 o
-3 -21 -15 1927.560 1744.070 40.312 61.236 o
-3 -21 -13 2761.310 2616.690 65.210 37.482 o
-3 -21 -11 497.013 533.535 26.084 214.255 o
-3 -21 -9 1998.800 2013.200 87.737 38.941 o
-3 -21 -7 5658.720 5564.180 100.779 16.728 o
-3 -21 -5 5216.740 5419.530 100.779 17.640 o
-3 -21 -3 2215.400 2230.180 170.731 17.666 o
-3 -21 -1 6565.140 6688.150 195.629 9.339 o
-3 -19 -21 362.919 252.540 20.156 340.180 o
-3 -19 -19 2871.520 2723.400 86.551 31.272 o
-3 -19 -17 270.185 228.827 21.341 401.044 o
-3 -19 -15 3617.740 3424.110 69.952 28.987 o
-3 -19 -13 12801.700 12490.600 168.360 6.384 o
-3 -19 -11 603.403 733.907 64.024 96.640 o
-3 -19 -9 4239.220 4367.870 106.707 20.183 o
-3 -19 -7 883.073 1114.490 97.222 50.020 o
-3 -19 -5 2673.490 2538.440 56.910 40.630 o
-3 -19 -3 1605.930 1621.950 47.425 65.857 o
-3 -19 -1 5724.750 5593.820 66.395 19.069 o
-3 -17 -23 2754.030 2585.870 55.725 40.008 o
-3 -17 -21 2469.790 2325.030 48.611 45.978 o
-3 -17 -19 1088.400 1063.510 36.755 101.282 o
-3 -17 -17 889.921 892.782 40.312 113.480 o
-3 -17 -15 4899.880 4849.240 171.917 12.574 o
-3 -17 -13 243.748 315.378 32.012 298.413 o
-3 -17 -11 327.311 323.678 22.527 324.968 o
-3 -17 -9 7417.520 7418.500 103.150 12.956 o
-3 -17 -7 1385.940 1440.540 55.725 67.820 o
-3 -17 -5 6851.630 7326.030 173.102 10.042 o
-3 -17 -3 1977.480 2057.070 101.964 34.063 o
-3 -17 -1 3039.060 3105.170 97.222 27.316 o
-3 -15 -25 1001.990 873.811 24.898 125.614 o
-3 -15 -23 123.828 138.719 21.341 641.655 o
-3 -15 -21 888.770 943.764 26.084 130.742 o
-3 -15 -19 1607.500 1667.000 36.755 70.990 o
-3 -15 -17 6592.180 6618.200 163.617 10.944 o
-3 -15 -15 6398.460 6257.770 47.425 17.965 o
-3 -15 -13 12354.500 12215.600 94.851 7.942 o
-3 -15 -11 4474.490 4444.940 56.910 24.977 o
-3 -15 -9 770.267 787.260 21.341 157.380 o
-3 -15 -7 3251.880 3210.690 53.353 34.388 o
-3 -15 -5 39.935 99.593 20.156 1011.850 o
-3 -15 -3 12730.600 12647.100 105.521 7.504 o
-3 -15 -1 3168.130 3220.180 152.947 17.663 o
-3 -13 -27 241.356 251.354 22.527 403.506 o
-3 -13 -25 7467.750 7246.590 97.222 13.274 o
-3 -13 -23 4007.320 3929.190 43.868 29.340 o
-3 -13 -21 280.999 303.522 35.569 260.968 o
-3 -13 -19 11846.900 11345.300 241.869 5.367 o
-3 -13 -17 11852.900 11590.700 142.276 7.397 o
-3 -13 -15 5291.390 5121.930 60.467 21.098 o
-3 -13 -13 733.479 719.679 20.156 168.524 o
-3 -13 -11 1372.820 1311.310 27.270 89.843 o
-3 -13 -9 1311.520 1319.610 50.982 74.830 o
-3 -13 -7 3904.770 3625.670 73.509 26.755 o
-3 -13 -5 11776.800 11904.900 151.761 7.164 o
-3 -13 -3 374.757 374.660 21.341 297.163 o
-3 -13 -1 3115.110 3000.840 64.024 33.954 o
-3 -11 -29 825.050 640.242 45.054 118.995 o
-3 -11 -27 272.354 292.851 20.156 385.500 o
-3 -11 -25 1476.460 1549.620 32.012 78.988 o
-3 -11 -23 8021.790 8010.140 61.653 13.566 o
-3 -11 -21 3226.690 3477.460 78.252 29.290 o
-3 -11 -19 6742.570 7072.300 126.863 12.624 o
-3 -11 -17 245.998 313.007 22.527 377.071 o
-3 -11 -15 3250.880 3232.040 61.653 32.859 o
-3 -11 -13 4634.900 4587.210 55.725 24.271 o
-3 -11 -11 3359.150 3416.990 54.539 32.871 o
-3 -11 -9 9369.500 9155.460 77.066 11.176 o
-3 -11 -7 16332.700 15951.500 144.647 5.312 o
-3 -11 -5 789.260 741.021 22.527 156.147 o
-3 -11 -3 1641.800 1616.020 22.527 77.018 o
-3 -11 -1 7900.320 7871.420 116.192 11.672 o
-3 -9 -29 378.564 326.049 24.898 286.683 o
-3 -9 -27 286.937 322.492 23.713 338.903 o
-3 -9 -25 950.125 962.734 27.270 123.580 o
-3 -9 -23 10420.700 10517.700 132.791 8.515 o
-3 -9 -21 2231.330 2219.500 33.198 54.119 o
-3 -9 -19 25753.800 25964.200 202.743 2.855 o
-3 -9 -17 217.333 259.654 18.970 458.702 o
-3 -9 -15 10889.100 10554.500 78.252 9.503 o
-3 -9 -13 10949.400 10530.800 54.539 9.873 o
-3 -9 -11 3306.240 3443.080 75.880 29.421 o
-3 -9 -9 2890.970 2869.230 42.683 40.383 o
-3 -9 -7 36339.500 36134.500 315.378 1.641 o
-3 -9 -5 1749.180 1921.910 91.294 40.006 o
-3 -9 -3 18983.800 19113.600 143.462 4.461 o
-3 -9 -1 25173.100 24882.900 139.905 3.232 o
-3 -7 -31 4880.550 3707.470 225.270 9.530 o
-3 -7 -29 688.543 673.439 23.713 172.223 o
-3 -7 -27 383.067 413.786 23.713 274.131 o
-3 -7 -25 446.887 430.385 28.455 230.390 o
-3 -7 -23 21823.700 22115.600 165.989 3.654 o
-3 -7 -21 13920.700 13563.600 119.749 6.654 o
-3 -7 -19 4771.140 4963.060 73.509 21.632 o
-3 -7 -17 7757.330 7484.900 42.683 14.796 o
-3 -7 -15 12986.800 12638.800 82.994 7.728 o
-3 -7 -13 17442.400 17113.400 129.234 5.083 o
-3 -7 -11 4415.210 4286.060 54.539 25.724 o
-3 -7 -9 9900.550 9951.020 50.982 10.949 o
-3 -7 -7 15394.900 15426.300 54.539 6.496 o
-3 -7 -5 4460.770 4635.820 56.910 24.684 o
-3 -7 -3 88968.500 88614.200 543.020 0.433 o
-3 -7 -1 55616.400 55957.100 260.839 1.006 o
-3 -5 -31 824.736 750.506 26.084 146.174 o
-3 -5 -29 528.818 547.762 23.713 212.792 o
-3 -5 -27 2330.090 2266.930 69.952 41.167 o
-3 -5 -25 6489.240 6485.410 72.324 16.395 o
-3 -5 -23 2469.480 2607.210 54.539 42.849 o
-3 -5 -21 10784.600 10762.000 88.922 9.289 o
-3 -5 -19 981.436 1107.380 49.797 91.081 o
-3 -5 -17 1547.490 1699.010 28.455 76.211 o
-3 -5 -15 3861.250 3810.620 26.084 32.028 o
-3 -5 -13 3225.220 3060.120 34.383 38.094 o
-3 -5 -11 20954.200 20761.600 106.707 4.218 o
-3 -5 -9 9370.000 9415.110 105.521 10.263 o
-3 -5 -7 11906.000 11417.600 99.593 8.272 o
-3 -5 -5 5808.780 5675.620 42.683 20.129 o
-3 -5 -3 27346.100 27407.100 148.204 2.869 o
-3 -5 -1 4746.360 3840.260 59.282 24.854 o
-3 -3 -31 2535.940 2445.960 32.012 48.527 o
-3 -3 -29 5.776 7.114 23.713 1233.480 o
-3 -3 -27 300.229 318.935 27.270 307.307 o
-3 -3 -25 1699.330 1683.600 32.012 70.606 o
-3 -3 -23 4254.550 4288.430 37.940 27.882 o
-3 -3 -21 1725.270 1804.530 32.012 68.431 o
-3 -3 -19 23578.400 23541.900 110.264 3.615 o
-3 -3 -17 5328.910 5378.030 41.497 21.857 o
-3 -3 -15 1637.100 1649.220 18.970 77.852 o
-3 -3 -13 8893.660 8898.170 40.312 12.579 o
-3 -3 -11 17950.600 18595.500 143.462 4.699 o
-3 -3 -9 86947.200 87870.800 208.671 0.523 o
-3 -3 -7 23946.100 23868.000 75.880 3.661 o
-3 -3 -5 18497.300 18167.500 68.767 5.151 o
-3 -3 -3 206594.000 206581.000 475.439 0.116 o
-3 -3 -1 7435.030 7784.870 96.036 13.064 o
-3 -1 -31 1151.170 1150.060 27.270 104.323 o
-3 -1 -29 452.432 435.127 26.084 237.897 o
-3 -1 -27 3720.870 3779.800 41.497 31.486 o
-3 -1 -25 1688.280 1694.270 42.683 65.710 o
-3 -1 -23 40812.800 41656.000 379.403 1.308 o
-3 -1 -21 32285.000 31980.100 131.605 2.363 o
-3 -1 -19 2676.630 2713.910 29.641 45.681 o
-3 -1 -17 6199.460 6267.260 62.839 17.613 o
-3 -1 -15 1481.870 1364.660 16.599 89.356 o
-3 -1 -13 22220.900 22211.600 106.707 3.908 o
-3 -1 -11 5070.700 4880.060 33.198 23.871 o
-3 -1 -9 13530.800 13869.500 103.150 6.974 o
-3 -1 -7 1604.970 1706.130 13.042 79.571 o
-3 -1 -5 3574.820 3687.320 21.341 34.538 o
-3 -1 -3 71121.100 72151.700 276.252 0.694 o
-3 -1 -1 12738.600 13179.500 86.551 7.670 o
-2 -26 -2 750.210 603.487 59.282 100.417 o
-2 -24 -12 1532.130 1036.240 50.982 72.630 o
-2 -24 -10 6247.570 5903.270 182.587 10.421 o
-2 -24 -8 4249.940 4052.490 98.407 21.559 o
-2 -24 -6 11810.500 11812.500 110.264 8.020 o
-2 -24 -4 5477.930 5398.190 130.420 14.811 o
-2 -24 -2 2951.960 2917.840 82.994 31.127 o
-2 -22 -16 483.069 387.702 39.126 185.339 o
-2 -22 -14 4446.730 4143.790 94.851 21.347 o
-2 -22 -12 134.908 142.276 26.084 518.856 o
-2 -22 -10 1020.300 1102.640 66.395 72.518 o
-2 -22 -8 10756.100 10842.600 232.384 5.866 o
-2 -22 -6 916.307 1058.770 49.797 94.993 o
-2 -22 -4 2953.680 3037.590 39.126 39.730 o
-2 -22 -2 908.607 960.363 27.270 126.959 o
-2 -20 -20 364.631 264.396 24.898 305.992 o
-2 -20 -18 578.197 608.230 36.755 162.122 o
-2 -20 -16 5041.510 4762.690 68.767 21.593 o
-2 -20 -14 4911.710 4722.380 68.767 22.013 o
-2 -20 -12 10664.000 10662.400 213.414 6.342 o
-2 -20 -10 4900.890 4884.810 111.449 17.758 o
-2 -20 -8 12998.100 13129.700 141.090 6.708 o
-2 -20 -6 24866.700 25619.200 296.408 2.481 o
-2 -20 -4 18550.000 18459.100 141.090 4.618 o
-2 -20 -2 622.958 726.793 26.084 173.216 o
-2 -18 -22 502.540 470.696 20.156 240.040 o
-2 -18 -20 5082.350 4454.420 72.324 21.586 o
-2 -18 -18 2684.160 2566.900 30.826 46.229 o
-2 -18 -16 3520.110 3259.300 35.569 35.023 o
-2 -18 -14 8778.210 8464.230 305.893 4.940 o
-2 -18 -12 1920.680 1819.950 69.952 47.749 o
-2 -18 -10 479.353 524.050 24.898 223.507 o
-2 -18 -8 9500.990 9587.030 112.635 9.897 o
-2 -18 -6 1149.120 1178.520 40.312 92.187 o
-2 -18 -4 4803.240 4831.450 39.126 24.536 o
-2 -18 -2 8156.550 8127.510 120.935 11.146 o
-2 -16 -24 267.330 280.995 22.527 373.396 o
-2 -16 -22 5377.700 5417.160 72.324 19.631 o
-2 -16 -20 4797.180 4648.870 59.282 23.317 o
-2 -16 -18 3969.180 3821.290 82.994 24.804 o
-2 -16 -16 16261.000 16968.800 237.127 4.168 o
-2 -16 -14 3851.030 3740.670 48.611 30.068 o
-2 -16 -12 7306.250 7290.460 97.222 13.433 o
-2 -16 -10 185.170 237.127 20.156 492.403 o
-2 -16 -8 209.446 245.426 20.156 460.865 o
-2 -16 -6 8992.990 9105.660 207.486 7.285 o
-2 -16 -4 1800.470 1812.830 64.024 52.048 o
-2 -16 -2 7991.110 7917.660 100.779 12.215 o
-2 -14 -26 391.962 382.959 21.341 288.157 o
-2 -14 -24 3691.240 3693.250 40.312 32.034 o
-2 -14 -22 4325.720 4295.550 85.366 22.595 o
-2 -14 -20 3126.400 3151.410 96.036 27.097 o
-2 -14 -18 31772.000 30824.100 221.713 2.204 o
-2 -14 -16 1967.620 1878.040 94.851 37.136 o
-2 -14 -14 6239.100 5953.060 119.749 14.245 o
-2 -14 -12 5998.140 5866.510 68.767 18.060 o
-2 -14 -10 4814.400 4721.190 59.282 23.149 o
-2 -14 -8 1242.230 1238.990 24.898 98.929 o
-2 -14 -6 26481.100 26509.600 118.563 3.088 o
-2 -14 -4 10300.900 10146.600 132.791 8.674 o
-2 -14 -2 2937.600 2832.480 33.198 41.776 o
-2 -12 -28 323.140 301.151 20.156 349.209 o
-2 -12 -26 1098.240 1076.550 26.084 110.575 o
-2 -12 -24 1628.360 1538.950 29.641 75.645 o
-2 -12 -22 2034.240 1846.030 79.437 42.486 o
-2 -12 -20 34264.300 34009.900 234.755 1.960 o
-2 -12 -18 18233.000 18075.000 252.540 3.679 o
-2 -12 -16 3476.550 3505.920 91.294 25.892 o
-2 -12 -14 242.482 238.312 20.156 432.137 o
-2 -12 -12 3797.310 3667.160 36.755 31.879 o
-2 -12 -10 2059.790 2041.660 20.156 61.920 o
-2 -12 -8 22384.400 22195.000 218.156 3.261 o
-2 -12 -6 10224.300 10106.300 72.324 10.233 o
-2 -12 -4 10492.700 10222.500 183.773 7.201 o
-2 -12 -2 23645.400 23334.400 78.252 3.731 o
-2 -10 -28 666.523 653.284 23.713 177.106 o
-2 -10 -26 1689.070 1662.260 28.455 72.668 o
-2 -10 -24 1650.570 1663.440 34.383 71.066 o
-2 -10 -22 23160.700 22634.900 171.917 3.427 o
-2 -10 -20 30204.800 30785.000 149.390 2.506 o
-2 -10 -18 9375.850 9429.340 124.491 9.665 o
-2 -10 -16 4196.610 3893.620 43.868 28.522 o
-2 -10 -14 6992.980 7013.020 93.665 14.156 o
-2 -10 -12 10780.200 10434.800 41.497 10.201 o
-2 -10 -10 38276.800 37615.400 327.235 1.529 o
-2 -10 -8 33624.200 33093.400 180.216 2.145 o
-2 -10 -6 20120.100 19627.000 156.504 4.131 o
-2 -10 -4 54472.300 53962.900 454.097 0.872 o
-2 -10 -2 46536.200 45939.700 290.480 1.258 o
-2 -8 -30 687.520 658.026 29.641 161.461 o
-2 -8 -28 152.210 173.102 22.527 540.124 o
-2 -8 -26 920.514 886.853 26.084 130.460 o
-2 -8 -24 313.916 313.007 42.683 209.443 o
-2 -8 -22 6141.810 5872.440 99.593 15.789 o
-2 -8 -20 16468.400 16659.300 66.395 5.888 o
-2 -8 -18 9311.780 8926.630 71.138 11.480 o
-2 -8 -16 5273.190 5215.600 58.096 21.193 o
-2 -8 -14 8101.310 7810.950 55.725 13.767 o
-2 -8 -12 17105.300 16475.600 98.407 5.506 o
-2 -8 -10 5123.920 5075.690 62.839 21.431 o
-2 -8 -8 9834.500 9979.470 103.150 9.812 o
-2 -8 -6 17057.700 17227.200 123.306 5.211 o
-2 -8 -4 106625.000 105387.000 490.852 0.344 o
-2 -8 -2 42422.600 41526.800 193.258 1.561 o
-2 -6 -30 227.574 253.725 23.713 401.404 o
-2 -6 -28 869.176 893.967 26.084 134.687 o
-2 -6 -26 7032.490 7340.250 68.767 15.055 o
-2 -6 -24 13168.800 13111.900 125.677 6.910 o
-2 -6 -22 40592.900 41577.800 209.857 1.600 o
-2 -6 -20 36885.000 37068.800 219.342 1.811 o
-2 -6 -18 17573.000 17699.100 80.623 5.363 o
-2 -6 -16 1216.620 1146.510 17.785 107.202 o
-2 -6 -14 11247.200 10997.900 59.282 9.448 o
-2 -6 -12 20880.700 21116.100 155.318 3.915 o
-2 -6 -10 58617.400 57868.400 275.067 0.933 o
-2 -6 -8 77469.800 77440.800 339.091 0.595 o
-2 -6 -6 10272.100 10243.900 113.821 9.170 o
-2 -6 -4 38242.600 37283.400 147.018 1.869 o
-2 -6 -2 10828.100 10864.000 50.982 9.891 o
-2 -4 -32 373.731 323.678 65.210 118.996 o
-2 -4 -30 2037.510 2015.580 33.198 59.134 o
-2 -4 -28 304.077 294.037 23.713 337.270 o
-2 -4 -26 756.716 746.949 46.240 117.979 o
-2 -4 -24 2843.370 2865.670 33.198 42.528 o
-2 -4 -22 3559.530 3341.110 50.982 32.450 o
-2 -4 -20 10981.500 11130.700 69.952 9.409 o
-2 -4 -18 2057.350 2047.590 22.527 61.386 o
-2 -4 -16 17517.000 17288.900 71.138 5.486 o
-2 -4 -14 271.773 275.067 14.228 440.511 o
-2 -4 -12 1142.360 1091.970 14.228 115.523 o
-2 -4 -10 5812.420 5814.340 29.641 20.476 o
-2 -4 -8 45879.100 45651.600 149.390 1.431 o
-2 -4 -6 13945.000 14230.000 111.449 6.646 o
-2 -4 -4 7897.940 7682.900 53.353 14.177 o
-2 -4 -2 99318.800 99174.600 253.725 0.419 o
-2 -2 -32 796.534 787.260 37.940 127.790 o
-2 -2 -30 1762.440 1847.220 35.569 65.591 o
-2 -2 -28 366.712 419.714 27.270 261.179 o
-2 -2 -26 9207.960 9996.070 225.270 6.568 o
-2 -2 -24 13894.100 13998.800 156.504 6.039 o
-2 -2 -22 12465.900 12445.600 64.024 8.269 o
-2 -2 -20 9853.540 9795.700 67.581 10.736 o
-2 -2 -18 8104.200 7993.540 52.168 13.749 o
-2 -2 -16 279.309 259.654 14.228 440.673 o
-2 -2 -14 5207.460 5331.790 65.210 20.689 o
-2 -2 -12 16233.900 16003.700 82.994 5.933 o
-2 -2 -10 9142.420 8956.270 62.839 11.828 o
-2 -2 -8 5642.630 5848.730 20.156 21.156 o
-2 -2 -6 203.028 184.959 5.928 673.204 o
-2 -2 -4 20834.300 20976.200 123.306 4.129 o
-2 -2 -2 31589.100 31627.900 143.462 2.396 o
-2 0 -30 8716.220 8939.670 112.635 10.695 o
-2 0 -26 3539.780 3510.660 97.222 24.685 o
-2 0 -22 839.983 917.680 35.569 122.947 o
-2 0 -18 12199.000 11983.200 65.210 8.516 o
-2 0 -14 12115.600 12246.400 79.437 8.293 o
-2 0 -10 4244.360 4276.580 20.156 29.099 o
-2 0 -6 58561.500 59601.800 240.683 0.942 o
-2 0 -2 172319.000 174247.000 496.780 0.157 o
-1 -25 -9 104.517 98.407 47.425 262.587 o
-1 -25 -7 3167.410 2985.420 46.240 36.999 o
-1 -25 -5 2532.290 2441.220 62.839 40.724 o
-1 -25 -3 1008.390 890.410 80.623 62.343 o
-1 -25 -1 3179.550 2953.410 52.168 35.970 o
-1 -23 -15 104.367 129.234 52.168 220.967 o
-1 -23 -13 2814.150 2540.810 54.539 39.967 o
-1 -23 -11 4889.090 4710.520 126.863 16.466 o
-1 -23 -9 542.090 612.972 27.270 193.277 o
-1 -23 -7 3711.240 3930.370 93.665 23.963 o
-1 -23 -5 4550.280 4514.890 49.797 25.223 o
-1 -23 -3 1639.840 1636.170 80.623 47.204 o
-1 -23 -1 7142.530 7585.680 295.223 5.552 o
-1 -21 -17 1026.420 842.985 45.054 100.746 o
-1 -21 -15 669.218 661.583 41.497 137.754 o
-1 -21 -13 4.014 14.228 28.455 864.883 o
-1 -21 -11 2859.530 2876.350 130.420 22.081 o
-1 -21 -9 6890.910 6807.900 115.006 13.261 o
-1 -21 -7 968.146 1215.270 71.138 68.033 o
-1 -21 -5 493.169 515.750 69.952 96.714 o
-1 -21 -3 7027.540 7416.130 416.157 3.379 o
-1 -21 -1 1023.950 1329.090 113.821 38.434 o
-1 -19 -21 1894.420 1597.050 36.755 64.940 o
-1 -19 -19 2419.750 2385.490 60.467 42.728 o
-1 -19 -17 584.904 603.487 21.341 201.179 o
-1 -19 -15 765.785 727.979 28.455 150.027 o
-1 -19 -13 7405.990 7442.220 135.162 11.419 o
-1 -19 -11 7987.930 7972.200 168.360 9.365 o
-1 -19 -9 7308.090 7254.890 88.922 13.843 o
-1 -19 -7 5810.430 5749.130 85.366 17.436 o
-1 -19 -5 3569.750 3552.160 34.383 33.857 o
-1 -19 -3 1844.660 1886.340 46.240 58.937 o
-1 -19 -1 7963.360 8064.670 218.156 7.512 o
-1 -17 -23 1956.970 1936.140 35.569 60.610 o
-1 -17 -21 3655.050 3488.130 77.066 27.540 o
-1 -17 -19 6818.730 6513.870 125.677 12.899 o
-1 -17 -17 10298.500 10089.700 141.090 8.463 o
-1 -17 -15 1268.980 1327.910 74.695 58.058 o
-1 -17 -13 10034.900 9679.510 152.947 8.359 o
-1 -17 -11 4113.710 4101.100 74.695 24.903 o
-1 -17 -9 4448.680 4508.960 59.282 24.723 o
-1 -17 -7 14325.000 14749.300 207.486 5.071 o
-1 -17 -5 9424.180 9670.020 124.491 9.558 o
-1 -17 -3 3144.710 3099.240 74.695 31.347 o
-1 -17 -1 8802.170 8744.040 117.378 10.536 o
-1 -15 -25 771.756 688.853 23.713 159.728 o
-1 -15 -23 2515.570 2437.660 37.940 47.529 o
-1 -15 -21 539.466 591.631 26.084 199.132 o
-1 -15 -19 6865.040 6760.480 240.683 7.355 o
-1 -15 -17 715.386 793.188 61.653 93.906 o
-1 -15 -15 2497.010 2430.550 60.467 41.773 o
-1 -15 -13 19349.100 19157.500 173.102 4.159 o
-1 -15 -11 18.030 43.868 18.970 1462.820 o
-1 -15 -9 1458.960 1515.240 29.641 81.419 o
-1 -15 -7 4862.810 4788.770 87.737 20.252 o
-1 -15 -5 1749.520 1665.810 33.198 69.045 o
-1 -15 -3 1009.630 985.261 22.527 123.032 o
-1 -15 -1 255.981 238.312 16.599 454.093 o
-1 -13 -27 365.551 352.133 21.341 306.335 o
-1 -13 -25 461.713 500.337 24.898 231.042 o
-1 -13 -23 1268.810 1223.570 29.641 94.725 o
-1 -13 -21 6515.500 6085.850 135.162 12.876 o
-1 -13 -19 971.868 1125.170 66.395 73.521 o
-1 -13 -17 6190.190 6001.670 69.952 17.486 o
-1 -13 -15 4529.510 4416.480 68.767 23.640 o
-1 -13 -13 6095.490 6049.100 37.940 19.212 o
-1 -13 -11 6880.660 6826.870 106.707 13.718 o
-1 -13 -9 765.140 773.033 17.785 163.846 o
-1 -13 -7 16276.300 16132.900 147.018 5.278 o
-1 -13 -5 7214.680 6967.960 179.031 9.653 o
-1 -13 -3 15047.100 14627.200 123.306 6.077 o
-1 -13 -1 25862.400 25948.800 248.983 2.633 o
-1 -11 -29 2229.540 2038.100 61.653 46.167 o
-1 -11 -27 170.575 194.444 22.527 501.727 o
-1 -11 -25 1102.050 1100.270 27.270 108.586 o
-1 -11 -23 855.198 857.213 36.755 122.327 o
-1 -11 -21 814.933 799.117 28.455 141.045 o
-1 -11 -19 13399.700 13695.200 201.558 5.479 o
-1 -11 -17 6577.050 6701.200 45.054 17.283 o
-1 -11 -15 6841.770 6742.690 42.683 16.844 o
-1 -11 -13 14484.700 14283.300 86.551 6.747 o
-1 -11 -11 6935.770 6612.270 54.539 16.362 o
-1 -11 -9 4363.780 4258.790 81.809 22.956 o
-1 -11 -7 1226.560 1177.330 17.785 105.736 o
-1 -11 -5 13624.500 13474.700 122.120 6.738 o
-1 -11 -3 47238.800 46764.900 202.743 1.329 o
-1 -11 -1 15136.200 15669.300 270.324 4.028 o
-1 -9 -29 1095.300 1069.440 22.527 113.956 o
-1 -9 -27 199.526 207.486 21.341 477.197 o
-1 -9 -25 5208.790 5060.280 59.282 21.492 o
-1 -9 -23 5727.560 5668.510 107.893 15.992 o
-1 -9 -21 10857.800 10826.000 156.504 7.635 o
-1 -9 -19 4500.390 4606.180 65.210 23.790 o
-1 -9 -17 6175.530 6234.060 69.952 17.297 o
-1 -9 -15 6584.210 6500.820 78.252 15.911 o
-1 -9 -13 2724.780 2834.850 56.910 38.921 o
-1 -9 -11 16422.400 16221.800 101.964 5.689 o
-1 -9 -9 9122.160 8888.690 123.306 10.050 o
-1 -9 -7 6934.860 6730.840 105.521 13.775 o
-1 -9 -5 9168.470 8880.390 45.054 12.217 o
-1 -9 -3 6748.630 6759.290 55.725 16.507 o
-1 -9 -1 3169.620 3176.310 48.611 35.878 o
-1 -7 -31 386.296 398.373 34.383 223.724 o
-1 -7 -29 186.397 177.845 20.156 528.525 o
-1 -7 -27 1123.850 1147.690 27.270 105.925 o
-1 -7 -25 429.012 439.870 59.282 125.665 o
-1 -7 -23 649.106 822.829 47.425 120.789 o
-1 -7 -21 8939.950 8742.860 90.108 11.347 o
-1 -7 -19 7647.690 7869.050 93.665 12.889 o
-1 -7 -17 19.075 29.641 17.785 1681.080 o
-1 -7 -15 9691.100 9658.170 59.282 11.098 o
-1 -7 -13 740.753 732.721 21.341 164.749 o
-1 -7 -11 16066.500 15519.900 157.689 5.273 o
-1 -7 -9 34106.300 34837.500 164.803 2.104 o
-1 -7 -7 14101.000 13981.000 101.964 6.759 o
-1 -7 -5 17742.200 17285.300 105.521 5.196 o
-1 -7 -3 33558.600 33553.400 113.821 2.264 o
-1 -7 -1 22624.400 22410.800 201.558 3.327 o
-1 -5 -31 796.043 770.661 28.455 144.427 o
-1 -5 -29 571.366 528.792 23.713 205.616 o
-1 -5 -27 2506.270 2438.850 36.755 47.910 o
-1 -5 -25 728.604 774.218 34.383 140.800 o
-1 -5 -23 35527.600 35933.000 216.971 1.899 o
-1 -5 -21 5121.930 4829.080 59.282 22.061 o
-1 -5 -19 25414.900 25282.400 190.887 2.968 o
-1 -5 -17 748.778 714.937 17.785 170.182 o
-1 -5 -15 4261.320 4276.580 37.940 27.878 o
-1 -5 -13 12741.400 12581.900 104.336 7.532 o
-1 -5 -11 5910.370 6098.900 49.797 19.053 o
-1 -5 -9 18542.700 18950.000 90.108 4.936 o
-1 -5 -7 42614.700 42499.000 111.449 1.623 o
-1 -5 -5 53952.700 53579.900 155.318 1.127 o
-1 -5 -3 49262.300 48891.900 205.114 1.249 o
-1 -5 -1 9760.000 10325.700 68.767 10.576 o
-1 -3 -31 905.863 914.123 27.270 129.096 o
-1 -3 -29 198.110 238.312 24.898 418.779 o
-1 -3 -27 3028.450 3085.020 37.940 39.084 o
-1 -3 -25 892.054 891.596 29.641 128.145 o
-1 -3 -23 32367.100 32870.500 253.725 2.027 o
-1 -3 -21 14998.300 15078.900 128.048 5.966 o
-1 -3 -19 1998.270 2014.390 22.527 62.929 o
-1 -3 -17 10635.600 10946.900 100.779 9.066 o
-1 -3 -15 7325.980 7133.950 101.964 13.271 o
-1 -3 -13 28159.100 27951.300 104.336 2.897 o
-1 -3 -11 13081.900 13079.900 49.797 7.949 o
-1 -3 -9 8546.630 8646.820 66.395 12.481 o
-1 -3 -7 4214.230 4421.220 29.641 28.367 o
-1 -3 -5 2916.910 2725.770 18.970 44.399 o
-1 -3 -3 60747.400 60802.800 158.875 0.938 o
-1 -3 -1 1992.060 1938.510 11.856 65.968 o
-1 -1 -31 1856.180 1823.500 49.797 57.710 o
-1 -1 -29 141.974 125.677 23.713 568.003 o
-1 -1 -27 3636.730 3697.990 41.497 32.200 o
-1 -1 -25 3429.330 3548.600 39.126 34.229 o
-1 -1 -23 5229.710 5342.460 62.839 20.797 o
-1 -1 -21 8899.890 8920.700 80.623 11.594 o
-1 -1 -19 734.626 687.667 17.785 174.303 o
-1 -1 -17 11228.700 10945.800 60.467 9.460 o
-1 -1 -15 233.361 263.210 11.856 507.958 o
-1 -1 -13 24358.500 24451.300 62.839 3.600 o
-1 -1 -11 80836.000 83130.600 320.121 0.556 o
-1 -1 -9 22139.300 22399.000 48.611 4.103 o
-1 -1 -7 79844.400 80689.400 198.001 0.601 o
-1 -1 -5 12326.900 12500.100 35.569 8.603 o
-1 -1 -3 72832.300 73067.000 220.528 0.691 o
-1 -1 -1 8846.130 9239.640 55.725 12.144 o
0 -26 -2 1196.700 1043.360 169.545 20.979 o
0 -24 -12 1583.070 1386.000 107.893 36.709 o
0 -24 -8 3458.710 3254.560 123.306 21.198 o
0 -24 -4 6640.230 6670.370 74.695 15.876 o
0 -22 -14 3257.720 3037.590 61.653 33.407 o
0 -22 -10 2510.620 2704.430 275.067 8.145 o
0 -22 -6 1204.590 1128.720 45.054 86.547 o
0 -22 -2 51560.600 51718.500 336.720 1.047 o
0 -20 -20 1840.080 1553.180 62.839 53.946 o
0 -20 -16 1773.520 1720.350 79.437 45.785 o
0 -20 -12 2854.790 2717.470 113.821 25.439 o
0 -20 -8 15041.000 15248.400 144.647 5.721 o
0 -20 -4 10480.700 10102.800 152.947 8.049 o
0 -18 -22 1756.800 1834.170 40.312 63.806 o
0 -18 -18 1757.630 1612.460 41.497 65.657 o
0 -18 -14 327.884 382.959 62.839 126.413 o
0 -18 -10 13333.500 13485.400 135.162 6.632 o
0 -18 -6 1496.840 1491.530 46.240 70.766 o
0 -18 -2 17900.600 17770.300 113.821 5.040 o
0 -16 -24 153.041 151.761 32.012 398.772 o
0 -16 -20 7624.660 7903.430 227.642 7.345 o
0 -16 -16 42160.900 42286.800 511.008 1.056 o
0 -16 -12 4250.510 4346.530 55.725 26.125 o
0 -16 -8 2196.980 2063.000 81.809 39.230 o
0 -16 -4 18402.100 18439.000 130.420 4.735 o
0 -14 -26 4688.410 4256.420 111.449 18.786 o
0 -14 -22 724.326 752.877 40.312 131.056 o
0 -14 -18 28398.400 27550.600 225.270 2.501 o
0 -14 -14 45412.100 45816.400 309.450 1.261 o
0 -14 -10 4070.820 4110.590 59.282 26.935 o
0 -14 -6 13270.000 13103.600 137.533 6.680 o
0 -14 -2 22249.200 21885.600 98.407 3.964 o
0 -12 -28 272.348 320.121 27.270 320.496 o
0 -12 -24 2345.540 2287.090 46.240 48.363 o
0 -12 -20 5297.210 5138.530 131.605 15.133 o
0 -12 -16 22172.800 22046.800 149.390 3.710 o
0 -12 -12 23120.100 22959.800 115.006 3.694 o
0 -12 -8 28572.500 27854.100 258.468 2.352 o
0 -12 -4 59089.600 57856.500 295.223 0.913 o
0 -10 -26 608.375 644.984 33.198 164.719 o
0 -10 -22 16345.300 16696.100 232.384 4.229 o
0 -10 -18 3256.440 3463.230 60.467 32.354 o
0 -10 -14 2798.930 3098.060 123.306 23.200 o
0 -10 -10 7010.230 7033.170 154.132 10.963 o
0 -10 -6 10867.700 10805.900 73.509 9.525 o
0 -10 -2 8584.640 8147.670 139.905 10.065 o
0 -8 -28 3284.380 3427.660 46.240 34.605 o
0 -8 -24 8187.070 8191.540 324.863 4.675 o
0 -8 -20 17396.100 17490.500 112.635 5.195 o
0 -8 -16 23751.100 24211.800 169.545 3.287 o
0 -8 -12 13390.300 12905.600 120.935 6.943 o
0 -8 -8 69835.300 69747.200 321.307 0.701 o
0 -8 -4 30430.300 30997.200 207.486 2.320 o
0 -6 -30 400.995 365.175 32.012 235.510 o
0 -6 -26 822.974 837.057 42.683 116.233 o
0 -6 -22 5051.460 4838.570 184.959 11.530 o
0 -6 -18 8039.520 7820.430 67.581 13.467 o
0 -6 -14 2445.490 2384.310 30.826 50.366 o
0 -6 -10 34266.900 33773.900 240.683 1.950 o
0 -6 -6 3642.620 3567.570 21.341 34.485 o
0 -6 -2 72138.900 71025.300 349.762 0.661 o
0 -4 -32 19010.100 18995.000 276.252 3.336 o
0 -4 -28 733.324 803.859 39.126 130.299 o
0 -4 -24 4322.150 4027.590 149.390 15.643 o
0 -4 -20 28480.400 29310.000 156.504 2.670 o
0 -4 -16 76802.700 75509.400 317.750 0.615 o
0 -4 -12 4352.850 4397.510 33.198 27.558 o
0 -4 -8 8480.640 8859.050 118.563 10.693 o
0 -4 -4 1468.700 1380.080 11.856 91.081 o
0 -2 -30 7813.720 7891.570 213.414 7.764 o
0 -2 -26 2708.460 2758.970 78.252 34.100 o
0 -2 -22 3219.870 3127.700 56.910 34.237 o
0 -2 -18 10847.100 10547.400 96.036 9.164 o
0 -2 -14 13382.000 13285.000 84.180 7.399 o
0 -2 -10 5484.410 5369.730 58.096 20.445 o
0 -2 -6 59296.000 59791.500 237.127 0.931 o
0 -2 -2 124277.000 122050.000 474.253 0.274 o
0 0 -32 3712.300 3740.670 90.108 24.807 o
0 0 -28 2420.680 2472.040 59.282 42.648 o
0 0 -24 30311.500 30143.500 219.342 2.316 o
0 0 -20 42.640 47.425 39.126 415.665 o
0 0 -16 48831.400 48776.900 387.702 1.063 o
0 0 -12 362381.000 364273.000 928.351 0.040 o
0 0 -8 35930.500 37707.900 120.935 2.005 o
0 0 -4 603812.000 594525.000 3973.060 0.012 o
0 0 4 603920.000 602168.000 5534.530 0.010 o
0 0 8 35971.600 34714.100 336.720 1.626 o
0 0 12 362342.000 368592.000 2542.000 0.031 o
0 0 16 48845.600 49766.900 1304.200 0.327 o
0 0 20 51.940 27.270 61.653 182.060 o
0 0 24 30328.500 31267.500 387.702 1.732 o
0 0 28 2415.300 2761.340 122.120 25.180 o
0 2 2 124449.000 120107.000 949.692 0.220 o
0 2 6 59070.600 58978.100 337.905 0.876 o
0 2 10 5444.210 5114.820 91.294 18.296 o
0 2 14 13380.100 13205.600 119.749 6.910 o
0 2 18 10752.100 11071.400 194.444 6.701 o
0 2 22 3221.750 3299.620 98.407 25.995 o
0 2 26 2685.350 2786.240 88.922 31.543 o
0 2 30 7763.210 7946.110 171.917 9.356 o
0 4 0 80.284 119.749 9.485 1245.680 o
0 4 4 1494.730 1427.500 15.413 87.969 o
0 4 8 8441.930 8210.510 177.845 8.693 o
0 4 12 4306.080 4324.000 50.982 26.425 o
0 4 16 76673.100 77240.400 1556.740 0.208 o
0 4 20 28493.300 28082.900 385.331 1.863 o
0 4 24 4296.660 4950.020 130.420 16.887 o
0 4 28 786.105 803.859 58.096 95.695 o
0 6 2 72240.700 70603.300 360.432 0.658 o
0 6 6 3559.690 3357.710 37.940 34.147 o
0 6 10 34327.200 32830.200 277.438 1.874 o
0 6 14 2465.850 2481.530 39.126 47.585 o
0 6 18 8107.210 8011.320 110.264 11.675 o
0 6 22 5105.550 5557.060 177.845 11.673 o
0 6 26 843.403 787.260 58.096 93.496 o
0 6 30 396.154 360.432 47.425 170.142 o
0 8 0 27791.400 26900.800 109.078 2.968 o
0 8 4 30426.400 30335.600 328.420 1.940 o
0 8 8 70078.800 68248.600 382.959 0.677 o
0 8 12 13304.400 13417.800 233.570 5.008 o
0 8 16 23728.900 24106.300 186.144 3.210 o
0 8 20 17383.000 17789.200 142.276 4.903 o
0 8 24 8060.750 8478.460 111.449 11.462 o
0 8 28 3228.810 3441.890 78.252 29.365 o
0 10 2 8536.230 8395.470 109.078 11.185 o
0 10 6 10992.400 10999.100 107.893 8.690 o
0 10 10 6967.340 6883.780 183.773 9.606 o
0 10 14 2799.930 2281.160 49.797 42.432 o
0 10 18 3248.550 3218.990 59.282 33.340 o
0 10 22 16321.800 15616.000 144.647 5.354 o
0 10 26 639.754 573.846 50.982 123.637 o
0 10 30 274.168 259.654 50.982 181.587 o
0 12 0 43510.600 42955.500 262.025 1.411 o
0 12 4 58688.300 57998.800 361.618 0.870 o
0 12 8 28695.000 28673.300 265.582 2.293 o
0 12 12 23263.700 23099.700 161.246 3.446 o
0 12 16 21980.600 22160.700 209.857 3.358 o
0 12 20 5337.180 5724.240 75.880 19.108 o
0 12 24 2420.220 2509.980 86.551 34.529 o
0 12 28 273.116 263.210 30.826 306.210 o
0 14 2 22269.800 22192.700 105.521 3.907 o
0 14 6 13357.300 13283.800 94.851 7.270 o
0 14 10 4140.960 3999.140 71.138 25.436 o
0 14 14 45242.500 45235.500 227.642 1.376 o
0 14 18 28471.900 29364.600 267.953 2.277 o
0 14 22 736.918 730.350 48.611 115.718 o
0 14 26 4609.970 4377.360 125.677 17.325 o
0 16 0 9894.110 9926.120 60.467 10.795 o
0 16 4 18392.800 18708.100 157.689 4.484 o
0 16 8 2271.340 2149.550 46.240 50.214 o
0 16 12 4181.830 4186.470 77.066 24.224 o
0 16 16 42333.900 42572.500 609.415 0.908 o
0 16 20 7571.480 7171.890 86.551 13.681 o
0 16 24 156.538 107.893 30.826 431.706 o
0 18 2 17833.000 18301.400 250.169 3.736 o
0 18 6 1552.410 1626.690 46.240 67.714 o
0 18 10 13466.300 13186.600 207.486 5.423 o
0 18 14 317.866 263.210 69.952 112.953 o
0 18 18 1786.880 1817.580 47.425 60.111 o
0 18 22 1718.890 1664.630 69.952 51.329 o
0 20 0 789.896 778.961 39.126 126.652 o
0 20 4 10517.800 11118.900 115.006 8.752 o
0 20 8 15020.100 15715.600 277.438 3.955 o
0 20 12 2904.630 2909.540 152.947 18.411 o
0 20 16 1783.530 1542.510 72.324 50.100 o
0 20 20 1807.990 1754.740 94.851 38.808 o
0 22 2 51596.700 53925.000 464.768 0.898 o
0 22 6 1202.430 1297.080 72.324 61.236 o
0 22 10 2466.560 2093.830 115.006 27.853 o
0 22 14 3262.020 3185.800 113.821 23.349 o
0 24 0 3816.880 3784.540 50.982 29.842 o
0 24 4 6692.040 6978.640 92.479 14.635 o
0 24 8 3435.540 3638.710 78.252 27.969 o
0 24 12 1608.400 1469.000 227.642 12.153 o
0 26 2 1169.780 986.447 138.719 29.028 o
1 1 1 8840.240 9208.810 81.809 11.483 o
1 1 3 72785.100 72756.400 394.816 0.630 o
1 1 5 12317.300 12323.500 65.210 8.363 o
1 1 7 79814.400 78192.500 656.841 0.461 o
1 1 9 22119.700 21682.900 148.204 3.748 o
1 1 11 80817.300 81552.600 915.309 0.360 o
1 1 13 24369.800 23611.900 224.085 2.970 o
1 1 15 225.265 259.654 24.898 388.663 o
1 1 17 11238.600 11095.200 112.635 8.431 o
1 1 19 748.737 751.691 35.569 137.749 o
1 1 21 8907.550 9111.590 164.803 8.690 o
1 1 23 5227.960 5438.500 142.276 14.176 o
1 1 25 3423.710 3596.020 73.509 28.912 o
1 1 27 3637.510 3780.980 80.623 26.456 o
1 1 29 148.427 139.905 43.868 271.658 o
1 3 1 1999.450 1976.450 13.042 65.198 o
1 3 3 60900.300 60457.800 296.408 0.868 o
1 3 5 3007.060 2798.090 37.940 40.515 o
1 3 7 4263.250 4251.680 61.653 25.625 o
1 3 9 8510.810 8155.970 88.922 12.047 o
1 3 11 13126.100 12617.500 113.821 7.213 o
1 3 13 28056.300 27888.500 326.049 2.111 o
1 3 15 7331.760 7538.250 195.629 8.723 o
1 3 17 10645.200 10945.800 239.498 5.726 o
1 3 19 1945.990 1938.510 64.024 49.247 o
1 3 21 15036.400 15165.400 299.965 3.725 o
1 3 23 32523.900 33829.700 465.954 1.411 o
1 3 25 878.165 885.668 45.054 107.687 o
1 3 27 3050.730 3309.100 82.994 29.636 o
1 3 29 202.500 181.402 54.539 182.621 o
1 3 31 894.125 854.841 81.809 63.952 o
1 5 1 9625.790 10114.600 72.324 10.687 o
1 5 3 49083.700 48551.700 302.336 1.159 o
1 5 5 53898.700 53879.900 246.612 1.065 o
1 5 7 42443.900 41657.200 208.671 1.537 o
1 5 9 18566.000 18692.700 187.330 4.195 o
1 5 11 5901.460 5953.060 117.378 14.845 o
1 5 13 12735.800 12482.300 125.677 7.193 o
1 5 15 4313.640 4092.800 55.725 26.378 o
1 5 17 754.119 871.440 49.797 108.227 o
1 5 19 25410.400 26589.000 387.702 2.005 o
1 5 21 5096.970 5252.350 170.731 12.295 o
1 5 23 35446.300 36895.700 334.348 1.613 o
1 5 25 733.306 821.644 48.611 112.969 o
1 5 27 2514.420 2534.880 54.539 42.762 o
1 5 29 565.454 575.032 42.683 150.070 o
1 5 31 829.665 846.542 48.611 106.410 o
1 7 1 22744.600 22548.400 190.887 3.371 o
1 7 3 33571.600 32818.300 148.204 2.224 o
1 7 5 17750.200 17279.400 155.318 4.758 o
1 7 7 14182.900 14162.400 143.462 6.129 o
1 7 9 34078.100 33621.000 292.851 1.827 o
1 7 11 15950.900 15880.400 218.156 4.523 o
1 7 13 752.978 827.572 29.641 144.000 o
1 7 15 9700.300 9761.320 124.491 9.359 o
1 7 17 21.811 34.383 26.084 896.633 o
1 7 19 7617.160 7445.770 120.935 11.907 o
1 7 21 8960.370 9430.520 215.785 6.996 o
1 7 23 645.326 567.918 42.683 141.987 o
1 7 25 414.640 507.451 39.126 186.802 o
1 7 27 1122.250 1191.560 39.126 94.200 o
1 7 29 191.743 164.803 32.012 366.519 o
1 7 31 398.741 476.624 55.725 136.201 o
1 9 1 3147.660 2865.670 71.138 32.714 o
1 9 3 6726.650 6696.450 85.366 15.165 o
1 9 5 9172.830 8716.770 72.324 11.671 o
1 9 7 6917.290 6628.870 165.989 10.581 o
1 9 9 9159.810 9424.600 155.318 8.794 o
1 9 11 16462.800 16621.400 124.491 5.413 o
1 9 13 2780.720 2685.460 111.449 26.252 o
1 9 15 6649.320 6748.620 50.982 16.882 o
1 9 17 6083.920 5931.720 96.036 16.073 o
1 9 19 4505.220 4277.760 62.839 24.572 o
1 9 21 10937.000 10858.000 366.361 3.558 o
1 9 23 5689.640 6147.510 66.395 18.549 o
1 9 25 5142.940 5317.560 64.024 20.965 o
1 9 27 202.849 211.043 32.012 345.355 o
1 9 29 1088.150 1050.470 32.012 106.438 o
1 11 1 15175.100 15160.700 321.307 3.477 o
1 11 3 47150.700 46363.000 253.725 1.282 o
1 11 5 13621.000 13494.900 152.947 6.250 o
1 11 7 1231.690 1206.970 21.341 102.577 o
1 11 9 4416.230 4197.140 106.707 19.970 o
1 11 11 6892.560 6978.640 52.168 16.219 o
1 11 13 14454.300 14636.600 145.833 5.948 o
1 11 15 6837.610 6919.350 72.324 15.495 o
1 11 17 6607.470 6728.470 52.168 16.927 o
1 11 19 13381.300 12456.300 157.689 6.403 o
1 11 21 845.332 802.673 35.569 127.041 o
1 11 23 856.599 975.776 52.168 96.656 o
1 11 25 1149.510 1133.470 39.126 94.280 o
1 11 27 149.252 163.617 29.641 431.201 o
1 11 29 2227.380 2111.610 53.353 48.674 o
1 13 1 26012.400 26350.700 169.545 2.957 o
1 13 3 15042.700 14658.000 169.545 5.462 o
1 13 5 7145.230 7004.720 184.959 9.415 o
1 13 7 16121.900 16079.600 186.144 4.861 o
1 13 9 746.820 780.146 24.898 155.213 o
1 13 11 6959.120 7122.100 165.989 10.380 o
1 13 13 6107.520 6247.100 53.353 18.299 o
1 13 15 4529.840 4640.570 132.791 16.523 o
1 13 17 6168.910 6382.260 58.096 17.805 o
1 13 19 985.808 1118.050 64.024 75.568 o
1 13 21 6497.960 6595.680 110.264 14.120 o
1 13 23 1286.050 1192.750 36.755 89.213 o
1 13 25 462.658 495.595 27.270 222.739 o
1 13 27 368.786 368.732 23.713 288.466 o
1 15 1 256.312 226.456 15.413 471.006 o
1 15 3 1025.290 1018.460 18.970 123.605 o
1 15 5 1740.100 1707.310 27.270 71.152 o
1 15 7 4841.440 4813.670 105.521 18.517 o
1 15 9 1490.960 1478.480 36.755 76.950 o
1 15 11 15.603 18.970 26.084 954.362 o
1 15 13 19197.400 19613.900 231.198 3.662 o
1 15 15 2529.970 2764.900 56.910 40.902 o
1 15 17 708.685 929.536 62.839 89.625 o
1 15 19 6814.470 7285.710 214.600 8.256 o
1 15 21 516.403 496.780 28.455 206.253 o
1 15 23 2533.860 2576.380 34.383 47.256 o
1 15 25 777.260 751.691 24.898 153.282 o
1 17 1 8766.740 8714.400 81.809 11.775 o
1 17 3 3127.240 3147.860 62.839 33.649 o
1 17 5 9426.100 9799.260 149.390 8.744 o
1 17 7 14322.200 14665.100 152.947 5.880 o
1 17 9 4487.070 4532.670 58.096 24.661 o
1 17 11 4118.570 3967.130 77.066 24.820 o
1 17 13 9910.610 10323.300 125.677 9.036 o
1 17 15 1242.040 1253.210 53.353 75.901 o
1 17 17 10434.600 11131.900 84.180 9.492 o
1 17 19 6915.800 7599.910 155.318 10.763 o
1 17 21 3669.030 3886.500 112.635 21.415 o
1 17 23 1952.040 1834.170 36.755 61.267 o
1 19 1 8018.860 7982.870 170.731 9.249 o
1 19 3 1823.160 1783.190 30.826 66.811 o
1 19 5 3596.120 3582.980 39.126 33.064 o
1 19 7 5792.760 5987.450 131.605 13.961 o
1 19 9 7271.630 7342.620 110.264 12.809 o
1 19 11 7959.180 7967.450 160.060 9.721 o
1 19 13 7444.970 7567.890 116.192 12.235 o
1 19 15 749.284 895.153 43.868 117.383 o
1 19 17 559.177 535.906 55.725 120.735 o
1 19 19 2435.620 2413.950 81.809 36.103 o
1 19 21 1901.880 1854.330 46.240 58.196 o
1 21 1 1009.940 1093.150 137.533 29.884 o
1 21 3 7047.250 6913.430 243.055 7.187 o
1 21 5 501.179 647.356 41.497 156.540 o
1 21 7 962.068 912.937 40.312 108.384 o
1 21 9 6862.550 7233.550 224.085 7.878 o
1 21 11 2807.930 3060.120 147.018 19.314 o
1 21 13 4.743 30.826 40.312 432.910 o
1 21 15 661.499 640.242 56.910 108.312 o
1 21 17 1005.700 838.242 60.467 83.170 o
1 21 19 173.605 130.420 40.312 296.461 o
1 23 1 7188.410 7003.530 122.120 12.467 o
1 23 3 1640.980 1805.720 43.868 64.927 o
1 23 5 4482.590 4582.470 137.533 16.175 o
1 23 7 3689.160 3601.950 48.611 31.296 o
1 23 9 539.641 513.379 26.084 207.099 o
1 23 11 4870.200 4572.990 124.491 16.833 o
1 23 13 2779.100 2575.190 43.868 42.564 o
1 23 15 101.877 41.497 77.066 115.199 o
1 25 1 3135.760 3505.920 129.234 20.783 o
1 25 3 1014.370 1152.440 64.024 74.267 o
1 25 5 2580.100 2472.040 46.240 44.581 o
1 25 7 3177.760 2904.800 40.312 38.220 o
1 25 9 99.399 105.521 28.455 543.184 o
2 0 2 172167.000 171976.000 1076.550 0.132 o
2 0 6 58797.100 57391.700 781.332 0.556 o
2 0 10 4315.640 4245.750 68.767 24.647 o
2 0 14 12143.500 11813.600 169.545 6.679 o
2 0 18 12256.200 12276.000 243.055 5.166 o
2 0 22 861.759 1033.870 72.324 71.765 o
2 0 26 3547.760 3520.140 87.737 26.183 o
2 0 30 8750.050 9859.720 243.055 6.250 o
2 2 0 22039.900 20892.000 120.935 3.963 o
2 2 2 31553.300 31156.100 326.049 1.883 o
2 2 4 20815.900 21303.500 167.174 3.833 o
2 2 6 197.940 192.073 9.485 644.085 o
2 2 8 5655.440 5798.930 43.868 20.300 o
2 2 10 9101.900 8573.310 131.605 9.884 o
2 2 12 16197.700 16327.400 150.575 5.234 o
2 2 14 5200.380 5174.100 128.048 15.539 o
2 2 16 279.210 251.354 24.898 355.011 o
2 2 18 8130.350 8310.100 105.521 11.710 o
2 2 20 9825.100 9833.640 116.192 9.502 o
2 2 22 12456.000 12730.100 139.905 6.993 o
2 2 24 13911.700 14924.700 198.001 5.280 o
2 2 26 9184.280 9643.940 115.006 10.020 o
2 2 28 358.967 406.672 42.683 191.337 o
2 2 30 1767.460 1627.870 111.449 33.459 o
2 4 0 700.674 756.434 7.114 185.957 o
2 4 2 99284.500 98786.900 333.163 0.409 o
2 4 4 7857.580 7495.570 58.096 14.207 o
2 4 6 14045.000 13788.900 160.060 5.971 o
2 4 8 45774.300 45088.400 331.977 1.230 o
2 4 10 5808.260 5809.600 62.839 18.876 o
2 4 12 1194.770 1148.880 33.198 97.157 o
2 4 14 274.460 296.408 26.084 334.867 o
2 4 16 17610.400 17782.100 181.402 4.482 o
2 4 18 2096.570 2026.250 41.497 55.265 o
2 4 20 10965.100 11385.600 143.462 7.786 o
2 4 22 3502.670 3501.170 160.060 16.055 o
2 4 24 2848.880 2940.370 64.024 35.935 o
2 4 26 741.019 665.140 48.611 117.658 o
2 4 28 314.965 324.863 35.569 246.853 o
2 4 30 2018.560 2147.180 78.252 41.677 o
2 6 0 32920.100 33013.900 99.593 2.344 o
2 6 2 10867.300 10859.200 43.868 9.956 o
2 6 4 38424.400 38029.200 278.624 1.617 o
2 6 6 10172.000 9658.170 84.180 10.172 o
2 6 8 77739.300 75205.900 601.116 0.501 o
2 6 10 58454.600 57414.300 617.715 0.675 o
2 6 12 20763.000 20745.000 162.432 3.911 o
2 6 14 11274.100 11126.000 106.707 8.531 o
2 6 16 1233.430 1294.710 35.569 90.220 o
2 6 18 17552.200 17047.000 161.246 4.761 o
2 6 20 36787.400 37525.300 423.271 1.365 o
2 6 22 40799.100 42218.000 449.355 1.180 o
2 6 24 13319.200 13645.400 161.246 6.180 o
2 6 26 6912.110 7316.540 94.851 14.007 o
2 6 28 876.918 912.937 46.240 105.309 o
2 6 30 211.903 206.300 40.312 266.994 o
2 8 0 25307.300 25704.500 211.043 2.865 o
2 8 2 42300.600 41089.300 259.654 1.477 o
2 8 4 106800.000 104779.000 631.942 0.321 o
2 8 6 17100.800 17524.800 186.144 4.545 o
2 8 8 9647.560 9655.790 202.743 7.093 o
2 8 10 5167.590 5129.050 84.180 19.474 o
2 8 12 17119.300 16922.500 135.162 5.120 o
2 8 14 8075.820 7972.200 77.066 13.011 o
2 8 16 5290.620 5650.730 73.509 19.473 o
2 8 18 9391.900 9794.510 94.851 10.419 o
2 8 20 16423.800 16783.800 205.114 4.519 o
2 8 22 6105.730 6161.730 131.605 13.499 o
2 8 24 322.863 374.660 34.383 243.947 o
2 8 26 911.293 929.536 39.126 112.561 o
2 8 28 144.365 169.545 34.383 367.229 o
2 8 30 680.011 671.068 39.126 141.313 o
2 10 0 725.122 774.218 24.898 158.244 o
2 10 2 46555.000 46717.500 309.450 1.225 o
2 10 4 54280.700 54566.400 409.043 0.912 o
2 10 6 20050.600 19785.800 176.659 3.980 o
2 10 8 33955.100 33572.400 253.725 1.936 o
2 10 10 38185.600 37341.500 426.828 1.328 o
2 10 12 10717.000 10430.000 79.437 9.633 o
2 10 14 7050.780 7388.860 116.192 12.717 o
2 10 16 4165.380 4188.840 123.306 18.585 o
2 10 18 9342.470 8905.290 116.192 10.128 o
2 10 20 30257.200 31776.100 321.307 1.940 o
2 10 22 23270.600 23149.500 132.791 3.583 o
2 10 24 1628.250 1712.050 45.054 65.635 o
2 10 26 1641.320 1567.410 39.126 70.183 o
2 10 28 673.712 609.415 30.826 163.907 o
2 12 0 370.842 473.068 42.683 183.538 o
2 12 2 23457.700 23311.900 132.791 3.549 o
2 12 4 10659.400 10667.100 218.156 6.233 o
2 12 6 10230.800 10229.600 53.353 10.532 o
2 12 8 22158.000 21400.700 231.198 3.239 o
2 12 10 2110.490 2196.980 33.198 56.255 o
2 12 12 3833.670 3777.430 59.282 28.710 o
2 12 14 239.946 246.612 28.455 348.284 o
2 12 16 3402.850 3301.990 96.036 25.739 o
2 12 18 18240.700 18660.700 234.755 3.808 o
2 12 20 34189.900 35053.200 272.696 1.845 o
2 12 22 2049.610 2245.590 55.725 49.238 o
2 12 24 1673.340 1727.470 34.383 69.656 o
2 12 26 1088.150 1114.490 35.569 101.165 o
2 12 28 328.862 337.905 21.341 327.977 o
2 14 0 714.463 705.452 17.785 176.031 o
2 14 2 2963.400 2928.510 23.713 42.362 o
2 14 4 10193.100 10373.100 118.563 9.054 o
2 14 6 26504.400 26641.200 124.491 3.060 o
2 14 8 1292.670 1209.350 43.868 82.876 o
2 14 10 4698.730 4647.680 56.910 23.848 o
2 14 12 6009.800 5686.300 85.366 17.130 o
2 14 14 6398.200 6986.930 147.018 11.863 o
2 14 16 1989.530 1945.620 90.108 38.422 o
2 14 18 31708.600 32580.000 437.499 1.522 o
2 14 20 3142.020 3278.270 173.102 15.249 o
2 14 22 4339.710 4738.970 150.575 15.023 o
2 14 24 3642.050 3592.470 42.683 32.336 o
2 14 26 391.712 353.319 21.341 294.455 o
2 16 0 1304.390 1286.410 26.084 94.076 o
2 16 2 7906.320 7807.390 81.809 13.117 o
2 16 4 1776.980 1857.890 71.138 48.740 o
2 16 6 8971.510 8952.710 180.216 8.182 o
2 16 8 208.327 245.426 22.527 434.377 o
2 16 10 185.214 276.252 26.084 400.019 o
2 16 12 7286.600 7361.590 99.593 13.301 o
2 16 14 3918.290 3797.580 75.880 26.027 o
2 16 16 16269.100 16411.500 221.713 4.385 o
2 16 18 3941.150 4270.650 194.444 11.972 o
2 16 20 4879.230 5106.520 86.551 19.949 o
2 16 22 5342.060 5549.950 111.449 16.417 o
2 16 24 269.022 264.396 23.713 367.596 o
2 18 0 1859.800 1834.170 29.641 65.811 o
2 18 2 8092.440 8203.390 170.731 9.147 o
2 18 4 4835.480 4859.910 42.683 24.139 o
2 18 6 1177.100 1147.690 39.126 92.736 o
2 18 8 9492.480 9800.440 92.479 10.407 o
2 18 10 474.286 528.792 33.198 195.419 o
2 18 12 1927.900 1734.580 77.066 45.085 o
2 18 14 8836.170 8856.680 279.809 5.454 o
2 18 16 3528.460 3431.220 64.024 30.361 o
2 18 18 2657.790 2553.850 45.054 43.624 o
2 18 20 5028.610 5165.800 56.910 22.028 o
2 18 22 505.907 569.104 52.168 131.956 o
2 20 0 42.700 94.851 27.270 689.893 o
2 20 2 611.982 630.757 42.683 142.180 o
2 20 4 18383.600 17938.600 225.270 3.925 o
2 20 6 24868.000 25197.100 226.456 2.848 o
2 20 8 13038.700 13351.400 207.486 5.502 o
2 20 10 4947.050 4795.880 58.096 22.723 o
2 20 12 10619.600 10725.200 198.001 6.714 o
2 20 14 4977.580 4720.000 67.581 21.936 o
2 20 16 5082.370 5094.660 60.467 21.704 o
2 20 18 572.979 509.822 33.198 179.880 o
2 20 20 380.595 378.217 46.240 175.641 o
2 22 0 1763.710 1942.070 78.252 45.219 o
2 22 2 895.245 973.405 27.270 127.518 o
2 22 4 2939.650 2904.800 41.497 40.016 o
2 22 6 922.639 818.087 69.952 75.539 o
2 22 8 10845.200 10724.000 247.797 5.532 o
2 22 10 1014.200 1272.180 93.665 49.675 o
2 22 12 147.368 167.174 26.084 488.104 o
2 22 14 4464.170 4297.920 131.605 17.029 o
2 22 16 481.795 482.553 47.425 151.479 o
2 24 0 27.043 68.767 18.970 1269.480 o
2 24 2 2944.630 3140.740 68.767 33.605 o
2 24 4 5427.250 5728.980 198.001 10.160 o
2 24 6 11846.000 12184.700 202.743 6.034 o
2 24 8 4231.970 4073.830 113.821 19.686 o
2 24 10 6249.000 6187.820 104.336 15.087 o
2 24 12 1540.880 1584.010 69.952 54.500 o
2 26 0 1843.570 1811.650 173.102 18.299 o
2 26 2 765.363 685.296 60.467 95.859 o
3 1 1 12689.000 13383.400 156.504 6.496 o
3 1 3 71163.600 70742.000 403.115 0.648 o
3 1 5 3488.680 3503.550 37.940 34.134 o
3 1 7 1650.610 1761.850 21.341 74.974 o
3 1 9 13547.900 13515.000 247.797 4.733 o
3 1 11 5101.960 5018.780 85.366 19.643 o
3 1 13 22304.800 22342.100 335.534 2.531 o
3 1 15 1470.960 1412.090 29.641 82.795 o
3 1 17 6214.910 6345.510 90.108 15.925 o
3 1 19 2750.090 2660.560 46.240 41.913 o
3 1 21 32219.900 32142.500 257.282 2.041 o
3 1 23 40640.600 41774.600 749.320 0.751 o
3 1 25 1715.770 1748.810 74.695 48.499 o
3 1 27 3689.720 3845.010 87.737 25.060 o
3 1 29 444.467 475.439 69.952 100.008 o
3 1 31 1165.010 1126.350 67.581 67.562 o
3 3 1 7458.040 7628.360 71.138 14.179 o
3 3 3 206438.000 203325.000 763.548 0.111 o
3 3 5 18480.000 18626.300 156.504 4.486 o
3 3 7 23966.200 23556.200 125.677 3.503 o
3 3 9 87000.600 87974.000 502.708 0.455 o
3 3 11 17898.800 18018.100 213.414 4.101 o
3 3 13 8874.150 8764.200 101.964 11.006 o
3 3 15 1632.440 1649.220 46.240 65.610 o
3 3 17 5352.510 5544.020 72.324 19.543 o
3 3 19 23563.200 23341.600 264.396 2.824 o
3 3 21 1724.520 1818.760 81.809 44.717 o
3 3 23 4249.500 4354.830 72.324 24.279 o
3 3 25 1699.680 1733.400 52.168 60.225 o
3 3 27 305.436 342.648 48.611 180.424 o
3 3 29 4.396 15.413 43.868 373.336 o
3 5 1 4736.110 3764.380 55.725 25.381 o
3 5 3 27291.300 26681.500 208.671 2.677 o
3 5 5 5811.380 5503.710 40.312 20.448 o
3 5 7 11877.700 11563.500 283.366 4.608 o
3 5 9 9404.660 9606.000 318.935 4.512 o
3 5 11 21109.500 21418.500 278.624 3.014 o
3 5 13 3225.490 3102.800 50.982 35.336 o
3 5 15 3955.520 3903.100 39.126 30.141 o
3 5 17 1517.460 1395.490 50.982 68.411 o
3 5 19 988.278 974.590 100.779 47.328 o
3 5 21 10776.000 10486.900 216.971 6.253 o
3 5 23 2432.290 3062.490 195.629 13.809 o
3 5 25 6485.580 6426.130 86.551 15.658 o
3 5 27 2321.530 2774.380 66.395 40.090 o
3 5 29 525.466 445.798 46.240 152.078 o
3 7 1 55635.100 54017.400 368.732 0.934 o
3 7 3 88790.300 85619.300 674.625 0.402 o
3 7 5 4493.560 4418.850 90.108 21.406 o
3 7 7 15492.200 15623.100 86.551 6.185 o
3 7 9 9905.140 9589.400 82.994 10.423 o
3 7 11 4360.350 4227.970 47.425 26.736 o
3 7 13 17329.300 17988.400 264.396 3.677 o
3 7 15 13037.800 13152.200 103.150 7.308 o
3 7 17 7791.260 7810.950 92.479 12.816 o
3 7 19 4709.390 4537.420 158.875 13.961 o
3 7 21 14000.500 14336.700 216.971 5.038 o
3 7 23 21889.900 22075.300 139.905 3.799 o
3 7 25 432.650 398.373 40.312 188.638 o
3 7 27 384.714 399.558 36.755 213.012 o
3 7 29 701.674 761.176 40.312 132.664 o
3 7 31 4908.740 4583.660 107.893 18.378 o
3 9 1 25267.400 24879.300 111.449 3.326 o
3 9 3 19085.400 18795.800 149.390 4.424 o
3 9 5 1717.590 1760.660 91.294 40.966 o
3 9 7 36225.000 35930.600 461.211 1.314 o
3 9 9 2881.000 2758.970 34.383 42.486 o
3 9 11 3372.000 3176.310 98.407 25.668 o
3 9 13 10967.500 11062.000 120.935 8.391 o
3 9 15 10974.600 10517.700 59.282 9.789 o
3 9 17 211.158 222.899 24.898 414.249 o
3 9 19 25701.700 26366.100 241.869 2.663 o
3 9 21 2223.270 2218.320 49.797 49.244 o
3 9 23 10432.100 10560.400 149.390 8.062 o
3 9 25 961.776 911.752 35.569 114.520 o
3 9 27 295.897 310.636 30.826 286.224 o
3 9 29 369.897 327.235 29.641 263.118 o
3 11 1 7958.680 8043.330 124.491 11.194 o
3 11 3 1662.280 1632.620 24.898 75.264 o
3 11 5 802.095 755.248 21.341 155.440 o
3 11 7 16298.700 16122.200 115.006 5.612 o
3 11 9 9366.610 9499.290 66.395 11.293 o
3 11 11 3389.070 3648.190 60.467 31.093 o
3 11 13 4591.070 4544.530 43.868 25.501 o
3 11 15 3221.600 3568.750 67.581 31.010 o
3 11 17 240.377 273.881 26.084 361.791 o
3 11 19 6811.260 6432.060 161.246 10.975 o
3 11 21 3218.870 3160.900 91.294 27.600 o
3 11 23 7991.160 7909.360 74.695 13.226 o
3 11 25 1455.940 1537.770 36.755 77.115 o
3 11 27 283.507 310.636 28.455 308.490 o
3 11 29 841.520 687.667 34.383 134.210 o
3 13 1 3151.420 2996.090 62.839 33.974 o
3 13 3 361.593 375.846 21.341 302.730 o
3 13 5 11799.300 11858.700 150.575 7.190 o
3 13 7 3931.920 3981.360 74.695 25.788 o
3 13 9 1320.300 1422.760 40.312 80.992 o
3 13 11 1371.340 1457.140 55.725 67.969 o
3 13 13 709.590 737.464 47.425 119.505 o
3 13 15 5246.620 5432.570 109.078 16.870 o
3 13 17 11889.500 12660.200 245.426 5.158 o
3 13 19 11941.100 12827.400 277.438 4.595 o
3 13 21 274.607 285.738 40.312 235.469 o
3 13 23 3990.880 4150.900 42.683 29.002 o
3 13 25 7432.300 7615.320 100.779 12.944 o
3 13 27 257.458 231.198 21.341 410.346 o
3 15 1 3211.590 3309.100 144.647 18.609 o
3 15 3 12757.400 12794.200 136.348 6.936 o
3 15 5 40.791 65.210 20.156 1100.150 o
3 15 7 3252.820 3153.780 71.138 31.306 o
3 15 9 789.743 835.871 27.270 143.558 o
3 15 11 4459.000 4448.490 49.797 25.691 o
3 15 13 12295.600 12783.500 86.551 7.965 o
3 15 15 6359.400 6566.030 56.910 17.323 o
3 15 17 6639.040 6797.230 167.174 10.657 o
3 15 19 1634.850 1563.850 77.066 49.487 o
3 15 21 917.368 886.853 32.012 123.180 o
3 15 23 120.780 124.491 21.341 662.701 o
3 15 25 1005.080 1000.670 40.312 103.462 o
3 17 1 3050.110 2860.930 73.509 32.801 o
3 17 3 1993.800 2239.660 113.821 29.933 o
3 17 5 6850.730 6950.180 200.372 8.908 o
3 17 7 1366.390 1429.870 74.695 55.601 o
3 17 9 7424.890 7354.480 110.264 12.643 o
3 17 11 322.742 317.750 30.826 274.496 o
3 17 13 248.657 315.378 33.198 287.325 o
3 17 15 4885.210 4957.130 161.246 13.347 o
3 17 17 888.715 1018.460 33.198 118.896 o
3 17 19 1104.640 1191.560 32.012 101.655 o
3 17 21 2460.750 2482.720 35.569 48.475 o
3 17 23 2759.300 2499.310 48.611 42.055 o
3 19 1 5732.000 5624.640 73.509 18.541 o
3 19 3 1576.110 1607.720 55.725 61.888 o
3 19 5 2683.150 2799.280 116.192 25.419 o
3 19 7 880.275 1210.530 100.779 47.216 o
3 19 9 4293.460 4386.840 96.036 21.291 o
3 19 11 595.771 577.403 106.707 50.400 o
3 19 13 12642.800 13085.800 137.533 6.903 o
3 19 15 3602.640 3816.550 84.180 25.974 o
3 19 17 266.644 267.953 26.084 347.440 o
3 19 19 2862.020 2704.430 69.952 35.289 o
3 19 21 362.733 372.289 29.641 257.987 o
3 21 1 6517.400 6499.640 345.019 4.626 o
3 21 3 2232.070 2379.570 141.090 22.468 o
3 21 5 5257.290 5304.520 49.797 21.675 o
3 21 7 5634.310 5330.610 88.922 17.901 o
3 21 9 2024.830 2117.540 112.635 30.410 o
3 21 11 503.897 539.463 30.826 196.713 o
3 21 13 2743.330 2769.640 45.054 41.717 o
3 21 15 1946.550 1827.060 40.312 60.069 o
3 21 17 967.005 990.003 37.940 108.774 o
3 21 19 1557.860 1313.680 66.395 58.555 o
3 23 1 1771.760 1854.330 43.868 61.687 o
3 23 3 11.828 15.413 20.156 1543.880 o
3 23 5 9610.920 9903.590 115.006 9.650 o
3 23 7 6656.680 6586.190 100.779 14.480 o
3 23 9 3815.540 3937.490 56.910 28.730 o
3 23 11 3050.220 3125.330 77.066 31.306 o
3 23 13 496.884 529.978 34.383 187.228 o
3 23 15 3134.900 2930.880 116.192 23.715 o
3 25 1 389.647 559.619 84.180 77.389 o
3 25 3 1726.200 1459.510 43.868 66.912 o
3 25 5 7235.960 6881.410 226.456 7.714 o
3 25 7 1998.760 1804.530 68.767 47.420 o
4 0 0 22416.600 22602.900 109.078 3.841 o
4 0 4 1612.700 1837.730 61.653 55.888 o
4 0 8 5169.400 4891.920 64.024 21.463 o
4 0 12 17142.300 17384.900 151.761 4.903 o
4 0 16 72063.900 71575.500 529.978 0.577 o
4 0 20 15502.500 16058.200 418.528 2.552 o
4 0 24 1041.680 1023.200 84.180 57.662 o
4 0 28 301.122 374.660 85.366 81.276 o
4 2 0 19362.300 18938.100 84.180 4.798 o
4 2 2 41014.200 40138.400 267.953 1.518 o
4 2 4 21475.700 21586.800 176.659 3.665 o
4 2 6 5432.840 5488.290 67.581 19.771 o
4 2 8 27598.300 26951.800 216.971 2.611 o
4 2 10 4637.910 4561.130 128.048 16.881 o
4 2 12 4653.130 4621.600 77.066 22.092 o
4 2 14 997.168 991.189 24.898 121.462 o
4 2 16 24252.600 24552.100 150.575 3.304 o
4 2 18 4142.620 4222.040 60.467 26.281 o
4 2 20 6807.670 6826.870 94.851 14.454 o
4 2 22 2609.110 2693.760 64.024 38.677 o
4 2 24 1624.030 1495.080 56.910 61.362 o
4 2 26 361.327 428.013 58.096 135.039 o
4 2 28 233.097 206.300 46.240 219.898 o
4 2 30 1968.670 1912.430 106.707 33.028 o
4 4 2 1146810.000 1115690.000 7547.740 0.003 o
4 4 4 90924.000 91452.600 588.074 0.406 o
4 4 6 7479.950 6870.740 98.407 13.418 o
4 4 8 86555.400 85890.800 484.924 0.467 o
4 4 10 11244.200 11056.000 132.791 7.984 o
4 4 12 62704.400 63410.000 305.893 0.821 o
4 4 14 68353.700 67865.600 567.918 0.596 o
4 4 16 694.427 675.811 28.455 161.851 o
4 4 18 6818.830 6912.240 94.851 14.383 o
4 4 20 5800.430 5522.680 131.605 14.232 o
4 4 22 13121.700 13254.200 225.270 5.195 o
4 4 24 2066.810 2409.210 135.162 24.109 o
4 4 26 5121.670 5140.900 78.252 20.079 o
4 4 28 1292.090 1579.260 58.096 66.727 o
4 4 30 2858.720 2792.170 72.324 34.462 o
4 6 0 101690.000 102056.000 324.863 0.393 o
4 6 2 39566.200 39594.200 298.779 1.516 o
4 6 4 34330.000 34461.600 184.959 2.060 o
4 6 6 2401.090 2161.410 26.084 53.609 o
4 6 8 2920.790 2876.350 123.306 23.167 o
4 6 10 4592.550 4705.780 49.797 24.723 o
4 6 12 10488.500 10334.000 188.516 7.060 o
4 6 14 1637.740 1719.170 46.240 64.722 o
4 6 16 1538.660 1565.040 41.497 71.578 o
4 6 18 5449.680 5442.050 90.108 18.058 o
4 6 20 5925.930 5876.000 167.174 11.552 o
4 6 22 5462.090 5362.620 163.617 12.406 o
4 6 24 1193.430 1097.900 48.611 84.228 o
4 6 26 238.171 201.558 35.569 296.529 o
4 6 28 2748.210 2702.060 56.910 39.277 o
4 6 30 2310.520 2141.250 90.108 35.405 o
4 8 0 6974.370 6765.220 33.198 16.865 o
4 8 2 42051.000 41722.400 234.755 1.512 o
4 8 4 66207.600 64960.800 377.031 0.733 o
4 8 6 2539.080 2598.910 64.024 39.649 o
4 8 8 15825.200 15460.700 72.324 6.224 o
4 8 10 17784.500 17575.800 208.671 4.198 o
4 8 12 3386.320 3315.030 34.383 35.907 o
4 8 14 35639.800 36612.300 294.037 1.707 o
4 8 16 612.521 647.356 27.270 178.270 o
4 8 18 1764.420 1899.380 49.797 58.664 o
4 8 20 2910.740 2914.290 54.539 37.646 o
4 8 22 8547.060 8933.740 104.336 11.123 o
4 8 24 1623.740 1735.770 66.395 54.019 o
4 8 26 2185.550 2124.650 45.054 51.960 o
4 8 28 803.389 886.853 34.383 128.877 o
4 8 30 633.459 646.170 42.683 139.303 o
4 10 0 9942.800 9799.260 42.683 11.106 o
4 10 2 39481.600 39706.800 220.528 1.656 o
4 10 4 767.744 754.063 21.341 159.788 o
4 10 6 2291.970 2172.080 43.868 50.521 o
4 10 8 3644.680 3655.310 54.539 30.594 o
4 10 10 12368.000 12329.400 81.809 8.110 o
4 10 12 10331.900 10080.300 66.395 10.281 o
4 10 14 16581.900 16476.700 222.899 4.317 o
4 10 16 23543.900 23809.900 129.234 3.524 o
4 10 18 1634.260 1600.600 35.569 71.755 o
4 10 20 5094.290 5061.470 141.090 14.669 o
4 10 22 1530.570 1601.790 40.312 71.984 o
4 10 24 1620.850 1791.490 42.683 66.136 o
4 10 26 1537.180 1537.770 55.725 63.389 o
4 10 28 209.020 179.031 34.383 326.600 o
4 12 0 4160.130 4076.210 88.922 22.978 o
4 12 2 5961.010 5876.000 36.755 19.773 o
4 12 4 568.567 671.068 46.240 136.087 o
4 12 6 10213.800 10246.200 125.677 8.887 o
4 12 8 11169.600 10920.900 90.108 8.987 o
4 12 10 2741.250 2838.410 33.198 43.699 o
4 12 12 8964.320 9263.350 139.905 9.465 o
4 12 14 14485.500 14231.200 227.642 4.799 o
4 12 16 11853.200 11465.100 179.031 6.631 o
4 12 18 27200.800 26643.500 499.151 1.533 o
4 12 20 2498.320 2753.040 85.366 33.605 o
4 12 22 1596.990 1678.860 39.126 69.892 o
4 12 24 906.690 974.590 34.383 117.649 o
4 12 26 793.643 792.003 30.826 139.729 o
4 12 28 2058.240 1800.980 45.054 56.442 o
4 14 0 734.251 765.919 21.341 163.389 o
4 14 2 3062.360 2998.470 50.982 36.882 o
4 14 4 12261.700 12181.200 203.929 5.901 o
4 14 6 3103.740 3120.590 69.952 32.467 o
4 14 8 2116.060 2194.610 35.569 55.489 o
4 14 10 5089.170 4887.180 109.078 17.631 o
4 14 12 3324.610 3497.620 142.276 18.531 o
4 14 14 2768.190 2896.500 106.707 26.890 o
4 14 16 2938.650 3130.070 97.222 27.681 o
4 14 18 1172.800 1167.850 35.569 95.684 o
4 14 20 3987.650 3950.530 54.539 28.200 o
4 14 22 5584.220 5452.730 99.593 17.045 o
4 14 24 751.198 692.410 30.826 149.367 o
4 14 26 8326.700 7656.820 113.821 11.492 o
4 16 0 12364.300 12696.900 71.138 8.168 o
4 16 2 1599.500 1652.770 61.653 57.658 o
4 16 4 16911.300 17412.200 273.881 3.665 o
4 16 6 10672.500 10655.300 91.294 9.341 o
4 16 8 4332.910 4250.490 78.252 23.483 o
4 16 10 1874.180 1962.220 46.240 57.733 o
4 16 12 2981.320 3150.230 43.868 38.217 o
4 16 14 6963.150 6908.680 106.707 13.572 o
4 16 16 5645.340 5645.980 222.899 8.791 o
4 16 18 7165.350 7316.540 77.066 14.526 o
4 16 20 1272.130 1292.340 30.826 92.189 o
4 16 22 1410.900 1316.050 40.312 79.757 o
4 16 24 530.350 597.559 28.455 193.523 o
4 18 0 40724.700 41243.400 558.433 1.011 o
4 18 2 10705.300 11129.500 244.240 5.591 o
4 18 4 12327.500 12985.100 215.785 5.564 o
4 18 6 490.465 476.624 52.168 137.498 o
4 18 8 2076.250 2130.580 71.138 43.844 o
4 18 10 1897.860 1964.590 91.294 38.629 o
4 18 12 7586.630 7648.520 110.264 12.333 o
4 18 14 2552.360 2700.870 49.797 42.802 o
4 18 16 6251.100 6309.940 103.150 15.075 o
4 18 18 5280.070 5446.800 52.168 21.264 o
4 18 20 2179.890 2428.180 73.509 40.625 o
4 18 22 1035.850 957.991 33.198 111.097 o
4 20 0 458.727 580.960 28.455 209.589 o
4 20 2 10955.900 11268.300 192.073 6.660 o
4 20 4 641.430 714.937 34.383 153.401 o
4 20 6 6370.570 6507.940 259.654 6.897 o
4 20 8 4856.600 4825.530 91.294 19.875 o
4 20 10 4732.710 5102.960 98.407 19.142 o
4 20 12 1190.650 1318.420 42.683 85.588 o
4 20 14 1337.840 1383.630 73.509 57.206 o
4 20 16 2748.570 2873.970 45.054 41.181 o
4 20 18 7246.500 6864.810 118.563 12.663 o
4 20 20 696.114 484.924 58.096 108.650 o
4 22 0 512.955 607.044 55.725 121.511 o
4 22 2 2522.650 2511.170 52.168 43.438 o
4 22 4 1851.760 1780.820 35.569 64.352 o
4 22 6 558.065 553.691 30.826 185.618 o
4 22 8 2232.740 2166.150 36.755 53.527 o
4 22 10 7931.170 7754.040 96.036 12.552 o
4 22 12 134.161 101.964 27.270 523.120 o
4 22 14 1976.830 1808.090 56.910 52.760 o
4 22 16 809.128 631.942 50.982 110.153 o
4 24 0 1252.570 1295.900 23.713 97.770 o
4 24 2 3828.470 3782.170 50.982 29.789 o
4 24 4 14.021 27.270 20.156 1455.420 o
4 24 6 198.341 263.210 20.156 463.176 o
4 24 8 2570.770 2555.040 58.096 41.172 o
4 24 10 537.145 537.092 28.455 197.977 o
5 1 1 11916.600 12176.400 187.330 6.328 o
5 1 3 32354.600 32216.000 184.959 2.231 o
5 1 5 42671.800 41798.300 189.701 1.552 o
5 1 7 26837.900 26411.200 231.198 2.626 o
5 1 9 15294.500 15725.000 77.066 6.314 o
5 1 11 152.207 175.474 16.599 648.749 o
5 1 13 11768.500 11487.600 96.036 8.390 o
5 1 15 12666.300 12010.500 234.755 5.256 o
5 1 17 2461.490 2509.980 54.539 43.415 o
5 1 19 20890.100 21593.900 247.797 3.242 o
5 1 21 3701.700 3501.170 66.395 28.964 o
5 1 23 13401.200 13921.700 334.348 3.568 o
5 1 25 1208.920 1179.700 68.767 65.016 o
5 1 27 1054.890 1024.390 50.982 88.466 o
5 1 29 985.209 1100.270 52.168 88.421 o
5 1 31 865.708 759.991 48.611 106.823 o
5 3 1 153962.000 155529.000 686.481 0.179 o
5 3 3 89586.700 87991.700 513.379 0.440 o
5 3 5 4145.330 4099.920 82.994 23.744 o
5 3 7 11201.500 11484.000 195.629 6.469 o
5 3 9 11459.500 11179.300 163.617 7.158 o
5 3 11 40438.100 40698.000 248.983 1.559 o
5 3 13 3629.210 3674.280 46.240 31.733 o
5 3 15 5455.520 5374.470 79.437 18.958 o
5 3 17 2457.360 2381.940 40.312 48.007 o
5 3 19 1673.560 1663.440 49.797 62.667 o
5 3 21 5398.980 5770.480 123.306 15.219 o
5 3 23 5637.480 6060.960 141.090 13.436 o
5 3 25 1881.080 1869.740 65.210 50.018 o
5 3 27 1280.020 1342.140 48.611 77.289 o
5 3 29 1541.180 1446.470 42.683 72.395 o
5 3 31 115.782 171.917 53.353 205.955 o
5 5 1 56343.300 56368.500 294.037 0.966 o
5 5 3 20064.800 19774.000 124.491 4.348 o
5 5 5 11901.700 12248.800 165.989 6.760 o
5 5 7 14972.000 14777.700 120.935 6.106 o
5 5 9 472.868 524.050 20.156 240.897 o
5 5 11 24153.800 24555.600 224.085 2.948 o
5 5 13 16372.500 16651.000 143.462 5.235 o
5 5 15 730.820 736.278 32.012 146.969 o
5 5 17 1188.100 1246.100 39.126 90.170 o
5 5 19 500.347 648.541 99.593 56.993 o
5 5 21 9732.930 10042.300 132.791 9.013 o
5 5 23 7314.630 7385.310 86.551 13.864 o
5 5 25 2471.370 2742.370 69.952 37.988 o
5 5 27 1772.110 1815.200 46.240 60.970 o
5 5 29 3983.880 3952.900 64.024 27.044 o
5 5 31 1810.650 2026.250 78.252 44.285 o
5 7 1 9803.060 9236.080 170.731 8.043 o
5 7 3 12664.800 11628.700 234.755 5.296 o
5 7 5 5232.660 5111.260 151.761 13.625 o
5 7 7 2745.190 2672.420 32.012 44.745 o
5 7 9 629.034 575.032 36.755 157.768 o
5 7 11 4224.260 4332.300 149.390 15.567 o
5 7 13 11723.100 11516.100 165.989 6.949 o
5 7 15 10208.400 10113.400 92.479 9.789 o
5 7 17 8238.620 8019.620 93.665 12.204 o
5 7 19 15571.700 15619.500 171.917 5.198 o
5 7 21 9643.180 9754.200 115.006 9.678 o
5 7 23 5018.740 5001.000 77.066 20.607 o
5 7 25 1914.630 2144.810 49.797 54.116 o
5 7 27 278.701 262.025 30.826 303.933 o
5 7 29 1288.400 1198.670 65.210 65.849 o
5 9 1 5198.710 5538.090 156.504 13.080 o
5 9 3 33357.100 33781.100 409.043 1.537 o
5 9 5 4780.600 4690.360 52.168 23.905 o
5 9 7 11185.700 11051.300 139.905 7.846 o
5 9 9 7439.590 7431.550 148.204 10.778 o
5 9 11 10634.800 10648.200 67.581 9.840 o
5 9 13 9367.400 9000.140 151.761 8.913 o
5 9 15 694.081 832.314 46.240 119.385 o
5 9 17 8631.600 8774.870 99.593 11.284 o
5 9 19 338.119 359.247 36.755 229.042 o
5 9 21 14122.000 15218.800 323.678 3.553 o
5 9 23 5864.990 6189.000 120.935 14.489 o
5 9 25 1017.720 1052.840 39.126 102.742 o
5 9 27 1775.180 1925.470 41.497 61.961 o
5 9 29 305.422 297.594 27.270 309.867 o
5 11 1 18617.400 18346.500 215.785 3.954 o
5 11 3 28474.200 28346.100 292.851 2.209 o
5 11 5 7879.330 7825.180 163.617 9.666 o
5 11 7 4756.990 5200.190 141.090 15.018 o
5 11 9 5389.940 5296.220 42.683 21.735 o
5 11 11 2910.470 2946.300 91.294 29.458 o
5 11 13 6361.920 6407.160 85.366 15.934 o
5 11 15 18940.000 19954.200 365.175 2.624 o
5 11 17 1109.080 1419.200 67.581 65.521 o
5 11 19 3821.830 4297.920 119.749 19.616 o
5 11 21 2839.420 3025.740 61.653 36.227 o
5 11 23 3827.390 3977.800 59.282 28.278 o
5 11 25 1586.390 1691.900 40.312 69.373 o
5 11 27 1039.130 1046.910 27.270 114.222 o
5 13 1 1119.240 1003.050 49.797 87.617 o
5 13 3 806.378 826.386 29.641 138.711 o
5 13 5 28165.700 28942.500 292.851 2.210 o
5 13 7 4434.120 4654.790 174.288 12.927 o
5 13 9 6878.590 6890.900 92.479 14.445 o
5 13 11 665.888 630.757 39.126 144.810 o
5 13 13 5578.920 5825.010 79.437 18.232 o
5 13 15 8059.550 8326.700 66.395 13.187 o
5 13 17 6111.550 6232.870 58.096 18.067 o
5 13 19 1944.520 1746.440 45.054 58.905 o
5 13 21 891.088 851.284 36.755 119.899 o
5 13 23 4887.400 5016.410 49.797 23.208 o
5 13 25 1525.350 1506.940 34.383 76.823 o
5 13 27 203.655 177.845 29.641 381.772 o
5 15 1 3270.480 3505.920 53.353 33.331 o
5 15 3 8844.640 8825.850 118.563 10.433 o
5 15 5 7265.200 7323.650 91.294 13.743 o
5 15 7 5060.620 4787.590 88.922 19.676 o
5 15 9 6329.810 6392.930 118.563 13.941 o
5 15 11 20089.100 20154.600 320.121 2.854 o
5 15 13 10514.800 10655.300 90.108 9.466 o
5 15 15 1625.350 1809.280 64.024 54.673 o
5 15 17 5677.090 5350.760 92.479 17.525 o
5 15 19 3089.820 3105.170 104.336 25.747 o
5 15 21 293.716 305.893 24.898 330.940 o
5 15 23 12.052 39.126 21.341 1293.220 o
5 15 25 4552.400 4282.510 113.821 18.781 o
5 17 1 0.016 168.360 24.898 798.537 o
5 17 3 24302.800 24543.800 222.899 2.942 o
5 17 5 612.569 675.811 29.641 170.525 o
5 17 7 1178.840 1489.150 124.491 32.596 o
5 17 9 5904.520 5789.450 72.324 18.100 o
5 17 11 7567.420 7730.330 154.132 10.308 o
5 17 13 1824.410 2028.620 84.180 41.718 o
5 17 15 5021.980 5175.290 122.120 16.319 o
5 17 17 1378.680 1467.810 33.198 82.983 o
5 17 19 265.174 241.869 24.898 367.000 o
5 17 21 3626.270 3571.130 54.539 30.916 o
5 17 23 293.126 245.426 43.868 215.218 o
5 19 1 5059.930 5219.160 75.880 20.337 o
5 19 3 108.436 152.947 23.713 601.109 o
5 19 5 1195.000 1132.280 58.096 74.929 o
5 19 7 6078.610 5969.660 123.306 14.196 o
5 19 9 162.555 190.887 43.868 258.108 o
5 19 11 2519.300 2438.850 145.833 20.809 o
5 19 13 3736.700 3713.400 77.066 26.735 o
5 19 15 1187.610 1031.500 36.755 97.124 o
5 19 17 1166.580 1120.420 32.012 100.287 o
5 19 19 1461.290 1356.360 33.198 82.041 o
5 19 21 729.399 644.984 48.611 119.178 o
5 21 1 2155.880 2263.370 59.282 46.561 o
5 21 3 1351.970 1416.830 52.168 71.495 o
5 21 5 3066.460 3077.900 68.767 33.054 o
5 21 7 10865.200 10757.200 163.617 7.469 o
5 21 9 65.103 93.665 24.898 720.957 o
5 21 11 1388.530 1568.590 48.611 71.035 o
5 21 13 4198.200 4210.180 46.240 27.573 o
5 21 15 2682.250 2715.100 82.994 33.216 o
5 21 17 591.439 559.619 49.797 130.719 o
5 23 1 4140.890 4084.510 79.437 24.237 o
5 23 3 2229.120 2227.800 52.168 48.327 o
5 23 5 404.906 467.139 21.341 267.259 o
5 23 7 15.310 30.826 20.156 1424.590 o
5 23 9 2953.300 3128.890 86.551 29.822 o
5 23 11 1138.870 1138.210 29.641 103.342 o
5 23 13 1670.710 1913.610 99.593 37.423 o
5 25 1 1380.170 1218.830 43.868 79.754 o
5 25 3 95.955 80.623 21.341 780.383 o
5 25 5 13.468 11.856 29.641 775.153 o
6 0 2 91143.400 88716.200 489.666 0.437 o
6 0 6 29843.300 29173.700 276.252 2.176 o
6 0 10 41795.900 41284.900 410.229 1.236 o
6 0 14 3043.930 3068.420 69.952 32.973 o
6 0 18 4080.340 4243.380 59.282 26.623 o
6 0 22 14481.100 15606.500 288.109 3.902 o
6 0 26 2368.770 2419.880 98.407 31.818 o
6 0 30 579.331 456.469 50.982 133.394 o
6 2 0 34713.800 34715.300 406.672 1.492 o
6 2 2 44262.200 43696.500 311.821 1.310 o
6 2 4 31405.100 31223.600 354.504 1.799 o
6 2 6 13846.300 13280.300 93.665 7.091 o
6 2 8 40031.400 39201.800 484.924 1.160 o
6 2 10 56299.000 55433.100 301.151 0.969 o
6 2 12 15467.300 15233.000 86.551 6.254 o
6 2 14 1712.520 1764.220 33.198 68.743 o
6 2 16 6365.470 6619.390 61.653 17.037 o
6 2 18 13841.200 14458.800 122.120 6.496 o
6 2 20 31042.000 30979.400 270.324 2.088 o
6 2 22 43720.100 44988.800 636.685 0.844 o
6 2 24 31104.000 33043.600 413.786 1.600 o
6 2 26 4718.260 4650.050 90.108 20.535 o
6 2 28 1126.050 1138.210 45.054 89.455 o
6 2 30 996.405 962.734 36.755 109.261 o
6 4 0 114361.000 116187.000 584.517 0.293 o
6 4 2 64541.500 63608.000 477.810 0.696 o
6 4 4 72225.000 71790.100 365.175 0.651 o
6 4 6 6271.250 6484.230 143.462 12.417 o
6 4 8 1168.570 1182.080 28.455 101.568 o
6 4 10 9438.580 9418.670 107.893 10.141 o
6 4 12 13859.500 13535.200 101.964 6.929 o
6 4 14 700.568 754.063 26.084 160.552 o
6 4 16 706.989 851.284 37.940 132.676 o
6 4 18 19435.700 19733.700 245.426 3.509 o
6 4 20 13716.500 14179.000 118.563 6.636 o
6 4 22 1911.470 1881.600 66.395 49.030 o
6 4 24 465.552 570.289 39.126 173.600 o
6 4 26 789.335 764.733 41.497 123.191 o
6 4 28 279.673 283.366 37.940 249.174 o
6 4 30 1800.420 1857.890 371.103 4.969 o
6 6 0 17652.400 17670.700 154.132 4.750 o
6 6 2 16288.100 16754.200 228.827 4.273 o
6 6 4 46048.600 46008.500 320.121 1.230 o
6 6 6 45881.500 46214.800 291.666 1.268 o
6 6 8 23161.800 23467.200 85.366 3.766 o
6 6 10 9009.810 8697.800 117.378 10.400 o
6 6 12 2687.610 2509.980 85.366 33.197 o
6 6 14 4382.840 4455.610 168.360 13.565 o
6 6 16 20287.900 21026.000 342.648 2.656 o
6 6 18 254.341 207.486 28.455 351.380 o
6 6 20 6141.100 6242.360 58.096 17.999 o
6 6 22 4791.910 4961.870 66.395 22.227 o
6 6 24 386.747 406.672 40.312 196.259 o
6 6 26 4003.060 3971.870 49.797 28.624 o
6 6 28 36.575 53.353 29.641 665.444 o
6 6 30 6906.700 6485.410 136.348 12.226 o
6 8 0 273.577 275.067 16.599 420.442 o
6 8 2 15583.000 15196.300 84.180 6.244 o
6 8 4 311.283 297.594 15.413 389.558 o
6 8 6 1997.280 2099.760 32.012 59.470 o
6 8 8 25034.300 24636.300 198.001 2.998 o
6 8 10 3833.070 3814.180 67.581 27.499 o
6 8 12 82.622 94.851 20.156 844.452 o
6 8 14 8399.690 8664.600 128.048 10.469 o
6 8 16 1798.600 1736.950 35.569 66.020 o
6 8 18 3230.090 3073.160 179.031 14.633 o
6 8 20 26297.600 27213.800 350.947 2.109 o
6 8 22 6534.620 6851.770 94.851 14.804 o
6 8 24 8128.520 8340.930 85.366 12.461 o
6 8 26 310.563 309.450 29.641 288.580 o
6 8 28 455.114 471.882 28.455 223.034 o
6 10 0 858.162 918.865 21.341 140.338 o
6 10 2 22698.800 22652.700 160.060 3.546 o
6 10 4 17438.900 17237.900 180.216 4.572 o
6 10 6 668.744 707.823 47.425 123.611 o
6 10 8 1885.640 1780.820 40.312 61.702 o
6 10 10 3510.220 3458.490 64.024 30.385 o
6 10 12 4286.420 4536.230 72.324 23.852 o
6 10 14 2115.020 2118.730 40.312 54.630 o
6 10 16 21033.100 21124.400 154.132 3.901 o
6 10 18 11817.600 11739.000 171.917 6.750 o
6 10 20 10169.100 10495.200 96.036 9.603 o
6 10 22 5640.120 5756.250 263.210 7.105 o
6 10 24 5041.160 5209.670 62.839 21.474 o
6 10 26 2961.200 2677.160 45.054 40.152 o
6 10 28 837.423 745.763 33.198 133.922 o
6 12 0 782.347 888.039 20.156 151.509 o
6 12 2 4189.160 4251.680 101.964 21.018 o
6 12 4 1226.310 1414.460 65.210 64.848 o
6 12 6 13810.700 13441.500 142.276 6.370 o
6 12 8 11144.600 11016.900 98.407 8.805 o
6 12 10 6908.930 6640.730 77.066 15.367 o
6 12 12 10310.300 10567.500 142.276 8.307 o
6 12 14 490.278 529.978 37.940 176.722 o
6 12 16 1864.540 1847.220 39.126 61.950 o
6 12 18 7709.470 7784.870 124.491 11.512 o
6 12 20 754.424 917.680 49.797 106.868 o
6 12 22 221.077 189.701 28.455 378.830 o
6 12 24 871.960 827.572 59.282 89.849 o
6 12 26 702.244 672.254 28.455 161.066 o
6 14 0 4693.320 4808.930 39.126 24.971 o
6 14 2 36517.700 37215.800 289.294 1.675 o
6 14 4 7045.850 7285.710 78.252 14.655 o
6 14 6 10937.300 11290.800 160.060 7.421 o
6 14 8 6067.360 6004.040 49.797 18.813 o
6 14 10 9769.080 9739.970 133.977 9.043 o
6 14 12 3155.140 3030.480 43.868 37.323 o
6 14 14 6829.770 6646.660 125.677 12.819 o
6 14 16 4345.710 4248.120 50.982 26.418 o
6 14 18 3502.850 3599.580 84.180 26.787 o
6 14 20 5053.940 5146.830 69.952 20.945 o
6 14 22 7344.320 7405.460 96.036 13.379 o
6 14 24 3144.810 2952.230 62.839 34.157 o
6 14 26 1022.330 832.314 109.078 42.895 o
6 16 0 8757.430 8832.960 59.282 12.355 o
6 16 2 18391.700 17982.500 379.403 2.618 o
6 16 4 11486.100 11795.900 132.791 7.710 o
6 16 6 23166.500 23641.500 184.959 3.299 o
6 16 8 54992.500 55820.800 519.307 0.795 o
6 16 10 16862.700 17348.200 129.234 5.187 o
6 16 12 619.306 694.781 39.126 146.348 o
6 16 14 667.802 644.984 34.383 154.417 o
6 16 16 2372.300 2460.190 46.240 46.986 o
6 16 18 2936.140 2978.310 52.168 37.689 o
6 16 20 8661.050 8913.590 100.779 11.160 o
6 16 22 1398.850 1369.410 42.683 77.632 o
6 16 24 233.310 235.941 58.096 158.599 o
6 18 0 5568.000 5583.150 60.467 19.826 o
6 18 2 39.567 66.395 26.084 781.807 o
6 18 4 9809.680 10005.600 168.360 7.940 o
6 18 6 4737.560 4717.630 138.719 15.588 o
6 18 8 3458.040 3553.340 46.240 33.096 o
6 18 10 5012.850 5047.240 69.952 21.184 o
6 18 12 15.671 48.611 32.012 629.376 o
6 18 14 6516.200 6976.260 84.180 15.332 o
6 18 16 2579.890 2672.420 42.683 44.367 o
6 18 18 3965.450 3859.230 61.653 27.624 o
6 18 20 6387.080 6189.000 167.174 11.066 o
6 18 22 1243.040 1131.090 96.036 46.406 o
6 20 0 15.685 53.353 46.240 320.911 o
6 20 2 2411.890 2335.700 59.282 43.412 o
6 20 4 1679.600 1682.410 106.707 35.507 o
6 20 6 5057.100 4914.450 106.707 17.884 o
6 20 8 267.657 265.582 26.084 347.542 o
6 20 10 586.402 676.996 30.826 171.393 o
6 20 12 733.719 727.979 39.126 133.568 o
6 20 14 3649.930 3564.010 104.336 23.132 o
6 20 16 3742.350 3692.060 41.497 31.612 o
6 20 18 5384.180 4985.590 177.845 11.679 o
6 22 0 2510.890 2692.570 92.479 31.863 o
6 22 2 153.730 161.246 22.527 546.470 o
6 22 4 2637.050 2774.380 32.012 45.374 o
6 22 6 412.837 407.858 23.713 264.547 o
6 22 8 880.882 888.039 28.455 130.810 o
6 22 10 288.488 297.594 27.270 318.057 o
6 22 12 190.099 205.114 22.527 472.920 o
6 22 14 1098.950 972.219 29.641 110.467 o
6 24 0 90.825 69.952 17.785 960.547 o
6 24 2 376.964 375.846 21.341 295.950 o
6 24 4 997.691 971.033 41.497 103.251 o
6 24 6 579.565 580.960 24.898 195.614 o
6 24 8 65.898 87.737 20.156 921.137 o
7 1 1 9015.870 8950.340 85.366 11.336 o
7 1 3 6835.190 6487.780 42.683 17.087 o
7 1 5 50977.300 49608.100 336.720 1.076 o
7 1 7 3675.280 3488.130 55.725 30.707 o
7 1 9 30501.500 31336.300 314.193 1.962 o
7 1 11 723.335 800.302 39.126 131.307 o
7 1 13 2245.920 2204.090 35.569 53.373 o
7 1 15 4068.690 4175.800 41.497 28.686 o
7 1 17 2903.400 2953.410 66.395 34.987 o
7 1 19 2922.890 3146.670 155.318 17.839 o
7 1 21 1059.970 940.207 53.353 87.312 o
7 1 23 5850.520 5315.190 220.528 8.884 o
7 1 25 2661.170 2556.220 72.324 36.623 o
7 1 27 1641.420 1808.090 111.449 33.670 o
7 1 29 447.514 480.181 32.012 210.112 o
7 3 1 40691.800 40509.500 346.205 1.384 o
7 3 3 43444.400 43061.000 266.767 1.405 o
7 3 5 8702.230 8759.460 144.647 9.614 o
7 3 7 12032.500 11472.200 105.521 8.086 o
7 3 9 8184.500 8183.240 98.407 11.996 o
7 3 11 6471.700 6462.880 78.252 16.121 o
7 3 13 10170.200 10451.400 173.102 7.563 o
7 3 15 5623.750 5764.550 96.036 16.977 o
7 3 17 5428.820 5815.530 100.779 16.906 o
7 3 19 6867.930 6879.040 128.048 12.531 o
7 3 21 27157.000 27465.200 214.600 2.634 o
7 3 23 14220.700 14187.300 136.348 6.217 o
7 3 25 672.391 713.751 40.312 137.491 o
7 3 27 384.686 353.319 33.198 235.747 o
7 3 29 325.049 323.678 24.898 310.635 o
7 5 1 4208.700 4047.750 101.964 21.229 o
7 5 3 8075.110 8025.550 143.462 10.313 o
7 5 5 31795.600 32492.300 392.444 1.649 o
7 5 7 10755.200 10388.500 151.761 7.893 o
7 5 9 383.332 404.301 39.126 202.249 o
7 5 11 132.620 262.025 32.012 373.546 o
7 5 13 35426.000 36038.500 318.935 1.665 o
7 5 15 6873.930 7033.170 193.258 9.187 o
7 5 17 3334.950 3324.510 48.611 34.249 o
7 5 19 7752.700 7733.880 128.048 11.337 o
7 5 21 9579.200 9443.570 123.306 9.568 o
7 5 23 6316.350 6525.720 87.737 15.772 o
7 5 25 277.281 265.582 35.569 268.771 o
7 5 27 619.540 596.373 32.012 169.483 o
7 5 29 663.189 583.331 39.126 147.623 o
7 7 1 17918.800 17582.900 80.623 5.292 o
7 7 3 29522.900 29582.700 260.839 2.238 o
7 7 5 12027.300 11904.900 130.420 7.506 o
7 7 7 1796.330 1854.330 33.198 65.704 o
7 7 9 21589.900 21897.500 193.258 3.524 o
7 7 11 4803.470 4623.970 47.425 24.314 o
7 7 13 964.000 991.189 27.270 121.450 o
7 7 15 2131.200 2251.520 54.539 48.591 o
7 7 17 10367.500 10743.000 179.031 7.273 o
7 7 19 19723.700 19774.000 314.193 2.940 o
7 7 21 408.960 512.193 66.395 108.057 o
7 7 23 5245.650 5324.680 68.767 20.330 o
7 7 25 2518.500 2581.120 92.479 32.128 o
7 7 27 553.399 644.984 32.012 175.675 o
7 7 29 977.143 888.039 40.312 108.228 o
7 9 1 2126.810 2090.270 194.444 14.803 o
7 9 3 3992.470 3788.100 97.222 22.808 o
7 9 5 32175.900 32035.800 275.067 1.994 o
7 9 7 4503.000 4407.000 55.725 25.056 o
7 9 9 444.111 438.684 24.898 244.565 o
7 9 11 4327.610 4364.310 41.497 27.108 o
7 9 13 2581.140 2753.040 99.593 29.597 o
7 9 15 406.899 508.636 40.312 183.615 o
7 9 17 22616.200 23264.500 464.768 1.840 o
7 9 19 22916.000 23882.200 470.696 1.796 o
7 9 21 20.967 61.653 33.198 570.958 o
7 9 23 2710.300 2763.710 46.240 41.800 o
7 9 25 6519.450 6702.380 148.204 11.815 o
7 9 27 5.458 3.557 22.527 1377.560 o
7 11 1 1012.000 1102.640 54.539 84.777 o
7 11 3 3528.800 3673.090 105.521 23.151 o
7 11 5 5472.160 5734.910 144.647 13.546 o
7 11 7 324.475 362.804 23.713 309.209 o
7 11 9 4697.930 4929.860 68.767 22.331 o
7 11 11 14825.900 14795.500 181.402 5.332 o
7 11 13 16024.600 16591.700 107.893 5.691 o
7 11 15 1739.370 1943.250 39.126 63.540 o
7 11 17 6562.280 6900.380 65.210 16.282 o
7 11 19 2339.330 2437.660 74.695 38.864 o
7 11 21 5841.270 5835.680 118.563 14.921 o
7 11 23 9190.810 9090.250 84.180 11.161 o
7 11 25 4245.110 4181.730 74.695 24.307 o
7 11 27 1152.720 1297.080 34.383 94.651 o
7 13 1 6247.070 6232.870 91.294 15.889 o
7 13 3 1431.610 1891.080 151.761 23.110 o
7 13 5 7060.690 7369.890 202.743 8.604 o
7 13 7 7247.480 7356.850 66.395 14.834 o
7 13 9 20783.300 20767.500 158.875 3.931 o
7 13 11 3751.620 3824.850 77.066 26.453 o
7 13 13 290.961 286.923 29.641 301.771 o
7 13 15 10180.400 10363.600 182.587 7.322 o
7 13 17 1859.520 1961.040 81.809 42.659 o
7 13 19 14472.800 14956.800 112.635 6.335 o
7 13 21 8459.480 8516.400 123.306 10.661 o
7 13 23 923.406 859.584 32.012 123.763 o
7 13 25 515.400 502.708 34.383 186.384 o
7 15 1 4252.780 4226.780 43.868 27.519 o
7 15 3 2293.910 2315.540 48.611 48.115 o
7 15 5 1721.750 1824.690 84.180 43.669 o
7 15 7 2464.920 2780.310 129.234 23.548 o
7 15 9 1619.960 1778.450 109.078 34.723 o
7 15 11 3040.630 3259.300 78.252 30.761 o
7 15 13 2183.190 2161.410 43.868 52.118 o
7 15 15 143.975 156.504 36.755 342.578 o
7 15 17 411.400 484.924 30.826 222.654 o
7 15 19 1352.510 1355.180 32.012 86.794 o
7 15 21 4117.930 4085.690 64.024 26.232 o
7 15 23 5111.310 4830.270 56.910 22.275 o
7 17 1 1194.640 1311.310 67.581 64.835 o
7 17 3 854.698 872.626 42.683 112.967 o
7 17 5 7698.160 7436.290 164.803 9.848 o
7 17 7 1841.660 1792.680 46.240 59.858 o
7 17 9 55.034 90.108 28.455 629.787 o
7 17 11 400.207 396.001 34.383 220.628 o
7 17 13 1237.520 1138.210 41.497 88.282 o
7 17 15 1037.580 910.566 47.425 95.679 o
7 17 17 450.675 492.038 32.012 208.148 o
7 17 19 1603.810 1690.710 28.455 74.671 o
7 17 21 1503.310 1440.540 58.096 63.625 o
7 19 1 423.198 406.672 26.084 250.691 o
7 19 3 2075.910 2238.470 74.695 42.020 o
7 19 5 636.738 698.338 49.797 121.647 o
7 19 7 3298.150 3336.370 138.719 19.228 o
7 19 9 129.454 183.773 29.641 440.198 o
7 19 11 87.265 105.521 26.084 622.702 o
7 19 13 815.956 923.608 52.168 99.897 o
7 19 15 5395.740 5585.520 73.509 19.310 o
7 19 17 1932.960 1799.790 68.767 48.239 o
7 19 19 1237.140 1067.070 49.797 82.132 o
7 21 1 914.142 897.524 56.910 89.743 o
7 21 3 4346.780 4384.470 48.611 26.364 o
7 21 5 1094.760 1133.470 30.826 104.845 o
7 21 7 231.428 220.528 24.898 398.827 o
7 21 9 188.128 259.654 24.898 418.189 o
7 21 11 760.533 757.619 24.898 154.918 o
7 21 13 1524.710 1515.240 39.126 74.021 o
7 21 15 2361.330 2285.900 30.826 52.244 o
7 23 1 786.584 774.218 23.713 152.705 o
7 23 3 178.871 188.516 30.826 381.391 o
7 23 5 96.492 99.593 20.156 791.647 o
7 23 7 1165.630 1182.080 39.126 92.486 o
7 23 9 915.360 890.410 26.084 130.750 o
7 23 11 2301.810 2392.610 82.994 36.776 o
8 0 0 5802.070 5579.590 28.455 20.847 o
8 0 4 1918.580 1835.360 22.527 66.662 o
8 0 8 118405.000 117293.000 844.171 0.247 o
8 0 12 6997.450 6601.600 72.324 15.493 o
8 0 16 19667.300 19972.000 158.875 4.158 o
8 0 20 28594.000 27836.300 348.576 2.001 o
8 0 24 11695.600 11638.200 227.642 5.643 o
8 0 28 1599.690 1659.890 53.353 62.252 o
8 2 0 12851.300 12848.700 56.910 8.052 o
8 2 2 14545.700 14461.200 135.162 6.095 o
8 2 4 12443.900 12876.000 144.647 6.883 o
8 2 6 911.700 893.967 33.198 121.761 o
8 2 8 2086.340 1939.700 49.797 53.069 o
8 2 10 850.560 974.590 81.809 63.618 o
8 2 12 2000.590 1918.350 42.683 57.341 o
8 2 14 6022.020 6024.200 52.168 18.773 o
8 2 16 4297.940 4226.780 55.725 26.174 o
8 2 18 1636.120 1579.260 42.683 68.266 o
8 2 20 5355.720 5503.710 259.654 7.368 o
8 2 22 7835.940 7931.880 198.001 8.303 o
8 2 24 2476.280 2509.980 73.509 37.850 o
8 2 26 860.481 1016.090 46.240 103.382 o
8 2 28 630.320 674.625 41.497 140.886 o
8 2 30 891.370 908.195 45.054 106.277 o
8 4 0 17932.900 17624.400 78.252 5.298 o
8 4 2 65456.000 64536.400 671.068 0.566 o
8 4 4 53183.200 52574.500 298.779 1.047 o
8 4 6 13710.000 13575.500 122.120 6.691 o
8 4 8 7710.510 7539.440 142.276 10.806 o
8 4 10 12220.800 12292.600 115.006 7.636 o
8 4 12 17360.000 16885.800 219.342 4.205 o
8 4 14 38509.700 39206.500 308.265 1.536 o
8 4 16 3041.980 3076.720 86.551 29.519 o
8 4 18 4535.230 4431.900 55.725 24.894 o
8 4 20 1256.190 1186.820 56.910 73.466 o
8 4 22 12581.100 12813.100 304.708 4.098 o
8 4 24 617.428 649.727 39.126 148.998 o
8 4 26 1757.200 1702.570 41.497 64.670 o
8 4 28 1960.330 1930.210 50.982 54.593 o
8 4 30 1257.640 1307.750 69.952 61.803 o
8 6 0 51294.500 51128.000 560.804 0.819 o
8 6 2 24925.800 24932.700 139.905 3.255 o
8 6 4 504.497 566.733 36.755 175.454 o
8 6 6 2987.780 2943.930 56.910 36.462 o
8 6 8 8196.490 8224.740 58.096 13.335 o
8 6 10 3423.430 3469.160 30.826 35.499 o
8 6 12 4787.570 4910.890 65.210 22.420 o
8 6 14 9463.430 9653.420 74.695 10.949 o
8 6 16 14593.200 14905.800 163.617 5.625 o
8 6 18 13751.700 13767.600 90.108 7.078 o
8 6 20 1700.470 1842.470 66.395 52.112 o
8 6 22 675.623 768.290 42.683 129.982 o
8 6 24 859.827 986.447 35.569 118.956 o
8 6 26 982.014 971.033 34.383 112.727 o
8 6 28 4.671 2.371 27.270 960.851 o
8 8 0 395658.000 394307.000 2144.810 0.029 o
8 8 2 248272.000 250139.000 1281.670 0.072 o
8 8 4 115632.000 116218.000 1343.320 0.184 o
8 8 6 1439.740 1485.600 56.910 65.275 o
8 8 8 15415.100 15257.900 145.833 5.607 o
8 8 10 17818.200 17997.900 155.318 4.676 o
8 8 12 13211.200 13442.700 118.563 6.947 o
8 8 14 3338.670 3403.950 80.623 28.513 o
8 8 16 43195.700 44107.900 737.464 0.736 o
8 8 18 13803.000 14446.900 684.110 1.298 o
8 8 20 7291.770 7303.500 86.551 13.943 o
8 8 22 2855.700 2773.200 53.353 38.905 o
8 8 24 3662.190 3785.730 87.737 25.264 o
8 8 26 520.855 493.223 30.826 197.901 o
8 8 28 234.694 254.911 22.527 407.436 o
8 10 0 27340.000 27871.900 138.719 2.880 o
8 10 2 11202.300 11230.300 99.593 8.690 o
8 10 4 27077.400 26762.100 199.186 2.729 o
8 10 6 3823.190 3914.960 84.180 24.985 o
8 10 8 471.961 456.469 20.156 251.285 o
8 10 10 764.636 793.188 43.868 119.896 o
8 10 12 907.187 1093.150 84.180 59.385 o
8 10 14 6833.260 7082.970 66.395 15.647 o
8 10 16 4223.590 4120.070 66.395 25.480 o
8 10 18 724.009 829.943 36.755 134.258 o
8 10 20 1026.080 1017.270 40.312 101.899 o
8 10 22 2239.320 2200.530 59.282 45.969 o
8 10 24 2552.480 2565.710 50.982 43.174 o
8 10 26 4816.600 4544.530 92.479 20.180 o
8 12 0 5832.300 6021.830 62.839 18.597 o
8 12 2 7197.250 7424.430 167.174 10.065 o
8 12 4 22437.700 22840.000 259.654 2.965 o
8 12 6 19114.800 18699.800 291.666 3.212 o
8 12 8 951.056 1022.020 26.084 122.546 o
8 12 10 5298.440 5246.430 141.090 14.299 o
8 12 12 1949.760 2035.730 33.198 60.602 o
8 12 14 2390.840 2474.420 52.168 45.016 o
8 12 16 1352.350 1447.660 72.324 57.195 o
8 12 18 2828.920 2622.620 52.168 40.035 o
8 12 20 2573.850 2671.230 106.707 28.149 o
8 12 22 5716.860 5794.190 55.725 19.521 o
8 12 24 775.134 754.063 42.683 122.617 o
8 12 26 3125.840 2948.670 141.090 19.651 o
8 14 0 43638.100 44230.000 553.691 0.959 o
8 14 2 11175.000 11322.800 173.102 7.017 o
8 14 4 8547.340 8701.360 112.635 10.920 o
8 14 6 208.748 258.468 23.713 414.811 o
8 14 8 4114.300 3996.770 61.653 26.709 o
8 14 10 903.894 1163.110 66.395 74.886 o
8 14 12 1206.400 1230.690 33.198 94.692 o
8 14 14 634.175 565.547 33.198 166.620 o
8 14 16 1123.320 1054.030 72.324 65.323 o
8 14 18 1920.000 1859.070 37.940 61.201 o
8 14 20 394.208 397.187 52.168 151.483 o
8 14 22 371.161 388.888 27.270 264.915 o
8 14 24 77.489 98.407 22.527 765.884 o
8 16 0 1278.560 1442.920 40.312 82.072 o
8 16 2 1818.730 1862.630 66.395 50.353 o
8 16 4 6448.660 6436.800 96.036 15.146 o
8 16 6 7117.960 7124.470 113.821 12.906 o
8 16 8 6196.080 6506.750 145.833 12.335 o
8 16 10 4521.130 4641.750 49.797 25.097 o
8 16 12 5647.790 5975.590 69.952 18.590 o
8 16 14 1416.830 1361.110 34.383 82.771 o
8 16 16 3333.770 3258.120 48.611 34.474 o
8 16 18 911.947 912.937 39.126 113.051 o
8 16 20 1777.070 1688.340 68.767 50.960 o
8 16 22 1532.730 1369.410 58.096 63.754 o
8 18 0 1094.160 1049.290 59.282 78.053 o
8 18 2 2439.140 2544.370 39.126 47.528 o
8 18 4 101.852 167.174 27.270 522.726 o
8 18 6 1966.840 1885.160 50.982 54.845 o
8 18 8 770.345 818.087 49.797 108.844 o
8 18 10 1775.160 1706.130 40.312 64.792 o
8 18 12 291.257 330.792 27.270 308.725 o
8 18 14 1940.600 2118.730 59.282 50.111 o
8 18 16 5720.420 5632.940 65.210 19.112 o
8 18 18 2593.040 2615.510 56.910 41.007 o
8 18 20 5475.010 4907.330 87.737 18.742 o
8 20 0 6732.330 7034.360 54.539 16.349 o
8 20 2 1387.000 1389.560 30.826 85.575 o
8 20 4 156.364 161.246 24.898 501.033 o
8 20 6 1170.480 1263.880 29.641 98.448 o
8 20 8 565.923 548.948 23.713 204.648 o
8 20 10 318.912 327.235 37.940 231.830 o
8 20 12 570.570 630.757 24.898 192.636 o
8 20 14 6441.460 6539.950 138.719 12.509 o
8 20 16 410.139 374.660 29.641 242.984 o
8 22 0 143.103 143.462 21.341 600.980 o
8 22 2 3548.710 3769.130 43.868 32.220 o
8 22 4 596.402 635.499 28.455 178.900 o
8 22 6 921.115 953.249 30.826 121.907 o
8 22 8 85.995 125.677 21.341 744.852 o
8 22 10 714.034 679.368 30.826 154.401 o
8 22 12 5123.160 4600.260 110.264 17.722 o
8 24 0 3071.160 2824.180 67.581 34.056 o
8 24 2 1225.750 959.177 41.497 92.495 o
8 24 4 2570.060 2111.610 163.617 18.201 o
9 1 1 50728.200 50223.400 284.552 1.128 o
9 1 3 5788.760 5823.830 71.138 18.377 o
9 1 5 1352.910 1323.170 21.341 93.752 o
9 1 7 6986.310 6780.630 93.665 14.314 o
9 1 9 6544.280 6209.160 157.689 11.467 o
9 1 11 17512.700 17687.300 206.300 4.255 o
9 1 13 4332.070 4436.640 71.138 23.998 o
9 1 15 2913.000 2929.700 40.312 40.354 o
9 1 17 1387.390 1441.730 39.126 79.289 o
9 1 19 1151.420 1493.900 50.982 76.982 o
9 1 21 5722.360 5982.700 65.210 18.728 o
9 1 23 5546.200 5701.710 263.210 7.143 o
9 1 25 692.588 727.979 61.653 96.413 o
9 1 27 564.676 614.158 29.641 182.724 o
9 1 29 341.594 284.552 21.341 335.517 o
9 3 1 2787.300 2787.420 93.665 29.905 o
9 3 3 6676.930 6595.680 176.659 10.217 o
9 3 5 7107.840 6995.230 183.773 9.493 o
9 3 7 1168.990 1217.640 33.198 96.745 o
9 3 9 1079.390 1055.210 22.527 115.494 o
9 3 11 2127.630 1964.590 45.054 54.010 o
9 3 13 4876.840 4805.370 289.294 6.537 o
9 3 15 7033.330 6992.860 182.587 9.590 o
9 3 17 11368.100 11393.900 141.090 7.665 o
9 3 19 2342.280 2445.960 143.462 21.649 o
9 3 21 12701.300 13313.500 181.402 6.053 o
9 3 23 1255.160 1150.060 65.210 67.149 o
9 3 25 2978.850 3092.130 72.324 32.792 o
9 3 27 132.319 129.234 23.713 580.661 o
9 3 29 1842.400 1843.660 61.653 52.336 o
9 5 1 6772.780 6734.390 158.875 11.014 o
9 5 3 23149.300 23147.100 218.156 3.138 o
9 5 5 8230.530 8070.600 87.737 12.408 o
9 5 7 9231.590 9378.360 88.922 10.873 o
9 5 9 6940.840 6727.280 66.395 15.757 o
9 5 11 3865.460 3930.370 103.150 22.151 o
9 5 13 152.995 143.462 23.713 538.324 o
9 5 15 23706.700 23626.100 224.085 3.029 o
9 5 17 11290.100 11135.500 177.845 6.900 o
9 5 19 5310.420 5496.590 61.653 20.480 o
9 5 21 6350.370 6239.990 87.737 15.941 o
9 5 23 3067.950 2712.730 46.240 38.860 o
9 5 25 2087.170 1983.560 36.755 57.382 o
9 5 27 530.487 499.151 28.455 203.085 o
9 5 29 369.230 381.774 28.455 260.571 o
9 7 1 85056.800 85322.900 513.379 0.468 o
9 7 3 59309.700 59656.300 388.888 0.832 o
9 7 5 4158.170 4136.670 53.353 27.180 o
9 7 7 1422.970 1439.360 60.467 63.765 o
9 7 9 1696.360 1648.030 34.383 70.080 o
9 7 11 3592.110 3594.840 34.383 33.579 o
9 7 13 9625.640 9533.670 75.880 10.836 o
9 7 15 12945.500 13104.800 188.516 5.887 o
9 7 17 782.542 985.261 100.779 49.704 o
9 7 19 3772.160 3976.610 264.396 7.973 o
9 7 21 1463.400 1451.210 37.940 77.498 o
9 7 23 6995.100 7138.700 101.964 13.650 o
9 7 25 1366.110 1330.280 35.569 84.354 o
9 7 27 997.369 974.590 32.012 114.374 o
9 9 1 27278.100 27807.800 195.629 2.687 o
9 9 3 8808.110 8987.100 120.935 10.318 o
9 9 5 21842.900 22542.400 224.085 3.260 o
9 9 7 3848.910 3900.730 58.096 28.509 o
9 9 9 464.634 529.978 29.641 209.727 o
9 9 11 9562.580 9276.390 85.366 10.747 o
9 9 13 23251.200 23225.400 240.683 2.993 o
9 9 15 3619.700 3703.920 47.425 31.551 o
9 9 17 23.936 30.826 27.270 831.197 o
9 9 19 172.317 181.402 30.826 388.709 o
9 9 21 1050.400 1043.360 33.198 107.631 o
9 9 23 331.919 339.091 28.455 281.754 o
9 9 25 551.289 546.577 58.096 115.776 o
9 9 27 2488.380 2399.720 65.210 40.615 o
9 11 1 1419.310 1402.600 45.054 74.878 o
9 11 3 5119.720 5092.290 160.060 13.125 o
9 11 5 384.771 566.733 61.653 118.444 o
9 11 7 666.744 789.631 45.054 125.226 o
9 11 9 2648.720 2638.030 94.851 30.688 o
9 11 11 5180.210 5442.050 103.150 17.484 o
9 11 13 9318.990 9336.860 66.395 11.407 o
9 11 15 4329.350 4702.220 82.994 22.267 o
9 11 17 6885.430 7073.490 175.474 9.987 o
9 11 19 135.151 154.132 34.383 378.702 o
9 11 21 3178.790 3298.430 91.294 27.480 o
9 11 23 1605.930 1610.090 35.569 72.391 o
9 11 25 3937.590 4039.450 148.204 16.318 o
9 13 1 10428.700 10291.300 174.288 7.460 o
9 13 3 4567.240 4427.150 195.629 11.336 o
9 13 5 2565.250 2831.290 113.821 26.284 o
9 13 7 713.556 762.362 34.383 142.911 o
9 13 9 1644.690 1662.260 71.138 51.766 o
9 13 11 14062.400 14105.500 81.809 6.989 o
9 13 13 571.686 604.673 29.641 182.349 o
9 13 15 1101.860 1119.240 35.569 100.336 o
9 13 17 2526.080 2587.050 56.910 41.757 o
9 13 19 1238.700 1250.840 35.569 90.918 o
9 13 21 3600.450 3766.760 43.868 31.928 o
9 13 23 912.905 946.135 27.270 127.189 o
9 13 25 4083.010 3673.090 135.162 17.846 o
9 15 1 11956.300 12121.900 167.174 6.738 o
9 15 3 831.350 963.920 28.455 131.815 o
9 15 5 3037.690 3004.390 117.378 23.690 o
9 15 7 6147.000 6024.200 198.001 9.643 o
9 15 9 793.362 937.836 40.312 118.486 o
9 15 11 1190.950 1248.470 33.198 94.993 o
9 15 13 1177.710 1179.700 46.240 85.509 o
9 15 15 2888.390 2966.450 42.683 39.977 o
9 15 17 426.733 419.714 29.641 232.104 o
9 15 19 1663.460 1695.450 30.826 71.912 o
9 15 21 1608.870 1574.520 47.425 66.328 o
9 15 23 2024.790 1937.320 80.623 41.691 o
9 17 1 676.003 733.907 28.455 160.474 o
9 17 3 291.191 279.809 24.898 339.522 o
9 17 5 14815.000 15397.800 271.510 4.074 o
9 17 7 8544.840 8677.650 181.402 8.403 o
9 17 9 43.640 69.952 42.683 349.473 o
9 17 11 422.940 430.385 28.455 236.840 o
9 17 13 2019.440 2227.800 39.126 55.681 o
9 17 15 597.141 543.020 26.084 192.772 o
9 17 17 2410.500 2505.240 34.383 49.244 o
9 17 19 1520.770 1383.630 62.839 60.823 o
9 17 21 209.793 69.952 73.509 117.009 o
9 19 1 348.275 406.672 39.126 209.310 o
9 19 3 2834.570 3037.590 40.312 40.573 o
9 19 5 4154.240 4350.090 42.683 27.788 o
9 19 7 1001.990 852.470 45.054 101.765 o
9 19 9 2592.650 2744.740 48.611 42.480 o
9 19 11 5136.500 5337.720 105.521 17.453 o
9 19 13 3176.150 3281.830 66.395 32.274 o
9 19 15 3003.570 2806.390 59.282 36.349 o
9 19 17 2671.060 2531.330 72.324 36.641 o
9 21 1 1166.460 1336.210 68.767 64.253 o
9 21 3 3362.950 3673.090 129.234 20.062 o
9 21 5 2451.750 2530.140 35.569 48.290 o
9 21 7 1076.420 1273.370 35.569 97.761 o
9 21 9 5894.510 6143.950 123.306 14.317 o
9 21 11 552.132 541.834 20.156 217.963 o
9 21 13 5497.710 5283.180 66.395 19.945 o
9 23 1 265.879 283.366 21.341 383.727 o
9 23 3 839.190 846.542 37.940 122.128 o
9 23 5 259.725 265.582 20.156 405.631 o
9 23 7 522.096 572.661 32.012 186.656 o
10 0 2 20019.300 19350.700 198.001 3.848 o
10 0 6 35115.600 35666.200 488.481 1.281 o
10 0 10 4077.610 4046.560 52.168 27.853 o
10 0 14 11606.700 11363.100 94.851 8.529 o
10 0 18 27384.300 27192.500 238.312 2.530 o
10 0 22 10365.500 10789.300 162.432 7.697 o
10 0 26 753.639 853.656 45.054 116.544 o
10 2 0 13588.600 13095.300 78.252 7.424 o
10 2 2 13970.800 14129.200 190.887 5.466 o
10 2 4 20514.000 20440.300 136.348 4.143 o
10 2 6 42993.700 43429.700 307.079 1.352 o
10 2 8 37865.900 38170.300 484.924 1.210 o
10 2 10 4981.990 4817.230 132.791 15.701 o
10 2 12 9225.960 8525.890 165.989 8.637 o
10 2 14 5076.280 5018.780 156.504 13.481 o
10 2 16 402.496 528.792 61.653 118.530 o
10 2 18 25679.800 26534.500 230.013 2.713 o
10 2 20 26399.200 26736.000 225.270 2.673 o
10 2 22 9923.360 10431.200 124.491 9.031 o
10 2 24 8638.700 8727.440 106.707 11.049 o
10 2 26 708.570 685.296 30.826 154.699 o
10 2 28 293.443 292.851 23.713 343.655 o
10 4 0 756.109 719.679 20.156 165.370 o
10 4 2 18597.900 17975.400 149.390 4.585 o
10 4 4 1414.360 1380.080 29.641 85.439 o
10 4 6 3523.740 3495.250 78.252 27.898 o
10 4 8 2021.880 2028.620 28.455 60.737 o
10 4 10 16963.100 17093.300 170.731 4.773 o
10 4 12 2754.580 2904.800 39.126 42.158 o
10 4 14 609.000 585.703 32.012 171.782 o
10 4 16 687.724 701.895 32.012 153.776 o
10 4 18 2009.340 2169.710 99.593 34.280 o
10 4 20 992.653 956.806 36.755 109.667 o
10 4 22 9820.450 10096.800 163.617 8.052 o
10 4 24 1069.970 1131.090 33.198 104.029 o
10 4 26 2406.370 2404.460 62.839 42.050 o
10 4 28 108.595 111.449 23.713 639.652 o
10 6 0 19110.200 19150.300 452.912 2.098 o
10 6 2 56772.200 56619.900 320.121 0.938 o
10 6 4 4935.310 5097.040 112.635 17.390 o
10 6 6 6943.800 6873.110 112.635 13.296 o
10 6 8 48.665 87.737 21.341 935.563 o
10 6 10 2888.770 2732.880 36.755 42.127 o
10 6 12 9900.280 10331.600 245.426 5.844 o
10 6 14 15564.100 15983.500 176.659 5.101 o
10 6 16 5504.690 5478.810 109.078 16.403 o
10 6 18 17023.300 17675.400 139.905 5.013 o
10 6 20 1787.560 1873.300 42.683 61.715 o
10 6 22 15299.700 16160.200 212.228 4.685 o
10 6 24 10880.400 11450.800 97.222 8.857 o
10 6 26 5835.070 5764.550 58.096 19.148 o
10 6 28 543.155 469.511 36.755 176.985 o
10 8 0 3713.380 3917.330 34.383 31.876 o
10 8 2 10657.600 10852.100 155.318 7.743 o
10 8 4 5818.730 5747.950 75.880 18.078 o
10 8 6 14689.000 14778.900 135.162 6.007 o
10 8 8 4540.880 4606.180 54.539 24.672 o
10 8 10 8114.500 7935.440 103.150 11.992 o
10 8 12 6969.840 6962.040 203.929 8.695 o
10 8 14 78.410 93.665 27.270 617.231 o
10 8 16 4277.260 4364.310 79.437 23.340 o
10 8 18 1655.990 1811.650 52.168 60.311 o
10 8 20 964.042 1081.300 47.425 95.135 o
10 8 22 363.261 437.499 29.641 247.566 o
10 8 24 603.177 706.637 47.425 128.864 o
10 8 26 11.754 34.383 24.898 1016.020 o
10 10 0 13536.600 14048.600 117.378 6.738 o
10 10 2 4374.370 4405.810 92.479 21.469 o
10 10 4 28281.900 28292.800 212.228 2.533 o
10 10 6 5493.220 5554.690 75.880 18.953 o
10 10 8 3051.240 3157.340 55.725 35.489 o
10 10 10 11152.300 11218.500 116.192 8.365 o
10 10 12 471.717 497.966 26.084 224.512 o
10 10 14 1868.480 1878.040 53.353 55.449 o
10 10 16 11902.000 12120.700 171.917 6.658 o
10 10 18 5773.500 5909.190 79.437 17.767 o
10 10 20 1367.540 1396.680 45.054 76.490 o
10 10 22 285.524 283.366 24.898 341.735 o
10 10 24 1350.310 1496.270 129.234 30.107 o
10 10 26 994.652 946.135 36.755 109.870 o
10 12 0 1467.040 1499.830 28.455 82.032 o
10 12 2 6679.370 6841.100 173.102 10.313 o
10 12 4 33268.600 33749.000 275.067 1.906 o
10 12 6 3671.360 3727.630 59.282 29.608 o
10 12 8 49319.700 50134.500 328.420 1.110 o
10 12 10 19865.300 20613.400 164.803 4.035 o
10 12 12 6702.390 6911.050 100.779 14.211 o
10 12 14 6940.980 6818.570 64.024 15.790 o
10 12 16 1696.200 1741.690 53.353 59.601 o
10 12 18 1047.200 1029.130 35.569 105.701 o
10 12 20 2786.320 2924.960 77.066 33.389 o
10 12 22 2149.330 2180.380 42.683 52.860 o
10 12 24 403.334 362.804 39.126 202.399 o
10 14 0 5507.410 5728.980 72.324 18.991 o
10 14 2 8366.590 9009.620 110.264 11.028 o
10 14 4 1019.180 1048.100 59.282 80.458 o
10 14 6 15125.200 15883.900 181.402 5.145 o
10 14 8 2365.260 2557.410 39.126 48.358 o
10 14 10 1445.910 1493.900 40.312 75.896 o
10 14 12 3331.960 3379.050 50.982 33.722 o
10 14 14 4897.940 5093.480 80.623 20.471 o
10 14 16 881.635 908.195 33.198 123.498 o
10 14 18 5401.620 5491.850 50.982 20.954 o
10 14 20 3152.650 3153.780 120.935 22.517 o
10 14 22 2144.760 2202.910 81.809 39.086 o
10 16 0 5944.120 6139.210 119.749 14.501 o
10 16 2 598.295 706.637 29.641 170.360 o
10 16 4 419.884 444.612 39.126 191.423 o
10 16 6 6116.770 6062.140 226.456 8.328 o
10 16 8 2604.140 2330.950 84.180 34.582 o
10 16 10 1354.200 1408.530 47.425 74.996 o
10 16 12 895.195 941.392 42.683 108.354 o
10 16 14 153.310 141.090 24.898 517.642 o
10 16 16 139.272 143.462 23.713 558.434 o
10 16 18 3925.930 3505.920 111.449 21.409 o
10 16 20 2719.090 2366.520 87.737 32.825 o
10 18 0 3210.810 3163.270 92.479 27.405 o
10 18 2 1050.560 1069.440 37.940 101.863 o
10 18 4 1739.690 1787.930 34.383 67.297 o
10 18 6 329.340 424.457 27.270 273.487 o
10 18 8 4239.780 4512.520 53.353 26.081 o
10 18 10 3259.030 3089.760 69.952 31.674 o
10 18 12 1111.070 1109.750 30.826 104.596 o
10 18 14 1426.120 1454.770 32.012 82.264 o
10 18 16 602.876 655.655 28.455 176.303 o
10 18 18 145.918 104.336 20.156 659.912 o
10 20 0 6591.800 6848.220 316.564 5.206 o
10 20 2 4173.820 4366.690 68.767 24.935 o
10 20 4 2655.970 2672.420 39.126 44.337 o
10 20 6 1848.990 1812.830 30.826 65.875 o
10 20 8 3424.600 3246.260 74.695 29.535 o
10 20 10 729.541 776.590 22.527 161.439 o
10 20 12 863.445 775.404 23.713 144.152 o
10 20 14 247.014 199.186 22.527 420.468 o
10 22 0 7.165 21.341 24.898 1074.830 o
10 22 2 2426.460 2421.060 91.294 33.440 o
10 22 4 3628.150 3567.570 49.797 31.573 o
10 22 6 28.548 37.940 21.341 1175.940 o
10 22 8 1174.960 1125.170 37.940 94.423 o
10 22 10 1677.010 1439.360 96.036 40.694 o
11 1 1 2292.100 2335.700 67.581 41.967 o
11 1 3 36861.200 36472.400 372.289 1.489 o
11 1 5 12999.500 12840.400 119.749 7.122 o
11 1 7 4643.240 4767.430 85.366 21.066 o
11 1 9 5190.050 5265.400 79.437 19.672 o
11 1 11 637.430 705.452 30.826 162.350 o
11 1 13 23174.700 23660.500 219.342 3.104 o
11 1 15 1847.810 2033.360 55.725 53.516 o
11 1 17 3120.140 3511.840 184.959 13.912 o
11 1 19 7409.100 7510.980 64.024 14.594 o
11 1 21 20607.400 21021.300 171.917 3.849 o
11 1 23 2268.270 2489.830 46.240 48.064 o
11 1 25 1983.130 1930.210 43.868 57.082 o
11 1 27 741.158 776.590 28.455 150.063 o
11 3 1 1171.630 1176.150 37.940 93.427 o
11 3 3 7601.640 7566.710 75.880 13.850 o
11 3 5 8195.110 8337.370 81.809 12.521 o
11 3 7 7383.670 7227.620 133.977 11.587 o
11 3 9 9258.980 9596.510 165.989 8.358 o
11 3 11 2944.120 3092.130 49.797 37.652 o
11 3 13 184.832 182.587 28.455 408.958 o
11 3 15 1127.200 1267.440 35.569 95.489 o
11 3 17 76.503 99.593 30.826 524.494 o
11 3 19 10283.700 9775.540 176.659 7.556 o
11 3 21 5969.720 6243.540 90.108 16.402 o
11 3 23 4005.260 4070.280 73.509 25.504 o
11 3 25 3041.630 3109.910 147.018 18.799 o
11 3 27 1723.710 1694.270 42.683 64.923 o
11 5 1 2340.600 2359.410 119.749 26.699 o
11 5 3 3105.770 3060.120 41.497 37.983 o
11 5 5 3974.620 3936.300 37.940 30.069 o
11 5 7 4781.020 4659.540 79.437 21.446 o
11 5 9 2338.020 2265.740 35.569 51.569 o
11 5 11 2193.500 2264.560 58.096 46.532 o
11 5 13 489.988 571.475 56.910 121.810 o
11 5 15 1824.910 1969.340 85.366 41.509 o
11 5 17 7505.800 7350.920 116.192 12.281 o
11 5 19 21067.100 21427.900 463.582 1.929 o
11 5 21 5779.740 5838.060 60.467 19.050 o
11 5 23 2592.590 2660.560 80.623 34.548 o
11 5 25 591.904 679.368 29.641 173.303 o
11 5 27 63.128 80.623 21.341 891.380 o
11 7 1 1015.200 1003.050 29.641 114.859 o
11 7 3 2292.740 2173.270 61.653 44.731 o
11 7 5 8271.090 8626.660 122.120 10.809 o
11 7 7 6478.710 6809.090 94.851 14.911 o
11 7 9 4569.970 4486.430 82.994 21.892 o
11 7 11 4744.390 4763.870 62.839 22.986 o
11 7 13 8858.170 9275.210 142.276 9.445 o
11 7 15 4959.600 5225.080 133.977 15.339 o
11 7 17 2908.150 2884.640 47.425 39.245 o
11 7 19 7302.950 7525.210 104.336 12.966 o
11 7 21 4966.700 4977.290 97.222 18.892 o
11 7 23 4967.590 4789.960 68.767 21.760 o
11 7 25 2718.360 2748.300 49.797 41.000 o
11 7 27 501.813 483.738 74.695 88.990 o
11 9 1 9462.150 9587.030 96.036 10.410 o
11 9 3 8529.120 8950.340 245.426 6.369 o
11 9 5 11249.700 11901.400 265.582 4.991 o
11 9 7 1953.400 1851.960 64.024 49.709 o
11 9 9 3307.430 3281.830 40.312 35.814 o
11 9 11 7787.980 7793.160 113.821 11.913 o
11 9 13 3339.180 3418.180 46.240 34.275 o
11 9 15 5078.450 5322.310 199.186 10.443 o
11 9 17 995.451 1075.370 48.611 92.504 o
11 9 19 1018.530 1057.580 62.839 76.682 o
11 9 21 79.401 113.821 22.527 739.399 o
11 9 23 2220.420 2301.310 60.467 45.219 o
11 9 25 948.475 873.811 68.767 75.274 o
11 11 1 85.492 136.348 21.341 732.032 o
11 11 3 17001.800 17195.200 180.216 4.655 o
11 11 5 11943.200 12568.900 252.540 5.032 o
11 11 7 5842.680 5870.070 190.887 10.246 o
11 11 9 2577.190 2947.480 123.306 24.103 o
11 11 11 1643.110 1717.980 65.210 54.484 o
11 11 13 2369.620 2441.220 41.497 48.423 o
11 11 15 2243.860 2149.550 61.653 45.387 o
11 11 17 7628.210 7835.850 154.132 10.230 o
11 11 19 3894.140 3893.620 68.767 26.913 o
11 11 21 2321.530 2464.930 50.982 46.186 o
11 11 23 2208.460 2129.400 86.551 37.293 o
11 11 25 145.625 96.036 64.024 153.348 o
11 13 1 392.571 749.320 64.024 107.082 o
11 13 3 1456.940 1484.410 39.126 76.451 o
11 13 5 20455.500 20228.100 295.223 3.001 o
11 13 7 3031.800 2866.860 66.395 34.426 o
11 13 9 692.717 709.008 28.455 159.928 o
11 13 11 899.541 1011.340 33.198 118.380 o
11 13 13 2160.840 2238.470 75.880 40.830 o
11 13 15 212.007 256.097 28.455 362.621 o
11 13 17 2439.670 2620.250 46.240 45.302 o
11 13 19 838.508 903.452 29.641 132.203 o
11 13 21 1807.290 1726.280 58.096 55.442 o
11 13 23 875.867 743.392 39.126 121.393 o
11 15 1 4016.030 4073.830 85.366 23.898 o
11 15 3 256.047 263.210 24.898 365.984 o
11 15 5 4992.820 5573.660 120.935 16.156 o
11 15 7 910.661 1011.340 49.797 96.349 o
11 15 9 3176.890 3366.010 69.952 31.366 o
11 15 11 4350.980 4703.410 111.449 19.022 o
11 15 13 187.907 257.282 26.084 405.404 o
11 15 15 2191.230 2266.930 45.054 50.881 o
11 15 17 101.041 107.893 22.527 692.856 o
11 15 19 1754.610 1659.890 42.683 64.624 o
11 15 21 4353.960 3939.860 126.863 18.055 o
11 17 1 703.741 757.619 49.797 114.905 o
11 17 3 3297.100 3501.170 129.234 20.409 o
11 17 5 1163.280 1169.030 33.198 98.197 o
11 17 7 201.195 238.312 26.084 402.371 o
11 17 9 2015.380 2030.990 33.198 59.402 o
11 17 11 909.695 888.039 26.084 131.342 o
11 17 13 909.502 930.722 24.898 130.925 o
11 17 15 1160.470 1163.110 29.641 101.524 o
11 17 17 2153.960 2113.980 34.383 55.879 o
11 17 19 2504.080 1653.960 92.479 35.005 o
11 19 1 241.042 265.582 24.898 375.281 o
11 19 3 405.003 373.474 26.084 261.956 o
11 19 5 395.200 371.103 28.455 253.849 o
11 19 7 2565.570 2693.760 36.755 45.707 o
11 19 9 989.025 1008.970 27.270 118.973 o
11 19 11 211.968 258.468 22.527 425.197 o
11 19 13 994.608 1031.500 37.940 105.957 o
11 19 15 9.389 17.785 20.156 1558.490 o
11 21 1 1.232 22.527 20.156 1629.710 o
11 21 3 1696.160 1745.250 56.910 57.733 o
11 21 5 1097.570 1118.050 28.455 107.277 o
11 21 7 1319.930 1259.140 46.240 79.214 o
11 21 9 378.275 359.247 22.527 292.796 o
11 21 11 312.150 288.109 52.168 168.646 o
12 0 0 6401.920 6609.900 60.467 17.037 o
12 0 4 63309.100 62230.300 464.768 0.722 o
12 0 8 13455.200 13544.700 183.773 5.779 o
12 0 12 42686.400 43809.100 240.683 1.453 o
12 0 16 22570.800 23116.300 161.246 3.527 o
12 0 20 7972.190 8206.950 138.719 10.520 o
12 0 24 4199.720 4440.200 71.138 24.440 o
12 2 0 11182.800 11173.400 58.096 9.450 o
12 2 2 12194.700 12559.400 105.521 7.757 o
12 2 4 16673.900 16760.100 194.444 4.599 o
12 2 6 4291.560 4350.090 41.497 27.292 o
12 2 8 2139.790 2100.940 40.312 54.380 o
12 2 10 687.600 845.356 34.383 141.341 o
12 2 12 140.880 154.132 29.641 443.428 o
12 2 14 8253.740 8337.370 62.839 13.068 o
12 2 16 10051.200 10154.900 69.952 10.393 o
12 2 18 16329.200 16822.900 190.887 4.696 o
12 2 20 924.636 1058.770 45.054 100.434 o
12 2 22 1273.580 1210.530 82.994 53.393 o
12 2 24 3286.780 3360.080 55.725 33.289 o
12 2 26 213.271 253.725 21.341 439.402 o
12 4 0 1151.320 1182.080 52.168 80.903 o
12 4 2 3704.210 3776.240 37.940 31.978 o
12 4 4 3048.420 2856.190 88.922 29.522 o
12 4 6 12147.200 12360.200 103.150 7.865 o
12 4 8 15519.800 15503.300 100.779 6.059 o
12 4 10 3012.830 2992.540 43.868 38.600 o
12 4 12 2161.730 2275.230 75.880 40.660 o
12 4 14 4451.590 4799.440 111.449 18.715 o
12 4 16 2395.980 2770.820 199.186 13.634 o
12 4 18 26287.900 26624.600 746.949 0.941 o
12 4 20 3355.150 3575.870 230.013 10.120 o
12 4 22 3755.150 3878.210 94.851 23.733 o
12 4 24 3202.030 3207.140 58.096 33.882 o
12 4 26 2249.640 2187.490 71.138 41.878 o
12 6 0 0.098 11.856 20.156 1717.430 o
12 6 2 2523.050 2485.090 47.425 44.823 o
12 6 4 9442.300 9495.730 137.533 9.191 o
12 6 6 1564.270 1543.690 45.054 69.122 o
12 6 8 5215.570 5266.580 62.839 20.932 o
12 6 10 1640.190 1606.530 122.120 30.710 o
12 6 12 5397.810 5681.550 65.210 19.794 o
12 6 14 998.828 1145.320 97.222 48.413 o
12 6 16 776.409 835.871 41.497 121.493 o
12 6 18 360.915 443.427 37.940 208.075 o
12 6 20 1185.390 1182.080 33.198 96.811 o
12 6 22 2856.980 2999.650 47.425 39.192 o
12 6 24 4670.680 4629.900 115.006 18.079 o
12 6 26 7082.920 6900.380 195.629 9.008 o
12 8 0 3.935 65.210 20.156 1369.570 o
12 8 2 16200.900 16283.500 355.690 3.009 o
12 8 4 19641.000 19775.200 202.743 3.832 o
12 8 6 9241.510 9038.080 96.036 10.791 o
12 8 8 3859.380 4034.710 77.066 25.636 o
12 8 10 81.713 133.977 32.012 472.373 o
12 8 12 3737.420 3776.240 104.336 22.564 o
12 8 14 11485.100 11456.800 98.407 8.501 o
12 8 16 328.043 387.702 33.198 247.054 o
12 8 18 3384.900 3300.800 50.982 33.635 o
12 8 20 7987.820 8080.090 77.066 13.049 o
12 8 22 3528.990 3527.260 75.880 28.195 o
12 8 24 857.358 841.799 32.012 129.821 o
12 10 0 15721.500 15220.000 131.605 5.705 o
12 10 2 12131.300 12841.600 234.755 5.281 o
12 10 4 7120.830 6713.050 111.449 13.251 o
12 10 6 1218.630 1164.290 29.641 98.529 o
12 10 8 2678.570 2601.280 59.282 39.706 o
12 10 10 2068.890 2087.900 35.569 57.178 o
12 10 12 2658.580 2633.290 42.683 43.746 o
12 10 14 1244.880 1211.720 39.126 88.556 o
12 10 16 1192.660 1129.910 47.425 84.780 o
12 10 18 2196.820 2113.980 54.539 48.631 o
12 10 20 571.579 614.158 47.425 135.631 o
12 10 22 1129.960 1212.900 40.312 92.272 o
12 10 24 701.764 672.254 30.826 156.308 o
12 12 0 53998.800 56067.400 424.457 0.892 o
12 12 2 80688.900 84031.700 603.487 0.463 o
12 12 4 22045.600 22934.900 186.144 3.456 o
12 12 6 11899.100 12680.300 218.156 5.656 o
12 12 8 10331.900 10721.700 93.665 9.482 o
12 12 10 14626.000 15116.800 115.006 6.232 o
12 12 12 1729.040 1739.320 39.126 65.999 o
12 12 14 7734.430 7937.810 84.180 13.145 o
12 12 16 1010.850 949.692 33.198 112.946 o
12 12 18 2380.900 2495.760 58.096 43.274 o
12 12 20 2236.900 2169.710 36.755 53.437 o
12 12 22 3978.930 3790.470 88.922 23.997 o
12 14 0 14901.400 15569.700 97.222 6.275 o
12 14 2 11126.600 11605.000 115.006 8.307 o
12 14 4 1007.360 949.692 35.569 110.399 o
12 14 6 211.671 269.139 24.898 395.318 o
12 14 8 620.624 685.296 36.755 152.184 o
12 14 10 199.491 239.498 36.755 294.751 o
12 14 12 31.827 75.880 27.270 740.381 o
12 14 14 197.184 214.600 26.084 415.333 o
12 14 16 9056.420 9583.470 183.773 7.893 o
12 14 18 486.953 414.972 23.713 240.182 o
12 14 20 5437.590 5204.930 135.162 14.617 o
12 16 0 2211.820 2193.420 81.809 38.587 o
12 16 2 313.017 292.851 52.168 168.195 o
12 16 4 133.474 150.575 33.198 397.665 o
12 16 6 2788.030 2898.870 60.467 37.342 o
12 16 8 4871.010 4935.790 61.653 22.445 o
12 16 10 2368.900 2323.840 33.198 51.310 o
12 16 12 160.132 148.204 22.527 546.642 o
12 16 14 2930.850 2939.180 40.312 40.154 o
12 16 16 277.199 343.834 21.341 355.894 o
12 16 18 205.141 214.600 21.341 467.204 o
12 18 0 269.223 313.007 26.084 333.192 o
12 18 2 2036.060 2054.700 36.755 57.654 o
12 18 4 327.191 343.834 24.898 304.947 o
12 18 6 419.578 409.043 22.527 267.267 o
12 18 8 471.845 462.397 21.341 246.269 o
12 18 10 2020.450 2117.540 33.198 58.515 o
12 18 12 1514.310 1594.680 35.569 75.191 o
12 18 14 227.143 222.899 18.970 467.695 o
12 18 16 837.774 561.990 75.880 74.924 o
12 20 0 261.104 323.678 32.012 289.311 o
12 20 2 2346.230 2430.550 34.383 50.601 o
12 20 4 1588.040 1490.340 32.012 76.430 o
12 20 6 235.824 252.540 23.713 395.455 o
12 20 8 246.537 272.696 23.713 380.150 o
12 20 10 360.898 369.917 23.713 291.485 o
12 22 0 1106.070 925.979 36.755 104.011 o
13 1 1 2377.620 2315.540 42.683 48.795 o
13 1 3 3618.350 3545.040 86.551 26.057 o
13 1 5 2910.330 2890.570 60.467 36.464 o
13 1 7 665.090 730.350 42.683 132.519 o
13 1 9 1631.820 1638.540 39.126 69.522 o
13 1 11 797.070 918.865 62.839 86.399 o
13 1 13 1135.320 1145.320 35.569 98.011 o
13 1 15 11589.900 11697.500 183.773 6.576 o
13 1 17 5642.350 5656.650 62.839 19.415 o
13 1 19 2435.320 2533.700 58.096 42.549 o
13 1 21 1584.390 1489.150 41.497 71.372 o
13 1 23 409.928 369.917 29.641 243.738 o
13 1 25 1157.910 1178.520 73.509 62.358 o
13 3 1 10443.900 10495.200 155.318 7.914 o
13 3 3 711.700 741.021 26.084 159.961 o
13 3 5 9270.220 9555.020 77.066 11.091 o
13 3 7 6180.700 5992.190 69.952 17.513 o
13 3 9 2627.590 2576.380 59.282 40.255 o
13 3 11 7375.570 7311.800 69.952 14.546 o
13 3 13 13880.700 13994.000 130.420 6.440 o
13 3 15 1012.310 1097.900 37.940 103.142 o
13 3 17 7941.350 7839.400 175.474 9.143 o
13 3 19 3800.330 3816.550 126.863 19.276 o
13 3 21 3546.650 3697.990 139.905 18.231 o
13 3 23 776.111 871.440 53.353 101.527 o
13 3 25 1014.900 1017.270 47.425 94.279 o
13 5 1 9332.580 9130.560 53.353 11.775 o
13 5 3 107.557 175.474 23.713 583.371 o
13 5 5 1107.700 1198.670 40.312 93.563 o
13 5 7 349.452 343.834 28.455 274.194 o
13 5 9 6577.070 6691.710 61.653 16.600 o
13 5 11 14413.400 14164.800 279.809 4.106 o
13 5 13 10632.500 10799.900 141.090 8.128 o
13 5 15 10114.800 10072.000 141.090 8.561 o
13 5 17 5515.170 5702.890 141.090 13.773 o
13 5 19 617.086 563.176 33.198 169.182 o
13 5 21 1466.700 1332.650 34.383 81.533 o
13 5 23 402.945 356.875 27.270 259.571 o
13 5 25 1295.860 1249.660 61.653 67.840 o
13 7 1 2951.350 2928.510 104.336 26.599 o
13 7 3 5695.750 5551.130 103.150 16.496 o
13 7 5 1363.950 1466.630 80.623 51.758 o
13 7 7 892.464 991.189 47.425 100.781 o
13 7 9 2452.620 2523.030 72.324 38.325 o
13 7 11 2628.130 2721.030 58.096 39.926 o
13 7 13 6940.020 7270.300 147.018 11.287 o
13 7 15 703.697 829.943 45.054 120.904 o
13 7 17 1712.410 1720.350 106.707 35.170 o
13 7 19 2847.240 2997.280 56.910 37.309 o
13 7 21 3874.980 4101.100 55.725 28.228 o
13 7 23 426.067 429.199 36.755 201.144 o
13 7 25 4136.100 3559.270 282.181 7.166 o
13 9 1 22983.800 23276.300 247.797 2.972 o
13 9 3 4131.220 3727.630 179.031 13.293 o
13 9 5 2247.050 2334.510 68.767 42.008 o
13 9 7 2198.940 2243.220 87.737 36.566 o
13 9 9 4001.530 4066.720 117.378 19.771 o
13 9 11 5533.450 5462.210 86.551 18.153 o
13 9 13 3606.130 3637.520 75.880 27.618 o
13 9 15 4562.370 5047.240 161.246 13.644 o
13 9 17 1734.510 1726.280 41.497 64.907 o
13 9 19 2700.830 2798.090 64.024 37.545 o
13 9 21 2395.110 2362.970 48.611 46.618 o
13 9 23 44.689 53.353 26.084 785.979 o
13 11 1 36334.500 37222.900 155.318 1.947 o
13 11 3 11004.700 11594.300 129.234 8.052 o
13 11 5 10678.500 10213.000 247.797 5.625 o
13 11 7 854.098 874.997 54.539 95.929 o
13 11 9 2666.500 3015.060 73.509 34.706 o
13 11 11 2444.290 2268.120 50.982 45.910 o
13 11 13 291.890 372.289 40.312 220.068 o
13 11 15 334.198 391.259 32.012 251.164 o
13 11 17 882.166 863.141 34.383 123.523 o
13 11 19 2538.010 2607.210 39.126 45.995 o
13 11 21 436.374 407.858 27.270 241.369 o
13 13 1 11964.400 12117.200 208.671 5.894 o
13 13 3 4320.220 4673.760 41.497 26.496 o
13 13 5 11210.000 11559.900 116.192 8.251 o
13 13 7 8765.760 8580.430 145.833 9.586 o
13 13 9 489.362 416.157 40.312 177.773 o
13 13 11 2215.770 2261.000 37.940 52.730 o
13 13 13 3683.310 3753.710 47.425 31.063 o
13 13 15 1011.110 920.051 33.198 113.893 o
13 13 17 1487.490 1689.530 40.312 71.963 o
13 13 19 377.645 367.546 23.713 285.119 o
13 15 1 39.994 58.096 41.497 373.259 o
13 15 3 281.845 296.408 32.012 286.422 o
13 15 5 2554.980 2466.120 46.240 44.884 o
13 15 7 269.951 250.169 24.898 361.202 o
13 15 9 2833.980 2942.740 58.096 37.359 o
13 15 11 98.494 144.647 21.341 689.877 o
13 15 13 272.970 254.911 20.156 399.352 o
13 15 15 1900.250 1978.820 72.324 46.058 o
13 15 17 2440.180 2290.640 60.467 42.994 o
13 17 1 1892.870 1972.890 50.982 55.325 o
13 17 3 1489.770 1551.990 32.012 78.523 o
13 17 5 2155.310 2232.550 34.383 54.892 o
13 17 7 270.861 237.127 21.341 397.278 o
13 17 9 1997.470 2040.470 40.312 57.218 o
13 17 11 1842.020 1849.590 58.096 53.934 o
13 17 13 2415.220 2415.130 68.767 40.130 o
13 17 15 1723.930 1522.350 94.851 40.446 o
13 19 1 1411.190 1511.680 62.839 61.704 o
13 19 3 230.562 235.941 23.713 406.115 o
13 19 5 1401.830 1380.080 35.569 82.195 o
13 19 7 1028.620 1076.550 28.455 112.783 o
13 19 9 641.830 582.146 26.084 181.589 o
13 19 11 3247.260 2878.720 119.749 22.839 o
13 21 1 821.990 797.931 73.509 74.758 o
13 21 3 2246.290 1898.200 54.539 49.375 o
14 0 2 11821.600 11825.500 256.097 5.062 o
14 0 6 4309.960 4223.220 80.623 23.318 o
14 0 10 4534.850 4570.610 65.210 23.735 o
14 0 14 464.190 416.157 47.425 157.469 o
14 0 18 1647.670 1729.840 62.839 55.571 o
14 0 22 6139.950 5974.400 92.479 16.187 o
14 2 0 29096.200 28616.400 162.432 2.631 o
14 2 2 7140.830 7146.990 139.905 11.533 o
14 2 4 10367.100 10319.700 87.737 9.725 o
14 2 6 20239.100 20541.100 168.360 3.959 o
14 2 8 5445.000 5488.290 52.168 20.773 o
14 2 10 2540.540 2466.120 61.653 40.873 o
14 2 12 4114.990 3877.020 128.048 18.433 o
14 2 14 3633.380 3836.710 129.234 19.297 o
14 2 16 10439.700 10393.300 220.528 6.276 o
14 2 18 8266.000 8637.340 143.462 9.976 o
14 2 20 3201.520 3111.100 43.868 36.669 o
14 2 22 1056.570 1140.580 35.569 102.137 o
14 2 24 549.839 588.074 24.898 200.716 o
14 4 0 1919.650 1969.340 33.198 61.850 o
14 4 2 3997.690 3919.700 47.425 29.034 o
14 4 4 14957.000 14816.900 208.671 4.922 o
14 4 6 2089.430 2007.280 39.126 56.349 o
14 4 8 1017.060 1159.550 41.497 97.462 o
14 4 10 538.713 634.314 43.868 146.678 o
14 4 12 2563.840 2604.840 137.533 21.958 o
14 4 14 6635.800 6658.510 104.336 14.255 o
14 4 16 2591.660 2576.380 71.138 37.379 o
14 4 18 474.731 551.319 52.168 135.505 o
14 4 20 8475.930 8776.050 131.605 10.240 o
14 4 22 505.336 573.846 40.312 164.083 o
14 4 24 598.265 583.331 87.737 67.355 o
14 6 0 28.655 81.809 22.527 972.631 o
14 6 2 1443.410 1447.660 33.198 81.090 o
14 6 4 5000.650 5024.710 59.282 22.129 o
14 6 6 7674.200 7488.460 71.138 13.992 o
14 6 8 16320.800 16852.600 221.713 4.341 o
14 6 10 1970.880 1972.890 40.312 58.279 o
14 6 12 4474.120 4224.410 167.174 13.692 o
14 6 14 464.943 507.451 42.683 166.721 o
14 6 16 1765.380 1608.900 119.749 30.827 o
14 6 18 13129.100 13285.000 87.737 7.460 o
14 6 20 11180.300 11627.500 82.994 8.910 o
14 6 22 5906.440 5841.610 93.665 16.600 o
14 6 24 2022.000 1516.420 58.096 53.731 o
14 8 0 4257.940 4320.450 65.210 25.122 o
14 8 2 5981.380 6217.460 144.647 12.757 o
14 8 4 15591.500 15572.100 147.018 5.509 o
14 8 6 22239.300 22714.400 161.246 3.592 o
14 8 8 10609.800 10852.100 181.402 7.104 o
14 8 10 26951.800 27748.600 282.181 2.355 o
14 8 12 2704.650 2766.080 52.168 40.497 o
14 8 14 70.453 122.120 56.910 198.117 o
14 8 16 4587.230 4495.920 54.539 24.704 o
14 8 18 798.890 877.368 32.012 133.358 o
14 8 20 1312.450 1419.200 34.383 85.509 o
14 8 22 974.611 1025.570 33.198 112.837 o
14 10 0 33591.400 34289.700 269.139 1.896 o
14 10 2 10294.300 10638.700 209.857 6.539 o
14 10 4 1904.610 1849.590 48.611 57.171 o
14 10 6 19992.900 21342.600 368.732 2.497 o
14 10 8 474.308 680.553 41.497 157.798 o
14 10 10 102.055 137.533 35.569 391.869 o
14 10 12 8455.130 8197.470 124.491 10.740 o
14 10 14 2392.190 2385.490 41.497 48.490 o
14 10 16 4794.800 4684.440 115.006 17.794 o
14 10 18 381.872 426.828 30.826 237.963 o
14 10 20 4305.010 4561.130 106.707 19.808 o
14 10 22 8824.580 7621.250 118.563 10.906 o
14 12 0 4652.120 4729.490 54.539 24.074 o
14 12 2 5904.190 6341.950 106.707 15.310 o
14 12 4 4753.240 4645.310 147.018 14.868 o
14 12 6 1889.590 1940.880 60.467 51.513 o
14 12 8 2280.930 2183.940 47.425 49.484 o
14 12 10 19.541 20.156 26.084 934.770 o
14 12 12 291.512 260.839 33.198 281.152 o
14 12 14 493.747 481.367 28.455 212.852 o
14 12 16 2064.120 1930.210 37.940 57.853 o
14 12 18 46.007 61.653 27.270 722.043 o
14 12 20 1622.770 1645.660 50.982 63.252 o
14 14 0 1319.080 1428.690 71.138 58.709 o
14 14 2 416.163 441.055 34.383 211.762 o
14 14 4 86.878 77.066 26.084 651.535 o
14 14 6 128.988 109.078 23.713 603.549 o
14 14 8 1013.720 1071.810 30.826 111.476 o
14 14 10 2745.140 2704.430 46.240 41.751 o
14 14 12 150.798 168.360 22.527 545.561 o
14 14 14 2584.930 2753.040 73.509 36.152 o
14 14 16 2047.620 2102.130 53.353 51.105 o
14 14 18 769.575 709.008 32.012 144.305 o
14 16 0 287.779 326.049 34.383 262.638 o
14 16 2 1400.560 1454.770 53.353 68.943 o
14 16 4 3736.470 3613.810 74.695 27.299 o
14 16 6 3755.460 3862.790 68.767 27.561 o
14 16 8 2312.830 2306.060 58.096 44.970 o
14 16 10 882.919 799.117 24.898 139.412 o
14 16 12 1941.940 1880.410 72.324 46.142 o
14 16 14 687.546 527.607 33.198 161.999 o
14 16 16 1901.550 1889.900 96.036 37.147 o
14 18 0 1647.950 1657.510 32.012 72.317 o
14 18 2 904.458 984.075 30.826 122.000 o
14 18 4 1767.410 1768.960 91.294 40.499 o
14 18 6 5526.880 5660.210 86.551 17.971 o
14 18 8 542.748 532.349 30.826 190.169 o
14 18 10 971.564 1019.640 43.868 100.487 o
14 18 12 763.707 633.128 80.623 70.598 o
14 20 0 39.091 35.569 16.599 1536.530 o
14 20 2 4326.200 4238.640 136.348 16.811 o
14 20 4 1948.020 1965.780 271.510 8.683 o
15 1 1 3182.900 3360.080 139.905 19.274 o
15 1 3 1426.340 1438.170 53.353 68.518 o
15 1 5 1541.170 1518.800 42.683 71.428 o
15 1 7 890.044 880.925 41.497 112.171 o
15 1 9 1728.240 1731.020 42.683 64.424 o
15 1 11 2142.670 2272.860 49.797 49.941 o
15 1 13 4116.390 4166.310 86.551 23.277 o
15 1 15 3489.720 3496.430 161.246 15.944 o
15 1 17 8057.670 7940.180 211.043 7.741 o
15 1 19 8557.710 8646.820 170.731 8.782 o
15 1 21 8689.370 8480.830 96.036 11.485 o
15 1 23 819.485 831.129 32.012 133.584 o
15 3 1 1515.210 1477.300 45.054 71.215 o
15 3 3 3193.560 3088.570 60.467 33.872 o
15 3 5 5431.670 5445.610 82.994 18.655 o
15 3 7 3286.390 3441.890 58.096 32.645 o
15 3 9 9405.660 9766.060 119.749 9.685 o
15 3 11 1455.740 1423.950 49.797 70.373 o
15 3 13 11316.300 11642.900 248.983 5.311 o
15 3 15 715.818 812.159 126.863 36.451 o
15 3 17 2369.210 2645.150 119.749 26.060 o
15 3 19 8681.360 8962.200 157.689 9.097 o
15 3 21 6830.460 6900.380 67.581 15.741 o
15 3 23 5310.850 5094.660 165.989 12.506 o
15 5 1 4839.830 4775.730 48.611 23.843 o
15 5 3 15740.400 15855.500 305.893 3.548 o
15 5 5 3360.540 3420.550 58.096 32.273 o
15 5 7 3780.140 3545.040 106.707 22.427 o
15 5 9 528.227 586.888 35.569 173.901 o
15 5 11 966.995 922.422 92.479 53.458 o
15 5 13 5943.640 6087.040 115.006 14.863 o
15 5 15 3432.420 3518.960 75.880 28.650 o
15 5 17 3396.670 3590.100 48.611 33.024 o
15 5 19 2639.800 2748.300 48.611 42.007 o
15 5 21 1789.180 1869.740 36.755 64.261 o
15 5 23 4570.030 4109.400 77.066 23.097 o
15 7 1 4595.920 4443.750 113.821 18.530 o
15 7 3 1502.580 1586.380 52.168 65.789 o
15 7 5 4638.600 5008.110 132.791 16.069 o
15 7 7 6449.380 6149.880 177.845 10.456 o
15 7 9 852.082 1128.720 66.395 76.893 o
15 7 11 2178.410 2137.700 103.150 32.295 o
15 7 13 1684.750 1793.860 72.324 49.751 o
15 7 15 994.034 956.806 35.569 111.003 o
15 7 17 1736.000 1767.780 40.312 64.975 o
15 7 19 278.971 270.324 32.012 292.972 o
15 7 21 1484.830 1441.730 43.868 73.261 o
15 9 1 3976.280 3954.090 135.162 17.785 o
15 9 3 2148.700 2049.960 74.695 42.222 o
15 9 5 6114.790 5847.540 163.617 11.623 o
15 9 7 6149.220 6074.000 157.689 11.855 o
15 9 9 3548.320 3599.580 78.252 27.567 o
15 9 11 2140.360 2122.280 68.767 44.103 o
15 9 13 139.319 150.575 36.755 346.994 o
15 9 15 1218.380 1317.240 61.653 68.884 o
15 9 17 1106.540 1345.690 54.539 77.558 o
15 9 19 967.584 971.033 37.940 109.309 o
15 9 21 1632.640 1509.310 119.749 31.755 o
15 11 1 3258.670 3363.640 111.449 23.487 o
15 11 3 279.821 278.624 28.455 317.964 o
15 11 5 4859.890 4819.600 135.162 15.664 o
15 11 7 5572.370 5681.550 115.006 15.676 o
15 11 9 344.106 368.732 32.012 251.585 o
15 11 11 484.773 499.151 32.012 200.380 o
15 11 13 126.692 167.174 30.826 431.893 o
15 11 15 44.523 97.222 27.270 683.010 o
15 11 17 4553.100 4652.420 109.078 18.909 o
15 11 19 2606.910 2574.010 91.294 31.963 o
15 13 1 3345.880 3596.020 42.683 34.156 o
15 13 3 15.364 29.641 26.084 932.378 o
15 13 5 3652.440 3803.510 41.497 31.805 o
15 13 7 4556.720 4433.080 79.437 22.391 o
15 13 9 620.972 663.954 28.455 172.927 o
15 13 11 617.278 639.056 30.826 169.670 o
15 13 13 67.547 78.252 24.898 734.497 o
15 13 15 64.752 79.437 24.898 740.316 o
15 13 17 1517.360 1401.420 34.383 78.721 o
15 15 1 1759.860 1836.550 42.683 62.647 o
15 15 3 4800.020 4793.510 62.839 22.770 o
15 15 5 6390.540 6881.410 79.437 15.852 o
15 15 7 5253.200 5331.790 103.150 17.451 o
15 15 9 2432.680 2552.670 53.353 43.823 o
15 15 11 1935.740 1929.020 73.509 45.449 o
15 15 13 587.582 616.529 28.455 181.862 o
15 15 15 1282.620 1058.770 43.868 85.982 o
15 17 1 243.992 295.223 24.898 363.410 o
15 17 3 928.944 962.734 75.880 67.516 o
15 17 5 2981.450 2930.880 100.779 27.194 o
15 17 7 1801.860 1872.110 39.126 62.976 o
15 17 9 244.647 265.582 27.270 350.786 o
15 17 11 2550.510 2357.040 59.282 41.954 o
15 19 1 1247.370 1243.730 35.569 90.703 o
15 19 3 2173.120 1548.440 46.240 56.165 o
15 19 5 390.763 355.690 37.940 211.109 o
16 0 0 6299.020 6326.540 88.922 15.882 o
16 0 4 838.690 783.703 66.395 82.852 o
16 0 8 466.370 476.624 54.539 133.366 o
16 0 12 4527.010 4706.960 119.749 17.788 o
16 0 16 10418.300 11391.600 163.617 7.521 o
16 0 20 21475.400 21074.600 196.815 3.563 o
16 2 0 3614.660 3673.090 48.611 31.511 o
16 2 2 3272.980 3261.680 49.797 34.675 o
16 2 4 8861.140 8503.360 196.815 7.783 o
16 2 6 5830.730 6190.190 100.779 15.942 o
16 2 8 2793.150 2762.520 46.240 41.034 o
16 2 10 2559.200 2550.300 49.797 43.489 o
16 2 12 3455.120 3605.510 82.994 27.166 o
16 2 14 729.871 716.122 61.653 94.979 o
16 2 16 11390.000 11899.000 233.570 5.567 o
16 2 18 6517.710 6683.410 275.067 6.342 o
16 2 20 1939.510 1919.540 68.767 47.440 o
16 2 22 510.692 411.415 29.641 212.645 o
16 4 0 195.980 211.043 24.898 432.744 o
16 4 2 2024.200 2041.660 120.935 28.313 o
16 4 4 16541.000 16135.300 171.917 4.938 o
16 4 6 15349.300 15472.500 125.677 5.840 o
16 4 8 542.226 552.505 43.868 150.782 o
16 4 10 4225.940 4097.550 169.545 13.826 o
16 4 12 18505.500 18161.500 368.732 2.682 o
16 4 14 800.026 816.901 52.168 103.493 o
16 4 16 6869.920 6689.340 60.467 16.162 o
16 4 18 2739.880 2574.010 49.797 41.607 o
16 4 20 45.374 64.024 32.012 564.847 o
16 4 22 1351.080 1214.090 88.922 48.728 o
16 6 0 8154.190 8132.260 141.090 10.319 o
16 6 2 7680.810 7595.160 132.791 11.239 o
16 6 4 3300.620 3467.980 123.306 21.327 o
16 6 6 4633.580 4259.980 112.635 18.767 o
16 6 8 8601.630 8624.290 109.078 11.037 o
16 6 10 686.663 685.296 61.653 97.695 o
16 6 12 1184.670 1222.390 42.683 87.655 o
16 6 14 1721.260 1765.410 67.581 51.779 o
16 6 16 4912.240 5082.810 91.294 19.455 o
16 6 18 746.457 661.583 75.880 76.108 o
16 6 20 331.126 256.097 39.126 231.309 o
16 8 0 864.384 914.123 33.198 124.605 o
16 8 2 2775.130 2873.970 69.952 35.303 o
16 8 4 10299.500 10594.800 196.815 6.869 o
16 8 6 1841.340 1924.280 69.952 48.077 o
16 8 8 11078.400 11945.300 137.533 7.751 o
16 8 10 8062.660 8062.300 106.707 11.837 o
16 8 12 531.452 535.906 29.641 195.553 o
16 8 14 470.485 429.199 37.940 188.272 o
16 8 16 2399.710 2578.750 53.353 44.029 o
16 8 18 2397.960 2271.670 58.096 44.248 o
16 8 20 442.780 365.175 37.940 199.336 o
16 10 0 115.285 141.090 39.126 334.823 o
16 10 2 1271.740 1261.510 41.497 84.624 o
16 10 4 164.388 187.330 36.755 323.227 o
16 10 6 365.074 428.013 33.198 230.991 o
16 10 8 1570.360 1653.960 34.383 73.366 o
16 10 10 422.948 417.343 28.455 238.656 o
16 10 12 1062.650 1097.900 32.012 106.541 o
16 10 14 424.569 444.612 28.455 234.444 o
16 10 16 1973.220 2223.060 73.509 43.526 o
16 10 18 654.461 641.427 32.012 161.648 o
16 12 0 18.966 37.940 22.527 1143.220 o
16 12 2 1909.770 1969.340 32.012 62.457 o
16 12 4 673.137 706.637 27.270 165.037 o
16 12 6 162.681 151.761 23.713 519.456 o
16 12 8 1546.910 1687.160 78.252 49.209 o
16 12 10 922.133 937.836 40.312 110.037 o
16 12 12 622.591 629.571 30.826 169.588 o
16 12 14 1209.610 1112.120 28.455 101.250 o
16 12 16 1239.800 1172.590 43.868 85.454 o
16 14 0 1325.030 1406.160 35.569 84.469 o
16 14 2 885.775 920.051 34.383 121.109 o
16 14 4 460.540 372.289 29.641 229.450 o
16 14 6 77.264 67.581 23.713 766.692 o
16 14 8 322.867 266.767 26.084 317.355 o
16 14 10 488.800 552.505 30.826 198.371 o
16 14 12 2170.010 2245.590 35.569 54.221 o
16 14 14 966.352 982.890 30.826 117.563 o
16 16 0 18743.800 19245.200 442.241 2.170 o
16 16 2 12517.200 12388.700 213.414 5.633 o
16 16 4 9641.440 9627.340 165.989 8.171 o
16 16 6 2460.210 2377.190 118.563 26.484 o
16 16 8 57.900 62.839 24.898 782.979 o
16 16 10 1170.030 1052.840 56.910 77.935 o
16 18 0 2411.350 2474.420 64.024 41.322 o
16 18 2 5984.390 6110.750 139.905 13.116 o
16 18 4 1884.460 1569.780 53.353 57.764 o
17 1 1 1602.280 1616.020 47.425 66.006 o
17 1 3 3272.050 3296.060 47.425 34.947 o
17 1 5 3094.720 3120.590 60.467 34.404 o
17 1 7 956.388 885.668 61.653 82.702 o
17 1 9 166.310 139.905 49.797 221.032 o
17 1 11 6963.540 7067.560 129.234 12.282 o
17 1 13 14497.900 14511.000 139.905 6.036 o
17 1 15 2049.910 1959.850 49.797 53.463 o
17 1 17 2534.790 2468.490 54.539 42.889 o
17 1 19 6395.150 6737.950 101.964 14.657 o
17 1 21 293.387 339.091 53.353 163.054 o
17 3 1 5561.740 5649.540 60.467 19.762 o
17 3 3 4324.950 4373.800 98.407 20.946 o
17 3 5 1127.540 1078.930 40.312 95.379 o
17 3 7 759.335 802.673 65.210 86.904 o
17 3 9 564.501 533.535 90.108 66.096 o
17 3 11 3346.020 3375.500 62.839 31.686 o
17 3 13 54.677 98.407 32.012 526.574 o
17 3 15 2720.530 2888.200 60.467 37.902 o
17 3 17 158.565 182.587 43.868 260.782 o
17 3 19 1279.760 1335.020 87.737 49.550 o
17 3 21 589.988 432.756 50.982 133.500 o
17 5 1 11811.900 11562.300 122.120 7.841 o
17 5 3 5195.270 5193.070 72.324 20.334 o
17 5 5 2594.480 2557.410 58.096 40.946 o
17 5 7 428.853 508.636 73.509 93.469 o
17 5 9 3695.760 3756.080 148.204 16.918 o
17 5 11 1579.190 1708.500 80.623 47.489 o
17 5 13 891.926 832.314 37.940 118.801 o
17 5 15 552.297 622.457 64.024 101.872 o
17 5 17 2359.180 2259.820 74.695 39.429 o
17 5 19 2331.670 2213.580 55.725 46.033 o
17 7 1 2641.580 2667.670 106.707 27.870 o
17 7 3 8558.120 9061.790 205.114 7.527 o
17 7 5 461.200 446.984 80.623 81.974 o
17 7 7 38.108 99.593 28.455 654.167 o
17 7 9 4615.050 4893.110 158.875 13.867 o
17 7 11 1265.090 1069.440 40.312 89.601 o
17 7 13 999.561 1059.960 34.383 108.878 o
17 7 15 966.999 863.141 36.755 114.252 o
17 7 17 987.795 1093.150 43.868 97.852 o
17 7 19 1372.120 1146.510 62.839 66.367 o
17 9 1 1219.490 1220.020 32.012 95.285 o
17 9 3 1470.150 1560.290 33.198 78.367 o
17 9 5 3588.670 3401.580 40.312 33.531 o
17 9 7 625.556 629.571 43.868 138.167 o
17 9 9 1157.010 1100.270 34.383 99.150 o
17 9 11 3846.280 3903.100 41.497 30.471 o
17 9 13 1219.900 1199.860 47.425 82.560 o
17 9 15 2135.350 2112.800 46.240 52.369 o
17 9 17 3614.660 3279.460 125.677 20.443 o
17 11 1 665.760 681.739 26.084 170.235 o
17 11 3 1522.390 1585.190 29.641 78.183 o
17 11 5 1220.670 1177.330 32.012 96.228 o
17 11 7 551.104 487.295 22.527 218.084 o
17 11 9 1065.050 972.219 54.539 85.222 o
17 11 11 339.156 369.917 28.455 273.182 o
17 11 13 853.493 826.386 35.569 125.438 o
17 11 15 666.274 671.068 43.868 132.558 o
17 13 1 5301.510 5482.370 79.437 19.176 o
17 13 3 744.852 662.769 26.084 160.728 o
17 13 5 663.095 741.021 26.084 166.423 o
17 13 7 303.601 324.863 23.713 329.130 o
17 13 9 684.876 649.727 32.012 157.267 o
17 13 11 1067.720 1101.450 60.467 76.903 o
17 13 13 399.314 359.247 28.455 254.426 o
17 15 1 13755.400 14049.700 192.073 5.507 o
17 15 3 3423.420 3373.130 101.964 24.532 o
17 15 5 6344.430 6319.420 118.563 13.967 o
17 15 7 1802.910 1681.230 53.353 58.218 o
17 15 9 1774.000 1587.560 62.839 54.697 o
17 17 1 2471.970 1685.970 55.725 47.470 o
18 0 2 5486.800 5734.910 91.294 17.613 o
18 0 6 6325.930 6423.760 149.390 12.041 o
18 0 10 84.691 116.192 56.910 195.988 o
18 0 14 13674.300 13730.800 259.654 4.519 o
18 0 18 2993.730 3053.000 98.407 27.373 o
18 2 0 6578.930 6609.900 71.138 16.204 o
18 2 2 6303.450 6400.050 69.952 16.916 o
18 2 4 40.330 94.851 41.497 361.016 o
18 2 6 183.982 239.498 34.383 323.915 o
18 2 8 5883.420 5664.950 101.964 16.188 o
18 2 10 4047.070 3942.230 181.402 13.068 o
18 2 12 7074.400 6887.340 123.306 12.577 o
18 2 14 2366.440 2148.370 98.407 32.583 o
18 2 16 706.564 754.063 50.982 112.730 o
18 2 18 5202.440 4459.170 199.186 10.645 o
18 4 0 413.287 443.427 28.455 237.710 o
18 4 2 1572.450 1637.360 40.312 70.418 o
18 4 4 11125.200 11022.800 202.743 6.401 o
18 4 6 15477.300 15461.800 157.689 5.418 o
18 4 8 7473.830 7368.710 206.300 8.275 o
18 4 10 8064.700 7928.330 147.018 10.206 o
18 4 12 2451.780 2409.210 42.683 47.300 o
18 4 14 1615.220 1604.160 42.683 68.471 o
18 4 16 2319.480 2220.690 64.024 43.421 o
18 4 18 1114.000 916.494 74.695 64.990 o
18 6 0 1983.310 2020.320 72.324 44.928 o
18 6 2 9290.080 9591.770 143.462 9.062 o
18 6 4 358.412 369.917 28.455 266.291 o
18 6 6 13244.600 13809.100 219.342 5.209 o
18 6 8 3326.800 3444.260 69.952 30.367 o
18 6 10 1008.000 962.734 32.012 114.063 o
18 6 12 1381.440 1367.030 39.126 80.713 o
18 6 14 1793.770 1790.310 52.168 57.992 o
18 6 16 3294.400 3399.210 59.282 32.523 o
18 8 0 6084.360 6268.440 58.096 18.086 o
18 8 2 1447.640 1473.740 39.126 76.895 o
18 8 4 2396.120 2167.340 67.581 41.781 o
18 8 6 176.389 238.312 26.084 423.008 o
18 8 8 299.209 317.750 26.084 316.451 o
18 8 10 2891.830 2819.430 39.126 41.262 o
18 8 12 258.225 264.396 28.455 332.857 o
18 8 14 478.915 446.984 28.455 220.278 o
18 8 16 417.491 355.690 39.126 200.282 o
18 10 0 2218.730 2256.260 29.641 54.933 o
18 10 2 387.798 394.816 22.527 281.703 o
18 10 4 386.625 418.528 22.527 277.586 o
18 10 6 1779.100 1853.140 45.054 61.014 o
18 10 8 3487.930 3517.770 55.725 31.646 o
18 10 10 44.615 40.312 21.341 1070.560 o
18 10 12 2425.580 2340.440 67.581 40.726 o
18 10 14 62.004 60.467 24.898 774.385 o
18 12 0 295.916 346.205 20.156 352.045 o
18 12 2 3973.810 3997.950 106.707 21.291 o
18 12 4 1620.120 1479.670 54.539 62.986 o
18 12 6 55.904 80.623 21.341 920.166 o
18 12 8 383.330 487.295 28.455 239.968 o
18 12 10 635.161 704.266 32.012 160.085 o
18 12 12 2082.400 1894.640 264.396 9.050 o
18 14 0 1805.050 1767.780 125.677 28.537 o
18 14 2 10219.800 9902.410 225.270 6.292 o
18 14 4 3380.430 3486.950 104.336 24.093 o
18 14 6 2932.470 3076.720 52.168 37.338 o
18 14 8 830.094 799.117 37.940 124.636 o
19 1 1 3368.280 3267.600 52.168 33.655 o
19 1 3 8486.270 8452.380 120.935 10.755 o
19 1 5 1627.780 1657.510 35.569 71.172 o
19 1 7 4351.700 4342.970 101.964 20.502 o
19 1 9 1770.640 1796.230 92.479 39.878 o
19 1 11 30.867 42.683 37.940 451.925 o
19 1 13 1632.850 1671.740 111.449 34.128 o
19 1 15 617.659 674.625 104.336 51.254 o
19 1 17 5331.690 3895.990 112.635 17.762 o
19 3 1 1031.890 1032.690 30.826 111.564 o
19 3 3 414.854 461.211 35.569 204.982 o
19 3 5 1414.070 1439.360 62.839 62.364 o
19 3 7 241.275 297.594 33.198 294.063 o
19 3 9 2540.030 2632.100 75.880 36.266 o
19 3 11 795.181 722.050 35.569 134.810 o
19 3 13 1251.130 1071.810 58.096 74.195 o
19 3 15 4528.750 4127.190 308.265 6.083 o
19 5 1 6557.860 6561.290 150.575 11.709 o
19 5 3 4206.530 4098.730 105.521 20.728 o
19 5 5 4105.730 4033.520 106.707 20.910 o
19 5 7 3646.260 3560.460 56.910 30.499 o
19 5 9 4922.920 4827.900 103.150 18.570 o
19 5 11 4625.440 4666.650 125.677 17.049 o
19 5 13 3890.480 3581.800 66.395 27.920 o
19 5 15 1668.680 1601.790 162.432 20.698 o
19 7 1 1012.580 1030.310 30.826 112.870 o
19 7 3 952.110 962.734 40.312 107.505 o
19 7 5 42.856 73.509 22.527 928.562 o
19 7 7 4056.930 4109.400 49.797 28.062 o
19 7 9 4256.920 4121.260 74.695 24.370 o
19 7 11 2106.900 2146.000 86.551 37.994 o
19 7 13 1321.400 1142.950 37.940 87.849 o
19 9 1 224.675 246.612 18.970 457.859 o
19 9 3 350.427 363.989 23.713 297.212 o
19 9 5 1651.420 1611.280 45.054 66.251 o
19 9 7 3216.580 3062.490 72.324 31.524 o
19 9 9 1251.780 1229.500 36.755 89.864 o
19 9 11 38.167 81.809 23.713 870.360 o
19 9 13 1341.990 1091.970 62.839 67.686 o
19 11 1 805.972 794.374 22.527 151.020 o
19 11 3 1433.080 1404.970 62.839 62.328 o
19 11 5 1897.420 1926.650 49.797 56.134 o
19 11 7 2134.730 2036.920 40.312 54.967 o
19 11 9 2780.430 2569.270 54.539 40.137 o
19 13 1 697.819 700.709 92.479 59.529 o
19 13 3 201.161 279.809 58.096 159.866 o
19 13 5 722.108 666.326 37.940 139.853 o
20 0 0 57.803 80.623 28.455 633.613 o
20 0 4 32922.000 32486.300 464.768 1.420 o
20 0 8 4128.900 3871.090 79.437 24.642 o
20 0 12 7996.240 7416.130 206.300 8.040 o
20 2 0 2.896 3.557 17.785 2206.350 o
20 2 2 3039.450 2947.480 59.282 35.595 o
20 2 4 5019.220 5056.720 59.282 22.029 o
20 2 6 2197.030 2020.320 67.581 44.476 o
20 2 8 5234.440 5157.500 56.910 21.461 o
20 2 10 2717.050 2584.680 49.797 41.772 o
20 2 12 870.455 773.033 48.611 106.181 o
20 2 14 1346.070 1017.270 52.168 77.319 o
20 4 0 4139.730 4267.090 37.940 28.454 o
20 4 2 1499.150 1605.350 73.509 52.958 o
20 4 4 4431.570 4519.630 184.959 12.170 o
20 4 6 4149.530 4434.270 118.563 18.918 o
20 4 8 1953.230 1836.550 42.683 58.908 o
20 4 10 6792.360 6322.980 188.516 9.649 o
20 4 12 1512.040 1394.300 74.695 53.638 o
20 6 0 1032.780 1096.710 26.084 114.120 o
20 6 2 2958.210 2978.310 43.868 39.111 o
20 6 4 1047.330 1010.160 24.898 117.166 o
20 6 6 2250.640 2383.120 59.282 44.843 o
20 6 8 714.853 704.266 29.641 155.152 o
20 6 10 630.233 654.469 34.383 158.418 o
20 6 12 67.633 68.767 30.826 559.103 o
20 8 0 1.124 2.371 18.970 1995.590 o
20 8 2 550.640 557.247 22.527 210.236 o
20 8 4 164.030 179.031 21.341 539.738 o
20 8 6 672.699 688.853 36.755 146.211 o
20 8 8 515.215 564.361 23.713 213.989 o
20 8 10 3720.750 2692.570 174.288 14.766 o
20 10 0 1110.780 1045.730 34.383 102.963 o
20 10 2 333.541 366.361 24.898 297.102 o
20 10 4 1136.700 1198.670 26.084 104.717 o
20 10 6 288.156 251.354 26.084 339.794 o
20 10 8 763.158 441.055 47.425 126.653 o
20 12 0 0.058 0.000 65.210 172.731 o
20 12 2 1919.720 1653.960 94.851 38.331 o
21 1 1 6269.960 6103.640 62.839 17.634 o
21 1 3 6030.050 5785.890 122.120 14.454 o
21 1 5 259.077 263.210 33.198 293.805 o
21 1 7 721.061 707.823 64.024 92.000 o
21 1 9 2665.100 2685.460 192.073 14.128 o
21 1 11 862.773 463.582 48.611 116.224 o
21 3 1 4016.930 3756.080 36.755 30.428 o
21 3 3 1215.360 1208.160 78.252 57.522 o
21 3 5 43.606 46.240 17.785 1326.060 o
21 3 7 951.770 872.626 64.024 80.379 o
21 3 9 2128.580 1914.800 59.282 48.997 o
21 3 11 1377.530 1269.810 68.767 60.703 o
21 5 1 226.105 248.983 17.785 467.825 o
21 5 3 1413.530 1459.510 41.497 76.613 o
21 5 5 3964.030 3530.810 73.509 26.707 o
21 5 7 245.819 259.654 28.455 341.075 o
21 5 9 544.820 529.978 40.312 161.774 o
21 7 1 942.901 898.710 42.683 106.816 o
21 7 3 2385.490 2392.610 62.839 42.306 o
21 7 5 498.335 509.822 23.713 224.496 o
21 7 7 559.847 450.540 39.126 168.610 o
21 9 1 1403.150 1214.090 84.180 50.835 o
21 9 3 575.597 603.487 75.880 82.351 o
22 0 2 6485.100 6349.060 104.336 14.653 o
22 0 6 20396.900 17121.700 386.516 2.480 o
22 2 0 85.302 94.851 16.599 981.113 o
22 2 2 1120.530 1051.660 50.982 85.427 o
22 2 4 2563.650 2349.920 34.383 48.280 o
22 2 6 278.911 151.761 28.455 353.381 o
22 4 0 5901.940 5641.240 67.581 18.560 o
22 4 2 225.839 230.013 27.270 374.304 o
22 4 4 1522.780 1329.090 62.839 61.309 o
22 6 0 2068.270 1978.820 75.880 42.892 o
;
_iucr_refine_instructions_details
;
TITL biindandione_dw_cuka_100k_a.res in Fdd2
REM Old TITL Biindandione_DW_CuKa_100K in Fdd2
REM SHELXT solution in Fdd2: R1 0.066, Rweak 0.020, Alpha 0.001
REM <I/s> 1.878 for 161 systematic absences, Orientation as input
REM Flack x = 0.021 ( 0.053 ) from 2388 Parsons' quotients
REM Formula found by SHELXT: C36 O6
CELL 1.54184 18.0174 20.9221 26.0847 90 90 90
ZERR 32 0.0001 0.0002 0.0002 0 0 0
LATT -4
SYMM -X,-Y,+Z
SYMM 0.25+X,0.25-Y,0.25+Z
SYMM 0.25-X,0.25+Y,0.25+Z
SFAC C H O
UNIT 576 320 96

L.S. 10
PLAN  20
SIZE 0.041 0.077 0.087
TEMP -173
CONF
BOND
FMAP 2
list 4
MORE -1
BOND $H
ACTA
WGHT 0.01084 5.336866
FVAR 0.091839
REM <olex2.extras>
REM <HklSrc "%.\\bindandione_merged.hkl">
REM </olex2.extras>

O001  3     0.61309  0.23438  0.42945  11.00000  0.02672  0.02264  0.01435 =
 -0.00063  0.00136 -0.00443
O002  3     0.45005  0.11263  0.63386  11.00000  0.02529  0.03488  0.01510 =
 0.00071  0.00277 -0.00851
O003  3     0.65045  0.27707  0.60654  11.00000  0.02791  0.02552  0.01501 =
 0.00196 -0.00489 -0.00587

O004  3     0.51041  0.36719  0.56850  11.00000  0.03059  0.03154  0.01441 =
 -0.00069 -0.00135 -0.00213
O005  3     0.55046  0.40568  0.39138  11.00000  0.03385  0.03025  0.01495 =
 -0.00010  0.00005 -0.00718
O006  3     0.39099  0.20858  0.36612  11.00000  0.03218  0.02505  0.01724 =
 -0.00453 -0.00218  0.00008

C007  1     0.65151  0.27837  0.55985  11.00000  0.01770  0.01691  0.01541 =
 0.00135 -0.00230 -0.00081
C008  1     0.56398  0.18809  0.53893  11.00000  0.01541  0.01712  0.01344 =
 0.00125 -0.00075 -0.00088
C009  1     0.68611  0.30962  0.47653  11.00000  0.01683  0.01634  0.01708 =
 0.00095  0.00116  0.00034
C00A  1     0.47422  0.10634  0.54307  11.00000  0.01765  0.01857  0.01509 =
 0.00014  0.00024 -0.00155
C00B  1     0.52087  0.12439  0.45740  11.00000  0.01928  0.01871  0.01496 =
 -0.00134  0.00078 -0.00156

C00C  1     0.57321  0.44878  0.52073  11.00000  0.02166  0.02170  0.01694 =
 -0.00255 -0.00258  0.00445

C00D  1     0.47225  0.07721  0.44047  11.00000  0.02178  0.01844  0.01705 =
 -0.00235  0.00072 -0.00229
C00E  1     0.69592  0.32371  0.52838  11.00000  0.01608  0.01659  0.01765 =
 0.00096 -0.00210  0.00025

C00F  1     0.46197  0.31878  0.45917  11.00000  0.01892  0.02139  0.01438 =
 -0.00066 -0.00085  0.00339

C00G  1     0.61155  0.23502  0.52340  11.00000  0.01669  0.01679  0.01444 =
 0.00056 -0.00002 -0.00038
C00H  1     0.42433  0.04535  0.47409  11.00000  0.02125  0.01954  0.01940 =
 -0.00220  0.00102 -0.00282
C00I  1     0.52128  0.14040  0.50970  11.00000  0.01601  0.01626  0.01444 =
 -0.00028 -0.00014 -0.00075
C00J  1     0.63359  0.25529  0.47070  11.00000  0.01759  0.01732  0.01435 =
 0.00031  0.00064  0.00038
C00K  1     0.42571  0.05904  0.52616  11.00000  0.02010  0.02102  0.01742 =
 -0.00157  0.00181 -0.00425

C00L  1     0.50735  0.36740  0.47472  11.00000  0.01857  0.02180  0.01468 =
 -0.00094 -0.00092  0.00280
C00M  1     0.32634  0.18788  0.47249  11.00000  0.02425  0.02318  0.01879 =
 -0.00149 -0.00040  0.00032
C00N  1     0.45647  0.29893  0.40348  11.00000  0.02084  0.02449  0.01414 =
 -0.00226 -0.00121  0.00151
C00O  1     0.54867  0.40963  0.43796  11.00000  0.02205  0.02182  0.01610 =
 -0.00016 -0.00079  0.00134
C00P  1     0.30832  0.18722  0.52433  11.00000  0.02578  0.02565  0.01929 =
 -0.00092  0.00109 -0.00039
C00Q  1     0.37759  0.23306  0.45582  11.00000  0.02023  0.02161  0.01660 =
 -0.00148 -0.00048  0.00275
C00R  1     0.41125  0.27751  0.48882  11.00000  0.01884  0.02145  0.01535 =
 -0.00095 -0.00004  0.00388
C00S  1     0.60163  0.48881  0.55840  11.00000  0.02726  0.02359  0.01869 =
 -0.00491 -0.00343  0.00475
C00T  1     0.52609  0.39093  0.52713  11.00000  0.02190  0.02294  0.01435 =
 -0.00087 -0.00081  0.00433
C00U  1     0.58698  0.45946  0.46886  11.00000  0.02167  0.01977  0.01701 =
 -0.00028 -0.00229  0.00318

C00V  1     0.54543  0.17904  0.59510  11.00000  0.02086  0.02290  0.01405 =
 0.00102 -0.00077 -0.00449

C00W  1     0.40526  0.24185  0.40315  11.00000  0.02227  0.02297  0.01412 =
 -0.00236 -0.00115  0.00341

C00X  1     0.76968  0.39307  0.45389  11.00000  0.02146  0.01911  0.02674 =
 0.00340  0.00292 -0.00232
C00Y  1     0.72265  0.34382  0.43840  11.00000  0.02103  0.01795  0.02092 =
 0.00233  0.00350 -0.00117
C00Z  1     0.48432  0.12937  0.59597  11.00000  0.01975  0.02339  0.01415 =
 0.00066  0.00104 -0.00246

C010  1     0.65855  0.55163  0.49023  11.00000  0.02998  0.02073  0.02527 =
 -0.00249 -0.00606 -0.00034

C011  1     0.77901  0.40790  0.50591  11.00000  0.01990  0.01859  0.02861 =
 0.00274 -0.00079 -0.00251

C012  1     0.63050  0.51057  0.45279  11.00000  0.02704  0.02138  0.02099 =
 -0.00089 -0.00342 -0.00003
C013  1     0.39151  0.27705  0.54090  11.00000  0.02246  0.02466  0.01634 =
 -0.00190  0.00056  0.00181
C014  1     0.64401  0.54100  0.54249  11.00000  0.02917  0.02294  0.02451 =
 -0.00410 -0.00700  0.00319
C015  1     0.34047  0.23182  0.55755  11.00000  0.02408  0.02593  0.01654 =
 -0.00076  0.00117 -0.00078

C016  1     0.74196  0.37338  0.54402  11.00000  0.01933  0.01870  0.02210 =
 0.00155 -0.00257 -0.00258
H00Y  2     0.71414  0.33167  0.39767  11.00000  0.04006  0.04877  0.02827 =
 -0.00314  0.00373 -0.00399
H00X  2     0.79806  0.42113  0.42519  11.00000  0.03785  0.04029  0.06194 =
 0.00472  0.00613 -0.01678
H011  2     0.81551  0.44749  0.51823  11.00000  0.03331  0.03594  0.05572 =
 0.00250  0.00223 -0.01996
H016  2     0.74966  0.38469  0.58430  11.00000  0.05937  0.03080  0.02718 =
 0.00277  0.00262 -0.01187
H00B  2     0.55791  0.14820  0.43074  11.00000  0.03577  0.04140  0.01991 =
 0.00392  0.00217 -0.01675
H00D  2     0.47187  0.06378  0.39990  11.00000  0.04803  0.05226  0.01508 =
 -0.00453 -0.00660 -0.01165
H00H  2     0.38614  0.00894  0.45929  11.00000  0.05427  0.03574  0.02110 =
 -0.00586 -0.00527 -0.02892

H012  2     0.64157  0.51764  0.41106  11.00000  0.05703  0.03870  0.02533 =
 -0.00288  0.00171 -0.01380
H010  2     0.69130  0.59207  0.47871  11.00000  0.04605  0.03126  0.03981 =
 -0.00671 -0.02086 -0.01184
H014  2     0.66809  0.57516  0.56893  11.00000  0.05664  0.03125  0.07227 =
 -0.00646 -0.03103 -0.00461
H00S  2     0.59140  0.47945  0.59825  11.00000  0.04863  0.04800  0.02444 =
 0.00138 -0.00085  0.00338
H013  2     0.41778  0.31240  0.56644  11.00000  0.04279  0.02644  0.02138 =
 0.00250 -0.01600 -0.00810
H015  2     0.32304  0.23161  0.59806  11.00000  0.04211  0.04922  0.02653 =
 0.00501  0.00064 -0.00767
H00P  2     0.26800  0.15211  0.53972  11.00000  0.03646  0.04396  0.03732 =
 0.00985  0.01609 -0.01274
H00M  2     0.30105  0.15489  0.44466  11.00000  0.04241  0.04262  0.02918 =
 -0.01227  0.00395 -0.00357
H00e  2     0.43571  0.33798  0.37939  11.00000  0.06449  0.02684  0.02675 =
 0.01061 -0.01114  0.00018

H00a  2     0.52732  0.22379  0.61352  11.00000  0.05879  0.02739  0.02322 =
 -0.01071  0.00994 -0.01500
H00c  2     0.59345  0.16119  0.61679  11.00000  0.02282  0.06782  0.04691 =
 0.02235 -0.00933 -0.00738

H00f  2     0.50972  0.28701  0.38688  11.00000  0.03203  0.06363  0.02307 =
 -0.01034  0.00179  0.00199

H00K  2     0.39103  0.03430  0.55397  11.00000  0.03380  0.04194  0.02889 =
 0.00150  0.00563 -0.01298
HKLF 4

END
Q1 1 0.625 0.513889 0.566667 11 0.05 0.1
Q3 1 0.53125 0.402778 0.583333 11 0.05 0.08
Q4 1 0.65625 0.541667 0.455556 11 0.05 0.07
Q5 1 0.484375 0.305556 0.577778 11 0.05 0.07
Q2 1 0.4375 0.25 0.366667 11 0.05 0.09

  REM The information below was added by Olex2.
  REM
  REM R1 = 0.0161 for 4962 Fo > 4sig(Fo) and 0.0163 for all 5026 data
  REM 559 parameters refined using 1 restraints
  REM Highest difference peak 0.0968, deepest hole -0.0924
  REM Mean Shift 0.0001, Max Shift 0.0006.

  REM +++ Tabular Listing of Refinement Information +++
  REM R1_all = 0.0163
  REM R1_gt = 0.0161
  REM wR_ref = 0.0366
  REM GOOF = 1.0550
  REM Shift_max = 0.0006
  REM Shift_mean = 0.0001
  REM Reflections_all = 5026
  REM Reflections_gt = 4962
  REM Parameters = 559
  REM Hole = -0.0924
  REM Peak = 0.0968
  REM Flack = 0.01(3)

  
;
_olex2_submission_special_instructions  'No special instructions were received'
_oxdiff_exptl_absorpt_empirical_details
;
Empirical correction (ABSPACK) includes:
- Absorption correction using spherical harmonics
- Frame scaling
;
_oxdiff_exptl_absorpt_empirical_full_max  1.916
_oxdiff_exptl_absorpt_empirical_full_min  0.654

data_WYlid_Large6_Cub_100K_fm2
_audit_creation_date               2024-11-08
_audit_creation_method
;
Olex2 1.5-alpha
(compiled 2024.11.02 svn.r19aeb66f for OlexSys, GUI svn.r7078)
;
_audit_contact_author_address      ?
_audit_contact_author_email        ?
_audit_contact_author_name         ''
_audit_contact_author_phone        ?
_publ_contact_author_id_orcid      ?
_publ_section_references
;
Bourhis, L.J., Dolomanov, O.V., Gildea, R.J., Howard, J.A.K., Puschmann, H.
 (2015). Acta Cryst. A71, 59-75.

Dolomanov, O.V., Bourhis, L.J., Gildea, R.J, Howard, J.A.K. & Puschmann, H.
 (2009), J. Appl. Cryst. 42, 339-341.

Kleemiss, F., Dolomanov, O.V., Bodensteiner, M., Peyerimhoff, N., Midgley, L.,
Bourhis, L.J., Genoni, A., Malaspina, L.A., Jayatilaka, D., Spencer, J.L.,
White, F., Grundkoetter-Stock, B., Steinhauer, S., Lentz, D., Puschmann, H.,
Grabowsky, S. (2021), Chem. Sci., 12, 1675-1692.
;
_chemical_formula_moiety           'C20 H14 O3 S'
_chemical_formula_sum              'C20 H14 O3 S'
_chemical_formula_weight           334.398
_chemical_oxdiff_formula           'C20 H14 O3 S'
_chemical_oxdiff_usercomment       ZA_Meurer
loop_
  _atom_type_symbol
  _atom_type_scat_dispersion_real
  _atom_type_scat_dispersion_imag
  _atom_type_scat_source
  _atom_type_scat_dispersion_source
 C 0.01470 0.00730 'NoSpherA2: Chem.Sci. 2021, DOI:10.1039/D0SC05526C'
 'Brennan, Cowan, Rev. Sci. Instrum., 1992, 63, 850'
 H 0.00000 0.00000 'NoSpherA2: Chem.Sci. 2021, DOI:10.1039/D0SC05526C'
 'Brennan, Cowan, Rev. Sci. Instrum., 1992, 63, 850'
 O 0.04150 0.02600 'NoSpherA2: Chem.Sci. 2021, DOI:10.1039/D0SC05526C'
 'Brennan, Cowan, Rev. Sci. Instrum., 1992, 63, 850'
 S 0.30360 0.46070 'NoSpherA2: Chem.Sci. 2021, DOI:10.1039/D0SC05526C'
 'Brennan, Cowan, Rev. Sci. Instrum., 1992, 63, 850'

_space_group_crystal_system        'orthorhombic'
_space_group_IT_number             61
_space_group_name_H-M_alt          'P b c a'
_space_group_name_Hall             '-P 2ac 2ab'
loop_
  _space_group_symop_id
  _space_group_symop_operation_xyz
 1 x,y,z
 2 x+1/2,-y+1/2,-z
 3 -x,y+1/2,-z+1/2
 4 -x+1/2,-y,z+1/2
 5 -x,-y,-z
 6 -x-1/2,y-1/2,z
 7 x,-y-1/2,z-1/2
 8 x-1/2,y,-z-1/2

_symmetry_Int_Tables_number        61
_cell_length_a                     14.4765(2)
_cell_length_b                     9.1539(1)
_cell_length_c                     23.3338(4)
_cell_angle_alpha                  90
_cell_angle_beta                   90
_cell_angle_gamma                  90
_cell_volume                       3092.11(8)
_cell_formula_units_Z              8
_cell_measurement_reflns_used      14663
_cell_measurement_temperature      99.97(11)
_cell_measurement_theta_max        76.0860
_cell_measurement_theta_min        4.3480
_exptl_absorpt_coefficient_mu      1.447
_exptl_absorpt_correction_T_max    1.000
_exptl_absorpt_correction_T_min    0.490
_exptl_absorpt_correction_type     gaussian
_exptl_absorpt_process_details
;
CrysAlisPro 1.171.42.96a (Rigaku Oxford Diffraction, 2023)
Numerical absorption correction based on gaussian integration over
a multifaceted crystal model
Empirical absorption correction using spherical harmonics,
implemented in SCALE3 ABSPACK scaling algorithm.
;
_exptl_crystal_colour              'clear red'
_exptl_crystal_colour_lustre       clear
_exptl_crystal_colour_primary      red
_exptl_crystal_density_diffrn      1.437
_exptl_crystal_description         block
_exptl_crystal_F_000               1397.831
loop_
  _exptl_crystal_face_index_h
  _exptl_crystal_face_index_k
  _exptl_crystal_face_index_l
  _exptl_crystal_face_perp_dist
 1 -2 1 0.1022
 1 0 0 0.1004
 1 -6 2 0.1029
 -3 -2 16 0.0513
 3 1 -15 0.1094
 -2 1 0 0.1132
 7 -1 -12 0.0880
 -4 4 -11 0.1148
 -5 -4 -9 0.0547
 5 5 8 0.0577
 6 -4 9 0.0967

_exptl_crystal_size_max            0.238
_exptl_crystal_size_mid            0.184
_exptl_crystal_size_min            0.113
loop_
  _exptl_oxdiff_crystal_face_indexfrac_h
  _exptl_oxdiff_crystal_face_indexfrac_k
  _exptl_oxdiff_crystal_face_indexfrac_l
  _exptl_oxdiff_crystal_face_x
  _exptl_oxdiff_crystal_face_y
  _exptl_oxdiff_crystal_face_z
 0.9944 -2.0009 1.0007 -0.0590 -0.1699 0.2700
 1.0003 -0.0017 -0.0025 0.0850 -0.0275 0.0356
 1.4166 -6.4705 1.9483 -0.3404 -0.5570 0.7575
 -2.6022 -1.8731 15.5006 -0.3967 0.5776 0.7135
 3.3846 1.4654 -15.3921 0.4343 -0.6321 -0.6417
 -1.9968 1.0032 0.0033 -0.0994 0.1481 -0.1683
 7.1563 -1.1237 -11.8070 0.5632 -0.8187 -0.1119
 -3.9200 4.2147 -11.2109 -0.0057 0.0071 -1.0000
 -5.4517 -4.4862 -8.5439 -0.7561 -0.6465 -0.1015
 5.4325 4.5132 8.4830 0.7566 0.6469 0.0957
 5.8284 -4.2207 8.7808 0.1745 -0.1664 0.9705

_diffrn_reflns_av_R_equivalents    0.0000
_diffrn_reflns_av_unetI/netI       0.0203
_diffrn_reflns_Laue_measured_fraction_full  0.9996
_diffrn_reflns_Laue_measured_fraction_max  0.9970
_diffrn_reflns_limit_h_max         20
_diffrn_reflns_limit_h_min         0
_diffrn_reflns_limit_k_max         12
_diffrn_reflns_limit_k_min         0
_diffrn_reflns_limit_l_max         32
_diffrn_reflns_limit_l_min         0
_diffrn_reflns_number              4385
_diffrn_reflns_point_group_measured_fraction_full  0.9996
_diffrn_reflns_point_group_measured_fraction_max  0.9970
_diffrn_reflns_theta_full          56.6504
_diffrn_reflns_theta_max           76.18
_diffrn_reflns_theta_min           4.39
_diffrn_ambient_environment        N~2~
_diffrn_ambient_temperature        99.97(11)
_diffrn_detector                   'CCD plate'
_diffrn_detector_area_resol_mean   4.2047
_diffrn_detector_type              TitanS2
_diffrn_measured_fraction_theta_full  0.9996
_diffrn_measured_fraction_theta_max  0.9970
_diffrn_measurement_details
;
List of Runs (angles in degrees, time in seconds):

  # Type    Start    End  Width  t~exp~   \w     \q     \k     \f   Frames
--------------------------------------------------------------------------
  1  \w   -114.00 -21.00   1.00   60.00    --  -44.42 -53.00-160.00   93
  2  \w     21.00 114.00   1.00   60.00    --   44.42  53.00 -16.00   93
  3  \w     85.00 177.00   1.00  150.00    --  108.00  53.00 -16.00   92
  4  \w     39.00 131.00   1.00  150.00    --  108.00 -53.00-160.00   92
  5  \w   -114.00 -20.00   1.00   60.00    --  -44.42 -57.00 120.00   94
  6  \w    -68.00  25.00   1.00   60.00    --  -44.42  53.00 -16.00   93
  7  \w    -87.00  -6.00   1.00   60.00    --  -44.42 125.00  60.00   81
  8  \w   -114.00 -20.00   1.00   60.00    --  -44.42 -57.00-180.00   94
  9  \w   -114.00 -20.00   1.00   60.00    --  -44.42 -57.00   0.00   94
 10  \w   -113.00 -22.00   1.00   60.00    --  -44.42 -44.00-116.14   91
 11  \w   -115.00 -22.00   1.00   60.00    --  -44.42 -37.00  60.00   93
 12  \w     13.00  42.00   1.00   60.00    --   44.42  80.00-112.78   29
 13  \w     13.00  42.00   1.00   60.00    --   44.42  79.00  10.25   29
 14  \w     13.00  42.00   1.00   60.00    --   44.42  79.00 -45.91   29
 15  \w     13.00  42.00   1.00   60.00    --   44.42  81.00  31.62   29
 16  \w     14.00  42.00   1.00   60.00    --   44.42  77.00 123.81   28
 17  \w    -21.00  75.00   1.00   60.00    --   44.42 -77.00  60.00   96
 18  \w    -25.00  68.00   1.00   60.00    --   44.42 -53.00-160.00   93
 19  \w     13.00  42.00   1.00   60.00    --   44.42  82.00 169.00   29
 20  \w     80.00 177.00   1.00  150.00    --  108.00  69.00-175.39   97
 21  \w     80.00 178.00   1.00  150.00    --  108.00  70.00 -30.20   98
 22  \w     82.00 177.00   1.00  150.00    --  108.00  64.00  73.41   95
 23  \w     83.00 177.00   1.00  150.00    --  108.00  59.00-109.08   94
 24  \w     81.00 177.00   1.00  150.00    --  108.00  68.00 156.17   96
 25  \w     82.00 177.00   1.00  150.00    --  108.00  64.00 136.03   95
 26  \w     83.00 177.00   1.00  150.00    --  108.00  61.00   0.00   94
 27  \w     80.00 177.00   1.00  150.00    --  108.00  69.00 -90.00   97
 28  \w     39.00 133.00   1.00  150.00    --  108.00 -61.00   0.00   94
 29  \w     83.00 177.00   1.00  150.00    --  108.00  61.00 -90.00   94
 30  \w     36.00 138.00   1.00  150.00    --  108.00 -77.00   0.00  102
 31  \w     27.00 107.00   1.00  150.00    --  108.00 -94.00 -30.00   80
 32  \w     83.00 177.00   1.00  150.00    --  108.00  61.00  60.00   94
 33  \w     85.00 177.00   1.00  150.00    --  108.00  54.00 -37.58   92
 34  \w     82.00 177.00   1.00  150.00    --  108.00  62.00  50.44   95
 35  \w     83.00 177.00   1.00  150.00    --  108.00  61.00-180.00   94
 36  \w     80.00 178.00   1.00  150.00    --  108.00  71.00 -24.13   98
 37  \w     83.00 177.00   1.00  150.00    --  108.00  61.00  90.00   94
 38  \w     83.00 177.00   1.00  150.00    --  108.00  61.00-150.00   94
 39  \w     83.00 177.00   1.00  150.00    --  108.00  61.00-143.73   94
 40  \w     83.00 177.00   1.00  150.00    --  108.00  59.00 -98.06   94
 41  \w     27.00 107.00   1.00  150.00    --  108.00 -94.00-120.00   80
 42  \w     81.00 177.00   1.00  150.00    --  108.00  67.00  29.45   96
 43  \w     84.00 177.00   1.00  150.00    --  108.00  56.00  13.57   93
 44  \w     83.00 177.00   1.00  150.00    --  108.00  61.00 -30.00   94
 45  \w     27.00 107.00   1.00  150.00    --  108.00 -94.00   0.00   80
 46  \w     83.00 177.00   1.00  150.00    --  108.00  61.00 120.00   94
 47  \w     81.00 176.00   1.00  150.00    --  108.00  66.00-132.93   95
 48  \w     80.00 178.00   1.00  150.00    --  108.00  71.00   5.70   98
 49  \w     83.00 177.00   1.00  150.00    --  108.00  59.00 108.96   94
 50  \w     81.00 176.00   1.00  150.00    --  108.00  66.00  17.67   95
 51  \w     38.00 112.00   1.00  150.00    --  108.00-125.00 120.00   74
 52  \w     82.00  83.00   1.00  150.00    --  108.00  62.00 131.79    1
;
_diffrn_measurement_device         'four-circle diffractometer'
_diffrn_measurement_device_type    'SuperNova, Dualflex, TitanS2'
_diffrn_measurement_method         '\w scans'
_diffrn_orient_matrix_type        
 'CrysAlisPro convention (1999,Acta A55,543-557)'
_diffrn_orient_matrix_UB_11        0.0851385000
_diffrn_orient_matrix_UB_12        0.0704091000
_diffrn_orient_matrix_UB_13        -0.0027942000
_diffrn_orient_matrix_UB_21        -0.0271839000
_diffrn_orient_matrix_UB_22        0.0933791000
_diffrn_orient_matrix_UB_23        0.0439807000
_diffrn_orient_matrix_UB_31        0.0355073000
_diffrn_orient_matrix_UB_32        -0.0971794000
_diffrn_orient_matrix_UB_33        0.0402454000
_diffrn_oxdiff_digest_hkl
;
014131ac26328ff14d86c85ffc964c30a65578
;
_diffrn_radiation_monochromator    mirror
_diffrn_radiation_probe            x-ray
_diffrn_radiation_type             'Cu K\b'
_diffrn_radiation_wavelength       1.39222
_diffrn_source                     'micro-focus sealed X-ray tube'
_diffrn_source_type                'SuperNova (Cu) X-ray Source'
_reflns_Friedel_coverage           0.0
_reflns_limit_h_max                20
_reflns_limit_h_min                0
_reflns_limit_k_max                12
_reflns_limit_k_min                0
_reflns_limit_l_max                32
_reflns_limit_l_min                0
_reflns_number_gt                  4228
_reflns_number_total               4385
_reflns_threshold_expression       I>=2u(I)
_computing_cell_refinement         'CrysAlisPro 1.171.42.96a (Rigaku OD, 2023)'
_computing_data_collection         'CrysAlisPro 1.171.42.96a (Rigaku OD, 2023)'
_computing_data_reduction          'CrysAlisPro 1.171.42.96a (Rigaku OD, 2023)'
_computing_molecular_graphics      'Olex2 1.5-alpha (Dolomanov et al., 2009)'
_computing_publication_material    'Olex2 1.5-alpha (Dolomanov et al., 2009)'
_computing_structure_refinement   
 'olex2.refine 1.5-alpha (Bourhis et al., 2015)'
_computing_structure_solution      'SHELXT 2018/2 (Sheldrick, 2018)'
_refine_diff_density_max           0.3623
_refine_diff_density_min           -0.3323
_refine_diff_density_rms           0.0746
_refine_ls_d_res_high              0.7169
_refine_ls_d_res_low               9.0840
_refine_ls_goodness_of_fit_ref     1.0682
_refine_ls_hydrogen_treatment      refall
_refine_ls_matrix_type             full
_refine_ls_number_constraints      0
_refine_ls_number_parameters       343
_refine_ls_number_reflns           4385
_refine_ls_number_restraints       534
_refine_ls_R_factor_all            0.0409
_refine_ls_R_factor_gt             0.0389
_refine_ls_restrained_S_all        1.0039
_refine_ls_shift/su_max            0.0007
_refine_ls_shift/su_mean           0.0001
_refine_ls_structure_factor_coef   Fsqd
_refine_ls_weighting_details      
 'w=1/[\s^2^(Fo^2^)+(0.0558P)^2^+1.8120P] where P=(Fo^2^+2Fc^2^)/3'
_refine_ls_weighting_scheme        calc
_refine_ls_wR_factor_gt            0.0986
_refine_ls_wR_factor_ref           0.1000
_olex2_refinement_description
;
1. Rigid body (RIGU) restrains
 C9, S1, C3, C1, C2, C11, C4, O1, O3, C20, C12, C10, C5, C19, C13, C6, C14,
 C18, O2, C8, C7, C15, C17, C16
 with sigma for 1-2 distances of 0.01 and sigma for 1-3 distances of 0.02
 C18, S1, C3, C1, C2, C11, C4, H1a, H1b, H1c, H2a, H2b, H2c, O1, O3, C20, C12,
 C10, C5, C19, C13, C9, C6, C14, O2, C8, H9, C7, H6, C15, C17, H18, H8, H7, C16,
  H15, H17, H16
 with sigma for 1-2 distances of 0.01 and sigma for 1-3 distances of 0.01
;
_olex2_refine_details
;
Refinement using NoSpherA2, an implementation of
NOn-SPHERical Atom-form-factors in Olex2.
Please cite:
F. Kleemiss et al. Chem. Sci. DOI 10.1039/D0SC05526C - 2021
NoSpherA2 implementation of HAR makes use of
tailor-made aspherical atomic form factors calculated
on-the-fly from a Hirshfeld-partitioned electron density (ED) - not from
spherical-atom form factors.

The ED is calculated from a gaussian basis set single determinant SCF
wavefunction - either Hartree-Fock or DFT using selected funtionals
- for a fragment of the crystal.
This fragment can be embedded in an electrostatic crystal field by employing cluster charges
or modelled using implicit solvation models, depending on the software used.
The following options were used:
   SOFTWARE:       ORCA 5.0
   PARTITIONING:   NoSpherA2
   INT ACCURACY:   Normal
   METHOD:         R2SCAN
   BASIS SET:      def2-TZVP
   CHARGE:         0
   MULTIPLICITY:   1
   SOLVATION:      Toluene
   DATE:           2024-10-17_13-37-43
;
loop_
  _atom_site_label
  _atom_site_type_symbol
  _atom_site_fract_x
  _atom_site_fract_y
  _atom_site_fract_z
  _atom_site_U_iso_or_equiv
  _atom_site_adp_type
  _atom_site_occupancy
  _atom_site_refinement_flags_posn
  _atom_site_refinement_flags_adp
 S1 S 0.455887(18) 0.89912(3) 0.437393(11) 0.01012(8) Uani 1.000000 . U
 O3 O 0.49773(6) 0.72009(9) 0.52445(4) 0.01441(17) Uani 1.000000 . U
 O2 O 0.24049(6) 0.41402(10) 0.48718(4) 0.01600(17) Uani 1.000000 . U
 O1 O 0.47481(6) 0.81276(10) 0.30578(4) 0.01735(18) Uani 1.000000 . U
 C20 C 0.42878(7) 0.64219(12) 0.52854(5) 0.01011(19) Uani 1.000000 . U
 C11 C 0.38381(7) 0.61631(11) 0.42449(5) 0.00900(19) Uani 1.000000 . U
 C12 C 0.37090(7) 0.58322(11) 0.48266(5) 0.00950(19) Uani 1.000000 . U
 C19 C 0.39373(8) 0.58212(12) 0.58388(5) 0.0112(2) Uani 1.000000 . U
 C3 C 0.42876(8) 0.73883(12) 0.40127(5) 0.01054(19) Uani 1.000000 . U
 C5 C 0.39471(7) 0.58531(12) 0.32426(5) 0.0107(2) Uani 1.000000 . U
 C9 C 0.31961(8) 0.38278(12) 0.37099(5) 0.0125(2) Uani 1.000000 . U
 C10 C 0.36023(7) 0.52009(11) 0.37442(5) 0.00977(19) Uani 1.000000 . U
 C13 C 0.30413(7) 0.48312(12) 0.50891(5) 0.01064(19) Uani 1.000000 . U
 C14 C 0.32157(8) 0.48578(12) 0.57213(5) 0.0115(2) Uani 1.000000 . U
 C4 C 0.43879(8) 0.72672(12) 0.33941(5) 0.0113(2) Uani 1.000000 . U
 C6 C 0.39088(8) 0.51867(13) 0.27136(5) 0.0140(2) Uani 1.000000 . U
 C15 C 0.27608(8) 0.41180(13) 0.61564(5) 0.0151(2) Uani 1.000000 . U
 C18 C 0.42134(8) 0.61074(13) 0.63972(5) 0.0149(2) Uani 1.000000 . U
 C7 C 0.34861(8) 0.38140(13) 0.26778(5) 0.0160(2) Uani 1.000000 . U
 C1 C 0.40990(9) 1.04067(13) 0.39210(5) 0.0159(2) Uani 1.000000 . U
 C8 C 0.31339(8) 0.31561(13) 0.31691(5) 0.0145(2) Uani 1.000000 . U
 C17 C 0.37425(9) 0.53988(15) 0.68413(5) 0.0176(2) Uani 1.000000 . U
 C2 C 0.57779(8) 0.92008(14) 0.42478(6) 0.0165(2) Uani 1.000000 . U
 C16 C 0.30313(9) 0.44086(14) 0.67203(5) 0.0175(2) Uani 1.000000 . U
 H6 H 0.4203(13) 0.568(2) 0.2340(8) 0.028(4) Uani 1.000000 . U
 H7 H 0.3456(13) 0.329(2) 0.2268(7) 0.030(4) Uani 1.000000 . U
 H8 H 0.2815(14) 0.2106(19) 0.3139(7) 0.029(5) Uani 1.000000 . U
 H9 H 0.2915(14) 0.3335(18) 0.4083(7) 0.023(4) Uani 1.000000 . U
 H18 H 0.4770(12) 0.686(2) 0.6484(8) 0.025(4) Uani 1.000000 . U
 H17 H 0.3926(13) 0.562(2) 0.7281(7) 0.031(5) Uani 1.000000 . U
 H16 H 0.2669(13) 0.389(2) 0.7059(7) 0.031(5) Uani 1.000000 . U
 H15 H 0.2215(14) 0.336(2) 0.6068(8) 0.034(5) Uani 1.000000 . U
 H1a H 0.4345(14) 1.024(2) 0.3501(8) 0.033(4) Uani 1.000000 . U
 H1b H 0.3378(12) 1.029(2) 0.3954(8) 0.030(4) Uani 1.000000 . U
 H1c H 0.4314(13) 1.1389(19) 0.4109(8) 0.028(4) Uani 1.000000 . U
 H2a H 0.6100(14) 0.834(2) 0.4487(8) 0.030(4) Uani 1.000000 . U
 H2b H 0.5922(14) 0.910(2) 0.3798(8) 0.034(5) Uani 1.000000 . U
 H2c H 0.5953(15) 1.024(2) 0.4390(9) 0.041(5) Uani 1.000000 . U

loop_
  _atom_site_aniso_label
  _atom_site_aniso_U_11
  _atom_site_aniso_U_22
  _atom_site_aniso_U_33
  _atom_site_aniso_U_12
  _atom_site_aniso_U_13
  _atom_site_aniso_U_23
 S1 0.01212(13) 0.00836(12) 0.00987(13) -0.00169(8) 0.00038(8) -0.00053(8)
 O3 0.0148(4) 0.0148(4) 0.0137(4) -0.0034(3) -0.0027(3) 0.0011(3)
 O2 0.0156(4) 0.0199(4) 0.0125(4) -0.0073(3) 0.0001(3) 0.0001(3)
 O1 0.0240(4) 0.0166(4) 0.0115(4) -0.0064(3) 0.0041(3) 0.0014(3)
 C20 0.0114(4) 0.0093(4) 0.0096(5) 0.0003(4) -0.0015(4) 0.0001(4)
 C11 0.0101(4) 0.0077(4) 0.0092(5) 0.0002(3) 0.0006(3) -0.0003(3)
 C12 0.0111(4) 0.0083(4) 0.0091(5) 0.0005(3) -0.0005(3) -0.0000(3)
 C19 0.0124(4) 0.0124(4) 0.0090(5) 0.0027(4) -0.0012(4) 0.0004(4)
 C3 0.0136(4) 0.0089(4) 0.0092(4) -0.0012(4) 0.0003(3) -0.0002(3)
 C5 0.0124(4) 0.0109(4) 0.0087(5) 0.0002(4) 0.0003(4) -0.0006(4)
 C9 0.0153(5) 0.0094(5) 0.0127(5) -0.0007(4) 0.0012(4) -0.0015(4)
 C10 0.0113(4) 0.0081(4) 0.0099(5) 0.0015(3) 0.0007(3) -0.0013(3)
 C13 0.0115(4) 0.0110(4) 0.0094(5) -0.0006(4) 0.0007(4) 0.0005(4)
 C14 0.0129(5) 0.0118(5) 0.0100(5) 0.0013(4) 0.0007(4) 0.0016(4)
 C4 0.0143(4) 0.0111(5) 0.0085(5) -0.0015(4) 0.0012(4) 0.0003(4)
 C6 0.0179(5) 0.0154(5) 0.0086(5) -0.0001(4) 0.0005(4) -0.0016(4)
 C15 0.0157(5) 0.0169(5) 0.0126(5) 0.0012(4) 0.0023(4) 0.0045(4)
 C18 0.0166(5) 0.0191(5) 0.0091(5) 0.0025(4) -0.0022(4) -0.0008(4)
 C7 0.0203(5) 0.0166(5) 0.0110(5) -0.0014(4) -0.0006(4) -0.0051(4)
 C1 0.0202(5) 0.0100(5) 0.0175(5) -0.0018(4) -0.0029(4) 0.0023(4)
 C8 0.0172(5) 0.0118(5) 0.0146(5) -0.0019(4) 0.0002(4) -0.0044(4)
 C17 0.0193(5) 0.0249(6) 0.0086(5) 0.0044(4) -0.0015(4) 0.0018(4)
 C2 0.0139(5) 0.0176(5) 0.0181(6) -0.0042(4) 0.0021(4) -0.0028(5)
 C16 0.0185(5) 0.0225(6) 0.0115(5) 0.0043(5) 0.0026(4) 0.0064(4)
 H6 0.028(10) 0.034(10) 0.022(8) -0.005(7) 0.006(5) 0.008(5)
 H7 0.042(11) 0.028(10) 0.019(7) -0.007(7) 0.003(5) -0.013(4)
 H8 0.047(12) 0.017(7) 0.024(9) -0.018(5) 0.008(7) -0.010(5)
 H9 0.048(11) 0.009(8) 0.013(7) -0.014(6) 0.008(5) -0.003(4)
 H18 0.016(8) 0.030(10) 0.027(10) -0.008(5) -0.010(5) 0.001(6)
 H17 0.038(11) 0.047(12) 0.010(7) 0.009(8) -0.005(4) 0.001(4)
 H16 0.036(10) 0.041(11) 0.016(8) -0.005(7) 0.005(5) 0.011(5)
 H15 0.045(10) 0.033(10) 0.025(10) -0.023(6) -0.002(6) 0.011(6)
 H1a 0.042(11) 0.032(11) 0.025(7) 0.003(7) 0.005(4) 0.003(4)
 H1b 0.019(7) 0.028(10) 0.042(11) -0.003(4) -0.001(4) 0.007(7)
 H1c 0.030(10) 0.016(7) 0.039(10) -0.006(4) -0.008(6) 0.003(4)
 H2a 0.030(10) 0.024(8) 0.037(10) -0.002(5) -0.009(6) 0.001(5)
 H2b 0.040(11) 0.041(12) 0.022(7) -0.003(7) 0.004(4) -0.009(4)
 H2c 0.047(12) 0.028(7) 0.048(12) -0.015(5) 0.002(7) -0.014(5)

loop_
  _geom_bond_atom_site_label_1
  _geom_bond_atom_site_label_2
  _geom_bond_distance
  _geom_bond_site_symmetry_2
  _geom_bond_publ_flag
 S1 C3 1.7371(11) . ?
 S1 C1 1.7997(12) . ?
 S1 C2 1.7994(12) . ?
 O3 C20 1.2304(13) . ?
 O2 C13 1.2272(14) . ?
 O1 C4 1.2280(14) . ?
 C20 C12 1.4628(15) . ?
 C20 C19 1.4923(15) . ?
 C11 C12 1.4031(15) . ?
 C11 C3 1.4053(14) . ?
 C11 C10 1.5024(15) . ?
 C12 C13 1.4659(15) . ?
 C19 C14 1.3943(15) . ?
 C19 C18 1.3879(15) . ?
 C3 C4 1.4549(15) . ?
 C5 C10 1.4056(15) . ?
 C5 C4 1.4858(15) . ?
 C5 C6 1.3779(15) . ?
 C9 C10 1.3900(15) . ?
 C9 C8 1.4066(16) . ?
 C9 H9 1.062(15) . ?
 C13 C14 1.4969(15) . ?
 C14 C15 1.3867(15) . ?
 C6 C7 1.4001(17) . ?
 C6 H6 1.068(17) . ?
 C15 C16 1.3985(17) . ?
 C15 H15 1.073(18) . ?
 C18 C17 1.3999(17) . ?
 C18 H18 1.078(17) . ?
 C7 C8 1.3918(17) . ?
 C7 H7 1.069(16) . ?
 C1 H1a 1.055(19) . ?
 C1 H1b 1.053(17) . ?
 C1 H1c 1.048(18) . ?
 C8 H8 1.068(16) . ?
 C17 C16 1.4004(18) . ?
 C17 H17 1.077(17) . ?
 C2 H2a 1.075(19) . ?
 C2 H2b 1.074(19) . ?
 C2 H2c 1.036(19) . ?
 C16 H16 1.061(17) . ?

loop_
  _geom_angle_atom_site_label_1
  _geom_angle_atom_site_label_2
  _geom_angle_atom_site_label_3
  _geom_angle
  _geom_angle_site_symmetry_1
  _geom_angle_site_symmetry_3
  _geom_angle_publ_flag
 C1 S1 C3 103.86(5) . . ?
 C2 S1 C3 103.44(5) . . ?
 C2 S1 C1 100.95(6) . . ?
 C12 C20 O3 128.45(10) . . ?
 C19 C20 O3 123.81(10) . . ?
 C19 C20 C12 107.61(9) . . ?
 C3 C11 C12 127.37(10) . . ?
 C10 C11 C12 126.54(9) . . ?
 C10 C11 C3 105.86(9) . . ?
 C11 C12 C20 123.50(10) . . ?
 C13 C12 C20 107.61(9) . . ?
 C13 C12 C11 128.83(10) . . ?
 C14 C19 C20 108.53(9) . . ?
 C18 C19 C20 130.15(11) . . ?
 C18 C19 C14 121.31(11) . . ?
 C11 C3 S1 126.28(8) . . ?
 C4 C3 S1 121.55(8) . . ?
 C4 C3 C11 111.59(9) . . ?
 C4 C5 C10 108.93(9) . . ?
 C6 C5 C10 122.93(10) . . ?
 C6 C5 C4 128.03(10) . . ?
 C8 C9 C10 118.30(10) . . ?
 H9 C9 C10 119.9(8) . . ?
 H9 C9 C8 121.7(9) . . ?
 C5 C10 C11 108.53(9) . . ?
 C9 C10 C11 132.15(10) . . ?
 C9 C10 C5 119.10(10) . . ?
 C12 C13 O2 130.14(10) . . ?
 C14 C13 O2 122.83(10) . . ?
 C14 C13 C12 106.88(9) . . ?
 C13 C14 C19 109.29(9) . . ?
 C15 C14 C19 121.38(11) . . ?
 C15 C14 C13 129.31(11) . . ?
 C3 C4 O1 128.86(10) . . ?
 C5 C4 O1 126.09(10) . . ?
 C5 C4 C3 105.05(9) . . ?
 C7 C6 C5 117.93(11) . . ?
 H6 C6 C5 121.9(10) . . ?
 H6 C6 C7 120.1(10) . . ?
 C16 C15 C14 117.58(11) . . ?
 H15 C15 C14 121.8(10) . . ?
 H15 C15 C16 120.6(10) . . ?
 C17 C18 C19 117.86(11) . . ?
 H18 C18 C19 120.8(10) . . ?
 H18 C18 C17 121.4(10) . . ?
 C8 C7 C6 119.95(11) . . ?
 H7 C7 C6 118.2(10) . . ?
 H7 C7 C8 121.9(10) . . ?
 H1a C1 S1 108.6(11) . . ?
 H1b C1 S1 104.5(10) . . ?
 H1b C1 H1a 112.9(16) . . ?
 H1c C1 S1 105.1(10) . . ?
 H1c C1 H1a 114.4(15) . . ?
 H1c C1 H1b 110.6(15) . . ?
 C7 C8 C9 121.76(11) . . ?
 H8 C8 C9 118.6(9) . . ?
 H8 C8 C7 119.6(9) . . ?
 C16 C17 C18 120.58(11) . . ?
 H17 C17 C18 119.9(11) . . ?
 H17 C17 C16 119.5(11) . . ?
 H2a C2 S1 105.2(11) . . ?
 H2b C2 S1 109.9(11) . . ?
 H2b C2 H2a 110.9(15) . . ?
 H2c C2 S1 106.6(12) . . ?
 H2c C2 H2a 113.7(16) . . ?
 H2c C2 H2b 110.3(16) . . ?
 C17 C16 C15 121.24(11) . . ?
 H16 C16 C15 118.5(10) . . ?
 H16 C16 C17 120.3(10) . . ?

loop_
  _geom_torsion_atom_site_label_1
  _geom_torsion_atom_site_label_2
  _geom_torsion_atom_site_label_3
  _geom_torsion_atom_site_label_4
  _geom_torsion
  _geom_torsion_site_symmetry_1
  _geom_torsion_site_symmetry_2
  _geom_torsion_site_symmetry_3
  _geom_torsion_site_symmetry_4
  _geom_torsion_publ_flag
 S1 C3 C11 C12 -15.96(12) . . . . ?
 S1 C3 C11 C10 169.37(10) . . . . ?
 S1 C3 C4 O1 8.70(12) . . . . ?
 S1 C3 C4 C5 -170.87(9) . . . . ?
 O3 C20 C12 C11 -4.04(14) . . . . ?
 O3 C20 C12 C13 173.32(12) . . . . ?
 O3 C20 C19 C14 -173.22(12) . . . . ?
 O3 C20 C19 C18 7.88(14) . . . . ?
 O2 C13 C12 C20 176.87(13) . . . . ?
 O2 C13 C12 C11 -5.96(15) . . . . ?
 O2 C13 C14 C19 -175.44(12) . . . . ?
 O2 C13 C14 C15 3.05(14) . . . . ?
 O1 C4 C3 C11 -179.58(13) . . . . ?
 O1 C4 C5 C10 -178.96(12) . . . . ?
 O1 C4 C5 C6 4.78(15) . . . . ?
 C20 C12 C11 C3 -22.43(13) . . . . ?
 C20 C12 C11 C10 151.19(10) . . . . ?
 C20 C12 C13 C14 1.36(9) . . . . ?
 C20 C19 C14 C13 -2.09(9) . . . . ?
 C20 C19 C14 C15 179.28(9) . . . . ?
 C20 C19 C18 C17 178.66(12) . . . . ?
 C11 C12 C13 C14 178.53(12) . . . . ?
 C11 C3 C4 C5 0.85(10) . . . . ?
 C11 C10 C5 C4 -1.75(9) . . . . ?
 C11 C10 C5 C6 174.73(9) . . . . ?
 C11 C10 C9 C8 -174.98(12) . . . . ?
 C12 C13 C14 C19 0.48(10) . . . . ?
 C12 C13 C14 C15 178.97(9) . . . . ?
 C19 C14 C15 C16 2.06(13) . . . . ?
 C19 C18 C17 C16 1.49(13) . . . . ?
 C3 C4 C5 C10 0.62(10) . . . . ?
 C3 C4 C5 C6 -175.63(9) . . . . ?
 C5 C10 C9 C8 -1.02(12) . . . . ?
 C5 C6 C7 C8 -0.99(13) . . . . ?
 C9 C8 C7 C6 -0.57(14) . . . . ?
 C13 C14 C15 C16 -176.27(12) . . . . ?
 C14 C15 C16 C17 -0.67(13) . . . . ?
 C15 C16 C17 C18 -1.11(14) . . . . ?

loop_
  _diffrn_refln_index_h
  _diffrn_refln_index_k
  _diffrn_refln_index_l
  _diffrn_refln_intensity_net
  _diffrn_refln_intensity_u
 2 0 0 1869.14 49.28
 4 0 0 1730.18 15.72
 6 0 0 922.53 32.02
 8 0 0 150.91 3.83
 10 0 0 44.35 2.69
 12 0 0 57.07 2.51
 14 0 0 96.57 3.61
 16 0 0 242.11 4.7
 18 0 0 1.27 0.59
 20 0 0 2.04 0.53
 2 1 0 2146.74 11.95
 4 1 0 9838.82 55
 6 1 0 97.1 1.66
 8 1 0 58.17 1.83
 10 1 0 296.99 6.98
 12 1 0 36.19 1.34
 14 1 0 40.09 1.33
 16 1 0 41.09 1.44
 18 1 0 5.02 0.5
 20 1 0 21.47 0.73
 0 2 0 5818.1 17.64
 2 2 0 3063.08 55.58
 4 2 0 4174.15 20.97
 6 2 0 424.94 4.85
 8 2 0 51.37 1.93
 10 2 0 22.85 1.82
 12 2 0 209.48 3.17
 14 2 0 225.71 3.07
 16 2 0 16.46 1.04
 18 2 0 31.49 0.99
 2 3 0 722.15 13.62
 4 3 0 1144.51 19.47
 6 3 0 924.47 9.31
 8 3 0 11.74 1.14
 10 3 0 927.63 10.6
 12 3 0 21.19 0.95
 14 3 0 252.77 4.31
 16 3 0 620.83 8.49
 18 3 0 77.43 1.82
 0 4 0 960.69 14.24
 2 4 0 1.91 0.49
 4 4 0 2.87 0.67
 6 4 0 523.67 8.2
 8 4 0 17.91 1.48
 10 4 0 294.31 8.12
 12 4 0 98.74 2.3
 14 4 0 225.99 2.97
 16 4 0 104.7 1.94
 18 4 0 7.93 0.5
 2 5 0 208.5 3.19
 4 5 0 3.08 0.66
 6 5 0 476.47 10.24
 8 5 0 49.94 1.35
 10 5 0 69.52 1.54
 12 5 0 30.8 1.07
 14 5 0 24.25 1.33
 16 5 0 46.89 1.35
 18 5 0 15.74 0.64
 0 6 0 1848.85 19.3
 2 6 0 262.85 5.14
 4 6 0 30.47 2.04
 6 6 0 925.4 15.89
 8 6 0 18.67 0.91
 10 6 0 100.33 2.67
 12 6 0 37.7 1.3
 14 6 0 2.43 0.66
 16 6 0 1.78 0.73
 2 7 0 448.02 5.91
 4 7 0 411.7 8.64
 6 7 0 417.03 7.21
 8 7 0 26.91 1.23
 10 7 0 96.5 2.39
 12 7 0 24.06 1.21
 14 7 0 179.55 3.55
 16 7 0 100.42 2.42
 0 8 0 117.45 2.52
 2 8 0 26.03 1.07
 4 8 0 64.42 1.73
 6 8 0 1.86 0.66
 8 8 0 143.56 3.37
 10 8 0 125.01 3.77
 12 8 0 5.92 0.73
 14 8 0 7.24 0.88
 2 9 0 29.44 1.09
 4 9 0 3.17 0.73
 6 9 0 34.8 1.38
 8 9 0 81.97 2.66
 10 9 0 78.93 1.98
 12 9 0 160.72 4.88
 14 9 0 1.03 0.81
 0 10 0 1010.57 69.5
 2 10 0 45.24 1.8
 4 10 0 63.88 2.23
 6 10 0 29.5 1.55
 8 10 0 0.75 0.66
 10 10 0 57.25 1.75
 12 10 0 96.58 3.19
 2 11 0 4.03 0.69
 4 11 0 215.55 5.77
 6 11 0 2.23 0.6
 8 11 0 23.95 1.19
 10 11 0 141.4 6.76
 0 12 0 52.55 5.09
 2 12 0 6.23 0.93
 4 12 0 4.01 0.76
 6 12 0 59.31 3.9
 1 1 1 457.91 7.67
 2 1 1 47.78 0.76
 3 1 1 6596.75 47.91
 4 1 1 135.8 2.35
 5 1 1 22.48 0.58
 6 1 1 1215 15.24
 7 1 1 301.81 4.44
 8 1 1 3.4 0.42
 9 1 1 410.62 7.75
 10 1 1 17.37 1.05
 11 1 1 291.69 3.43
 12 1 1 1.73 0.4
 13 1 1 29.46 0.85
 14 1 1 3.94 0.43
 15 1 1 263.13 2.74
 16 1 1 0.53 0.42
 17 1 1 45.61 0.86
 18 1 1 1.79 0.3
 19 1 1 23.15 0.52
 20 1 1 16.88 0.49
 0 2 1 1560.28 17.7
 1 2 1 79.96 1.41
 2 2 1 625.31 8.19
 3 2 1 5584.11 61.23
 4 2 1 4.99 0.32
 5 2 1 1195 11.27
 6 2 1 391.67 4.17
 7 2 1 2135.98 16.54
 8 2 1 154.85 2.39
 9 2 1 464.74 6.57
 10 2 1 173.62 3.32
 11 2 1 1.78 0.37
 12 2 1 11.24 0.5
 13 2 1 0.81 0.34
 14 2 1 17.2 0.7
 15 2 1 212.11 2.66
 16 2 1 1.79 0.47
 17 2 1 200.84 2.1
 18 2 1 38.18 0.69
 19 2 1 158.66 1.98
 1 3 1 71.3 1.42
 2 3 1 236.21 2.44
 3 3 1 240.51 3.47
 4 3 1 1029.94 12.5
 5 3 1 293.22 3.32
 6 3 1 3.81 0.44
 7 3 1 50.34 1.29
 8 3 1 19.73 0.93
 9 3 1 39.26 1.55
 10 3 1 234.41 2.12
 11 3 1 134.08 2.09
 12 3 1 2.29 0.36
 13 3 1 218.49 2.88
 14 3 1 33.07 0.96
 15 3 1 19.14 0.75
 16 3 1 2.79 0.41
 17 3 1 28.79 0.73
 18 3 1 21.81 0.52
 19 3 1 1.01 0.22
 0 4 1 789.15 9.65
 1 4 1 18.74 0.59
 2 4 1 73.39 1.21
 3 4 1 1029.6 12.09
 4 4 1 58.36 1.39
 5 4 1 973.86 18.05
 6 4 1 194.46 2.84
 7 4 1 470.85 6.59
 8 4 1 5.47 0.65
 9 4 1 25.46 0.84
 10 4 1 198.05 3.65
 11 4 1 72.42 1.11
 12 4 1 1.18 0.34
 13 4 1 35.38 0.89
 14 4 1 23.71 0.81
 15 4 1 67.48 1.14
 16 4 1 10.24 0.48
 17 4 1 35.91 0.95
 18 4 1 15.02 0.45
 19 4 1 9.3 0.42
 1 5 1 453.65 4.21
 2 5 1 12.81 0.65
 3 5 1 490.16 4.37
 4 5 1 67.99 1.59
 5 5 1 778.28 13.66
 6 5 1 119.05 2.39
 7 5 1 48.87 1.72
 8 5 1 65.72 1.11
 9 5 1 407.93 7.61
 10 5 1 2.14 0.37
 11 5 1 84.73 1.42
 12 5 1 78.32 1.35
 13 5 1 15.67 0.7
 14 5 1 65.16 1.38
 15 5 1 2.59 0.36
 16 5 1 13.15 0.54
 17 5 1 3.8 0.4
 18 5 1 11.16 0.43
 0 6 1 469.98 10.71
 1 6 1 3.89 0.62
 2 6 1 1.12 0.52
 3 6 1 83.11 1.95
 4 6 1 94.2 2.54
 5 6 1 92.53 2.39
 6 6 1 31.33 0.76
 7 6 1 38.12 0.84
 8 6 1 235.05 3.44
 9 6 1 167.61 1.89
 10 6 1 32.27 0.76
 11 6 1 25.54 1.73
 12 6 1 19.81 0.8
 13 6 1 14.28 0.74
 14 6 1 7.1 0.56
 15 6 1 13.89 0.7
 16 6 1 4.34 0.42
 17 6 1 55.19 2.32
 1 7 1 3.23 0.37
 2 7 1 24.17 0.67
 3 7 1 30.4 0.88
 4 7 1 74.14 1.22
 5 7 1 2.77 0.36
 6 7 1 2.15 0.38
 7 7 1 151.38 1.71
 8 7 1 4.15 0.44
 9 7 1 244.94 3.67
 10 7 1 134.62 1.86
 11 7 1 4.94 0.52
 12 7 1 13.99 0.65
 13 7 1 0.88 0.38
 14 7 1 0.7 0.36
 15 7 1 9.44 0.66
 16 7 1 1.45 0.35
 0 8 1 73.22 1.49
 1 8 1 8.28 0.47
 2 8 1 40.16 1.04
 3 8 1 1.4 0.36
 4 8 1 3.62 0.42
 5 8 1 359.71 6.44
 6 8 1 7.66 0.53
 7 8 1 74.35 1.55
 8 8 1 12.22 0.7
 9 8 1 282.1 5.22
 10 8 1 2.71 0.49
 11 8 1 45.15 1.14
 12 8 1 10.75 0.78
 13 8 1 22.37 0.87
 14 8 1 18.11 0.75
 15 8 1 11.08 0.55
 1 9 1 24.04 0.8
 2 9 1 97.82 1.71
 3 9 1 99.23 1.64
 4 9 1 9.14 0.63
 5 9 1 2.17 0.48
 6 9 1 60.12 1.74
 7 9 1 12.82 0.7
 8 9 1 2.18 0.42
 9 9 1 102.53 1.58
 10 9 1 1.4 0.44
 11 9 1 265.52 4.67
 12 9 1 1.7 0.51
 13 9 1 115.23 4.73
 14 9 1 1.98 0.68
 0 10 1 59.97 2.11
 1 10 1 2.61 0.57
 2 10 1 48.1 1.2
 3 10 1 4 0.49
 4 10 1 6.17 0.57
 5 10 1 84.17 1.57
 6 10 1 20.59 0.91
 7 10 1 26.96 0.95
 8 10 1 6.38 0.57
 9 10 1 18.53 0.79
 10 10 1 0.52 0.41
 11 10 1 34.6 1.14
 12 10 1 2.04 0.34
 1 11 1 183.83 2.89
 2 11 1 1.75 0.5
 3 11 1 339.14 6.05
 4 11 1 43.65 1.34
 5 11 1 16.61 0.77
 6 11 1 106.4 2.48
 7 11 1 33.61 0.91
 8 11 1 55.25 1.19
 9 11 1 123.71 4.36
 10 11 1 4.82 1.06
 0 12 1 90.76 3.09
 1 12 1 77.73 2.1
 2 12 1 29.85 1.1
 3 12 1 52.36 1.25
 4 12 1 46.93 1.01
 5 12 1 224.38 8.61
 6 12 1 2.12 0.45
 1 0 2 351.67 2.27
 2 0 2 347.42 5.73
 3 0 2 2847.84 19
 4 0 2 1349.72 33.63
 5 0 2 139.39 2.55
 6 0 2 444.23 8.93
 7 0 2 730.25 12.76
 8 0 2 6.17 0.75
 9 0 2 454.69 6.55
 10 0 2 78 2.63
 11 0 2 1.05 0.56
 12 0 2 4.11 0.65
 13 0 2 14.2 1.14
 14 0 2 1.1 0.68
 15 0 2 246.68 3.38
 16 0 2 131.32 2.13
 17 0 2 50.91 1.45
 18 0 2 1.84 0.39
 19 0 2 60.09 1.12
 20 0 2 3.58 0.34
 1 1 2 1138.1 18.04
 2 1 2 837.94 10.1
 3 1 2 702.22 8.24
 4 1 2 100.91 1.2
 5 1 2 134.06 1.97
 6 1 2 24.97 0.68
 7 1 2 169.5 2.14
 8 1 2 18.49 0.82
 9 1 2 34.86 1.2
 10 1 2 8.36 4.21
 11 1 2 416.12 3.4
 12 1 2 57.82 1.09
 13 1 2 23.55 0.75
 14 1 2 41.01 1.05
 15 1 2 3.58 0.56
 16 1 2 26.8 0.8
 17 1 2 1.79 0.37
 18 1 2 0.93 0.3
 19 1 2 12.84 0.59
 20 1 2 11.49 0.41
 0 2 2 450.43 5.15
 1 2 2 642.69 5.95
 2 2 2 584.35 7.97
 3 2 2 7.18 0.37
 4 2 2 142.85 1.84
 5 2 2 213.05 2.1
 6 2 2 0.81 0.34
 7 2 2 219.95 3.38
 8 2 2 456.77 7.31
 9 2 2 325.63 4.41
 10 2 2 163.18 3.12
 11 2 2 2.48 0.37
 12 2 2 34.75 0.81
 13 2 2 0.51 0.35
 14 2 2 79.01 1.39
 15 2 2 4.41 0.5
 16 2 2 1.08 0.48
 17 2 2 78.67 1.13
 18 2 2 60.21 0.82
 19 2 2 89.23 1.18
 1 3 2 10 0.43
 2 3 2 346.7 4.01
 3 3 2 4.21 0.38
 4 3 2 51.51 1.04
 5 3 2 595.29 7.86
 6 3 2 234.92 2.66
 7 3 2 4.38 0.49
 8 3 2 351.24 5.19
 9 3 2 79.41 2.23
 10 3 2 227.24 2.19
 11 3 2 291.57 4.5
 12 3 2 115.21 1.59
 13 3 2 175.62 2.61
 14 3 2 63.19 1.24
 15 3 2 42.06 0.97
 16 3 2 113.85 1.48
 17 3 2 0.98 0.31
 18 3 2 20.75 0.49
 19 3 2 27.79 0.77
 0 4 2 386.27 4.28
 1 4 2 1.79 0.31
 2 4 2 237.83 2.52
 3 4 2 218.78 2.26
 4 4 2 33.96 1.01
 5 4 2 191.66 2.84
 6 4 2 1051.86 11.25
 7 4 2 530.25 6.44
 8 4 2 9.95 0.89
 9 4 2 168.4 1.95
 10 4 2 204.28 4
 11 4 2 198.81 2.29
 12 4 2 235.74 3.87
 13 4 2 38.59 0.87
 14 4 2 109.95 1.62
 15 4 2 507.91 4.46
 16 4 2 2.64 0.39
 17 4 2 108.37 3.85
 18 4 2 13.04 0.46
 19 4 2 13.7 0.47
 1 5 2 115.66 1.84
 2 5 2 366.87 3.45
 3 5 2 158.37 2.24
 4 5 2 11.62 0.74
 5 5 2 92.79 1.99
 6 5 2 25.8 1.2
 7 5 2 305.95 4.62
 8 5 2 11.84 0.52
 9 5 2 164.03 2.87
 10 5 2 61.05 1.06
 11 5 2 2.57 0.39
 12 5 2 1.17 0.41
 13 5 2 31.75 0.88
 14 5 2 10.42 0.61
 15 5 2 97.25 1.44
 16 5 2 1.11 0.33
 17 5 2 8.12 0.53
 18 5 2 0.61 0.24
 0 6 2 968.16 17.78
 1 6 2 10.26 0.83
 2 6 2 207.88 3.12
 3 6 2 132.3 2.45
 4 6 2 98.07 2.18
 5 6 2 86.58 2.34
 6 6 2 27.65 0.75
 7 6 2 107.63 2.09
 8 6 2 165.52 2.01
 9 6 2 27.2 0.76
 10 6 2 120.93 1.99
 11 6 2 42.86 0.94
 12 6 2 52.42 1.28
 13 6 2 15.15 0.7
 14 6 2 61.48 1.34
 15 6 2 220.4 2.39
 16 6 2 1.45 0.36
 17 6 2 23.76 0.85
 1 7 2 258.02 2.06
 2 7 2 488.76 7.69
 3 7 2 65.92 1.21
 4 7 2 114.76 2.04
 5 7 2 83.42 1.21
 6 7 2 39.99 0.91
 7 7 2 161.86 1.81
 8 7 2 118.81 2.04
 9 7 2 4.89 0.45
 10 7 2 213.01 3.05
 11 7 2 187.53 2.09
 12 7 2 1.75 0.46
 13 7 2 45.06 1.01
 14 7 2 33.11 0.97
 15 7 2 11.06 0.65
 16 7 2 56.57 1.25
 0 8 2 169.98 2.71
 1 8 2 58.33 1.02
 2 8 2 35.78 0.85
 3 8 2 39.54 0.94
 4 8 2 45.16 0.94
 5 8 2 1.32 0.38
 6 8 2 26.06 1.08
 7 8 2 0.96 0.41
 8 8 2 118.13 1.85
 9 8 2 3.93 0.51
 10 8 2 28.88 0.98
 11 8 2 1.2 0.5
 12 8 2 33.71 0.97
 13 8 2 69.09 1.44
 14 8 2 37.34 1.31
 15 8 2 22.85 0.76
 1 9 2 83.63 1.59
 2 9 2 79.26 1.33
 3 9 2 67.76 1.29
 4 9 2 60.91 1.38
 5 9 2 2.42 0.49
 6 9 2 6.67 0.79
 7 9 2 53.72 1.45
 8 9 2 1.46 0.45
 9 9 2 2.53 0.42
 10 9 2 55.9 1.19
 11 9 2 40.46 1.01
 12 9 2 10.4 0.51
 13 9 2 1.98 0.47
 14 9 2 95 5.37
 0 10 2 175.39 5.58
 1 10 2 15.11 0.77
 2 10 2 3.07 0.52
 3 10 2 22.88 0.86
 4 10 2 34.9 1.04
 5 10 2 7.44 0.6
 6 10 2 2.34 0.49
 7 10 2 153.79 2.83
 8 10 2 1.06 0.47
 9 10 2 150.17 2.76
 10 10 2 45.67 1.06
 11 10 2 61.71 2.76
 12 10 2 93.42 1.52
 1 11 2 11.47 0.66
 2 11 2 6.58 0.63
 3 11 2 9.98 0.8
 4 11 2 46.5 1.51
 5 11 2 0.81 0.5
 6 11 2 2.79 0.45
 7 11 2 68.71 1.59
 8 11 2 67.23 1.3
 9 11 2 1.8 0.54
 10 11 2 3.11 0.67
 0 12 2 78.56 3.03
 1 12 2 22.32 1
 2 12 2 16.75 0.85
 3 12 2 2.61 0.41
 4 12 2 5.07 0.41
 5 12 2 8.54 0.58
 6 12 2 1.71 0.43
 1 1 3 804.88 9.9
 2 1 3 1444.77 16.06
 3 1 3 939.38 7.89
 4 1 3 307.23 3.17
 5 1 3 21.65 0.62
 6 1 3 670.44 7.98
 7 1 3 79.41 1.38
 8 1 3 0.37 0.39
 9 1 3 18.21 0.95
 10 1 3 7.81 0.73
 11 1 3 100.71 1.52
 12 1 3 5.82 0.43
 13 1 3 10.64 0.55
 14 1 3 2.98 0.48
 15 1 3 61.95 1.28
 16 1 3 336 2.43
 17 1 3 17.59 0.59
 18 1 3 183.07 4.83
 19 1 3 1.41 0.26
 20 1 3 6.67 0.68
 0 2 3 636.77 6.63
 1 2 3 48.32 0.71
 2 2 3 1582.23 11.02
 3 2 3 270.23 3.39
 4 2 3 282.7 3.6
 5 2 3 589.53 7.36
 6 2 3 475 5.48
 7 2 3 537.09 6.62
 8 2 3 633.54 7.5
 9 2 3 62.05 1.76
 10 2 3 50.35 1.71
 11 2 3 52.75 1.59
 12 2 3 9.11 0.5
 13 2 3 3.38 0.45
 14 2 3 128.07 1.63
 15 2 3 33.19 0.98
 16 2 3 1.73 0.46
 17 2 3 94.79 1.25
 18 2 3 1.91 0.25
 19 2 3 40.59 0.61
 1 3 3 181.26 2.52
 2 3 3 76.84 1.1
 3 3 3 431.72 5.74
 4 3 3 46.78 0.88
 5 3 3 66.53 1.54
 6 3 3 3.76 0.45
 7 3 3 487.97 4.29
 8 3 3 156.83 2.71
 9 3 3 258.4 6.22
 10 3 3 3.35 0.49
 11 3 3 58.03 1.05
 12 3 3 276.44 3.58
 13 3 3 35.21 0.91
 14 3 3 10.98 0.57
 15 3 3 8.01 0.54
 16 3 3 36.12 0.95
 17 3 3 1.39 0.3
 18 3 3 29.3 0.66
 19 3 3 0.6 0.2
 0 4 3 383.11 4.8
 1 4 3 454.48 5.71
 2 4 3 520.29 6.35
 3 4 3 234.02 3.1
 4 4 3 40.09 1.1
 5 4 3 159.01 2.72
 6 4 3 137.17 2.41
 7 4 3 5.61 0.6
 8 4 3 156.9 3.31
 9 4 3 59.8 1.13
 10 4 3 44.64 0.89
 11 4 3 19.9 0.64
 12 4 3 26.26 0.73
 13 4 3 142.42 1.76
 14 4 3 143.62 1.75
 15 4 3 20.45 0.72
 16 4 3 6.51 0.49
 17 4 3 1.18 0.36
 18 4 3 0.74 0.25
 19 4 3 13.21 0.56
 1 5 3 613.51 8.03
 2 5 3 67.56 1.39
 3 5 3 217.64 3.08
 4 5 3 681.5 9.73
 5 5 3 602.81 9.95
 6 5 3 502.4 6.86
 7 5 3 97.3 2.24
 8 5 3 207.58 4.31
 9 5 3 30.77 0.75
 10 5 3 185.8 2.16
 11 5 3 25.46 0.81
 12 5 3 232.05 2.51
 13 5 3 1.31 0.42
 14 5 3 1.68 0.43
 15 5 3 119.93 1.83
 16 5 3 37.01 0.91
 17 5 3 2.1 0.34
 18 5 3 196.8 3.9
 0 6 3 490.79 6.57
 1 6 3 125.85 2.49
 2 6 3 124.42 2.28
 3 6 3 62.81 1.69
 4 6 3 25.15 1.17
 5 6 3 118.77 2.71
 6 6 3 20.96 0.64
 7 6 3 80.18 1.63
 8 6 3 374.62 5.02
 9 6 3 14.77 0.57
 10 6 3 67.2 1.36
 11 6 3 26.45 0.84
 12 6 3 7.79 0.56
 13 6 3 38.36 1
 14 6 3 34.45 1.09
 15 6 3 2.3 0.4
 16 6 3 1.37 0.35
 17 6 3 8.11 0.46
 1 7 3 9.57 0.48
 2 7 3 10.03 0.51
 3 7 3 57.5 1.15
 4 7 3 2.68 0.52
 5 7 3 3.66 0.38
 6 7 3 1.69 0.37
 7 7 3 599.29 7.29
 8 7 3 1.07 0.35
 9 7 3 29.83 0.82
 10 7 3 155.82 2.22
 11 7 3 4.52 0.56
 12 7 3 4.5 0.58
 13 7 3 15.57 0.73
 14 7 3 2.98 0.48
 15 7 3 3.89 0.44
 16 7 3 72.99 2.84
 0 8 3 580.56 10.29
 1 8 3 3 0.39
 2 8 3 215.66 3.03
 3 8 3 35.73 0.87
 4 8 3 15.67 0.59
 5 8 3 457.41 7.42
 6 8 3 1.73 0.43
 7 8 3 13.6 0.74
 8 8 3 82.29 1.77
 9 8 3 6.11 0.67
 10 8 3 41.61 1.21
 11 8 3 115.14 2.38
 12 8 3 12.95 0.67
 13 8 3 9.23 0.86
 14 8 3 92.12 2.24
 15 8 3 26.65 1.06
 1 9 3 75.74 1.5
 2 9 3 21.65 0.77
 3 9 3 32.91 0.92
 4 9 3 55.61 1.35
 5 9 3 110.35 1.83
 6 9 3 215.29 4.26
 7 9 3 64.34 1.5
 8 9 3 163.37 2.24
 9 9 3 171.28 2.48
 10 9 3 19.65 0.72
 11 9 3 71.26 1.31
 12 9 3 8.94 0.52
 13 9 3 6.09 0.46
 14 9 3 4.49 0.95
 0 10 3 85.61 2.8
 1 10 3 85.65 1.86
 2 10 3 1.37 0.5
 3 10 3 44.8 1.11
 4 10 3 165.99 2.51
 5 10 3 0.99 0.48
 6 10 3 28.65 0.97
 7 10 3 39.34 1.02
 8 10 3 1.84 0.45
 9 10 3 4.21 0.53
 10 10 3 5.52 0.47
 11 10 3 16.93 1.1
 12 10 3 4.99 0.53
 1 11 3 20.09 0.85
 2 11 3 54.48 1.57
 3 11 3 12.21 0.77
 4 11 3 9.43 0.77
 5 11 3 0.92 0.41
 6 11 3 100.14 2.02
 7 11 3 27.34 0.84
 8 11 3 10.86 0.58
 9 11 3 12.27 0.74
 10 11 3 12.41 1.13
 0 12 3 11.79 1.04
 1 12 3 26.15 1.07
 2 12 3 108.41 2.93
 3 12 3 15.85 0.72
 4 12 3 21 0.64
 5 12 3 4.9 0.53
 6 12 3 46.18 1.22
 0 0 4 608.16 11.18
 1 0 4 156.87 5.08
 2 0 4 32.58 0.78
 3 0 4 3.43 0.33
 4 0 4 965.41 19.56
 5 0 4 247.78 7.87
 6 0 4 559.15 10.73
 7 0 4 1.18 0.5
 8 0 4 1169.81 18.41
 9 0 4 628.25 7.73
 10 0 4 16 1.37
 11 0 4 0.47 0.54
 12 0 4 0.3 0.5
 13 0 4 498.55 9.66
 14 0 4 4.41 0.75
 15 0 4 184.3 2.81
 16 0 4 39.79 1.24
 17 0 4 72.51 1.57
 18 0 4 0.66 0.38
 19 0 4 129.28 2.31
 20 0 4 61.95 2.04
 1 1 4 0.76 0.18
 2 1 4 36.91 0.59
 3 1 4 826.75 8.24
 4 1 4 375.74 3.86
 5 1 4 83.83 1.35
 6 1 4 93.83 1.39
 7 1 4 128.31 2.11
 8 1 4 10.24 0.69
 9 1 4 260.77 4.34
[truncated: 19,526,616 more chars]
