# Supplementary material for: Synthesis and quantum crystallographic evaluation of WYLID: YLID’s red rival
Source: J Appl Crystallogr. 2025 Apr 4;58(Pt 3):678–87. doi: 10.1107/S160057672500175X (PMC12135977; doi:10.1107/S160057672500175X)
Supplement: Supplementary file 2 [file j-58-00678-sup2.zip]

Archive with 19 entries (19 files):
- 2393562.cif
- 2393562_WYLID_22keV_MM_file006.fcf
- 2393562_Ylidanhydrat-MoKADW2_MM_file001.fcf
- 2393564.cif
- Biindandione_DW_CuKa_100K_auto.cif
- bindandione_checkcif.pdf
- WYLID-4_22000_abs_checkcif.pdf
- WYLID_22keV_MM.cif
- WYLID_22keV_MM.fcf
- WYLID_22keV_MM_checkcif.pdf
- WYLID_Large6_Cub_100K_fm2_checkcif.pdf
- Ylidanhydrat-MoKADW2_MM.cif
- Ylidanhydrat-MoKADW2_MM.fcf
- Ylidanhydrat-MoKADW2_MM_checkcif.pdf
- Ylidanhydrate-CuKaDW_checkcif.pdf
- Ylidanhydrate_MoKaDW_cut_XRW.cif
- Ylidanhydrate_MoKaDW_cut_XRW_checkcif.pdf
- Ylidanhydrat_MoKaDW_cut_checkcif.pdf
- Ylideanhydrate-20000eV_checkcif.pdf
