# Supplementary material for: Synthesis and quantum crystallographic evaluation of WYLID: YLID’s red rival
Source: J Appl Crystallogr. 2025 Apr 4;58(Pt 3):678–87. doi: 10.1107/S160057672500175X (PMC12135977; doi:10.1107/S160057672500175X)
Supplement: Supplementary file 2 [file j-58-00678-sup2.zip › 2393562.cif]

####################################################################### 
# 
# This file contains crystal structure data downloaded from the 
# Cambridge Structural Database (CSD) hosted by the Cambridge 
# Crystallographic Data Centre (CCDC).
# 
# Full information about CCDC data access policies and citation 
# guidelines are available at http://www.ccdc.cam.ac.uk/access/V1 
# 
# Audit and citation data items may have been added by the CCDC. 
# Please retain this information to preserve the provenance of 
# this file and to allow appropriate attribution of the data. 
# 
#######################################################################

data_Ylidanhydrat-MoKADW2_MM
_database_code_depnum_ccdc_archive 'CCDC 2393562'
loop_
_audit_author_name
_audit_author_address
'Florian Meurer'
;University of Regensburg
Germany
;
_audit_update_record             
;
2024-11-08 deposited with the CCDC.	2025-01-20 downloaded from the CCDC.
;
_audit_creation_method           'MoPro v22                '
_chemical_name_systematic        WYLID
_chemical_name_common            ?
_chemical_formula_moiety         'C20 H14 O3 S'
_chemical_formula_sum            'C20 H14 O3 S'
_chemical_formula_weight         334.375
_chemical_absolute_configuration .

_space_group_crystal_system      orthorhombic
_space_group_IT_number           61
_space_group_name_H-M_alt        'P b c a'
_space_group_name_Hall           '-P 2ac 2ab'

loop_
_atom_type_symbol
_atom_type_description
_atom_type_scat_dispersion_real
_atom_type_scat_dispersion_imag
_atom_type_scat_source
C C 0.0033 0.0016
'Clementi & Roetti 1974. Atomic Data & Nuclear Data Tables. 14, 177'
H H 0.0000 0.0000
'Clementi & Roetti 1974. Atomic Data & Nuclear Data Tables. 14, 177'
O O 0.0106 0.0060
'Clementi & Roetti 1974. Atomic Data & Nuclear Data Tables. 14, 177'
S S 0.1246 0.1234
'Clementi & Roetti 1974. Atomic Data & Nuclear Data Tables. 14, 177'

loop_
_symmetry_equiv_pos_as_xyz
' x , y , z '
' x+1/2 , -y+1/2 , -z '
' -x , y+1/2 , -z+1/2 '
' -x+1/2 , -y , z+1/2 '
' -x , -y , -z '
' -x-1/2 , y-1/2 , z '
' x , -y-1/2 , z-1/2 '
' x-1/2 , y , -z-1/2 '
_cell_length_a                   14.49060(10)
_cell_length_b                   9.1569
_cell_length_c                   23.3290
_cell_angle_alpha                90.
_cell_angle_beta                 90.
_cell_angle_gamma                90.
_cell_volume                     3095.50(2)
_cell_formula_units_Z            8
_cell_measurement_reflns_used    243270
_cell_measurement_temperature    100.00(18)
_cell_measurement_theta_max      51.4760
_cell_measurement_theta_min      2.2260
_exptl_crystal_colour            'clear red'
_exptl_crystal_colour_lustre     clear
_exptl_crystal_colour_primary    red
_exptl_crystal_description       block
_exptl_crystal_size_max          0.16
_exptl_crystal_size_mid          0.083
_exptl_crystal_size_min          0.079
_exptl_crystal_density_diffrn    1.435
_exptl_crystal_F_000             1392
_exptl_absorpt_process_details   
;
CrysAlisPro 1.171.43.93a (Rigaku Oxford Diffraction, 2023)
Numerical absorption correction based on gaussian integration over
a multifaceted crystal model
Empirical absorption correction using spherical harmonics,
implemented in SCALE3 ABSPACK scaling algorithm.
;
_exptl_absorpt_coefficient_mu    0.224
_exptl_absorpt_correction_type   gaussian
_exptl_absorpt_correction_T_max  1.000
_exptl_absorpt_correction_T_min  0.707
_diffrn_radiation_wavelength     0.71073
_diffrn_radiation_type           MoK\a
_diffrn_radiation_source         'rotating anode'
_reflns_Friedel_coverage         ?
_reflns_Friedel_fraction_full    ?
_reflns_Friedel_fraction_max     ?
_diffrn_radiation_monochromator  ?
_diffrn_measurement_device       'four-circle diffractometer'
_diffrn_measurement_device_type  'XtaLAB Synergy R, DW system, HyPix-Arc 150'
_diffrn_measurement_method       '\w scans'
_diffrn_detector_area_resol_mean ?
_diffrn_standards_number         ?
_diffrn_standards_interval_count ?
_diffrn_standards_interval_time  ?
_diffrn_standards_decay_%        ?
_diffrn_reflns_number            9749
_diffrn_reflns_av_R_equivalents  0.0000
_diffrn_reflns_av_sigmaI/netI    0.00707
_diffrn_reflns_limit_h_min       0
_diffrn_reflns_limit_h_max       26
_diffrn_reflns_limit_k_min       0
_diffrn_reflns_limit_k_max       16
_diffrn_reflns_limit_l_min       0
_diffrn_reflns_limit_l_max       42
_diffrn_reflns_theta_min         2.24
_diffrn_reflns_theta_max         40.25
_reflns_number_total             9474
_reflns_number_gt                7938
_diffrn_ambient_temperature      100.00(18)
_reflns_threshold_expression     'I > 2 \s(I)'
_computing_data_collection       ?
_computing_cell_refinement       ?
_computing_data_reduction        ?
_computing_structure_solution    ?
_computing_structure_refinement  'MoPro (J. Appl. Cryst. 2005, 38, 38-54)'
_computing_molecular_graphics    ?
_computing_publication_material  ?
_iucr_refine_instructions_details 
;
! MoPro v22 10/05/2024 15:32:49
! molecular file: D:\Dropbox\Dropbox\Dateien\Promotion\Projects\Ylide_project\M
#odels\MM-MoKa\Ylidanhydrate_MoKaDW_cut_39.par
! reflections hkl file : D:\Dropbox\Dropbox\Dateien\Promotion\Projects\Ylide_pr
#oject\Models\MM-MoKa\ylidanhydrate-MoKaDW_merged.hkl refin. vs. F^2
! atomic table file : D:\from_desktop\Data_FM\NiP3_MoProRef\final_model\mopro_v
#20_cub.tab
! wave functions file : D:\from_desktop\Data_FM\NiP3_MoProRef\final_model\WAVEF
! anomalous scattering file : D:\Dropbox\Dropbox\Dateien\Promotion\Projects\cha
#rge_density\NiP3\MoPro_022021\MoProSuite\LibMoPro\asf_Kissel.dat
! Constraints file : D:\Dropbox\Dropbox\Dateien\Promotion\Projects\Ylide_projec
#t\Models\MM-MoKa\CONSTRAIN.txt
! Restraints file : D:\Dropbox\Dropbox\Dateien\Promotion\Projects\Ylide_project
#\Models\MM-MoKa\RESTRAIN.txt
! RF factor = 1.587 % RI factor = 1.274%
! wR2F factor = 0.674 % wR2I factor = 1.335%
! g.o.f.(F**2) = 1.057 Nvar= 756 Nref= 9474 Nfree= 0 0.06<sinT/l< 0.91

! P00 Dip Qua Oct Hex l=5 l=6
! S nl = 2 2 2 3 4 5 6
! S zeta= 3.851 3.851 3.851 3.851 3.851 3.851 3.851
! O nl = 2 2 2 3 4 5 6
! O zeta= 4.466 4.466 4.466 4.466 4.466 4.466 4.466
! C nl = 2 2 2 3 4 5 6
! C zeta= 3.176 3.176 3.176 3.176 3.176 3.176 3.176
! H nl = 2 1 2 3 4 5 6
! H zeta= 2.000 2.000 2.000 2.000 2.000 2.000 2.000

WSIG 4.74750 ! weighting scheme

SPACE GROUP

CELL 14.4906 9.1569 23.3290 90.0000 90.0000 90.0000 0.71073
ZERR 0.0001 0.0000 0.0000 0.0000 0.0000 0.0000

SYMM 8 P
 ' x , y , z '
 ' x+1/2 , -y+1/2 , -z '
 ' -x , y+1/2 , -z+1/2 '
 ' -x+1/2 , -y , z+1/2 '
 ' -x , -y , -z '
 ' -x-1/2 , y-1/2 , z '
 ' x , -y-1/2 , z-1/2 '
 ' x-1/2 , y , -z-1/2 '

SCALE 1 0.328540

FMULT 1.00000

UOVER 0.00000 0.00000 0.00000 0.00000 0.00000 0.00000 ANI

SOLVT 0.00000 50.00000

EXTIN 0.00000 GAUSSIAN ISOT TYP1 ! G*10^4


DUMMY 0

KAPPA 38
 1.018760 0.715865 ! # 1 1 Yli S1 1X S
 0.982298 0.906120 ! # 2 1 Yli O3 1X O
 0.978454 0.907878 ! # 3 1 Yli O2 1X O
 0.981275 0.925494 ! # 4 1 Yli O1 1X O
 1.003016 0.899819 ! # 5 1 Yli C6 1X C
 0.995048 0.865543 ! # 6 1 Yli C4 1X C
 1.009446 0.948750 ! # 7 1 Yli C7 1X C
 1.016493 1.013832 ! # 8 1 Yli C5 1X C
 1.003564 0.968162 ! # 9 1 Yli C15 1X C
 1.006885 0.965620 ! # 10 1 Yli C19 1X C
 1.011920 0.967698 ! # 11 1 Yli C14 1X C
 0.990279 1.001550 ! # 12 1 Yli C3 1X C
 1.009348 0.942767 ! # 13 1 Yli C12 1X C
 1.003486 0.887636 ! # 14 1 Yli C13 1X C
 1.000765 0.936019 ! # 15 1 Yli C11 1X C
 1.011438 0.890061 ! # 16 1 Yli C20 1X C
 1.002568 0.946032 ! # 17 1 Yli C16 1X C
 0.997962 0.939862 ! # 18 1 Yli C8 1X C
 0.990869 0.927540 ! # 19 1 Yli C17 1X C
 0.991488 0.921934 ! # 20 1 Yli C18 1X C
 1.003931 0.960217 ! # 21 1 Yli C1 1X C
 1.002668 0.928515 ! # 22 1 Yli C9 1X C
 0.994743 0.919699 ! # 23 1 Yli C10 1X C
 0.988387 0.952046 ! # 24 1 Yli C2 1X C
 1.184265 1.015009 ! # 25 1 Yli H19 1X H
 1.159857 1.014208 ! # 26 1 Yli H18 1X H
 1.165809 1.018513 ! # 27 1 Yli H17 1X H
 1.186123 1.012944 ! # 28 1 Yli H16 1X H
 1.188599 1.018465 ! # 29 1 Yli H8 1X H
 1.193943 1.013390 ! # 30 1 Yli H9 1X H
 1.176053 1.017716 ! # 31 1 Yli H10 1X H
 1.189166 1.016201 ! # 32 1 Yli H11 1X H
 1.212527 1.041161 ! # 33 1 Yli H1a 1X H
 1.203890 1.038496 ! # 34 1 Yli H1b 1X H
 1.234159 1.040870 ! # 35 1 Yli H1c 1X H
 1.211552 1.037048 ! # 36 1 Yli H2a 1X H
 1.198148 1.042816 ! # 37 1 Yli H2b 1X H
 1.199937 1.048791 ! # 38 1 Yli H2c 1X H


ATOMS 38

ATOM 1 S1 Yli 1 0.544084 0.898967 0.437390 1.0000 1 S
bZX C1 C2 HEX K1 V0 M0 Q0
UANI 0.014392 0.011357 0.013970 0.001758 -.000410 -.000535
 5.77128 0. -.017 0.091 -.053 0.016 0.024 -.120 -.036 0.017 ! Pv P00 Dip Qua
 -.039 0.002 0.010 0.371 0.018 0.004 -.082 ! Oct
 -.071 -.013 -.040 0.141 -.011 -.001 0.039 0.058 0.001 ! Hex

ATOM 2 O3 Yli 1 0.502179 0.720183 0.524416 1.0000 1 O
 XY C6 C5 OCT K2 V0 M0 Q0
UANI 0.016796 0.017931 0.017288 0.004345 0.002820 0.000934
 6.23063 0. -.026 0. 0.008 -.111 0.003 0.009 -.067 -.006 ! Pv P00 Dip Qua
 0.006 -.015 -.009 0. -.004 0.031 -.003 ! Oct

ATOM 3 O2 Yli 1 0.759727 0.414045 0.487054 1.0000 1 O
 XY C13 C5 OCT K3 V0 M0 Q0
UANI 0.017621 0.023738 0.016524 0.007676 0.000217 -.000117
 6.23837 0. -.023 0.006 0.012 -.104 0.007 0.013 -.064 -.014 ! Pv P00 Dip Qua
 0.021 -.011 0. -.008 -.007 0.035 -.002 ! Oct

ATOM 4 O1 Yli 1 0.525137 0.812803 0.305690 1.0000 1 O
 XY C20 C3 OCT K4 V0 M0 Q0
UANI 0.027251 0.019826 0.015006 0.006713 -.004221 0.001780
 6.23137 0. -.021 0.014 0.004 -.104 -.006 0.017 -.080 -.004 ! Pv P00 Dip Qua
 0.006 -.006 0.005 0.003 0.001 0.032 0.004 ! Oct

ATOM 5 C6 Yli 1 0.571392 0.642125 0.528510 1.0000 1 C
bXY C5 C7 OCT K5 V0 M0 Q0
UANI 0.013967 0.012674 0.013035 0.000284 0.001280 0.000093
 4.02566 0. -.014 -.013 -.004 -.298 -.021 0.009 0.074 -.033 ! Pv P00 Dip Qua
 -.004 -.019 -.007 0.011 0.001 -.356 -.024 ! Oct

ATOM 6 C4 Yli 1 0.616168 0.616204 0.424499 1.0000 1 C
bXY C3 C5 OCT K6 V0 M0 Q0
UANI 0.012997 0.010687 0.011832 0.000167 -.000214 -.000125
 4.14350 0. 0.018 0.026 -.001 -.273 0.008 0.018 -.052 0.067 ! Pv P00 Dip Qua
 0.007 0.009 -.010 -.008 0.001 -.315 0.057 ! Oct

ATOM 7 C7 Yli 1 0.606485 0.582111 0.583867 1.0000 1 C
bXY C6 C12 OCT K7 V0 M0 Q0
UANI 0.015030 0.015612 0.012146 -.001416 0.001116 0.000624
 4.00552 0. 0.001 0.038 -.003 -.210 0.001 0. 0.041 0.016 ! Pv P00 Dip Qua
 0.001 -.014 0.014 -.005 0.001 -.256 -.008 ! Oct

ATOM 8 C5 Yli 1 0.629157 0.583318 0.482601 1.0000 1 C
bXY C6 C13 OCT K8 V0 M0 Q0
UANI 0.013689 0.012153 0.011725 0.000861 0.000179 0.000411
 3.82053 0. 0.036 -.004 0.003 -.097 0.014 0. 0.034 -.004 ! Pv P00 Dip Qua
 0. -.008 0.001 -.013 -.015 -.204 0.006 ! Oct

ATOM 9 C15 Yli 1 0.605298 0.585294 0.324319 1.0000 1 C
bXY C20 C14 OCT K9 V0 M0 Q0
UANI 0.015841 0.013712 0.011871 0.000404 -.000178 -.000956
 4.10172 0. -.003 0.028 -.008 -.202 0.004 0. 0.042 0.021 ! Pv P00 Dip Qua
 0.002 -.017 0.009 -.013 -.004 -.260 -.007 ! Oct

ATOM 10 C19 Yli 1 0.680485 0.382758 0.370955 1.0000 1 C
bXY C14 C18 OCT K10 V0 M0 Q0
UANI 0.017468 0.012248 0.016240 0.001462 -.000659 -.002103
 4.09664 0. -.001 -.008 -.001 -.217 0.013 -.011 0.034 -.007 ! Pv P00 Dip Qua
 0.006 0.017 0.001 -.010 0.002 -.269 0.004 ! Oct

ATOM 11 C14 Yli 1 0.639849 0.520031 0.374453 1.0000 1 C
bXY C15 C4 OCT K11 V0 M0 Q0
UANI 0.013414 0.011032 0.012847 0.000045 -.000005 -.000867
 3.95030 0. -.010 -.046 -.007 -.181 0.013 0.005 0.060 -.027 ! Pv P00 Dip Qua
 0.005 -.016 -.015 -.018 -.005 -.240 0.027 ! Oct

ATOM 12 C3 Yli 1 0.571251 0.739110 0.401280 1.0000 1 C
bXY C20 C4 OCT K12 V0 M0 Q0
UANI 0.016663 0.011206 0.012646 0.002438 -.001039 -.000454
 4.22341 0. 0.055 -.010 -.005 -.092 -.006 -.005 -.020 0.027 ! Pv P00 Dip Qua
 0.002 0.011 0.012 -.016 -.002 -.250 0.021 ! Oct

ATOM 13 C12 Yli 1 0.678513 0.485817 0.572081 1.0000 1 C
bXY C13 C7 OCT K13 V0 M0 Q0
UANI 0.014759 0.015593 0.012971 -.000581 -.000449 0.002302
 4.00387 0. 0.006 0.032 -.003 -.215 -.009 0.003 0.045 0.016 ! Pv P00 Dip Qua
 -.002 -.003 0.013 -.006 0.006 -.262 -.010 ! Oct

ATOM 14 C13 Yli 1 0.695975 0.483455 0.508847 1.0000 1 C
bXY C5 C12 OCT K14 V0 M0 Q0
UANI 0.013966 0.014109 0.013324 0.001383 -.000093 0.000880
 4.02481 0. -.014 -.017 0. -.302 -.015 0.010 0.084 -.035 ! Pv P00 Dip Qua
 0.002 -.014 -.012 0.013 -.005 -.357 -.032 ! Oct

ATOM 15 C11 Yli 1 0.723953 0.411775 0.615599 1.0000 1 C
bXY C12 C10 OCT K15 V0 M0 Q0
UANI 0.017639 0.020791 0.016111 -.000827 -.002185 0.005100
 4.08628 0. 0.007 -.001 -.004 -.223 -.010 0.001 0.014 -.005 ! Pv P00 Dip Qua
 0.008 0.029 0.001 0. 0.002 -.265 0.010 ! Oct

ATOM 16 C20 Yli 1 0.561332 0.726637 0.339491 1.0000 1 C
bXY C3 C15 OCT K16 V0 M0 Q0
UANI 0.017454 0.014221 0.012868 0.001947 -.001563 0.000505
 3.92922 0. -.047 -.012 -.008 -.276 0. 0.004 0.093 -.001 ! Pv P00 Dip Qua
 -.005 -.014 -.009 -.008 -.003 -.329 -.006 ! Oct

ATOM 17 C16 Yli 1 0.609093 0.518705 0.271340 1.0000 1 C
bXY C15 C17 OCT K17 V0 M0 Q0
UANI 0.020993 0.019020 0.012618 0.001185 -.000397 -.002499
 4.08872 0. -.003 -.005 0.001 -.216 0.015 0.005 0.022 -.008 ! Pv P00 Dip Qua
 0.010 0.017 -.002 -.012 0.007 -.263 0.008 ! Oct

ATOM 18 C8 Yli 1 0.578691 0.610553 0.639705 1.0000 1 C
bXY C7 C9 OCT K18 V0 M0 Q0
UANI 0.018836 0.022751 0.013232 -.001965 0.002693 -.000466
 4.08764 0. 0.021 0.001 -.003 -.229 0.002 0.001 0.013 -.014 ! Pv P00 Dip Qua
 0.004 0.020 -.009 -.002 -.014 -.268 -.013 ! Oct

ATOM 19 C17 Yli 1 0.651253 0.381460 0.267771 1.0000 1 C
bXY C18 C16 OCT K19 V0 M0 Q0
UANI 0.022936 0.019520 0.015355 0.001813 0.000959 -.005463
 4.14670 0. 0.002 -.014 -.010 -.232 0.003 -.007 0.002 0.012 ! Pv P00 Dip Qua
 0.006 0.023 -.009 -.001 0.025 -.289 0.015 ! Oct

ATOM 20 C18 Yli 1 0.686716 0.315697 0.316865 1.0000 1 C
bXY C17 C19 OCT K20 V0 M0 Q0
UANI 0.020331 0.015332 0.018599 0.002323 0.000703 -.004914
 4.15504 0. 0.019 -.019 0.012 -.218 -.025 -.002 -.007 0.026 ! Pv P00 Dip Qua
 -.010 0.020 -.002 0.001 0.009 -.289 0.023 ! Oct

ATOM 21 C1 Yli 1 0.589888 1.040251 0.392194 1.0000 1 C
 ZX S1 H1c OCT K21 V0 M0 Q0
UANI 0.023768 0.012980 0.022070 0.001842 0.002979 0.002209
 4.21669 0. -.002 0.014 -.065 -.103 0.020 -.003 -.004 0.013 ! Pv P00 Dip Qua
 0.233 -.014 0.035 0.015 0.024 0.177 -.021 ! Oct

ATOM 22 C9 Yli 1 0.625718 0.539695 0.684098 1.0000 1 C
bXY C8 C10 OCT K22 V0 M0 Q0
UANI 0.022746 0.029802 0.012572 -.004635 0.000695 0.002149
 4.07558 0. -.003 0.014 0.011 -.236 -.008 -.004 0.002 -.011 ! Pv P00 Dip Qua
 -.006 0.024 0.001 0.006 -.007 -.285 0.003 ! Oct

ATOM 23 C10 Yli 1 0.696830 0.440773 0.672033 1.0000 1 C
bXY C11 C9 OCT K23 V0 M0 Q0
UANI 0.021159 0.027301 0.014571 -.004316 -.002539 0.005993
 4.15474 0. 0.005 0. -.001 -.239 -.009 -.002 0.001 -.002 ! Pv P00 Dip Qua
 0.002 0.033 0.003 -.004 -.001 -.278 -.005 ! Oct

ATOM 24 C2 Yli 1 0.422415 0.919656 0.424765 1.0000 1 C
 ZX S1 H2c OCT K24 V0 M0 Q0
UANI 0.015899 0.021793 0.023498 0.004205 -.001704 -.003204
 4.22036 0. -.026 0.011 -.075 -.098 0. -.026 0.005 0.038 ! Pv P00 Dip Qua
 0.248 0. -.001 -.020 -.058 0.184 -.024 ! Oct

ATOM 25 H19 Yli 1 0.706107 0.329972 0.407667 1.0000 1 H
 ZX C19 C14 DIP K25 V0 M0 Q0
UANI 0.040580 0.023330 0.026820 0.000890 -.002680 0.008710
 0.85195 0. 0. 0. 0.103 ! Pv P00 Dip Qua

ATOM 26 H18 Yli 1 0.717856 0.210100 0.314184 1.0000 1 H
 ZX C18 C17 DIP K26 V0 M0 Q0
UANI 0.046070 0.026990 0.035290 -.007170 -.000240 0.013030
 0.91279 0. 0. 0. 0.149 ! Pv P00 Dip Qua

ATOM 27 H17 Yli 1 0.653690 0.327226 0.227621 1.0000 1 H
 ZX C17 C18 DIP K27 V0 M0 Q0
UANI 0.052840 0.038560 0.024360 -.012680 -.001240 0.008170
 0.88990 0. 0. 0. 0.141 ! Pv P00 Dip Qua

ATOM 28 H16 Yli 1 0.579785 0.570184 0.234736 1.0000 1 H
 ZX C16 C15 DIP K28 V0 M0 Q0
UANI 0.047160 0.036940 0.021710 -.000700 -.007110 0.008280
 0.85788 0. 0. 0. 0.105 ! Pv P00 Dip Qua

ATOM 29 H8 Yli 1 0.523391 0.682755 0.648366 1.0000 1 H
 ZX C8 C7 DIP K29 V0 M0 Q0
UANI 0.035730 0.041120 0.027330 -.003080 0.004210 0.008570
 0.86251 0. 0. 0. 0.125 ! Pv P00 Dip Qua

ATOM 30 H9 Yli 1 0.606965 0.560641 0.727166 1.0000 1 H
 ZX C9 C8 DIP K30 V0 M0 Q0
UANI 0.045660 0.060250 0.019880 0.001080 0.004500 -.002580
 0.83990 0. 0. 0. 0.115 ! Pv P00 Dip Qua

ATOM 31 H10 Yli 1 0.731646 0.388472 0.706288 1.0000 1 H
 ZX C10 C11 DIP K31 V0 M0 Q0
UANI 0.041160 0.049630 0.026150 0.010630 -.005980 0.000910
 0.87456 0. 0. 0. 0.102 ! Pv P00 Dip Qua

ATOM 32 H11 Yli 1 0.777743 0.336846 0.606571 1.0000 1 H
 ZX C11 C12 DIP K32 V0 M0 Q0
UANI 0.034980 0.037630 0.034390 0.005490 -.001620 0.007940
 0.85285 0. 0. 0. 0.104 ! Pv P00 Dip Qua

ATOM 33 H1a Yli 1 0.663448 1.028433 0.394730 1.0000 1 H
 ZX C1 S1 DIP K33 V0 M0 Q0
UANI 0.027500 0.038450 0.058580 0.014260 0.006690 0.001360
 0.83382 0. 0. 0. 0.132 ! Pv P00 Dip Qua

ATOM 34 H1b Yli 1 0.564892 1.025994 0.350183 1.0000 1 H
 ZX C1 S1 DIP K34 V0 M0 Q0
UANI 0.060470 0.035960 0.022160 0.002470 -.003030 -.006170
 0.84700 0. 0. 0. 0.093 ! Pv P00 Dip Qua

ATOM 35 H1c Yli 1 0.567850 1.140749 0.411084 1.0000 1 H
 ZX C1 S1 DIP K35 V0 M0 Q0
UANI 0.051230 0.024060 0.046500 -.000470 0.008280 0.003580
 0.81879 0. 0. 0. 0.154 ! Pv P00 Dip Qua

ATOM 36 H2a Yli 1 0.409854 0.910512 0.380049 1.0000 1 H
 ZX C2 S1 DIP K36 V0 M0 Q0
UANI 0.032910 0.059850 0.030980 -.009090 -.007710 0.009840
 0.80844 0. 0. 0. 0.110 ! Pv P00 Dip Qua

ATOM 37 H2b Yli 1 0.389491 0.835606 0.449056 1.0000 1 H
 ZX C2 S1 DIP K37 V0 M0 Q0
UANI 0.029720 0.043230 0.054150 0.008360 0.003280 -.005650
 0.87105 0. 0. 0. 0.149 ! Pv P00 Dip Qua

ATOM 38 H2c Yli 1 0.404480 1.026543 0.440127 1.0000 1 H
 ZX C2 S1 DIP K38 V0 M0 Q0
UANI 0.037880 0.036320 0.052080 -.014170 -.003020 0.013740
 0.84979 0. 0. 0. 0.172 ! Pv P00 Dip Qua

ANHAR 0 3 ! number_of_anharmonic_atoms max_order
! 1 ! atom number
! 0.00E+00 0.00E+00 0.00E+00 0.00E+00 0.00E+00 0.00E+00 0.00E+00 0.00E+00
! 0.00E+00 0.00E+00


STOP

############ RESTRAINTS ############

! PREP REST KAPP
SIMKAP 1 O3 O2 0.01
SIMKAP 1 C6 C13 0.01
SIMKAP 1 C7 C12 0.01
SIMKAP 1 C11 C16 C8 0.01
SIMKAP 1 C17 C18 C9 C10 0.01
SIMKAP 1 C1 C2 0.01

SIMKAP 1 H19 H18 H17 H16 H8 H9 H10 H11 0.01
SIMKAP 1 H1a H1b H1c H2a H2b H2c 0.01

KAPPA2 CHEM S 1.0 0.02
KAPPA2 CHEM O 1.0 0.02
KAPPA2 CHEM H 1.0 0.02
KAPPA1 CHEM H 1.0 0.02


! PREP RES EQUI
SIMPVM 1 C11 C8 0.01
SIMPVM 1 C17 C10 0.01

SIMPLM 1 C7 C15 0.01
SIMPLM 1 C19 C17 0.01


SIMPVM 1 H19 H10 0.01
SIMPVM 1 H19 H11 0.01


! PRES REST SIMD DISO !(DISORDER

! PREP REST SIMD
SIMDIS 1 C12 H11 C10 H11 0.005
SIMDIS 1 C15 H16 C17 H16 0.005
SIMDIS 1 C7 H8 C9 H8 0.005
SIMDIS 1 C18 H17 C16 H17 0.005
SIMDIS 1 C17 H18 C19 H18 0.005
SIMDIS 1 C1 H1c C1 H1a C1 H1b 0.005
SIMDIS 1 S1 H1c S1 H1a S1 H1b 0.005
SIMDIS 1 H1c H1a H1c H1b H1a H1b 0.005
SIMDIS 1 C10 H9 C8 H9 0.005
SIMDIS 1 C9 H10 C11 H10 0.005
SIMDIS 1 C2 H2b C2 H2a C2 H2c 0.005
SIMDIS 1 S1 H2b S1 H2a S1 H2c 0.005
SIMDIS 1 H2b H2a H2b H2c H2a H2c 0.005

! PREP REST DIST
! PREP REST KAPP
SIMKAP 1 O3 O2 0.03
SIMKAP 1 C6 C13 0.01
SIMKAP 1 C7 C12 0.01
SIMKAP 1 C18 C17 C9 C10 0.01
SIMKAP 1 C16 C8 C11 0.01
SIMKAP 1 C1 C2 0.01

SIMKAP 1 H19 H18 H17 H16 H11 H10 H9 H8 0.01
SIMKAP 1 H1a H1b H1c H2a H2b H2c 0.01


! PREP RES EQUI
SIMPVM 1 O3 O2 0.01
SIMPVM 1 C6 C13 0.01
SIMPVM 1 C7 C12 0.01
SIMPVM 1 C18 C10 0.01
SIMPVM 1 C16 C11 0.01
SIMPVM 1 C1 C2 0.01

SIMPLM 1 O3 O1 0.01
SIMPLM 1 C15 C7 0.01
SIMPLM 1 C19 C16 0.01


SIMPVM 1 H19 H9 0.01
SIMPVM 1 H19 H8 0.01
SIMPVM 1 H1a H2c 0.01


! PREP RES SYMP
RSYMUL mx S1 1 0.01
RSYMUL mymz O3 1 0.01
RSYMUL mymz O2 1 0.01
RSYMUL mymz O1 1 0.01
RSYMUL mz C6 1 0.01
RSYMUL mz C4 1 0.01
RSYMUL mz C15 1 0.01
RSYMUL mz C5 1 0.01
RSYMUL mz C7 1 0.01
RSYMUL mymz C19 1 0.01
RSYMUL mz C3 1 0.01
RSYMUL mymz C18 1 0.01
RSYMUL mymz C16 1 0.01
RSYMUL mz C14 1 0.01
RSYMUL mymz C20 1 0.01
RSYMUL mymz C8 1 0.01
RSYMUL mymz C17 1 0.01
RSYMUL mymz C11 1 0.01
RSYMUL mz C12 1 0.01
RSYMUL mz C13 1 0.01
RSYMUL 3m C1 1 0.01
RSYMUL 3m C2 1 0.01
RSYMUL mymz C9 1 0.01
RSYMUL mymz C10 1 0.01
! PREP REST DIST
DISTAN C19 1 H19 1 1.083 0.005
DISTAN C18 1 H18 1 1.083 0.005
DISTAN C16 1 H16 1 1.083 0.005
DISTAN C8 1 H8 1 1.083 0.005
DISTAN C17 1 H17 1 1.083 0.005
DISTAN C11 1 H11 1 1.083 0.005
DISTAN C1 1 H1c 1 1.095 0.005
DISTAN C1 1 H1a 1 1.095 0.005
DISTAN C1 1 H1b 1 1.095 0.005
DISTAN C2 1 H2c 1 1.095 0.005
DISTAN C2 1 H2a 1 1.095 0.005
DISTAN C2 1 H2b 1 1.095 0.005
DISTAN C9 1 H9 1 1.083 0.005
DISTAN C10 1 H10 1 1.083 0.005

! X-H bond length targets (Ansgtrom)
! CH3 1.095 (Herzberg & Stoicheff, 1955, Nature)
! CH3 1.077 Allen & Bruno
! C2>CH2 1.092 Z2>CH2 1.091
! ->CH 1.099 >CHarom 1.083
! C=C<H 1.082
! C-O-H 0.980 X-O-H 0.983
! O=C-O-H 1.018 Csp3-O-H 0.97
! C_arom-O-H 0.992
! NH4+ -NH3+ >NH2+ ->NH+ 1.033
! Distance target = 1.015 -NH2 >NH
! reference: Allen FH & Bruno IJ,
! Acta Crystallographic (2010). B66, 380-386

#########################################
############ CONSTRAINts ############

! PREP CONS FIXYZ

FIXUIJ H19 1 0.04058 0.02333 0.02682 0.00089 -0.00268 0.00871
FIXUIJ H18 1 0.04607 0.02699 0.03529 -0.00717 -0.00024 0.01303
FIXUIJ H17 1 0.05284 0.03856 0.02436 -0.01268 -0.00124 0.00817
FIXUIJ H16 1 0.04716 0.03694 0.02171 -0.00070 -0.00711 0.00828
FIXUIJ H8 1 0.03573 0.04112 0.02733 -0.00308 0.00421 0.00857
FIXUIJ H9 1 0.04566 0.06025 0.01988 0.00108 0.00450 -0.00258
FIXUIJ H10 1 0.04116 0.04963 0.02615 0.01063 -0.00598 0.00091
FIXUIJ H11 1 0.03498 0.03763 0.03439 0.00549 -0.00162 0.00794
FIXUIJ H1a 1 0.02750 0.03845 0.05858 0.01426 0.00669 0.00136
FIXUIJ H1b 1 0.06047 0.03596 0.02216 0.00247 -0.00303 -0.00617
FIXUIJ H1c 1 0.05123 0.02406 0.04650 -0.00047 0.00828 0.00358
FIXUIJ H2a 1 0.03291 0.05985 0.03098 -0.00909 -0.00771 0.00984
FIXUIJ H2b 1 0.02972 0.04323 0.05415 0.00836 0.00328 -0.00565
FIXUIJ H2c 1 0.03788 0.03632 0.05208 -0.01417 -0.00302 0.01374

#########################################
;
_refine_special_details          
;
 Refinement of F^2^ against reflections.
 The threshold expression of F^2^ > 2sigma(F^2^) is
 used for calculating R-factors(gt) and is not
 relevant to the choice of reflections for refinement.
 R-factors based on F^2^ are statistically about twice
 as large as those based on F, and R-factors based on
 ALL data will be even larger.
;
_refine_ls_structure_factor_coef Fsqd
_refine_ls_matrix_type           full
_refine_ls_weighting_scheme      calc
_refine_ls_weighting_details     'calc w =1/[4.7475*\s^2^(Fo^2^)]'
_atom_sites_solution_primary     direct
_atom_sites_solution_secondary   difmap
_atom_sites_solution_hydrogens   difmap
_refine_ls_hydrogen_treatment    refxyz
# refall refxyz hetero heteroxyz constr

_refine_ls_extinction_method     none
_refine_ls_abs_structure_Flack   ?
_refine_ls_abs_structure_Rogers  ?
###  Notice MoPro refines Rogers parameter (Eta f" multiplier)

_refine_ls_number_reflns         9474
_refine_ls_number_parameters     756
_refine_ls_number_restraints     682
# R_factor is R(F)  &  wR_factor is wR2(I)
## Refinement was performed using a cutoff  I/sigmaI >    0.00
## R_factor_gt is computed  for  I/sigmaI > 2
_refine_ls_R_factor_all          0.0159
_refine_ls_R_factor_gt           0.0123
_refine_ls_wR_factor_ref         0.0134
_refine_ls_wR_factor_gt          0.0133
_refine_ls_goodness_of_fit_ref   1.057
# GOF(I) computed assuming all 1031 parameters refined:     1.073
_refine_ls_restrained_S_all      1.515
_refine_ls_shift/su_max          0.006
_refine_ls_shift/su_mean         0.000

_diffrn_measured_fraction_theta_max 0.999
_diffrn_reflns_theta_full        40.25
_diffrn_measured_fraction_theta_full 0.999
_refine_diff_density_max         ?
_refine_diff_density_min         ?
_refine_diff_density_rms         ?
###  to get diff_density_max min & rms :
###  run MoPro  : WRIT FOUR   to create FOURier file
### run VMoPro : FOUR  FastFourierTransform
### to get a 3D grid (Xplor format) on whole unit-cell
###  To get max min rms statistics
###  run VMoPro: GRID STAT   or
###  open 3D xplor grid with MoProViewer

loop_
_atom_site_type_symbol
_atom_site_label
_atom_site_fract_x
_atom_site_fract_y
_atom_site_fract_z
_atom_site_U_iso_or_equiv
_atom_site_adp_type
_atom_site_occupancy
_atom_site_calc_flag
_atom_site_refinement_flags_posn
_atom_site_refinement_flags_adp
_atom_site_disorder_assembly
_atom_site_disorder_group
S S1 0.544084(3) 0.898967(5) 0.437390(2) 0.013240(3) Uani 1 d . . . .
O O3 0.50218(2) 0.72018(3) 0.524416(11) 0.017338(15) Uani 1 d . . . .
O O2 0.75973(2) 0.41404(3) 0.487054(12) 0.019294(17) Uani 1 d . . . .
O O1 0.52514(2) 0.81280(3) 0.305690(13) 0.020694(17) Uani 1 d . . . .
C C6 0.571392(17) 0.64213(2) 0.528510(10) 0.013226(12) Uani 1 d . . . .
C C4 0.616168(14) 0.61620(2) 0.424499(11) 0.011838(12) Uani 1 d . . . .
C C7 0.606485(15) 0.58211(2) 0.583867(10) 0.014263(13) Uani 1 d . . . .
C C5 0.629157(16) 0.58332(3) 0.482601(13) 0.012522(14) Uani 1 d . . . .
C C15 0.605298(15) 0.58529(3) 0.324319(10) 0.013808(13) Uani 1 d . . . .
C C19 0.680485(15) 0.38276(2) 0.370955(10) 0.015319(13) Uani 1 d . . . .
C C14 0.639849(16) 0.52003(3) 0.374453(11) 0.012431(13) Uani 1 d . . . .
C C3 0.571251(18) 0.73911(3) 0.401280(12) 0.013505(14) Uani 1 d . . . .
C C12 0.678513(16) 0.48582(2) 0.572081(10) 0.014441(13) Uani 1 d . . . .
C C13 0.695975(16) 0.48346(2) 0.508847(10) 0.013800(13) Uani 1 d . . . .
C C11 0.723953(16) 0.41178(3) 0.615599(10) 0.018180(15) Uani 1 d . . . .
C C20 0.561332(15) 0.72664(3) 0.339491(10) 0.014848(13) Uani 1 d . . . .
C C16 0.609093(16) 0.51871(3) 0.271340(10) 0.017544(15) Uani 1 d . . . .
C C8 0.578691(17) 0.61055(3) 0.639705(10) 0.018273(16) Uani 1 d . . . .
C C17 0.651253(16) 0.38146(3) 0.267771(10) 0.019270(15) Uani 1 d . . . .
C C18 0.686716(16) 0.31570(3) 0.316865(10) 0.018087(14) Uani 1 d . . . .
C C1 0.589888(18) 1.04025(3) 0.392194(12) 0.019606(14) Uani 1 d . . . .
C C9 0.625718(19) 0.53969(3) 0.684098(11) 0.021706(19) Uani 1 d . . . .
C C10 0.696830(17) 0.44077(3) 0.672033(10) 0.021010(17) Uani 1 d . . . .
C C2 0.422415(18) 0.91966(3) 0.424765(11) 0.020397(16) Uani 1 d . . . .
H H19 0.7061(2) 0.3300(3) 0.40767(14) 0.03024 Uani 1 d D U . .
H H18 0.7179(2) 0.2101(4) 0.31418(10) 0.03612 Uani 1 d D U . .
H H17 0.65369(19) 0.3272(3) 0.22762(17) 0.03859 Uani 1 d D U . .
H H16 0.5798(2) 0.5702(3) 0.23474(16) 0.03527 Uani 1 d D U . .
H H8 0.5234(2) 0.6828(4) 0.64837(11) 0.03473 Uani 1 d D U . .
H H9 0.6070(2) 0.5606(3) 0.72717(17) 0.04193 Uani 1 d D U . .
H H10 0.7316(2) 0.3885(3) 0.70629(14) 0.03898 Uani 1 d D U . .
H H11 0.7777(2) 0.3368(4) 0.60657(11) 0.03567 Uani 1 d D U . .
H H1a 0.6634(2) 1.0284(3) 0.39473(12) 0.04151 Uani 1 d D U . .
H H1b 0.5649(2) 1.0260(3) 0.35018(12) 0.03953 Uani 1 d D U . .
H H1c 0.5678(2) 1.1407(3) 0.41108(12) 0.04060 Uani 1 d D U . .
H H2a 0.40985(18) 0.9105(3) 0.38005(13) 0.04125 Uani 1 d D U . .
H H2b 0.38949(18) 0.8356(3) 0.44906(12) 0.04237 Uani 1 d D U . .
H H2c 0.40448(18) 1.0265(3) 0.44013(12) 0.04209 Uani 1 d D U . .

loop_
_atom_site_aniso_label
_atom_site_aniso_U_11
_atom_site_aniso_U_22
_atom_site_aniso_U_33
_atom_site_aniso_U_12
_atom_site_aniso_U_13
_atom_site_aniso_U_23
S1 0.01439(3) 0.01136(2) 0.01397(3) 0.001758(19) -0.000410(17) -0.000535(18)
O3 0.01680(11) 0.01793(10) 0.01729(12) 0.00434(9) 0.00282(8) 0.00093(8)
O2 0.01762(11) 0.02374(12) 0.01652(11) 0.00768(10) 0.00022(8) -0.00012(9)
O1 0.02725(14) 0.01983(11) 0.01501(12) 0.00671(11) -0.00422(9) 0.00178(10)
C6 0.01397(9) 0.01267(8) 0.01304(9) 0.00028(9) 0.00128(7) 0.00009(7)
C4 0.01300(9) 0.01069(8) 0.01183(10) 0.00017(8) -0.00021(7) -0.00013(7)
C7 0.01503(9) 0.01561(9) 0.01215(9) -0.00142(8) 0.00112(7) 0.00062(7)
C5 0.01369(10) 0.01215(9) 0.01173(11) 0.00086(9) 0.00018(8) 0.00041(8)
C15 0.01584(10) 0.01371(9) 0.01187(10) 0.00040(9) -0.00018(7) -0.00096(8)
C19 0.01747(10) 0.01225(9) 0.01624(10) 0.00146(9) -0.00066(8) -0.00210(8)
C14 0.01341(10) 0.01103(9) 0.01285(10) 0.00005(9) 0.00000(7) -0.00087(8)
C3 0.01666(10) 0.01121(9) 0.01265(11) 0.00244(9) -0.00104(8) -0.00045(8)
C12 0.01476(9) 0.01559(9) 0.01297(10) -0.00058(9) -0.00045(7) 0.00230(7)
C13 0.01397(9) 0.01411(9) 0.01332(9) 0.00138(9) -0.00009(7) 0.00088(7)
C11 0.01764(10) 0.02079(10) 0.01611(10) -0.00083(10) -0.00219(7) 0.00510(8)
C20 0.01745(11) 0.01422(9) 0.01287(10) 0.00195(9) -0.00156(7) 0.00050(8)
C16 0.02099(11) 0.01902(10) 0.01262(10) 0.00119(9) -0.00040(8) -0.00250(8)
C8 0.01884(10) 0.02275(11) 0.01323(10) -0.00196(10) 0.00269(8) -0.00047(8)
C17 0.02294(11) 0.01952(10) 0.01535(10) 0.00181(9) 0.00096(8) -0.00546(8)
C18 0.02033(11) 0.01533(9) 0.01860(11) 0.00232(9) 0.00070(8) -0.00491(8)
C1 0.02377(12) 0.01298(9) 0.02207(11) 0.00184(9) 0.00298(9) 0.00221(9)
C9 0.02275(12) 0.02980(13) 0.01257(11) -0.00463(12) 0.00069(9) 0.00215(9)
C10 0.02116(11) 0.02730(11) 0.01457(10) -0.00432(10) -0.00254(8) 0.00599(8)
C2 0.01590(11) 0.02179(11) 0.02350(12) 0.00420(9) -0.00170(8) -0.00320(9)
H19 0.04058 0.02333 0.02682 0.00089 -0.00268 0.00871
H18 0.04607 0.02699 0.03529 -0.00717 -0.00024 0.01303
H17 0.05284 0.03856 0.02436 -0.01268 -0.00124 0.00817
H16 0.04716 0.03694 0.02171 -0.00070 -0.00711 0.00828
H8 0.03573 0.04112 0.02733 -0.00308 0.00421 0.00857
H9 0.04566 0.06025 0.01988 0.00108 0.00450 -0.00258
H10 0.04116 0.04963 0.02615 0.01063 -0.00598 0.00091
H11 0.03498 0.03763 0.03439 0.00549 -0.00162 0.00794
H1a 0.02750 0.03845 0.05858 0.01426 0.00669 0.00136
H1b 0.06047 0.03596 0.02216 0.00247 -0.00303 -0.00617
H1c 0.05123 0.02406 0.04650 -0.00047 0.00828 0.00358
H2a 0.03291 0.05985 0.03098 -0.00909 -0.00771 0.00984
H2b 0.02972 0.04323 0.05415 0.00836 0.00328 -0.00565
H2c 0.03788 0.03632 0.05208 -0.01417 -0.00302 0.01374

_geom_special_details            
;
;

loop_
_geom_bond_atom_site_label_1
_geom_bond_atom_site_label_2
_geom_bond_distance
_geom_bond_site_symmetry_2
_geom_bond_publ_flag
S1 C3 1.7342(3) . ?
S1 C1 1.7961(3) . ?
S1 C2 1.7975(3) . ?
O3 C6 1.2353(4) . ?
O2 C13 1.2312(4) . ?
O1 C20 1.2326(4) . ?
C6 C5 1.4621(3) . ?
C6 C7 1.4928(3) . ?
C4 C3 1.4084(3) . ?
C4 C5 1.4012(3) . ?
C4 C14 1.5021(3) . ?
C7 C12 1.3937(3) . ?
C7 C8 1.3881(3) . ?
C5 C13 1.4658(3) . ?
C15 C20 1.4854(3) . ?
C15 C14 1.4056(3) . ?
C15 C16 1.3793(3) . ?
C19 C14 1.3905(3) . ?
C19 C18 1.4063(3) . ?
C19 H19 1.051(4) . ?
C3 C20 1.4531(3) . ?
C12 C13 1.4969(3) . ?
C12 C11 1.3871(3) . ?
C11 C10 1.3994(3) . ?
C11 H11 1.060(4) . ?
C16 C17 1.3998(3) . ?
C16 H16 1.064(4) . ?
C8 C9 1.3993(4) . ?
C8 H8 1.058(4) . ?
C17 C18 1.3923(3) . ?
C17 H17 1.061(4) . ?
C18 H18 1.069(4) . ?
C1 H1b 1.053(3) . ?
C1 H1c 1.069(3) . ?
C1 H1a 1.073(3) . ?
C9 C10 1.4006(4) . ?
C9 H9 1.058(4) . ?
C10 H10 1.059(4) . ?
C2 H2a 1.062(3) . ?
C2 H2b 1.068(3) . ?
C2 H2c 1.074(3) . ?

loop_
_geom_angle_atom_site_label_1
_geom_angle_atom_site_label_2
_geom_angle_atom_site_label_3
_geom_angle
_geom_angle_site_symmetry_1
_geom_angle_site_symmetry_2
_geom_angle_site_symmetry_3
_geom_angle_publ_flag
C3 S1 C1 103.824(12) . . . ?
C3 S1 C2 103.416(12) . . . ?
C1 S1 C2 100.973(12) . . . ?
O3 C6 C5 128.41(2) . . . ?
O3 C6 C7 123.81(2) . . . ?
C5 C6 C7 107.644(19) . . . ?
C3 C4 C5 127.29(2) . . . ?
C3 C4 C14 105.97(2) . . . ?
C5 C4 C14 126.526(19) . . . ?
C6 C7 C12 108.502(18) . . . ?
C6 C7 C8 130.085(18) . . . ?
C12 C7 C8 121.407(19) . . . ?
C6 C5 C13 107.57(2) . . . ?
C6 C5 C4 123.54(2) . . . ?
C13 C5 C4 128.82(2) . . . ?
C20 C15 C14 108.96(2) . . . ?
C20 C15 C16 128.013(18) . . . ?
C14 C15 C16 122.92(2) . . . ?
C14 C19 C18 118.33(2) . . . ?
C14 C19 H19 121.16(16) . . . ?
C18 C19 H19 120.51(16) . . . ?
C15 C14 C4 108.43(2) . . . ?
C15 C14 C19 119.10(2) . . . ?
C4 C14 C19 132.248(19) . . . ?
S1 C3 C20 121.721(16) . . . ?
S1 C3 C4 126.339(17) . . . ?
C20 C3 C4 111.37(2) . . . ?
C13 C12 C7 109.278(18) . . . ?
C13 C12 C11 129.347(18) . . . ?
C7 C12 C11 121.356(19) . . . ?
O2 C13 C5 130.18(2) . . . ?
O2 C13 C12 122.77(2) . . . ?
C5 C13 C12 106.92(2) . . . ?
C12 C11 C10 117.55(2) . . . ?
C12 C11 H11 121.35(16) . . . ?
C10 C11 H11 121.10(16) . . . ?
O1 C20 C3 128.78(2) . . . ?
O1 C20 C15 126.00(2) . . . ?
C3 C20 C15 105.215(19) . . . ?
C15 C16 C17 117.877(19) . . . ?
C15 C16 H16 120.50(16) . . . ?
C17 C16 H16 121.62(17) . . . ?
C7 C8 C9 117.79(2) . . . ?
C7 C8 H8 121.07(16) . . . ?
C9 C8 H8 121.14(16) . . . ?
C18 C17 C16 120.03(2) . . . ?
C18 C17 H17 120.77(16) . . . ?
C16 C17 H17 119.17(17) . . . ?
C17 C18 C19 121.708(19) . . . ?
C17 C18 H18 119.93(16) . . . ?
C19 C18 H18 118.33(16) . . . ?
S1 C1 H1b 109.27(14) . . . ?
S1 C1 H1c 105.52(13) . . . ?
S1 C1 H1a 105.19(14) . . . ?
H1b C1 H1c 112.8(2) . . . ?
H1b C1 H1a 112.4(2) . . . ?
H1c C1 H1a 111.1(2) . . . ?
C8 C9 C10 120.63(2) . . . ?
C8 C9 H9 119.57(17) . . . ?
C10 C9 H9 119.80(17) . . . ?
C11 C10 C9 121.23(2) . . . ?
C11 C10 H10 119.35(15) . . . ?
C9 C10 H10 119.41(16) . . . ?
S1 C2 H2a 108.70(14) . . . ?
S1 C2 H2b 105.97(14) . . . ?
S1 C2 H2c 106.18(14) . . . ?
H2a C2 H2b 112.8(2) . . . ?
H2a C2 H2c 111.0(2) . . . ?
H2b C2 H2c 111.8(2) . . . ?

loop_
_geom_torsion_atom_site_label_1
_geom_torsion_atom_site_label_2
_geom_torsion_atom_site_label_3
_geom_torsion_atom_site_label_4
_geom_torsion_site_symmetry_1
_geom_torsion_site_symmetry_2
_geom_torsion_site_symmetry_3
_geom_torsion_site_symmetry_4
_geom_torsion
_geom_torsion_publ_flag
S1 C3 C20 O1 . . . . -8.70(3) ?
S1 C3 C20 C15 . . . . 170.97(2) ?
S1 C3 C4 C5 . . . . 15.67(3) ?
S1 C3 C4 C14 . . . . -169.42(2) ?
O3 C6 C5 C13 . . . . -173.36(3) ?
O3 C6 C5 C4 . . . . 3.98(3) ?
O3 C6 C7 C12 . . . . 173.13(3) ?
O3 C6 C7 C8 . . . . -7.72(4) ?
O2 C13 C5 C6 . . . . -177.00(3) ?
O2 C13 C5 C4 . . . . 5.84(4) ?
O2 C13 C12 C7 . . . . 175.50(3) ?
O2 C13 C12 C11 . . . . -2.88(4) ?
O1 C20 C3 C4 . . . . 179.43(3) ?
O1 C20 C15 C14 . . . . 179.02(3) ?
O1 C20 C15 C16 . . . . -4.64(4) ?
C6 C5 C13 C12 . . . . -1.22(3) ?
C6 C5 C4 C3 . . . . 22.66(3) ?
C6 C5 C4 C14 . . . . -151.25(3) ?
C6 C7 C12 C13 . . . . 2.25(2) ?
C6 C7 C12 C11 . . . . -179.21(3) ?
C6 C7 C8 C9 . . . . -178.78(3) ?
C6 C7 C8 H8 . . . . 1.7(2) ?
C4 C3 S1 C1 . . . . 128.69(3) ?
C4 C3 S1 C2 . . . . -126.22(3) ?
C4 C3 C20 C15 . . . . -0.90(3) ?
C4 C5 C6 C7 . . . . 179.89(3) ?
C4 C5 C13 C12 . . . . -178.38(3) ?
C4 C14 C15 C20 . . . . 1.87(3) ?
C4 C14 C15 C16 . . . . -174.69(3) ?
C4 C14 C19 C18 . . . . 174.94(3) ?
C4 C14 C19 H19 . . . . -5.1(2) ?
C7 C6 C5 C13 . . . . 2.55(3) ?
C7 C12 C13 C5 . . . . -0.67(3) ?
C7 C12 C11 C10 . . . . -2.00(3) ?
C7 C12 C11 H11 . . . . 178.7(2) ?
C7 C8 C9 C10 . . . . -1.57(3) ?
C7 C8 C9 H9 . . . . 178.9(2) ?
C5 C6 C7 C12 . . . . -3.01(3) ?
C5 C6 C7 C8 . . . . 176.14(3) ?
C5 C13 C12 C11 . . . . -179.05(3) ?
C5 C4 C3 C20 . . . . -172.91(3) ?
C5 C4 C14 C15 . . . . 172.58(3) ?
C5 C4 C14 C19 . . . . -1.78(4) ?
C15 C14 C4 C3 . . . . -2.38(3) ?
C15 C14 C19 C18 . . . . 1.06(3) ?
C15 C14 C19 H19 . . . . -179.02(19) ?
C15 C16 C17 C18 . . . . 0.76(3) ?
C15 C16 C17 H17 . . . . 178.71(18) ?
C19 C14 C15 C20 . . . . 177.09(3) ?
C19 C14 C15 C16 . . . . 0.53(3) ?
C19 C14 C4 C3 . . . . -176.74(3) ?
C19 C18 C17 C16 . . . . 0.83(3) ?
C19 C18 C17 H17 . . . . -177.09(19) ?
C14 C15 C20 C3 . . . . -0.66(3) ?
C14 C15 C16 C17 . . . . -1.45(3) ?
C14 C15 C16 H16 . . . . 177.6(2) ?
C14 C4 C3 C20 . . . . 2.00(3) ?
C14 C4 C5 C13 . . . . 25.50(3) ?
C14 C19 C18 C17 . . . . -1.75(3) ?
C14 C19 C18 H18 . . . . -179.90(18) ?
C3 S1 C1 H1b . . . . 52.54(17) ?
C3 S1 C1 H1c . . . . 174.09(16) ?
C3 S1 C1 H1a . . . . -68.30(16) ?
C3 S1 C2 H2a . . . . -51.06(16) ?
C3 S1 C2 H2b . . . . 70.45(17) ?
C3 S1 C2 H2c . . . . -170.51(15) ?
C3 C20 C15 C16 . . . . 175.67(4) ?
C3 C4 C5 C13 . . . . -160.59(3) ?
C12 C7 C8 C9 . . . . 0.28(3) ?
C12 C7 C8 H8 . . . . -179.2(2) ?
C12 C11 C10 C9 . . . . 0.70(3) ?
C12 C11 C10 H10 . . . . -178.08(19) ?
C13 C12 C7 C8 . . . . -176.99(3) ?
C13 C12 C11 C10 . . . . 176.21(3) ?
C13 C12 C11 H11 . . . . -3.1(2) ?
C11 C12 C7 C8 . . . . 1.55(3) ?
C11 C10 C9 C8 . . . . 1.10(3) ?
C11 C10 C9 H9 . . . . -179.3(2) ?
C20 C3 S1 C1 . . . . -41.90(3) ?
C20 C3 S1 C2 . . . . 63.18(3) ?
C20 C15 C16 C17 . . . . -177.32(3) ?
C20 C15 C16 H16 . . . . 1.8(2) ?
C16 C17 C18 H18 . . . . 178.96(19) ?
C8 C9 C10 H10 . . . . 179.9(2) ?
C17 C18 C19 H19 . . . . 178.33(19) ?
C18 C17 C16 H16 . . . . -178.30(19) ?
C1 S1 C2 H2a . . . . 56.19(17) ?
C1 S1 C2 H2b . . . . 177.70(15) ?
C1 S1 C2 H2c . . . . -63.27(16) ?
C9 C10 C11 H11 . . . . -180.0(2) ?
C10 C9 C8 H8 . . . . 177.9(2) ?
C2 S1 C1 H1b . . . . -54.39(16) ?
C2 S1 C1 H1c . . . . 67.16(16) ?
C2 S1 C1 H1a . . . . -175.23(15) ?
H19 C19 C18 H18 . . . . 0.2(3) ?
H18 C18 C17 H17 . . . . 1.0(3) ?
H17 C17 C16 H16 . . . . -0.3(3) ?
H8 C8 C9 H9 . . . . -1.7(3) ?
H9 C9 C10 H10 . . . . -0.6(3) ?
H10 C10 C11 H11 . . . . 1.3(3) ?

loop_
_geom_hbond_atom_site_label_D
_geom_hbond_atom_site_label_H
_geom_hbond_atom_site_label_A
_geom_hbond_distance_DH
_geom_hbond_distance_HA
_geom_hbond_distance_DA
_geom_hbond_angle_DHA
_geom_hbond_site_symmetry_A
### Notice sigmas on distances involving HYDROGEN atoms
### is generally not recommended.
### this may cause reading errors in checkcif
C19 H19 O2 1.051(4) 2.151(3) 2.9557(3) 131.6(2) 1
C19 H19 C13 1.051(4) 2.751(3) 3.3539(3) 116.44(18) 1
C1 H1b O1 1.053(3) 2.285(3) 3.0480(4) 127.99(17) 1
C1 H1b C20 1.053(3) 2.753(3) 3.1512(3) 102.37(16) 1
C2 H2a O1 1.062(3) 2.569(3) 3.3000(4) 125.39(17) 1
C2 H2b O3 1.068(3) 2.622(3) 3.1744(4) 111.59(16) 1
C9 H9 O1 1.058(4) 2.471(4) 3.4634(4) 155.79(10) 7_576
C1 H1c O3 1.069(3) 2.217(3) 3.2213(4) 155.62(10) 5_676

loop_
_publ_author_name
_publ_author_address
,'?'
; ?
;

_publ_requested_journal          ?
_publ_contact_author             ?
_publ_contact_author_phone       ?
_publ_contact_author_fax         ?
_publ_contact_author_email       ?
_publ_section_title              
;
 ?
;
_publ_section_comment            
;
 ?
;
_publ_section_references         
;
 ?
;
###_mopro_hkl_file 
_shelx_hkl_file                  
; 
   2   0   0  1704.09    5.3500
   4   0   0  1618.11    5.8200
   6   0   0  861.900    3.1900
   8   0   0  143.290    0.5500
  10   0   0  47.3300    0.2700
  12   0   0  56.1500    0.3300
  14   0   0  88.8800    0.6600
  16   0   0  210.060    1.2400
  18   0   0   1.1000    0.3100
  20   0   0 0.500000    0.4400
  22   0   0  30.9700    0.8000
  26   0   0  69.6500    1.7100
   2   1   0  2128.49    5.1000
   4   1   0  9761.06   25.0700
   6   1   0  84.7200    0.2400
   8   1   0  55.9600    0.1800
  10   1   0  279.670    0.7200
  12   1   0  37.8000    0.1800
  14   1   0  38.0700    0.2200
  16   1   0  34.1500    0.2900
  18   1   0   4.4800    0.2600
  20   1   0  20.7800    0.3600
  22   1   0   1.1500    0.4600
  24   1   0  13.2100    0.4900
  26   1   0   2.7900    0.5100
   0   2   0  6080.15   21.3600
   2   2   0  3084.45    8.9100
   4   2   0  3974.99    9.0200
   6   2   0  416.490    1.0200
   8   2   0  51.1700    0.1600
  10   2   0  20.7400    0.1000
  12   2   0  214.200    0.6100
  14   2   0  205.340    0.7100
  16   2   0  12.4000    0.2300
  18   2   0  24.6700    0.3400
  20   2   0   7.7800    0.3300
  22   2   0  26.7000    0.6800
  24   2   0 0.810000    0.4300
  26   2   0 0.170000    0.4800
   2   3   0  664.730    1.8900
   4   3   0  1090.59    2.5200
   6   3   0  927.250    2.2300
   8   3   0   9.3600    0.0900
  10   3   0  937.390    2.2800
  12   3   0  20.7200    0.1600
  14   3   0  215.920    0.7200
  16   3   0  532.340    2.0300
  18   3   0  66.7400    0.5300
  20   3   0  25.5400    0.4600
  22   3   0 0.630000    0.4600
   0   4   0  891.890    3.6900
   2   4   0   1.1600    0.0700
   4   4   0   1.6500    0.0800
   6   4   0  507.570    1.2400
   8   4   0  15.8800    0.1100
  10   4   0  337.870    1.0300
  12   4   0  93.5100    0.4300
  14   4   0  192.830    0.7500
  16   4   0  88.2300    0.5200
  18   4   0   6.4600    0.3200
  20   4   0 0.680000    0.3800
  22   4   0   3.4300    0.5200
  24   4   0  26.3400    0.6900
   2   5   0  201.260    0.5200
   4   5   0   3.1900    0.0800
   6   5   0  456.230    1.1500
   8   5   0  47.0900    0.2000
  10   5   0  71.3200    0.3200
  12   5   0  27.3600    0.2400
  14   5   0  18.9400    0.3100
  16   5   0  37.6700    0.3900
  18   5   0  13.1100    0.3700
  20   5   0   7.0600    0.4600
  22   5   0  21.2800    0.5900
  24   5   0   9.1500    0.6500
   0   6   0  1701.87    6.4800
   2   6   0  245.840    0.6300
   4   6   0  28.1900    0.1400
   6   6   0  945.790    2.4100
   8   6   0  18.4600    0.1600
  10   6   0  92.4800    0.4300
  12   6   0  29.0700    0.3000
  14   6   0   1.0500    0.2400
  16   6   0 0.290000    0.2700
  18   6   0  74.6300    0.6900
  20   6   0  11.4900    0.5800
  22   6   0   4.8700    0.5500
  24   6   0  23.6300    0.7700
   2   7   0  443.680    1.1200
   4   7   0  451.850    1.1600
   6   7   0  413.300    1.2600
   8   7   0  23.0300    0.2300
  10   7   0  76.7000    0.5800
  12   7   0  20.1100    0.3000
  14   7   0  140.700    0.8600
  16   7   0  78.6900    0.6500
  18   7   0   9.9000    0.4900
  20   7   0  16.9900    0.6000
  22   7   0   1.4500    0.6000
   0   8   0  110.910    0.5800
   2   8   0  25.6300    0.1500
   4   8   0  59.7800    0.2300
   6   8   0 0.490000    0.1100
   8   8   0  124.010    0.5500
  10   8   0  100.310    0.5500
  12   8   0   4.1400    0.2800
  14   8   0   4.8700    0.3400
  16   8   0  12.6400    0.4500
  18   8   0   4.9500    0.4600
   2   9   0  23.7700    0.1800
   4   9   0   1.8200    0.1200
   6   9   0  24.2300    0.2100
   8   9   0  65.4200    0.3900
  10   9   0  61.4500    0.4700
  12   9   0  133.110    0.8500
  14   9   0 0.510000    0.3900
  16   9   0  141.040    1.2500
  18   9   0  55.9600    0.8700
  20   9   0  20.5700    0.7700
  22   9   0  14.4200    0.7200
   0  10   0  760.010    3.6300
   2  10   0  32.3200    0.2600
   4  10   0  43.5400    0.3200
   6  10   0  25.0900    0.2700
   8  10   0 0.610000    0.2100
  10  10   0  43.7700    0.4400
  12  10   0  95.3200    0.8400
  14  10   0  179.570    1.4100
  16  10   0   2.6000    0.5700
  18  10   0   8.9800    0.6700
  20  10   0  22.2600    0.7600
   2  11   0   2.3600    0.2100
   4  11   0  169.980    0.7900
   6  11   0 0.770000    0.2300
   8  11   0  18.7300    0.3200
  10  11   0  117.060    0.8200
  12  11   0   7.3800    0.4600
  14  11   0  16.8200    0.8800
  16  11   0 0.730000    0.6500
  18  11   0  29.4900    0.7600
   0  12   0  40.6400    0.5000
   2  12   0   5.5600    0.2400
   4  12   0   2.5100    0.2700
   6  12   0  66.8800    0.5700
  10  12   0   3.7900    0.4500
  12  12   0  17.0300    0.5800
  14  12   0   7.2200    0.5800
  16  12   0 0.580000    0.6200
  18  12   0   1.0300    0.6800
   2  13   0  81.9000    0.6000
   4  13   0  138.530    0.9100
   6  13   0 0.630000    0.3800
   8  13   0  39.2700    0.6100
  10  13   0  61.5100    0.7700
  12  13   0   3.0100    0.5600
  14  13   0   7.7800    0.7500
  16  13   0  19.5700    1.1400
   0  14   0  80.4600    1.0200
   2  14   0  17.3000    0.4400
   4  14   0 0.120000    0.3300
   6  14   0 0.800000    0.3900
   8  14   0  20.8100    0.4500
  10  14   0  25.4400    0.6000
  12  14   0  25.9100    0.6800
  14  14   0  49.4500    1.4100
   2  15   0  42.6900    0.4800
   4  15   0   1.6800    0.3600
   6  15   0  39.0200    0.4900
   8  15   0 0.140000    0.4200
   0  16   0  38.3800    0.8200
   2  16   0  31.5400    0.4700
   4  16   0   2.3000    0.4000
   6  16   0  23.6400    0.5000
   1   1   1  516.640    0.9100
   2   1   1  50.2500    0.1000
   3   1   1  6585.42   11.0900
   4   1   1  133.410    0.2700
   5   1   1  22.1800    0.0700
   6   1   1  1170.80    1.9400
   7   1   1  295.030    0.5000
   8   1   1   3.3800    0.0500
   9   1   1  378.290    0.6400
  10   1   1  14.9000    0.0700
  11   1   1  284.240    0.5100
  12   1   1 0.730000    0.0600
  13   1   1  28.9600    0.1200
  14   1   1   2.7200    0.0800
  15   1   1  229.530    0.6000
  16   1   1 0.080000    0.1300
  17   1   1  39.3300    0.2400
  18   1   1 0.500000    0.1700
  19   1   1  19.1900    0.2300
  20   1   1  16.1200    0.2400
  21   1   1  40.8900    0.4300
  22   1   1  20.1100    0.4100
  23   1   1  25.9600    0.4000
  24   1   1   1.3900    0.3000
  25   1   1  34.1400    0.4600
  26   1   1  19.1000    0.4200
   0   2   1  1640.62    4.0900
   1   2   1  78.3400    0.1700
   2   2   1  636.000    1.3100
   3   2   1  5610.64   10.3800
   4   2   1   3.9200    0.0400
   5   2   1  1133.20    1.8100
   6   2   1  375.340    0.6400
   7   2   1  2096.66    3.4500
   8   2   1  157.970    0.2900
   9   2   1  436.270    0.7300
  10   2   1  157.980    0.2900
  11   2   1 0.650000    0.0500
  12   2   1  10.4100    0.0700
  13   2   1 0.080000    0.0600
  14   2   1  14.5100    0.1100
  15   2   1  180.910    0.4900
  16   2   1 0.480000    0.1400
  17   2   1  164.670    0.5900
  18   2   1  31.8000    0.2700
  19   2   1  144.340    0.6100
  20   2   1   1.7000    0.2200
  21   2   1  13.4200    0.3300
  22   2   1   7.4200    0.3500
  23   2   1  34.5000    0.4300
  24   2   1   6.8800    0.3200
  25   2   1  13.0500    0.3700
  26   2   1   5.0100    0.3800
   1   3   1  75.1100    0.1700
   2   3   1  229.790    0.4700
   3   3   1  235.860    0.4400
   4   3   1  1023.18    1.7200
   5   3   1  283.810    0.4900
   6   3   1   2.7200    0.0500
   7   3   1  48.8500    0.1200
   8   3   1  19.2600    0.0800
   9   3   1  36.6400    0.1100
  10   3   1  231.000    0.4400
  11   3   1  145.540    0.3300
  12   3   1   1.8500    0.0700
  13   3   1  212.280    0.4800
  14   3   1  27.1300    0.1500
  15   3   1  14.2900    0.1400
  16   3   1   1.5400    0.1500
  17   3   1  23.9000    0.2300
  18   3   1  17.3100    0.2500
  19   3   1 0.180000    0.2100
  20   3   1   1.2600    0.2400
  21   3   1  27.5200    0.5100
  22   3   1 0.740000    0.3100
  23   3   1   2.0800    0.3300
  24   3   1   1.1000    0.3300
   0   4   1  760.440    2.1100
   1   4   1  17.7000    0.0700
   2   4   1  68.7500    0.1500
   3   4   1  979.260    1.8000
   4   4   1  55.9700    0.1300
   5   4   1  928.260    1.5700
   6   4   1  188.360    0.3500
   7   4   1  451.880    0.8200
   8   4   1   4.4600    0.0600
   9   4   1  22.3700    0.0900
  10   4   1  222.840    0.5300
  11   4   1  71.9500    0.2400
  12   4   1 0.340000    0.0900
  13   4   1  29.7200    0.1800
  14   4   1  18.5600    0.1400
  15   4   1  53.4000    0.3000
  16   4   1   7.3000    0.1700
  17   4   1  28.4500    0.2600
  18   4   1  12.1800    0.2600
  19   4   1   7.3600    0.2600
  21   4   1 0.920000    0.3200
  23   4   1   2.3000    0.3800
  24   4   1  18.3600    0.4500
  25   4   1 0.230000    0.4400
   1   5   1  409.660    0.7700
   2   5   1  10.8800    0.0600
   3   5   1  464.540    0.8500
   4   5   1  63.1700    0.1600
   5   5   1  750.250    1.3100
   6   5   1  109.350    0.2300
   7   5   1  42.8700    0.1200
   8   5   1  66.1100    0.1700
   9   5   1  469.480    0.9500
  10   5   1 0.800000    0.0700
  11   5   1  79.7700    0.2800
  12   5   1  68.2700    0.2600
  13   5   1  12.1600    0.1400
  14   5   1  54.6200    0.3400
  15   5   1   2.0200    0.1600
  16   5   1  10.2600    0.2000
  17   5   1   1.7900    0.2000
  18   5   1   9.2100    0.2600
  19   5   1   3.8600    0.2700
  20   5   1   4.3000    0.3300
  21   5   1  155.850    0.9300
  22   5   1   1.9100    0.3500
  23   5   1  20.2900    0.4300
  24   5   1 0.630000    0.4300
  25   5   1  26.4800    0.5900
   0   6   1  422.750    1.2000
   1   6   1   3.2900    0.0500
   2   6   1 0.340000    0.0400
   3   6   1  78.4800    0.1800
   4   6   1  91.2100    0.2000
   5   6   1  81.9600    0.1900
   6   6   1  28.6900    0.1000
   7   6   1  42.4600    0.1700
   8   6   1  237.430    0.5500
   9   6   1  159.130    0.4400
  10   6   1  28.7000    0.1500
  11   6   1  17.6400    0.1500
  12   6   1  15.3700    0.1700
  13   6   1  10.3300    0.1800
  14   6   1   5.1900    0.1800
  15   6   1   9.2000    0.1900
  16   6   1   2.6800    0.1900
  17   6   1  51.9800    0.3400
  18   6   1   2.7600    0.2400
  19   6   1  29.6600    0.4300
  20   6   1  17.0100    0.4200
  21   6   1   6.9300    0.3500
  22   6   1   4.3800    0.3800
  23   6   1  12.3600    0.4300
  24   6   1 0.840000    0.4900
   1   7   1   1.2400    0.0600
   2   7   1  21.8600    0.0800
   3   7   1  30.0400    0.1100
   4   7   1  78.6100    0.1800
   5   7   1   2.5500    0.0600
   6   7   1 0.930000    0.0700
   7   7   1  141.240    0.4000
   8   7   1   2.6600    0.0900
   9   7   1  218.870    0.6900
  10   7   1  109.890    0.4200
  11   7   1   2.1600    0.1300
  12   7   1  10.3400    0.1800
  13   7   1 0.190000    0.1900
  14   7   1 0.180000    0.1900
  15   7   1   6.4400    0.2000
  16   7   1 0.840000    0.2000
  17   7   1   5.0700    0.2300
  18   7   1  13.8100    0.3200
  19   7   1  50.2800    0.5300
  20   7   1   1.2500    0.3500
  21   7   1 0.440000    0.3900
  22   7   1   2.8000    0.4200
  23   7   1   2.6400    0.5100
   0   8   1  70.6100    0.2800
   1   8   1   5.8900    0.0800
   2   8   1  34.9300    0.1200
   3   8   1 0.350000    0.0600
   4   8   1   2.4800    0.0700
   5   8   1  338.050    0.6800
   6   8   1   5.6800    0.0900
   7   8   1  66.0200    0.2300
   8   8   1   6.8400    0.1300
   9   8   1  218.800    0.6600
  10   8   1 0.660000    0.1500
  11   8   1  35.9800    0.2400
  12   8   1   6.2500    0.2000
  13   8   1  16.6000    0.2600
  14   8   1  14.6800    0.3300
  15   8   1   8.1700    0.2900
  16   8   1   9.7000    0.2900
  17   8   1  72.0300    0.5700
  18   8   1  11.4900    0.3800
  19   8   1  49.6300    0.5100
  20   8   1  11.8600    0.4200
  21   8   1  14.7200    0.5200
  22   8   1  15.0400    0.5000
  23   8   1   1.9800    0.4900
   1   9   1  19.2700    0.1200
   2   9   1  79.8300    0.2400
   3   9   1  84.7000    0.2500
   4   9   1   6.2900    0.1000
   5   9   1   1.1400    0.1000
   6   9   1  45.6900    0.1900
   7   9   1   7.8900    0.1200
   8   9   1   1.3900    0.1300
   9   9   1  76.5200    0.3500
  10   9   1 0.650000    0.1600
  11   9   1  210.880    0.7900
  12   9   1 0.160000    0.2200
  13   9   1  97.7000    0.5900
  14   9   1   1.4100    0.2600
  15   9   1  44.7900    0.4400
  16   9   1   2.5100    0.3300
  17   9   1  22.5900    0.4400
  18   9   1   2.0600    0.3300
  19   9   1   8.2700    0.4200
  20   9   1  10.2700    0.4600
  21   9   1  10.1000    0.4700
  22   9   1   4.9800    0.4700
   0  10   1  47.9700    0.3100
   1  10   1   1.1900    0.1100
   2  10   1  34.2300    0.1900
   3  10   1   3.2200    0.1200
   4  10   1   4.3900    0.1400
   5  10   1  67.9600    0.2800
   6  10   1  15.7700    0.1600
   7  10   1  21.7300    0.1900
   8  10   1   4.0000    0.1600
   9  10   1  14.2400    0.2000
  10  10   1 0.120000    0.1900
  11  10   1  26.5000    0.2900
  12  10   1   1.0100    0.2500
  13  10   1  15.8100    0.3300
  14  10   1   3.3500    0.3200
  15  10   1  19.2000    0.4400
  16  10   1   7.1900    0.4400
  17  10   1   2.7500    0.4100
  19  10   1   6.7600    0.4400
  20  10   1 0.200000    0.4800
  21  10   1   2.0700    0.4600
   1  11   1  134.550    0.4300
   2  11   1 0.570000    0.1500
   3  11   1  259.760    0.7500
   4  11   1  34.1700    0.2300
   5  11   1  12.2700    0.1800
   6  11   1  83.4400    0.3700
   7  11   1  26.1500    0.2400
   8  11   1  42.9200    0.3000
   9  11   1  106.870    0.4800
  10  11   1   4.5300    0.2300
  11  11   1  38.6200    0.3700
  12  11   1  31.9900    0.4200
  13  11   1   7.1700    0.4200
  14  11   1 0.420000    0.4600
  15  11   1   5.5400    0.4300
  16  11   1   5.0100    0.4500
  17  11   1  11.6500    0.6600
  19  11   1   1.6300    0.4400
   0  12   1  71.0400    0.4500
   1  12   1  60.1000    0.3000
   2  12   1  23.7700    0.2100
   3  12   1  41.0800    0.2600
   4  12   1  40.0400    0.2900
   5  12   1  209.090    0.7600
   6  12   1   2.3000    0.2100
   7  12   1  231.330    0.9300
   8  12   1  105.120    0.5900
   9  12   1   1.6800    0.3100
  10  12   1  13.4600    0.3500
  11  12   1   5.4600    0.4000
  12  12   1   1.0200    0.3500
  13  12   1   1.3400    0.3700
  14  12   1   1.5700    0.4000
  15  12   1  43.0800    0.6700
  16  12   1   1.2000    0.5000
  17  12   1 0.260000    0.5400
  18  12   1   4.0600    0.5300
   1  13   1  79.7800    0.4200
   2  13   1   4.0900    0.2100
   3  13   1  26.2100    0.2800
   4  13   1  142.290    0.8200
   5  13   1   1.3300    0.2700
   6  13   1   3.4300    0.2600
   7  13   1   2.9300    0.2900
   8  13   1   1.6200    0.3200
   9  13   1 0.170000    0.3200
  11  13   1   2.3800    0.3200
  12  13   1   2.9700    0.3800
  13  13   1 0.760000    0.4300
  14  13   1 0.430000    0.4900
  15  13   1 0.880000    0.4900
  16  13   1   5.7800    0.5600
   0  14   1  75.7900    0.7000
   1  14   1 0.710000    0.2600
   2  14   1   1.4900    0.2600
   3  14   1  25.3200    0.3200
   4  14   1  13.8900    0.2800
   5  14   1  28.7600    0.3200
   6  14   1   2.4500    0.2700
   7  14   1  10.9500    0.3000
   8  14   1 0.060000    0.2800
   9  14   1 0.010000    0.2900
  10  14   1 0.340000    0.3200
  11  14   1 0.190000    0.3400
  12  14   1   1.7200    0.3900
  13  14   1 0.760000    0.4400
  14  14   1 0.390000    0.5100
   1  15   1  22.9600    0.2800
   2  15   1 0.510000    0.2400
   3  15   1   9.4600    0.2600
   4  15   1   1.5400    0.2500
   5  15   1 0.740000    0.2500
   6  15   1 0.240000    0.2600
   7  15   1   5.4500    0.2700
   8  15   1   1.5600    0.3000
   9  15   1  19.0400    0.3700
  10  15   1   1.5800    0.3500
  11  15   1  11.1900    0.4100
   0  16   1  15.8000    0.4400
   1  16   1 0.050000    0.2600
   2  16   1   3.0000    0.2700
   3  16   1  25.3200    0.3300
   4  16   1   1.6900    0.2800
   5  16   1 0.710000    0.2800
   6  16   1  11.1000    0.3200
   7  16   1   2.5800    0.3000
   1   0   2  433.250    1.3900
   2   0   2  331.460    0.8300
   3   0   2  2899.18    7.3400
   4   0   2  1308.97    3.3300
   5   0   2  127.860    0.3800
   6   0   2  425.940    1.0700
   7   0   2  692.710    1.6600
   8   0   2   4.8200    0.0700
   9   0   2  438.830    1.1500
  10   0   2  68.4700    0.2400
  11   0   2 0.120000    0.0800
  12   0   2   3.5900    0.0900
  13   0   2  12.3500    0.1200
  14   0   2 0.080000    0.1000
  15   0   2  218.070    0.7900
  16   0   2  111.680    0.5500
  17   0   2  39.8800    0.3300
  18   0   2 0.780000    0.2200
  19   0   2  52.5800    0.5000
  20   0   2   2.0600    0.2900
  21   0   2   1.6100    0.3600
  22   0   2  50.8600    1.0400
  23   0   2  18.8200    0.5200
  24   0   2  82.7300    0.8600
  25   0   2   1.6800    0.4700
  26   0   2  17.8100    0.5600
   1   1   2  1154.56    2.0300
   2   1   2  841.070    1.4500
   3   1   2  708.980    1.3100
   4   1   2  101.970    0.2100
   5   1   2  135.530    0.2600
   6   1   2  23.3600    0.0700
   7   1   2  162.530    0.3000
   8   1   2  17.1800    0.0700
   9   1   2  31.4300    0.0900
  11   1   2  421.330    0.7500
  12   1   2  56.8400    0.1600
  13   1   2  20.4500    0.1000
  14   1   2  35.6700    0.1500
  15   1   2   1.9600    0.1000
  16   1   2  19.4800    0.1700
  17   1   2 0.480000    0.1500
  18   1   2 0.000000    0.1700
  19   1   2   9.2800    0.2100
  20   1   2  10.5700    0.2300
  21   1   2   3.8400    0.2800
  22   1   2 0.570000    0.3500
  23   1   2   1.3500    0.3100
  24   1   2   1.8500    0.2900
  25   1   2   1.4800    0.3400
  26   1   2   4.5400    0.3600
   0   2   2  452.410    1.2300
   1   2   2  654.130    1.3100
   2   2   2  596.770    1.2200
   3   2   2   6.0700    0.0700
   4   2   2  143.130    0.2500
   5   2   2  207.600    0.3500
   6   2   2 0.450000    0.0400
   7   2   2  217.620    0.3800
   8   2   2  435.360    0.7300
   9   2   2  314.810    0.5300
  10   2   2  152.710    0.2800
  11   2   2   1.1500    0.0500
  12   2   2  32.8000    0.1100
  13   2   2 0.150000    0.0600
  14   2   2  69.3200    0.2100
  15   2   2   3.3700    0.1100
  16   2   2 0.140000    0.1400
  17   2   2  64.1400    0.3400
  18   2   2  49.9100    0.3200
  19   2   2  79.0700    0.4100
  20   2   2   3.4600    0.2200
  22   2   2   3.7900    0.3500
  23   2   2   6.4000    0.3200
  24   2   2 0.810000    0.3000
  25   2   2  13.6400    0.3800
  26   2   2   1.5700    0.3700
   1   3   2   6.4100    0.0400
   2   3   2  337.350    0.6400
   3   3   2   3.8100    0.0500
   4   3   2  49.3800    0.1100
   5   3   2  583.840    0.9800
   6   3   2  219.510    0.3900
   7   3   2   4.6200    0.0500
   8   3   2  337.780    0.6100
   9   3   2  77.0300    0.1800
  10   3   2  222.990    0.4300
  11   3   2  324.340    0.6400
  12   3   2  113.810    0.2800
  13   3   2  167.060    0.3900
  14   3   2  54.5800    0.2000
  15   3   2  34.4300    0.2100
  16   3   2  92.4500    0.3800
  17   3   2 0.040000    0.1800
  18   3   2  17.1700    0.2400
  19   3   2  25.2200    0.2700
  20   3   2  20.9300    0.3000
  21   3   2  49.5600    0.4900
  22   3   2   1.3100    0.3100
  23   3   2  25.0500    0.4200
  24   3   2 0.830000    0.3500
  25   3   2  16.9000    0.5600
   0   4   2  363.770    1.0200
   2   4   2  230.060    0.4400
   3   4   2  204.050    0.4000
   4   4   2  34.2500    0.1000
   5   4   2  183.950    0.3400
   6   4   2  999.340    1.6900
   7   4   2  503.840    0.8800
   8   4   2   9.4400    0.0700
   9   4   2  163.560    0.3400
  10   4   2  229.880    0.5400
  11   4   2  203.660    0.5200
  12   4   2  226.400    0.5700
  13   4   2  33.5700    0.1700
  14   4   2  92.2400    0.3100
  15   4   2  434.750    1.1800
  16   4   2   1.8800    0.1600
  17   4   2  84.0900    0.4000
  18   4   2  10.0400    0.2400
  19   4   2  11.4700    0.2800
  20   4   2   5.2500    0.3000
  21   4   2   5.7800    0.3400
  22   4   2 0.150000    0.3400
  23   4   2   1.4400    0.3600
  24   4   2  10.8900    0.4100
  25   4   2  11.5600    0.4400
   1   5   2  106.460    0.2300
   2   5   2  335.880    0.6100
   3   5   2  147.720    0.2900
   4   5   2  10.4800    0.0600
   5   5   2  88.1600    0.1900
   6   5   2  21.3400    0.0800
   7   5   2  285.590    0.5100
   8   5   2  10.3400    0.0700
   9   5   2  176.830    0.3900
  10   5   2  60.6700    0.2000
  11   5   2   1.3900    0.0900
  12   5   2 0.330000    0.1000
  13   5   2  27.2000    0.2000
  14   5   2   8.7100    0.1500
  15   5   2  80.2500    0.3800
  16   5   2 0.180000    0.1700
  17   5   2   5.2800    0.2000
  18   5   2 0.070000    0.2200
  19   5   2  19.8400    0.3400
  20   5   2   3.2400    0.3300
  22   5   2 0.260000    0.3500
  23   5   2   7.8800    0.3700
  24   5   2   4.2400    0.4300
  25   5   2   5.0300    0.4500
   0   6   2  837.990    2.2900
   1   6   2   8.7700    0.0600
   2   6   2  193.080    0.3700
   3   6   2  121.620    0.2400
   4   6   2  85.8500    0.1900
   5   6   2  78.1200    0.1800
   6   6   2  28.4300    0.1100
   7   6   2  115.610    0.2700
   8   6   2  165.520    0.4000
   9   6   2  23.6500    0.1400
  10   6   2  111.510    0.3400
  11   6   2  36.0300    0.2000
  12   6   2  40.7900    0.2800
  13   6   2  11.0700    0.1800
  14   6   2  47.2000    0.2900
  15   6   2  171.930    0.6800
  16   6   2 0.480000    0.1900
  17   6   2  19.3900    0.2500
  18   6   2   1.0500    0.2500
  20   6   2 0.020000    0.3600
  21   6   2 0.660000    0.3500
  22   6   2  18.4900    0.4200
  23   6   2 0.630000    0.3700
  24   6   2  17.2400    0.5400
   1   7   2  241.050    0.4800
   2   7   2  484.580    0.8900
   3   7   2  67.1600    0.1600
   4   7   2  123.840    0.2700
   5   7   2  83.7700    0.2100
   6   7   2  34.3600    0.1400
   7   7   2  155.030    0.4000
   8   7   2  114.340    0.3600
   9   7   2   3.0100    0.1100
  10   7   2  180.270    0.5900
  11   7   2  146.580    0.5300
  12   7   2   1.1700    0.1700
  13   7   2  32.9800    0.2900
  14   7   2  24.8200    0.2600
  15   7   2   7.8700    0.2300
  16   7   2  42.9300    0.3800
  17   7   2  12.3200    0.2700
  18   7   2   9.1700    0.3000
  19   7   2  18.4500    0.4100
  20   7   2   4.3700    0.3600
  21   7   2 0.980000    0.3900
  22   7   2 0.450000    0.4300
  23   7   2   8.1700    0.4900
   0   8   2  161.140    0.5100
   1   8   2  54.8400    0.1600
   2   8   2  31.8100    0.1200
   3   8   2  37.1900    0.1200
   4   8   2  40.9300    0.1700
   5   8   2 0.360000    0.0700
   6   8   2  20.5100    0.1200
   7   8   2 0.050000    0.1000
   8   8   2  102.950    0.3500
   9   8   2   3.3400    0.1300
  10   8   2  23.1200    0.2100
  11   8   2 0.140000    0.1500
  12   8   2  26.2100    0.2800
  13   8   2  55.8900    0.4100
  14   8   2  30.7800    0.3300
  15   8   2  18.1800    0.3000
  16   8   2  11.1600    0.2800
  17   8   2   2.3500    0.2800
  18   8   2   6.9800    0.3600
  19   8   2 0.820000    0.3500
  20   8   2 0.550000    0.3700
  21   8   2 0.220000    0.4300
  22   8   2 0.510000    0.4700
  23   8   2   1.7600    0.4700
   1   9   2  68.6200    0.2000
   2   9   2  65.1300    0.2000
   3   9   2  55.0600    0.1900
   4   9   2  50.7100    0.1900
   5   9   2   1.1000    0.1000
   6   9   2   2.8900    0.1100
   7   9   2  42.4700    0.2100
   8   9   2 0.290000    0.1300
   9   9   2   1.3900    0.1500
  10   9   2  41.9300    0.2700
  11   9   2  29.8800    0.2600
  12   9   2   8.3700    0.2400
  13   9   2 0.550000    0.2500
  14   9   2  85.7000    0.5900
  15   9   2  23.7100    0.3600
  16   9   2  62.8700    0.6200
  17   9   2   4.4200    0.3700
  18   9   2   1.0400    0.3400
  19   9   2 0.080000    0.3800
  20   9   2  27.1900    0.6200
  22   9   2   3.8000    0.4800
   0  10   2  137.700    0.5800
   1  10   2  11.0700    0.1300
   2  10   2   1.5400    0.1200
   3  10   2  17.1500    0.1500
   4  10   2  26.3400    0.1800
   5  10   2   4.7200    0.1400
   6  10   2   2.0400    0.1300
   7  10   2  122.750    0.4300
   8  10   2 0.130000    0.1500
   9  10   2  121.640    0.4900
  10  10   2  34.4500    0.2600
  11  10   2  50.3100    0.3500
  12  10   2  91.0100    0.5400
  13  10   2  13.2400    0.3200
  14  10   2  38.5500    0.4500
  15  10   2  106.430    0.8500
  16  10   2   8.0100    0.4900
  17  10   2   9.7700    0.4300
  18  10   2 0.340000    0.3600
  19  10   2  13.0500    0.4700
  20  10   2  19.0200    0.5200
  21  10   2 0.670000    0.4600
   1  11   2   8.5100    0.1600
   2  11   2   3.3500    0.1500
   3  11   2   6.1800    0.1600
   4  11   2  35.7000    0.2300
   5  11   2 0.190000    0.1600
   6  11   2   1.2200    0.1700
   7  11   2  54.9000    0.3100
   8  11   2  53.1400    0.3200
   9  11   2 0.530000    0.2000
  10  11   2   1.9200    0.2300
  11  11   2  87.6600    0.5300
  12  11   2  12.3800    0.3600
  13  11   2  65.3500    0.8000
  14  11   2 0.000000    0.4300
  15  11   2  13.6700    0.4500
  16  11   2  13.7800    0.4300
  17  11   2 0.950000    0.5400
  18  11   2  28.2900    0.7000
  19  11   2  13.5300    0.8000
   0  12   2  62.4900    0.4900
   1  12   2  17.6500    0.2000
   2  12   2  13.5300    0.1900
   3  12   2   1.7700    0.1700
   4  12   2   3.6000    0.1900
   5  12   2   6.6000    0.2100
   6  12   2 0.960000    0.2000
   7  12   2   2.0000    0.2300
   9  12   2  11.2600    0.3300
  10  12   2  37.6600    0.4700
  11  12   2   1.7900    0.4000
  12  12   2   3.4800    0.3600
  13  12   2  17.3100    0.4200
  14  12   2 0.580000    0.3900
  15  12   2   1.0400    0.4700
  16  12   2   3.0400    0.4900
  17  12   2   3.0500    0.5500
  18  12   2   7.1800    0.5400
   1  13   2  118.020    0.5300
   2  13   2   1.6700    0.2200
   3  13   2   1.5300    0.2200
   4  13   2  34.5900    0.3300
   5  13   2 0.120000    0.2600
   6  13   2  10.6400    0.2900
   7  13   2 0.400000    0.3100
   8  13   2  33.2400    0.4400
   9  13   2  11.6300    0.3600
  10  13   2  12.2500    0.3500
  11  13   2  35.5400    0.4400
  12  13   2  15.2000    0.4300
  13  13   2 0.800000    0.4500
  14  13   2   4.5600    0.5000
  15  13   2   4.2400    0.5000
  16  13   2  15.6800    0.5700
   0  14   2   5.9400    0.3800
   1  14   2  44.3600    0.3800
   2  14   2   6.3800    0.2700
   3  14   2  36.7300    0.3500
   4  14   2   2.3800    0.2500
   5  14   2  16.7400    0.2900
   6  14   2   5.8900    0.2900
   7  14   2  28.1100    0.3600
   8  14   2   6.3500    0.3000
   9  14   2 0.840000    0.3000
  10  14   2  14.9600    0.3700
  11  14   2   2.3500    0.3500
  12  14   2  24.3100    0.4900
  13  14   2   1.6000    0.4400
  14  14   2  21.9700    0.5900
   1  15   2   8.4700    0.2500
   2  15   2  13.7300    0.2700
   3  15   2  49.6200    0.3700
   4  15   2  14.2300    0.2700
   5  15   2   1.3300    0.2500
   6  15   2   1.4900    0.2700
   7  15   2   3.4700    0.2800
   8  15   2 0.470000    0.3000
   9  15   2   6.6000    0.3300
  10  15   2   8.5400    0.3700
  11  15   2   2.8900    0.3700
   0  16   2  51.4600    0.7500
   1  16   2 0.550000    0.2600
   2  16   2   5.4400    0.2700
   3  16   2  12.2400    0.2900
   4  16   2  14.4500    0.3100
   5  16   2  11.4700    0.3000
   6  16   2   5.9600    0.2900
   7  16   2   1.1300    0.3000
   1   1   3  816.940    1.4200
   2   1   3  1415.25    2.4800
   3   1   3  930.810    1.6300
   4   1   3  292.890    0.5600
   5   1   3  21.0500    0.0700
   6   1   3  637.490    1.0600
   7   1   3  74.8100    0.1600
   8   1   3 0.140000    0.0400
   9   1   3  17.9300    0.0700
  10   1   3   4.8600    0.0500
  11   1   3  99.6400    0.2100
  12   1   3   5.1300    0.0700
  13   1   3   9.0500    0.0800
  14   1   3   2.3100    0.0800
  15   1   3  54.8600    0.2200
  16   1   3  281.320    0.7900
  17   1   3  13.4800    0.1800
  18   1   3  138.700    0.5800
  19   1   3 0.310000    0.2000
  20   1   3   6.2200    0.2200
  21   1   3  26.8700    0.3500
  22   1   3   9.2200    0.4000
  24   1   3   4.5600    0.3100
  26   1   3 0.150000    0.3400
   0   2   3  619.650    1.7300
   1   2   3  50.4100    0.1600
   2   2   3  1551.26    3.1300
   3   2   3  266.220    0.5100
   4   2   3  270.050    0.4600
   5   2   3  559.700    0.9400
   6   2   3  444.690    0.7500
   7   2   3  526.690    0.8900
   8   2   3  595.440    0.9800
   9   2   3  57.9500    0.1300
  10   2   3  41.9200    0.1100
  11   2   3  48.3800    0.1300
  12   2   3   5.7700    0.0600
  13   2   3   2.7700    0.0700
  14   2   3  114.390    0.3000
  15   2   3  27.7100    0.1700
  16   2   3 0.010000    0.1300
  17   2   3  77.9300    0.3800
  18   2   3   1.0500    0.1800
  19   2   3  36.5300    0.3100
  20   2   3  35.2700    0.3100
  21   2   3   9.3800    0.3000
  22   2   3  25.4400    0.4400
  23   2   3 0.330000    0.2800
  24   2   3  24.3100    0.3800
  25   2   3   4.5600    0.3600
  26   2   3   6.9200    0.3900
   1   3   3  173.340    0.3600
   2   3   3  76.9100    0.1700
   3   3   3  413.630    0.7600
   4   3   3  45.8500    0.1100
   5   3   3  67.3200    0.1400
   6   3   3   2.9400    0.0400
   7   3   3  471.390    0.8100
   8   3   3  149.250    0.2800
   9   3   3  241.230    0.4400
  10   3   3   1.9300    0.0500
  11   3   3  62.7800    0.1800
  12   3   3  273.930    0.5900
  13   3   3  34.3000    0.1400
  14   3   3   7.7400    0.1100
  15   3   3   6.7400    0.1300
  16   3   3  29.6300    0.2200
  17   3   3 0.340000    0.1700
  18   3   3  24.3400    0.2700
  19   3   3 0.150000    0.2000
  20   3   3  13.5300    0.2800
  21   3   3  16.5100    0.3600
  22   3   3 0.390000    0.3000
  23   3   3 0.100000    0.3000
  24   3   3 0.140000    0.3400
  25   3   3 0.550000    0.4000
   0   4   3  362.080    0.9700
   1   4   3  427.020    0.7800
   2   4   3  472.520    0.8400
   3   4   3  213.160    0.4100
   4   4   3  34.6800    0.1000
   5   4   3  146.750    0.2700
   6   4   3  126.370    0.2500
   7   4   3   5.8000    0.0600
   8   4   3  145.010    0.2900
   9   4   3  55.3200    0.1500
  10   4   3  44.7000    0.1600
  11   4   3  18.9200    0.1200
  12   4   3  21.6100    0.1300
  13   4   3  127.230    0.4200
  14   4   3  120.850    0.3900
  15   4   3  15.0800    0.1700
  16   4   3   3.4900    0.1700
  17   4   3 0.190000    0.1800
  18   4   3 0.260000    0.2100
  19   4   3  12.5000    0.2600
  20   4   3  13.1800    0.3500
  22   4   3   2.6100    0.3500
  23   4   3 0.440000    0.3500
  24   4   3 0.050000    0.3900
  25   4   3   2.4600    0.4300
   1   5   3  565.750    1.0800
   2   5   3  58.4600    0.1400
   3   5   3  195.260    0.3800
   4   5   3  616.450    1.1500
   5   5   3  554.010    0.9900
   6   5   3  452.890    0.7700
   7   5   3  90.1900    0.1900
   8   5   3  219.190    0.4100
   9   5   3  32.0800    0.1200
  10   5   3  184.510    0.4900
  11   5   3  24.7700    0.1400
  12   5   3  204.590    0.5800
  13   5   3 0.340000    0.1200
  14   5   3 0.910000    0.1300
  15   5   3  98.6800    0.4900
  16   5   3  28.0900    0.2500
  17   5   3   1.3400    0.2000
  18   5   3  187.390    0.7600
  19   5   3   6.6200    0.2900
  20   5   3  16.7200    0.4100
  21   5   3  23.2000    0.4200
  22   5   3   5.5600    0.3600
  24   5   3   1.2200    0.4000
  25   5   3  21.3600    0.5300
   0   6   3  443.970    1.2300
   1   6   3  117.980    0.2600
   2   6   3  116.160    0.2400
   3   6   3  58.3400    0.1400
   4   6   3  21.6300    0.0900
   5   6   3  110.200    0.2400
   6   6   3  19.6700    0.0900
   7   6   3  85.6400    0.2100
   8   6   3  379.930    0.8100
   9   6   3  13.1300    0.1000
  10   6   3  60.3500    0.2500
  11   6   3  22.8000    0.1700
  12   6   3   5.2300    0.1400
  13   6   3  31.8600    0.2400
  14   6   3  24.5400    0.2400
  15   6   3 0.460000    0.1700
  16   6   3 0.660000    0.2000
  17   6   3   6.9800    0.2200
  18   6   3  41.3600    0.3700
  19   6   3  18.4800    0.4000
  20   6   3   2.3400    0.3900
  21   6   3 0.290000    0.3300
  22   6   3  46.7800    0.5200
  23   6   3   1.6600    0.3900
  24   6   3   4.5700    0.4700
   1   7   3   7.2600    0.0700
   2   7   3   8.9000    0.0700
   3   7   3  56.2400    0.1500
   4   7   3   1.9200    0.0600
   5   7   3   2.9300    0.0700
   6   7   3 0.180000    0.0700
   7   7   3  591.090    1.2800
   8   7   3   1.0800    0.0800
   9   7   3  24.1000    0.1600
  10   7   3  131.280    0.4500
  11   7   3   2.2800    0.1500
  12   7   3   3.1500    0.1700
  13   7   3  10.8900    0.2000
  14   7   3   2.2000    0.1900
  15   7   3   2.9000    0.2000
  16   7   3  59.1300    0.4200
  17   7   3   3.7600    0.2300
  18   7   3  33.6700    0.4600
  20   7   3 0.710000    0.3400
  22   7   3   8.7200    0.4500
  23   7   3  43.2400    0.6800
   0   8   3  556.630    1.5600
   1   8   3   2.1400    0.0800
   2   8   3  205.870    0.4300
   3   8   3  32.9100    0.1200
   4   8   3  12.6400    0.0900
   5   8   3  431.550    0.9000
   6   8   3 0.600000    0.0800
   7   8   3  10.1500    0.1100
   8   8   3  67.2300    0.2600
   9   8   3   4.1800    0.1300
  10   8   3  28.9400    0.2100
  11   8   3  88.0200    0.4200
  12   8   3   7.7300    0.2200
  13   8   3   6.4200    0.2300
  14   8   3  73.7500    0.4800
  15   8   3  21.9400    0.3100
  16   8   3   3.4000    0.2400
  17   8   3  23.4100    0.3700
  18   8   3   6.1000    0.3100
  19   8   3   1.1500    0.3400
  20   8   3  40.6100    0.6600
  21   8   3  14.6100    0.4700
  22   8   3  70.4700    1.0000
  23   8   3   2.2600    0.4800
   1   9   3  61.2300    0.1900
   2   9   3  15.6000    0.1100
   3   9   3  26.2900    0.1400
   4   9   3  42.3100    0.1800
   5   9   3  94.4300    0.3000
   6   9   3  168.320    0.4600
   7   9   3  49.4500    0.2300
   8   9   3  131.290    0.4500
   9   9   3  135.400    0.5000
  10   9   3  14.2300    0.2000
  11   9   3  53.9000    0.3200
  12   9   3   6.5900    0.2300
  13   9   3   4.3100    0.2700
  14   9   3   2.0900    0.2800
  15   9   3  28.6300    0.3900
  16   9   3  25.9100    0.4900
  17   9   3   1.1700    0.3700
  18   9   3  47.7600    0.5700
  19   9   3 0.370000    0.3900
  20   9   3  12.0300    0.5300
  21   9   3   2.1400    0.5000
  22   9   3 0.360000    0.5100
   0  10   3  68.3100    0.3600
   1  10   3  65.5600    0.2600
   2  10   3 0.450000    0.1200
   3  10   3  33.8200    0.1900
   4  10   3  130.890    0.4200
   5  10   3 0.050000    0.1400
   6  10   3  22.2300    0.1800
   7  10   3  30.3500    0.2100
   8  10   3 0.210000    0.1400
   9  10   3   2.0700    0.1700
  10  10   3   2.8000    0.1900
  11  10   3  12.3800    0.2500
  12  10   3   3.7800    0.2600
  13  10   3  62.2900    0.5000
  14  10   3   2.7900    0.3100
  15  10   3 0.080000    0.3600
  16  10   3 0.240000    0.3800
  17  10   3  32.7100    0.6800
  18  10   3 0.900000    0.3600
  19  10   3   4.1500    0.4200
  20  10   3 0.440000    0.4500
   1  11   3  15.3600    0.1700
   2  11   3  41.6500    0.2500
   3  11   3   8.8400    0.1700
   4  11   3   6.4200    0.1700
   5  11   3 0.090000    0.1500
   6  11   3  78.1500    0.3500
   7  11   3  21.1000    0.2200
   8  11   3   7.9700    0.2100
   9  11   3   9.8000    0.2400
  10  11   3   9.7100    0.2500
  11  11   3  13.5000    0.2900
  12  11   3 0.680000    0.3300
  13  11   3  12.9000    0.4900
  14  11   3  38.0000    0.6300
  15  11   3  23.3300    0.5200
  16  11   3  105.920    0.8900
  17  11   3   2.6700    0.4800
  18  11   3   5.5800    0.4600
  19  11   3   4.9500    0.4700
   0  12   3   9.4800    0.2600
   1  12   3  19.6200    0.2000
   2  12   3  89.6100    0.3700
   3  12   3  13.0000    0.2000
   4  12   3  19.7600    0.2400
   5  12   3   2.6100    0.2000
   6  12   3  40.7400    0.3100
   7  12   3 0.830000    0.2200
   8  12   3  42.5200    0.3600
  10  12   3  39.7200    0.4900
  11  12   3 0.480000    0.3800
  12  12   3  34.9900    0.4800
  13  12   3   8.2500    0.3800
  14  12   3  28.5600    0.5000
  15  12   3 0.920000    0.4400
  16  12   3   5.8800    0.4600
  17  12   3   1.1700    0.5200
  18  12   3   3.2800    0.5300
   1  13   3   3.4600    0.2200
   2  13   3   1.5500    0.2200
   3  13   3  18.2900    0.2700
   4  13   3  46.1300    0.3600
   5  13   3   9.7000    0.2700
   6  13   3  17.6900    0.3200
   7  13   3  16.2800    0.3600
   8  13   3   5.2500    0.3400
   9  13   3   8.4200    0.3500
  10  13   3  23.7000    0.3900
  11  13   3   2.8900    0.3200
  12  13   3  35.6100    0.5300
  13  13   3   4.2800    0.4700
  14  13   3 0.590000    0.5100
  15  13   3  16.8900    0.6300
  16  13   3  16.8000    0.5800
   0  14   3  20.2900    0.4500
   1  14   3  62.0600    0.4200
   2  14   3  47.7300    0.4300
   3  14   3   3.7500    0.2700
   4  14   3   1.8600    0.2500
   5  14   3   2.4200    0.2600
   6  14   3  13.9500    0.3100
   7  14   3  19.5200    0.3400
   8  14   3  13.2700    0.3200
   9  14   3   4.3400    0.3100
  10  14   3 0.740000    0.3400
  11  14   3 0.050000    0.3600
  12  14   3   8.0300    0.4300
  13  14   3   1.6100    0.4500
  14  14   3  23.7900    0.7100
   1  15   3  29.4000    0.3100
   2  15   3   6.1700    0.2600
   3  15   3   5.8800    0.2600
   4  15   3  25.7600    0.3100
   5  15   3   4.5700    0.2600
   6  15   3  33.5800    0.3400
   7  15   3   5.6300    0.2800
   8  15   3  10.1700    0.3200
   9  15   3   8.9400    0.3300
  10  15   3   9.0900    0.3700
  11  15   3  12.1500    0.4300
   0  16   3   1.1200    0.3900
   1  16   3   2.9400    0.2700
   2  16   3 0.750000    0.2600
   3  16   3  29.0600    0.3400
   4  16   3  27.3200    0.3400
   5  16   3  22.2800    0.3600
   6  16   3  42.3100    0.4400
   7  16   3 0.390000    0.2900
   0   0   4  615.910    2.2700
   1   0   4  168.850    0.4700
   2   0   4  31.6700    0.1300
   3   0   4   3.9900    0.0600
   4   0   4  925.820    2.5400
   5   0   4  222.540    0.6100
   6   0   4  549.250    1.3200
   7   0   4 0.310000    0.0600
   8   0   4  1118.50    2.7300
   9   0   4  585.630    1.4400
  10   0   4  15.2000    0.1100
  11   0   4 0.110000    0.0700
  12   0   4 0.660000    0.0800
  13   0   4  490.630    1.3500
  14   0   4   4.6200    0.1300
  15   0   4  161.520    0.6400
  16   0   4  31.8200    0.3000
  17   0   4  57.0500    0.4100
  19   0   4  111.900    0.6500
  20   0   4  61.0900    0.5200
  21   0   4  38.0800    0.6100
  22   0   4  16.9200    0.7500
  23   0   4  25.9400    0.5000
  24   0   4  13.4200    0.4700
  25   0   4  63.7400    0.7200
  26   0   4   6.0400    0.4700
   1   1   4 0.300000    0.0300
   2   1   4  34.8900    0.0800
   3   1   4  809.920    1.5100
   4   1   4  362.930    0.6700
   5   1   4  83.2600    0.1700
   6   1   4  89.3700    0.1800
   7   1   4  123.270    0.2300
   8   1   4   9.3400    0.0600
   9   1   4  236.960    0.4200
  10   1   4  43.2600    0.1200
  11   1   4  149.640    0.2900
  12   1   4  28.5700    0.1100
  13   1   4  87.5100    0.2300
  14   1   4   5.5900    0.0900
  15   1   4   7.0800    0.1100
  16   1   4   6.7200    0.1400
  17   1   4   1.1300    0.1500
  18   1   4  16.9000    0.2100
  19   1   4  14.4100    0.2200
  20   1   4  16.8200    0.2500
  21   1   4  10.1600    0.3000
  22   1   4   2.1000    0.3400
  23   1   4  34.4500    0.3800
  24   1   4   5.9400    0.3200
  25   1   4  22.6500    0.3900
  26   1   4   1.6900    0.3400
   0   2   4  70.9400    0.2300
   1   2   4  94.0100    0.2200
   2   2   4  258.640    0.5200
   3   2   4   2.5900    0.0400
   4   2   4 0.040000    0.0400
   5   2   4  231.000    0.4000
   6   2   4  305.470    0.5300
   7   2   4  266.120    0.4600
   8   2   4  128.030    0.2500
   9   2   4  241.510    0.4300
  10   2   4  33.8500    0.1000
  11   2   4  30.9400    0.1000
  12   2   4  45.9800    0.1400
  13   2   4  60.2500    0.1800
  14   2   4  34.2000    0.1500
  15   2   4   8.2100    0.1300
  16   2   4  33.4500    0.2100
  17   2   4   9.3700    0.1900
  19   2   4  13.1200    0.2300
  20   2   4 0.180000    0.2200
  21   2   4 0.760000    0.2700
  22   2   4  48.0900    0.5000
  24   2   4   2.0000    0.3100
  25   2   4  10.6000    0.3800
  26   2   4 0.340000    0.3500
   1   3   4  2000.85    3.6700
   2   3   4  392.010    0.7300
   3   3   4  863.330    1.5800
   4   3   4   5.7400    0.0500
   5   3   4  102.150    0.2000
   6   3   4  334.910    0.5800
   7   3   4  34.1000    0.0900
   8   3   4  183.050    0.3400
   9   3   4  238.350    0.4400
  10   3   4   8.1500    0.0700
  11   3   4  583.010    1.1000
  12   3   4  76.3500    0.2200
  13   3   4  19.6500    0.1200
  16   3   4   9.3000    0.1600
  17   3   4  24.3600    0.2300
  18   3   4  97.2700    0.4900
  19   3   4   2.2000    0.2100
  20   3   4   8.6600    0.2600
  21   3   4  10.9400    0.3300
  22   3   4   6.1500    0.3200
  23   3   4  102.540    0.7300
  24   3   4 0.750000    0.3400
  25   3   4  42.0900    0.6400
   1   4   4  101.190    0.2200
   2   4   4   1.0800    0.0500
   3   4   4  33.3400    0.0900
   4   4   4  141.440    0.2800
   5   4   4  279.010    0.5000
   6   4   4  73.4200    0.1600
   7   4   4  381.520    0.6700
   8   4   4   1.6200    0.0500
   9   4   4  157.540    0.3200
  10   4   4  667.170    1.3400
  11   4   4  39.4600    0.1600
  12   4   4   3.7200    0.0900
  13   4   4  16.3700    0.1300
  14   4   4  91.9400    0.3200
  15   4   4  269.620    0.8500
  17   4   4  69.2700    0.3500
  18   4   4  34.8200    0.3100
  19   4   4  10.1500    0.2800
  20   4   4 0.690000    0.3000
  21   4   4   5.2900    0.3700
  22   4   4   2.7900    0.3400
  23   4   4   1.7600    0.3400
  24   4   4 0.570000    0.3800
  25   4   4  17.1000    0.4800
   1   5   4   3.2700    0.0500
   2   5   4   2.5400    0.0500
   3   5   4  23.8500    0.0800
   4   5   4  16.4100    0.0800
   5   5   4   7.3700    0.0600
   6   5   4  34.3700    0.1100
   7   5   4  11.9800    0.0700
   8   5   4  24.2300    0.0900
   9   5   4  41.4800    0.1500
  10   5   4  66.1100    0.2200
  11   5   4  39.3600    0.1900
  12   5   4   4.6100    0.1100
  13   5   4  49.2500    0.2400
  14   5   4  49.4400    0.2500
  15   5   4  10.4600    0.1800
  16   5   4   8.4100    0.2000
  18   5   4   8.3200    0.2400
  19   5   4  68.0100    0.5300
  20   5   4   2.4800    0.3600
  21   5   4  26.2200    0.4200
  22   5   4 0.160000    0.3400
  23   5   4   6.4400    0.3700
  24   5   4   1.0500    0.4100
  25   5   4 0.720000    0.4300
   0   6   4  102.340    0.3500
   1   6   4  236.670    0.4600
   2   6   4  48.6400    0.1300
   3   6   4  15.0400    0.0700
   4   6   4  31.4900    0.1100
   5   6   4  182.510    0.3600
   6   6   4  145.440    0.3100
   7   6   4  631.150    1.2100
   8   6   4  348.720    0.7600
   9   6   4  63.5000    0.2100
  10   6   4  141.330    0.4200
  11   6   4   6.6800    0.1300
  12   6   4 0.500000    0.1300
  13   6   4  16.0400    0.1800
  15   6   4  129.440    0.5300
  16   6   4   6.1300    0.2100
  17   6   4 0.550000    0.2200
  18   6   4  13.6900    0.2900
  19   6   4  26.4600    0.4600
  20   6   4   3.1100    0.3500
  21   6   4  34.8800    0.4600
  22   6   4  24.8300    0.5400
  23   6   4   1.8900    0.4000
  24   6   4  11.9900    0.5200
   1   7   4  573.750    1.0800
   2   7   4  62.4100    0.1600
   3   7   4  326.650    0.6100
   4   7   4  333.420    0.6300
   5   7   4 0.590000    0.0700
   6   7   4  16.2000    0.1000
   7   7   4  37.1300    0.1700
   8   7   4  29.6000    0.1700
   9   7   4  75.3400    0.2700
  10   7   4  70.7300    0.2900
  11   7   4  253.740    0.8700
  12   7   4   2.5800    0.1700
  13   7   4  33.5400    0.2800
  14   7   4  16.5700    0.2600
  15   7   4  45.2200    0.3300
  16   7   4 0.380000    0.2100
  17   7   4  23.8400    0.3000
  18   7   4  11.6100    0.3400
  19   7   4   2.3900    0.3500
  20   7   4  21.4100    0.4100
  21   7   4   2.8000    0.3700
  22   7   4 0.610000    0.4200
  23   7   4  13.7600    0.5100
   0   8   4   3.9300    0.1100
   1   8   4 0.170000    0.0700
   2   8   4   3.3200    0.0700
   3   8   4  137.140    0.3100
   4   8   4 0.150000    0.0700
   5   8   4  101.130    0.2700
   6   8   4 0.110000    0.0800
   7   8   4   7.0000    0.1100
   8   8   4 0.210000    0.1100
   9   8   4  23.2400    0.1800
  10   8   4  31.6100    0.2200
  11   8   4  28.7600    0.2500
  12   8   4   2.9400    0.2000
  13   8   4   6.1600    0.2300
  15   8   4   5.4900    0.2500
  16   8   4  20.9800    0.3200
  17   8   4  10.2000    0.3000
  18   8   4   1.1300    0.3000
  19   8   4 0.630000    0.3200
  20   8   4  33.9100    0.5600
  21   8   4   2.0400    0.4200
  22   8   4   7.2500    0.4700
   1   9   4  11.7100    0.1000
   2   9   4  13.9900    0.1200
   3   9   4  33.0900    0.1500
   4   9   4  74.5700    0.2400
   5   9   4 0.070000    0.1000
   6   9   4  13.6200    0.1300
   7   9   4  97.9800    0.3400
   8   9   4   7.3500    0.1400
   9   9   4  111.530    0.4300
  10   9   4  58.5000    0.3100
  11   9   4  46.6100    0.3100
  12   9   4  107.630    0.5500
  13   9   4   5.2600    0.2700
  14   9   4   8.3600    0.2800
  15   9   4   4.9500    0.2900
  16   9   4  25.7500    0.5800
  17   9   4 0.140000    0.3500
  18   9   4  11.2800    0.4500
  19   9   4   4.0600    0.4700
  20   9   4  18.6700    0.5500
  21   9   4  11.0800    0.5300
  22   9   4 0.170000    0.4900
   0  10   4   6.6500    0.1800
   1  10   4  14.9000    0.1500
   2  10   4 0.020000    0.1300
   3  10   4  56.9100    0.2600
   4  10   4   1.7600    0.1300
   5  10   4  200.930    0.6000
   6  10   4 0.060000    0.1300
   7  10   4  62.7100    0.2900
   8  10   4   9.6900    0.1700
   9  10   4  114.790    0.4900
  10  10   4 0.160000    0.1900
  11  10   4  15.6700    0.2500
  12  10   4 0.340000    0.2400
  13  10   4  72.0600    0.5300
  15  10   4  31.7500    0.5100
  16  10   4   2.1800    0.3900
  17  10   4  41.0500    0.5600
  18  10   4   5.1300    0.4000
  19  10   4  14.9500    0.4600
  20  10   4  12.2400    0.4400
   1  11   4  87.6500    0.3400
   2  11   4  15.9800    0.1800
   3  11   4  14.5500    0.1900
   4  11   4   9.0500    0.1800
   5  11   4   2.9700    0.1600
   6  11   4 0.510000    0.1600
   7  11   4   3.1500    0.1800
   8  11   4   2.5200    0.1900
   9  11   4  19.3300    0.2500
  10  11   4  16.6300    0.2600
  11  11   4  16.6700    0.3000
  12  11   4  46.5200    0.5900
  13  11   4  112.950    0.9700
  14  11   4   2.5900    0.4500
  15  11   4  15.7100    0.5300
  16  11   4  37.0400    0.6000
  17  11   4   1.0000    0.4300
  19  11   4   4.1100    0.4700
   0  12   4   4.1400    0.2400
   1  12   4  25.7900    0.2200
   2  12   4  10.3300    0.1900
   3  12   4  21.7800    0.2200
   4  12   4   5.8200    0.2000
   5  12   4  18.6100    0.2400
   6  12   4   1.0400    0.2000
   7  12   4  50.6200    0.3700
   8  12   4 0.100000    0.2400
   9  12   4  22.8600    0.3900
  11  12   4  42.3900    0.5600
  12  12   4   1.6000    0.3500
  13  12   4  24.5900    0.4600
  14  12   4  19.1200    0.4300
  15  12   4   2.5200    0.5500
  16  12   4   9.0000    0.5000
  17  12   4 0.960000    0.5300
  18  12   4  10.9900    0.5300
   1  13   4  118.990    0.5500
   2  13   4  12.4800    0.2400
   3  13   4  11.5800    0.2500
   4  13   4 0.160000    0.2500
   5  13   4  43.2000    0.4100
   6  13   4   1.4400    0.2800
   7  13   4  43.2800    0.6300
   9  13   4  86.1000    0.7800
  10  13   4  18.1200    0.3700
  11  13   4  10.4100    0.3500
  12  13   4 0.010000    0.3900
  13  13   4   6.8200    0.4500
  14  13   4   2.2100    0.4900
  15  13   4   5.7600    0.5500
  16  13   4  23.8100    0.6700
   0  14   4  52.3300    0.6300
   1  14   4  16.6300    0.2800
   2  14   4   5.7400    0.2600
   3  14   4  150.990    0.6700
   4  14   4   1.3700    0.2500
   5  14   4  59.3700    0.4200
   6  14   4   4.8400    0.2800
   7  14   4 0.290000    0.2900
   8  14   4   1.0300    0.2800
   9  14   4   1.2200    0.3000
  10  14   4   5.7500    0.3600
  11  14   4   1.5900    0.3700
  12  14   4  10.5200    0.6000
  13  14   4   5.9000    0.4700
  14  14   4   6.6200    0.5700
   1  15   4  25.5800    0.2900
   2  15   4 0.410000    0.2500
   3  15   4 0.900000    0.2400
   4  15   4  11.0100    0.2700
   5  15   4  25.8500    0.3300
   6  15   4   2.5800    0.2700
   7  15   4 0.170000    0.2700
   8  15   4   3.6500    0.3000
   9  15   4  10.7500    0.3500
  10  15   4   4.4600    0.3700
  11  15   4 0.840000    0.3800
   0  16   4   1.3200    0.4000
   1  16   4   1.0000    0.2700
   2  16   4 0.250000    0.2700
   3  16   4 0.880000    0.2700
   4  16   4   1.9500    0.2700
   5  16   4   8.9600    0.3000
   6  16   4   2.9200    0.2800
   1   1   5  1514.51    2.8600
   2   1   5  19.4200    0.0700
   3   1   5  56.8800    0.1300
   4   1   5   1.6500    0.0400
   5   1   5  436.720    0.7600
   6   1   5  808.450    1.3300
   7   1   5  63.5500    0.1400
   8   1   5  490.930    0.8200
   9   1   5  13.6800    0.0600
  10   1   5   8.4500    0.0600
  11   1   5  31.0800    0.1000
  12   1   5   1.0400    0.0600
  13   1   5  92.8500    0.2300
  14   1   5  56.3900    0.1900
  15   1   5  100.910    0.3200
  16   1   5  210.640    0.6000
  17   1   5  38.1800    0.2600
  18   1   5  28.6600    0.2400
  19   1   5   7.2500    0.2000
  20   1   5  45.2100    0.3300
  21   1   5   6.9200    0.2900
  22   1   5  13.7900    0.4300
  23   1   5   2.1700    0.2800
  24   1   5  25.8800    0.3700
  25   1   5  28.9000    0.4500
  26   1   5   1.1000    0.3300
   0   2   5  2257.22    6.4000
   1   2   5  237.130    0.4800
   2   2   5  497.080    0.9400
   3   2   5 0.240000    0.0400
   4   2   5  359.990    0.6300
   5   2   5  33.8400    0.0900
   6   2   5  189.420    0.3500
   7   2   5  68.3100    0.1500
   8   2   5  61.8400    0.1400
   9   2   5   6.3500    0.0600
  10   2   5  384.420    0.6700
  11   2   5   1.8800    0.0600
  12   2   5  72.4800    0.1800
  13   2   5  144.690    0.3300
  14   2   5 0.410000    0.0900
  15   2   5  30.8100    0.1700
  16   2   5  68.2500    0.3000
  17   2   5  51.2200    0.2900
  18   2   5  13.9700    0.2200
  19   2   5  13.3300    0.2200
  20   2   5  139.220    0.7900
  21   2   5  30.6900    0.3800
  22   2   5  11.4500    0.3900
  23   2   5   7.8900    0.3000
  24   2   5   3.1500    0.3100
  25   2   5  13.1800    0.4000
   1   3   5  173.520    0.3300
   2   3   5  33.5400    0.1100
   3   3   5   2.6000    0.0500
   4   3   5  341.870    0.5900
   5   3   5  48.3300    0.1200
   6   3   5  174.150    0.3200
   7   3   5  20.9800    0.0800
   8   3   5  27.4800    0.0900
   9   3   5  154.200    0.3000
  10   3   5  11.1900    0.0700
  11   3   5   6.7500    0.0700
  12   3   5   4.5600    0.0800
  13   3   5  77.5200    0.2300
  14   3   5  35.3200    0.1700
  15   3   5   8.2800    0.1400
  16   3   5  28.2500    0.2000
  17   3   5  12.1700    0.2000
  18   3   5 0.020000    0.1900
  19   3   5   1.4900    0.2000
  20   3   5 0.530000    0.2500
  21   3   5  14.6300    0.3800
  22   3   5 0.080000    0.3000
  23   3   5  10.9200    0.3600
  24   3   5 0.480000    0.3500
  25   3   5   4.4800    0.3900
   0   4   5  382.590    1.0200
   1   4   5  15.9400    0.0600
   2   4   5  13.5300    0.0600
   3   4   5  83.1900    0.1800
   4   4   5  77.7100    0.1700
   5   4   5  31.1200    0.0900
   6   4   5  35.7600    0.1000
   7   4   5  258.090    0.4600
   8   4   5  64.4600    0.1600
   9   4   5  163.570    0.3300
  10   4   5  35.7100    0.1300
  11   4   5  149.520    0.4300
  12   4   5  67.7800    0.2300
  13   4   5   5.0200    0.1000
  14   4   5  67.9600    0.3000
  15   4   5  32.5700    0.2100
  16   4   5  57.6000    0.2900
  17   4   5  10.2200    0.2000
  18   4   5   5.3000    0.2200
  19   4   5  20.2100    0.3000
  20   4   5  33.8600    0.4900
  21   4   5  26.3200    0.4500
  22   4   5   8.7500    0.3500
  23   4   5   2.2700    0.3400
  24   4   5 0.670000    0.3900
  25   4   5 0.910000    0.4100
   1   5   5  84.8100    0.1900
   2   5   5   9.8200    0.0600
   3   5   5  218.230    0.4200
   4   5   5  498.320    0.9000
   5   5   5  50.3300    0.1300
   6   5   5  187.970    0.3500
   7   5   5  47.4000    0.1300
   8   5   5  82.9600    0.2000
   9   5   5  294.950    0.6400
  10   5   5  102.190    0.3100
  11   5   5  144.240    0.4200
  12   5   5  46.3100    0.2100
  13   5   5   2.9400    0.1300
  14   5   5  20.7300    0.1800
  16   5   5  319.840    1.0100
  17   5   5  79.1000    0.4700
  18   5   5  127.740    0.6600
  19   5   5   1.8700    0.2800
  20   5   5   6.4900    0.3700
  21   5   5   4.6000    0.3500
  22   5   5   3.1300    0.3300
  23   5   5  17.6800    0.4300
  24   5   5   1.5100    0.4200
   0   6   5   4.4200    0.0900
   1   6   5  56.7600    0.1500
   2   6   5   8.3400    0.0600
   3   6   5   5.3000    0.0600
   4   6   5   2.3400    0.0600
   5   6   5  132.320    0.2900
   6   6   5 0.280000    0.0600
   7   6   5  230.890    0.5100
   8   6   5  19.3300    0.1200
   9   6   5  55.2300    0.2000
  10   6   5  140.700    0.4400
  11   6   5 0.300000    0.1100
  12   6   5  73.1700    0.3700
  13   6   5   2.7400    0.1600
  14   6   5  69.6300    0.3600
  15   6   5   6.8300    0.2000
  16   6   5  41.2400    0.3300
  17   6   5   8.4000    0.2400
  18   6   5 0.280000    0.2500
  19   6   5  29.6200    0.4800
  20   6   5   4.9400    0.3600
  21   6   5   9.7500    0.3800
  22   6   5   1.8500    0.3800
  23   6   5   6.6100    0.4300
  24   6   5   1.9200    0.4500
   1   7   5  39.4200    0.1300
   2   7   5 0.070000    0.0600
   3   7   5 0.060000    0.0600
   4   7   5  146.110    0.3200
   5   7   5 0.630000    0.0600
   6   7   5   8.8400    0.0800
   7   7   5  96.3500    0.2700
   8   7   5   3.2400    0.0800
   9   7   5   5.3800    0.1100
  10   7   5  39.5400    0.2100
  11   7   5  14.9600    0.1800
  12   7   5   1.0500    0.1600
  13   7   5  14.3200    0.2200
  14   7   5 0.180000    0.1900
  15   7   5  26.1000    0.2700
  16   7   5  94.9000    0.4700
  17   7   5   3.9200    0.2500
  18   7   5  31.6000    0.4100
  19   7   5 0.150000    0.3500
  20   7   5  15.9100    0.3900
  21   7   5   3.3400    0.3600
  22   7   5  24.7500    0.4800
  23   7   5  41.8900    0.6200
   0   8   5  628.770    1.7500
   1   8   5   4.2900    0.0700
   2   8   5  172.650    0.3800
   3   8   5 0.700000    0.0700
   4   8   5  149.810    0.3500
   5   8   5 0.000000    0.0800
   6   8   5   3.8600    0.0900
   7   8   5  108.120    0.3200
   8   8   5  21.9700    0.1500
   9   8   5   5.1400    0.1300
  10   8   5  29.5000    0.2100
  11   8   5  38.0300    0.2700
  12   8   5  59.5600    0.3700
  13   8   5  33.1500    0.3100
  14   8   5  96.6300    0.5600
  16   8   5   1.2100    0.2500
  17   8   5  15.9900    0.3400
  18   8   5  71.5700    0.6900
  19   8   5  35.6900    0.4800
  20   8   5  57.2500    0.7400
  21   8   5   8.4300    0.4500
  22   8   5  12.6900    0.4900
   1   9   5   1.7500    0.0900
   2   9   5  44.2200    0.1700
   3   9   5  173.020    0.4300
   4   9   5  34.6100    0.1600
   5   9   5  42.6600    0.1900
   6   9   5  337.660    0.8500
   7   9   5  21.9300    0.1600
   8   9   5  121.230    0.4200
   9   9   5 0.740000    0.1400
  11   9   5  34.4800    0.2800
  12   9   5 0.510000    0.2100
  13   9   5 0.140000    0.2400
  14   9   5  64.9500    0.6700
  15   9   5   3.6300    0.3000
  16   9   5  33.1800    0.4500
  17   9   5   5.2700    0.3500
  18   9   5   6.5100    0.4500
  19   9   5  36.5800    0.7700
  20   9   5  17.3600    0.5400
  21   9   5  12.5200    0.6900
   0  10   5   9.2800    0.1900
   1  10   5 0.070000    0.1200
   2  10   5  54.9700    0.2500
   3  10   5   7.1400    0.1400
   4  10   5  18.2500    0.1700
   5  10   5  28.3400    0.1900
   6  10   5  40.7100    0.2300
   7  10   5  32.2400    0.2100
   8  10   5   2.4300    0.1500
   9  10   5   3.1400    0.1800
  10  10   5  83.8100    0.4300
  11  10   5 0.050000    0.2200
  13  10   5  55.1900    0.4800
  14  10   5  79.0900    0.6200
  15  10   5  15.6200    0.4300
  16  10   5 0.130000    0.3800
  18  10   5   5.8100    0.4000
  19  10   5   3.1900    0.4000
  20  10   5   6.4000    0.4200
   1  11   5   4.1200    0.1600
   2  11   5  22.2800    0.2000
   3  11   5   4.8800    0.1600
   4  11   5 0.060000    0.1600
   5  11   5   3.9400    0.1600
   6  11   5  14.1400    0.1900
   7  11   5   1.9200    0.1800
   8  11   5  26.8600    0.2600
   9  11   5  40.2800    0.3300
  10  11   5  15.2000    0.2400
  11  11   5   1.5300    0.2700
  12  11   5  23.6900    0.4700
  13  11   5  46.1600    0.6300
  14  11   5  18.2000    0.5900
  15  11   5   7.2500    0.4700
  16  11   5  59.5600    0.6600
  17  11   5 0.080000    0.4500
  18  11   5  40.3000    0.6700
  19  11   5 0.980000    0.4500
   0  12   5  11.0000    0.2600
   1  12   5   3.7100    0.1700
   2  12   5  25.9300    0.2300
   3  12   5   1.6300    0.1800
   4  12   5  16.0300    0.2300
   5  12   5  10.2100    0.2100
   6  12   5 0.400000    0.2000
   7  12   5 0.360000    0.2200
   8  12   5   6.4200    0.2700
   9  12   5 0.310000    0.3300
  10  12   5  154.160    1.0400
  11  12   5   1.4600    0.3700
  12  12   5  71.7400    0.6300
  13  12   5   1.5900    0.3600
  14  12   5  10.1800    0.4200
  15  12   5  10.0900    0.4500
  16  12   5  50.4900    0.7000
  17  12   5  31.3500    0.7800
   1  13   5   1.7700    0.2300
   2  13   5  15.8400    0.2600
   3  13   5   4.4000    0.2400
   4  13   5  12.7700    0.3000
   5  13   5 0.120000    0.2600
   6  13   5  29.5300    0.3900
   7  13   5  15.5200    0.3800
   8  13   5  17.1500    0.4200
   9  13   5   2.9700    0.3200
  10  13   5 0.340000    0.3200
  11  13   5   1.0300    0.3200
  12  13   5 0.950000    0.3900
  13  13   5   2.5000    0.4500
  14  13   5   4.6200    0.5100
  15  13   5  12.8500    0.5300
  16  13   5 0.270000    0.5300
   0  14   5  75.8600    0.6300
   1  14   5   1.9000    0.2500
   2  14   5  28.3200    0.3200
   3  14   5  10.4100    0.2700
   4  14   5   2.3600    0.2500
   5  14   5 0.610000    0.2600
   6  14   5  13.3600    0.3100
   7  14   5 0.460000    0.2800
   8  14   5   1.4300    0.2900
   9  14   5   7.8400    0.3200
  10  14   5   8.3400    0.3800
  11  14   5  19.1000    0.4300
  12  14   5   2.0400    0.4300
  13  14   5 0.520000    0.4800
   1  15   5   7.4300    0.2600
   2  15   5   7.3200    0.2600
   3  15   5   4.2400    0.2500
   4  15   5  25.2800    0.3100
   5  15   5 0.290000    0.2600
   6  15   5  41.2400    0.3700
   7  15   5   2.9500    0.2800
   8  15   5  30.2800    0.3700
  10  15   5   7.1000    0.3900
  11  15   5 0.420000    0.3900
   0  16   5 0.430000    0.3900
   1  16   5 0.800000    0.2700
   2  16   5   5.3400    0.2800
   3  16   5  12.4300    0.3000
   4  16   5  10.7300    0.3000
   5  16   5 0.830000    0.2800
   6  16   5   7.5100    0.3000
   0   0   6  55.5400    0.4000
   1   0   6  35.9000    0.1900
   2   0   6  955.740    2.5200
   3   0   6  20.8200    0.1000
   4   0   6  1535.80    4.0500
   5   0   6  1164.32    3.1100
   6   0   6  328.560    0.8600
   7   0   6   8.9300    0.0900
   8   0   6  122.420    0.3400
   9   0   6  774.290    1.9300
  10   0   6  180.550    0.4900
  11   0   6  183.370    0.5200
  12   0   6  18.9400    0.1400
  13   0   6 0.210000    0.0800
  14   0   6  98.1500    0.3800
  15   0   6  52.9600    0.2900
  16   0   6  276.990    1.0500
  17   0   6  296.160    1.1700
  18   0   6  101.430    0.5800
  19   0   6  19.3500    0.3100
  20   0   6 0.140000    0.2800
  21   0   6 0.040000    0.4700
  22   0   6  11.7900    0.6000
  23   0   6   2.5600    0.4000
  24   0   6  11.0900    0.4500
  25   0   6 0.000000    0.4400
  26   0   6   9.7500    0.4900
   1   1   6  130.430    0.2700
   2   1   6  37.1500    0.0900
   3   1   6  13.4800    0.0500
   4   1   6  107.080    0.2200
   5   1   6  10.3900    0.0600
   6   1   6  42.6400    0.1100
   7   1   6   8.1900    0.0500
   8   1   6 0.190000    0.0400
   9   1   6  38.6400    0.1000
  10   1   6 0.640000    0.0500
  11   1   6  68.6000    0.1600
  12   1   6  84.2700    0.2000
  13   1   6  271.920    0.5400
  14   1   6  123.980    0.3200
  15   1   6  147.420    0.4300
  16   1   6  59.9500    0.2600
  17   1   6  13.0800    0.1700
  18   1   6  29.7100    0.2400
  19   1   6   6.6000    0.1900
  20   1   6   4.8700    0.2200
  21   1   6   2.7200    0.3300
  22   1   6 0.370000    0.3600
  23   1   6   6.8300    0.3000
  24   1   6 0.330000    0.3000
  25   1   6   1.2800    0.3300
  26   1   6 0.150000    0.3300
   0   2   6  662.950    1.7800
   1   2   6  117.160    0.2300
   2   2   6  1308.98    2.3200
   3   2   6   4.7300    0.0400
   4   2   6  17.4000    0.0600
   5   2   6  384.550    0.6600
   6   2   6  31.9600    0.0900
   7   2   6  117.490    0.2300
   8   2   6  22.8400    0.0800
   9   2   6 0.080000    0.0500
  10   2   6   1.2400    0.0500
  11   2   6  17.9200    0.0900
  12   2   6  45.6400    0.1500
  13   2   6  12.7400    0.0900
  14   2   6  26.7300    0.1400
  15   2   6  12.1500    0.1300
  16   2   6   6.2400    0.1500
  17   2   6  47.3900    0.2700
  18   2   6  74.5200    0.3900
  19   2   6  25.0500    0.2600
  20   2   6 0.090000    0.2300
  21   2   6  10.3200    0.3000
  22   2   6  17.5700    0.3600
  23   2   6   3.8300    0.2800
  24   2   6 0.810000    0.3100
   1   3   6  1888.09    3.3300
   2   3   6  106.530    0.2200
   3   3   6  119.160    0.2300
   4   3   6  74.4300    0.1600
   5   3   6 0.540000    0.0400
   6   3   6  442.360    0.7800
   7   3   6  134.060    0.2700
   8   3   6  293.560    0.5400
   9   3   6  64.7600    0.1600
  10   3   6  72.6000    0.1800
  11   3   6  26.0200    0.1100
  12   3   6  121.310    0.3000
  13   3   6  74.6500    0.2200
  14   3   6  278.320    0.6600
  15   3   6 0.820000    0.1200
  16   3   6  137.670    0.5200
  17   3   6  37.3600    0.2400
  18   3   6  144.450    0.5600
  19   3   6 0.030000    0.2000
  20   3   6  12.4900    0.3000
  21   3   6  40.2100    0.5200
  22   3   6  19.2800    0.3800
  23   3   6  23.7100    0.3900
  24   3   6   2.5600    0.3500
  25   3   6  26.6500    0.5100
   0   4   6  338.570    0.9200
   1   4   6  627.630    1.1100
   2   4   6  249.560    0.4700
   3   4   6  359.230    0.6600
   4   4   6  50.5700    0.1300
   5   4   6  105.460    0.2200
   6   4   6  133.060    0.2600
   7   4   6  25.9000    0.1000
   8   4   6   2.0300    0.0500
   9   4   6  185.720    0.3800
  10   4   6  43.2600    0.1500
  11   4   6   3.2900    0.0800
  12   4   6  285.340    0.6900
  13   4   6  76.1500    0.2600
  14   4   6 0.600000    0.1200
  15   4   6 0.140000    0.1300
  16   4   6   1.3000    0.1500
  17   4   6   7.6000    0.1900
  18   4   6  19.8600    0.2500
  19   4   6  46.2600    0.4800
  20   4   6  74.1400    0.6900
  21   4   6   9.0600    0.3900
  22   4   6   4.3700    0.3300
  23   4   6   1.8500    0.3400
  24   4   6   5.4900    0.4200
  25   4   6   4.4300    0.4200
   1   5   6  30.4900    0.1000
   2   5   6   9.8400    0.0600
   3   5   6  47.3400    0.1200
   4   5   6   1.9700    0.0500
   5   5   6  66.7800    0.1600
   6   5   6  56.3900    0.1500
   7   5   6  64.8300    0.1600
   8   5   6 0.150000    0.0600
   9   5   6   7.3900    0.0800
  10   5   6  21.8900    0.1300
  11   5   6  26.5800    0.1500
  12   5   6   1.0500    0.1200
  14   5   6 0.080000    0.1300
  15   5   6   5.3100    0.1700
  16   5   6  31.7400    0.2600
  17   5   6   2.9300    0.2100
  18   5   6  21.5700    0.2800
  20   5   6   3.1300    0.3700
  21   5   6 0.640000    0.3300
  22   5   6   4.3400    0.3400
  23   5   6   6.9400    0.3900
  24   5   6  14.4500    0.5100
   0   6   6  69.0500    0.2600
   1   6   6  253.300    0.4900
   2   6   6  329.160    0.6200
   3   6   6  14.8900    0.0700
   4   6   6   3.8700    0.0600
   5   6   6  36.4800    0.1200
   6   6   6   1.3500    0.0600
   7   6   6   1.7100    0.0700
   8   6   6  261.600    0.5700
   9   6   6  76.0200    0.2400
  10   6   6  20.0600    0.1500
  11   6   6   8.3300    0.1400
  12   6   6  50.9100    0.2800
  13   6   6  79.8700    0.4100
  14   6   6 0.040000    0.1700
  15   6   6  10.6100    0.2400
  16   6   6  20.4300    0.2600
  17   6   6  21.4300    0.2900
  18   6   6   3.3000    0.2600
  19   6   6  16.4200    0.4000
  20   6   6 0.800000    0.3400
  21   6   6  17.6100    0.4100
  22   6   6 0.340000    0.3600
  23   6   6   1.9000    0.4100
  24   6   6   1.8900    0.4300
   1   7   6  59.0100    0.1600
   2   7   6  15.0200    0.0800
   3   7   6   8.1000    0.0700
   4   7   6  306.910    0.6100
   5   7   6   3.8700    0.0700
   6   7   6  22.4700    0.1200
   7   7   6 0.240000    0.0700
   8   7   6  118.440    0.3600
   9   7   6  95.1600    0.3100
  10   7   6  48.2600    0.2300
  11   7   6  93.9500    0.3800
  12   7   6   1.7800    0.1700
  13   7   6  111.270    0.5200
  14   7   6  17.1900    0.2400
  15   7   6 0.780000    0.2000
  16   7   6  73.0800    0.4200
  17   7   6   9.1600    0.2700
  18   7   6  11.8000    0.3300
  19   7   6   4.4400    0.3300
  20   7   6 0.540000    0.3200
  21   7   6  26.2200    0.4400
  22   7   6  28.1100    0.4900
  23   7   6  28.7200    0.6400
   0   8   6  315.730    0.9300
   1   8   6  46.9700    0.1500
   2   8   6   3.8100    0.0800
   3   8   6  24.8100    0.1200
   4   8   6   4.0100    0.0800
   5   8   6   1.2000    0.0800
   6   8   6  53.5700    0.1900
   7   8   6  46.3800    0.1900
   8   8   6   9.7600    0.1300
   9   8   6   5.8900    0.1300
  10   8   6   3.1300    0.1500
  12   8   6  46.0600    0.3300
  13   8   6   4.1800    0.2100
  14   8   6  57.1600    0.4000
  15   8   6 0.150000    0.2300
  16   8   6   2.8300    0.2700
  17   8   6  51.5500    0.5100
  18   8   6   1.6600    0.3200
  19   8   6  13.7400    0.3800
  20   8   6   1.2700    0.3500
  21   8   6   4.1700    0.4200
  22   8   6   1.1400    0.4500
   1   9   6  175.440    0.4500
   2   9   6 0.160000    0.0900
   3   9   6  52.1200    0.2000
   4   9   6 0.900000    0.1000
   5   9   6  40.8600    0.1800
   6   9   6  24.8500    0.1600
   7   9   6  11.7900    0.1400
   8   9   6  74.0100    0.2900
   9   9   6  35.4100    0.2200
  10   9   6  22.4500    0.2400
  11   9   6  130.510    0.5700
  12   9   6 0.970000    0.2200
  13   9   6   1.7800    0.2500
  14   9   6  13.0400    0.3000
  15   9   6  17.0600    0.3600
  16   9   6  15.2100    0.3700
  17   9   6   5.3100    0.3700
  18   9   6  18.2500    0.4700
  19   9   6   6.4800    0.4000
  21   9   6 0.100000    0.4900
   0  10   6  55.7900    0.3400
   1  10   6  98.9900    0.3400
   2  10   6  38.3100    0.2100
   3  10   6  232.350    0.6600
   4  10   6 0.110000    0.1400
   5  10   6  227.790    0.6300
   6  10   6   1.5900    0.1400
   7  10   6   5.4800    0.1600
   8  10   6  23.9600    0.2200
   9  10   6  11.3100    0.2000
  10  10   6  48.6000    0.3300
  11  10   6 0.350000    0.2200
  12  10   6  89.6900    0.5200
  13  10   6   4.3100    0.3000
  14  10   6  24.1500    0.4200
  15  10   6   2.3700    0.3600
  16  10   6   3.3900    0.3900
  17  10   6   5.9300    0.3900
  18  10   6  19.3800    0.4800
  19  10   6   1.2800    0.3900
  20  10   6   1.9100    0.4100
   1  11   6  76.1600    0.3200
   2  11   6  15.7800    0.1800
   3  11   6  12.5500    0.1800
   4  11   6  24.5100    0.2100
   5  11   6 0.350000    0.1600
   6  11   6   5.8100    0.1800
   7  11   6  102.540    0.4300
   8  11   6 0.200000    0.1900
   9  11   6  26.3200    0.2700
  10  11   6  42.9700    0.3600
  11  11   6  13.4500    0.3200
  12  11   6   4.1900    0.3900
  13  11   6  34.6800    0.5400
  14  11   6  26.5800    0.5400
  15  11   6  16.1600    0.4700
  16  11   6  25.5300    0.6800
  17  11   6   3.8600    0.5500
  18  11   6   1.1600    0.4800
  19  11   6   1.7900    0.4900
   0  12   6   1.1800    0.2400
   1  12   6  39.0000    0.2500
   2  12   6  31.1200    0.2400
   3  12   6 0.010000    0.1800
   4  12   6  10.0700    0.2100
   5  12   6   2.9200    0.1900
   6  12   6 0.100000    0.2100
   7  12   6   1.7500    0.2300
   8  12   6  51.6900    0.4900
   9  12   6 0.450000    0.3300
  11  12   6   5.3100    0.3900
  12  12   6   6.6800    0.3700
  14  12   6   6.7800    0.4200
  15  12   6  11.4900    0.4700
  16  12   6   1.6200    0.4500
  17  12   6   1.8300    0.5100
   1  13   6  84.2300    0.4600
   2  13   6  18.2800    0.2700
   3  13   6  43.7000    0.3700
   4  13   6  59.3400    0.4700
   6  13   6  41.3200    0.4300
   7  13   6   6.0800    0.3200
   8  13   6   6.4600    0.3500
   9  13   6   8.5200    0.3300
  10  13   6 0.900000    0.3300
  11  13   6   1.3200    0.3300
  12  13   6   2.0100    0.3800
  13  13   6  18.6000    0.4800
  14  13   6  21.0000    0.5400
  15  13   6   3.6400    0.5300
  16  13   6   3.2600    0.6000
   0  14   6  72.6100    0.6300
   1  14   6 0.250000    0.2500
   2  14   6  34.8700    0.3500
   3  14   6  19.4800    0.2900
   4  14   6   1.2000    0.2500
   5  14   6  49.4300    0.3800
   6  14   6   7.2600    0.2700
   7  14   6  37.4800    0.3700
   9  14   6   3.8400    0.3300
  10  14   6  10.6800    0.4000
  11  14   6 0.210000    0.3800
  12  14   6  12.3900    0.4700
  13  14   6   1.5100    0.4800
   1  15   6  13.4800    0.2800
   2  15   6  19.4300    0.2900
   3  15   6   7.8800    0.2500
   5  15   6   3.9900    0.2700
   6  15   6 0.890000    0.2700
   8  15   6 0.520000    0.2900
   9  15   6 0.000000    0.3300
  10  15   6 0.760000    0.3600
   0  16   6 0.030000    0.3800
   1  16   6   1.4500    0.2700
   2  16   6 0.710000    0.2700
   3  16   6 0.350000    0.2800
   4  16   6   8.2800    0.2900
   5  16   6   9.1100    0.3200
   1   1   7  1216.22    2.1800
   2   1   7  344.810    0.6100
   3   1   7  540.570    0.9900
   4   1   7  59.8400    0.1300
   5   1   7  176.030    0.3200
   6   1   7  204.910    0.3700
   7   1   7  304.150    0.5300
   8   1   7  339.470    0.5900
   9   1   7  473.340    0.7800
  10   1   7   9.6400    0.0600
  11   1   7  118.770    0.2400
  12   1   7  20.9500    0.0900
  13   1   7   9.5300    0.0800
  14   1   7  85.6900    0.2600
  15   1   7  93.8200    0.3000
  16   1   7  11.5900    0.1500
  17   1   7  106.340    0.3800
  18   1   7   2.1900    0.1600
  19   1   7  13.8500    0.2200
  20   1   7  11.3200    0.2300
  21   1   7  29.7300    0.4300
  22   1   7 0.740000    0.3300
  23   1   7  60.4400    0.5500
  24   1   7  16.1200    0.3400
  25   1   7  13.0400    0.3800
   0   2   7  768.080    1.9400
   1   2   7  133.270    0.2600
   2   2   7  309.880    0.5400
   3   2   7  1022.06    1.7400
   4   2   7  1095.55    1.7500
   5   2   7  361.830    0.6200
   6   2   7  97.1400    0.2000
   7   2   7  1231.81    2.1100
   8   2   7 0.300000    0.0500
   9   2   7  223.620    0.4100
  10   2   7  79.2500    0.1800
  11   2   7  23.0400    0.1000
  12   2   7 0.740000    0.0600
  13   2   7  148.540    0.3300
  14   2   7 0.370000    0.0900
  15   2   7 0.230000    0.1200
  17   2   7  41.7400    0.2500
  18   2   7 0.250000    0.1700
  19   2   7  87.0200    0.4100
  20   2   7  12.0700    0.2600
  21   2   7  25.7900    0.4000
  22   2   7  12.4100    0.3200
  23   2   7 0.640000    0.2700
  24   2   7   7.4900    0.3300
  25   2   7  17.6900    0.4100
   1   3   7  763.620    1.3500
   2   3   7   7.8900    0.0500
   3   3   7  408.210    0.7300
   4   3   7  479.900    0.8300
   5   3   7   9.2000    0.0600
   6   3   7  124.140    0.2500
   7   3   7  20.2600    0.0800
   8   3   7  28.0100    0.1000
   9   3   7  50.6600    0.1400
  10   3   7   3.3800    0.0600
  11   3   7   8.6100    0.0800
  12   3   7   5.7700    0.0800
  13   3   7  10.4300    0.1000
  14   3   7  109.790    0.3400
  15   3   7  59.0700    0.2500
  16   3   7 0.250000    0.1500
  17   3   7  33.7600    0.2500
  18   3   7   1.9400    0.1900
  19   3   7 0.680000    0.2100
  20   3   7   2.8600    0.2700
  21   3   7   2.4200    0.3600
  22   3   7  11.1600    0.3400
  23   3   7  20.6700    0.3800
  24   3   7 0.370000    0.3600
  25   3   7   1.0300    0.4000
   0   4   7  289.030    0.7800
   1   4   7  198.960    0.3700
   2   4   7  121.000    0.2500
   3   4   7  71.7600    0.1600
   4   4   7   3.2400    0.0500
   5   4   7  48.0700    0.1200
   6   4   7  332.900    0.5900
   7   4   7  124.780    0.2500
   8   4   7  13.6600    0.0700
   9   4   7  39.2300    0.1300
  10   4   7  272.810    0.5900
  11   4   7  16.5100    0.1100
  12   4   7  10.8000    0.1100
  13   4   7  70.8000    0.2900
  14   4   7   1.8100    0.1200
  15   4   7  10.4800    0.1600
  16   4   7  35.0800    0.2700
  17   4   7  26.3800    0.2500
  18   4   7   8.3800    0.2200
  19   4   7  23.8300    0.3300
  20   4   7   1.1200    0.3600
  21   4   7  26.3100    0.4800
  22   4   7  14.7900    0.3600
  23   4   7   2.7400    0.3400
  24   4   7   7.1600    0.4200
  25   4   7  25.3800    0.5100
   1   5   7  218.130    0.4200
   2   5   7  23.0400    0.0800
   3   5   7  24.7900    0.0800
   4   5   7   1.3100    0.0500
   5   5   7  12.3700    0.0700
   6   5   7  228.650    0.4100
   7   5   7  298.510    0.5500
   8   5   7  65.3600    0.1700
   9   5   7  446.440    0.9600
  10   5   7  222.630    0.5700
  11   5   7  12.9300    0.1200
  12   5   7  17.2800    0.1700
  13   5   7  74.7100    0.3000
  14   5   7  13.9300    0.1600
  15   5   7  25.9200    0.2100
  16   5   7  17.1400    0.2200
  17   5   7 0.740000    0.2100
  18   5   7   2.9800    0.2300
  19   5   7   9.3800    0.3300
  20   5   7  20.7300    0.4200
  21   5   7   2.1600    0.3400
  22   5   7 0.560000    0.3200
  23   5   7  140.410    0.9200
  24   5   7 0.960000    0.4200
   0   6   7  258.250    0.7100
   1   6   7 0.470000    0.0500
   2   6   7  22.7100    0.0900
   3   6   7  62.6300    0.1600
   4   6   7  60.0600    0.1600
   5   6   7  124.700    0.2700
   6   6   7  125.240    0.2700
   7   6   7  15.8700    0.1000
   8   6   7  183.330    0.4300
   9   6   7 0.090000    0.0800
  10   6   7  60.0800    0.2500
  11   6   7   3.9300    0.1300
  12   6   7  56.4300    0.3000
  13   6   7  36.3300    0.2900
  14   6   7   2.4400    0.1600
  15   6   7   2.9200    0.1900
  16   6   7 0.120000    0.2000
  17   6   7  26.8900    0.3200
  18   6   7   1.6500    0.2700
  19   6   7  49.5500    0.5200
  20   6   7 0.720000    0.3500
  21   6   7 0.140000    0.3200
  22   6   7  12.0100    0.4100
  23   6   7   5.6600    0.4200
  24   6   7 0.230000    0.4300
   1   7   7  181.260    0.3700
   2   7   7  203.950    0.4100
   3   7   7  31.6000    0.1100
   4   7   7 0.600000    0.0700
   5   7   7 0.370000    0.0700
   6   7   7  74.2000    0.2100
   7   7   7   5.0100    0.0900
   8   7   7  26.0400    0.1500
   9   7   7   9.4700    0.1200
  10   7   7 0.100000    0.1200
  11   7   7   2.3000    0.1500
  12   7   7   1.2900    0.1600
  13   7   7   1.3500    0.1700
  14   7   7   2.3600    0.2000
  15   7   7   1.7500    0.2100
  16   7   7   2.4200    0.2200
  17   7   7   8.9500    0.3000
  18   7   7 0.010000    0.2900
  19   7   7   4.0700    0.3200
  20   7   7   2.3300    0.3300
  21   7   7   2.9200    0.3500
  23   7   7  20.6400    0.5300
   0   8   7  39.2500    0.2200
   1   8   7   5.0700    0.0800
   2   8   7 0.580000    0.0800
   3   8   7  187.770    0.4300
   4   8   7  681.500    1.3700
   5   8   7  121.470    0.3200
   6   8   7  54.3800    0.1800
   7   8   7  191.810    0.5200
   8   8   7   6.5600    0.1200
   9   8   7  34.2400    0.1900
  10   8   7  15.5800    0.1700
  11   8   7  19.6600    0.2100
  12   8   7 0.360000    0.1900
  13   8   7  79.2800    0.4800
  14   8   7 0.600000    0.2200
  15   8   7  36.6700    0.3600
  16   8   7 0.220000    0.2400
  17   8   7  40.0800    0.5200
  18   8   7   7.0300    0.3400
  19   8   7  25.5900    0.4300
  20   8   7   5.8200    0.4100
  21   8   7 0.260000    0.3900
  22   8   7   8.7800    0.4500
   1   9   7  160.830    0.4200
   2   9   7  43.0300    0.1800
   3   9   7  110.350    0.3200
   4   9   7   1.2100    0.1000
   5   9   7  39.9200    0.1900
   6   9   7 0.290000    0.1100
   7   9   7  56.7600    0.2400
   8   9   7  17.8200    0.1600
   9   9   7  83.2500    0.3400
  10   9   7   3.7600    0.1800
  11   9   7  28.9000    0.2700
  12   9   7   3.0400    0.2300
  13   9   7  11.0200    0.2800
  14   9   7 0.990000    0.2700
  15   9   7   1.3000    0.3100
  16   9   7   2.4300    0.3200
  17   9   7 0.860000    0.3600
  18   9   7   5.8100    0.4000
  19   9   7 0.770000    0.3700
  20   9   7   5.8000    0.4900
  21   9   7  40.8100    0.6200
   0  10   7  53.2700    0.3200
   1  10   7   6.1700    0.1300
   2  10   7  87.1200    0.3200
   3  10   7   3.2900    0.1400
   4  10   7  108.730    0.3800
   5  10   7  30.7500    0.2100
   6  10   7  27.1000    0.2000
   7  10   7 0.180000    0.1500
   8  10   7  88.0100    0.3900
  10  10   7  34.6300    0.3000
  11  10   7  106.070    0.6400
  13  10   7 0.190000    0.2900
  14  10   7  10.1800    0.3800
  15  10   7  34.4800    0.5100
  16  10   7   3.0400    0.3700
  17  10   7 0.260000    0.3500
  18  10   7   1.5300    0.4300
  19  10   7 0.880000    0.4200
  20  10   7   1.1900    0.4600
   1  11   7  68.8800    0.3000
   2  11   7  44.8000    0.2500
   3  11   7  21.1700    0.2000
   4  11   7  42.0600    0.2500
   5  11   7 0.700000    0.1600
   6  11   7  24.5200    0.2300
   7  11   7   1.2100    0.1800
   8  11   7  34.2100    0.2700
   9  11   7  18.2400    0.2500
  10  11   7 0.330000    0.2300
  11  11   7  91.2800    0.6300
  12  11   7   2.6800    0.3800
  13  11   7  24.8700    0.6100
  14  11   7   4.0200    0.4000
  15  11   7 0.130000    0.3700
  16  11   7   1.6100    0.4400
  17  11   7  25.8400    0.7100
  18  11   7  26.7300    0.6200
  19  11   7   1.0600    0.4900
   0  12   7  45.4300    0.4700
   1  12   7   4.7100    0.1800
   3  12   7  51.7600    0.3000
   4  12   7 0.510000    0.2000
   5  12   7  49.7700    0.3300
   6  12   7   2.6500    0.2100
   7  12   7  111.150    0.5700
   8  12   7 0.420000    0.2700
   9  12   7  42.3400    0.5400
  10  12   7  10.7600    0.4200
  11  12   7   4.4300    0.4000
  12  12   7  57.0400    0.5700
  13  12   7   3.0100    0.3600
  14  12   7  28.5600    0.6300
  16  12   7   1.0200    0.4800
  17  12   7  14.8600    0.5800
   1  13   7 0.420000    0.2300
   2  13   7  14.2800    0.2800
   3  13   7   9.7000    0.2800
   4  13   7   1.2300    0.2700
   5  13   7  18.3700    0.3200
   6  13   7  11.6900    0.3400
   7  13   7   5.9300    0.3300
   8  13   7  18.5300    0.3900
   9  13   7  11.3500    0.3500
  10  13   7  51.1100    0.4900
  11  13   7   1.5600    0.3100
  12  13   7   1.5900    0.3700
  13  13   7   5.0100    0.4200
  14  13   7   7.3300    0.5000
  15  13   7  33.9100    0.7500
   0  14   7   3.7800    0.3500
   1  14   7   1.6100    0.2400
   2  14   7   4.2300    0.2400
   3  14   7  16.2600    0.2800
   4  14   7  12.6600    0.2700
   5  14   7   2.8200    0.2600
   6  14   7   2.4500    0.2500
   7  14   7  28.2400    0.3400
   8  14   7   1.4600    0.2800
   9  14   7  11.2200    0.3900
  10  14   7  19.0000    0.4300
  12  14   7 0.280000    0.4300
  13  14   7  12.4000    0.5200
   1  15   7  37.2400    0.3500
   3  15   7  10.9600    0.2700
   4  15   7   1.0100    0.2600
   5  15   7 0.600000    0.2700
   6  15   7 0.370000    0.2700
   7  15   7   2.0300    0.2800
   8  15   7  14.9300    0.3200
   9  15   7  20.6400    0.4500
  10  15   7   4.1400    0.3700
   0  16   7   7.1900    0.4100
   1  16   7 0.230000    0.2800
   2  16   7   6.5800    0.2900
   3  16   7   4.6200    0.2900
   4  16   7   1.9200    0.2800
   5  16   7  54.4300    0.4700
   0   0   8  388.030    1.4600
   1   0   8 0.130000    0.0600
   2   0   8  2621.91    6.0600
   3   0   8  737.740    1.9000
   4   0   8   5.7100    0.0700
   5   0   8 0.270000    0.0600
   6   0   8  35.7100    0.1300
   7   0   8  106.140    0.3000
   8   0   8  354.400    0.8800
   9   0   8  107.430    0.3100
  10   0   8   5.4000    0.0800
  11   0   8   5.7000    0.0800
  12   0   8  635.350    1.5600
  13   0   8 0.980000    0.1000
  14   0   8  670.360    1.9300
  15   0   8  94.7400    0.4300
  16   0   8   1.6600    0.1800
  17   0   8  28.8400    0.2700
  18   0   8  49.4200    0.3800
  19   0   8   4.0000    0.2700
  20   0   8   9.3700    0.3200
  21   0   8   6.9100    0.4900
  22   0   8 0.450000    0.4700
  23   0   8  31.3600    0.5100
  24   0   8  16.0600    0.4600
  25   0   8   7.4500    0.4700
   1   1   8  557.680    0.9800
   2   1   8  231.760    0.4100
   3   1   8  639.150    1.1000
   4   1   8  354.120    0.6300
   5   1   8  91.7400    0.1800
   6   1   8  87.8200    0.1700
   7   1   8 0.060000    0.0400
   8   1   8  337.680    0.5800
   9   1   8   8.6200    0.0600
  10   1   8  237.590    0.4300
  11   1   8  118.320    0.2500
  12   1   8  23.1300    0.1000
  13   1   8  71.5100    0.1900
  14   1   8   7.5600    0.1000
  15   1   8  38.2100    0.1900
  16   1   8  139.880    0.4400
  17   1   8   4.9000    0.1400
  18   1   8  78.5500    0.3600
  19   1   8  17.2400    0.2300
  20   1   8   1.9800    0.2200
  21   1   8  17.0000    0.3500
  23   1   8   5.9200    0.2800
  24   1   8   3.1500    0.3000
  25   1   8  10.1600    0.3500
   0   2   8  187.250    0.4800
   1   2   8   1.9600    0.0400
   2   2   8  239.710    0.4400
   3   2   8   4.3800    0.0500
   4   2   8  22.2100    0.0800
   5   2   8  61.5600    0.1300
   6   2   8 0.080000    0.0400
   7   2   8   3.0100    0.0500
   8   2   8  27.9100    0.0900
   9   2   8  47.6100    0.1300
  10   2   8 0.150000    0.0600
  11   2   8  17.6800    0.0900
  12   2   8 0.230000    0.0600
  13   2   8   9.9000    0.0900
  14   2   8  20.6800    0.1300
  15   2   8  11.2900    0.1400
  16   2   8   7.7500    0.1500
  17   2   8   6.5600    0.1600
  18   2   8  62.1500    0.3300
  19   2   8  19.7300    0.2500
  21   2   8  12.0400    0.3500
  22   2   8 0.430000    0.2900
  23   2   8 0.870000    0.2800
  24   2   8  20.4400    0.3900
  25   2   8 0.190000    0.3400
   1   3   8  338.390    0.6000
   2   3   8  629.900    1.1000
   3   3   8  28.5500    0.0900
   4   3   8  102.430    0.2000
   5   3   8  47.8700    0.1100
   6   3   8  101.810    0.2000
   7   3   8  218.170    0.4200
   8   3   8  80.4700    0.1900
   9   3   8  189.160    0.3800
  10   3   8  80.3400    0.1900
  11   3   8  18.6500    0.1000
  12   3   8  35.8000    0.1500
  13   3   8 0.420000    0.0900
  14   3   8  101.840    0.3200
  15   3   8 0.270000    0.1300
  16   3   8  383.740    1.0800
  17   3   8   1.0600    0.1600
  18   3   8  153.470    0.6000
  19   3   8   7.4600    0.2300
  20   3   8 0.180000    0.2900
  21   3   8  37.4600    0.5600
  22   3   8 0.550000    0.3000
  23   3   8   1.9000    0.3200
  24   3   8  11.1100    0.3900
  25   3   8   2.2400    0.3800
   0   4   8  250.370    0.6900
   1   4   8  56.1900    0.1300
   2   4   8  1024.14    1.8200
   3   4   8  28.0200    0.0900
   4   4   8   1.8700    0.0500
   5   4   8   1.6200    0.0500
   6   4   8  39.1200    0.1100
   7   4   8  123.130    0.2500
   8   4   8 0.970000    0.0600
   9   4   8 0.040000    0.0500
  10   4   8   4.2300    0.0700
  11   4   8  96.1500    0.2700
  12   4   8  348.870    0.8500
  13   4   8  33.3600    0.1800
  14   4   8  41.1100    0.2200
  15   4   8   2.5500    0.1500
  16   4   8  20.4200    0.2100
  17   4   8 0.490000    0.1800
  18   4   8   2.1100    0.2200
  19   4   8   4.8900    0.2900
  20   4   8  128.730    1.1900
  21   4   8 0.150000    0.3600
  22   4   8   2.0200    0.3100
  23   4   8   2.3800    0.3300
  24   4   8  10.5500    0.4300
  25   4   8 0.060000    0.4000
   1   5   8  45.4600    0.1200
   2   5   8   8.0100    0.0600
   3   5   8  57.7200    0.1500
   4   5   8  21.3200    0.0900
   5   5   8  52.9700    0.1400
   6   5   8  12.9400    0.0800
   7   5   8  87.4300    0.1900
   8   5   8  82.2600    0.2000
   9   5   8 0.090000    0.0700
  10   5   8 0.490000    0.0800
  11   5   8 0.670000    0.1000
  12   5   8   1.8900    0.1200
  13   5   8  31.4100    0.1900
  14   5   8 0.630000    0.1300
  15   5   8 0.220000    0.1600
  16   5   8 0.940000    0.1900
  17   5   8 0.230000    0.2100
  18   5   8   5.5400    0.2400
  19   5   8   3.0600    0.2900
  20   5   8   4.4600    0.3500
  21   5   8 0.650000    0.3500
  22   5   8 0.990000    0.3200
  23   5   8   5.8300    0.3900
  24   5   8 0.690000    0.4100
   0   6   8  37.7600    0.1600
   1   6   8  178.540    0.3600
   2   6   8  382.900    0.7200
   3   6   8  77.6900    0.1900
   4   6   8  83.9300    0.2100
   5   6   8  33.2700    0.1200
   6   6   8  49.2600    0.1500
   7   6   8  154.860    0.3600
   8   6   8  56.8900    0.1800
   9   6   8  11.4900    0.1100
  10   6   8  10.9000    0.1300
  11   6   8  16.5400    0.1800
  12   6   8  211.810    0.7000
  13   6   8 0.240000    0.1400
  14   6   8  19.4600    0.2200
  15   6   8  14.2800    0.2200
  16   6   8  12.9700    0.2600
  17   6   8   5.2000    0.2400
  18   6   8   6.9100    0.2900
  19   6   8   1.1200    0.3100
  20   6   8  126.080    1.2000
  21   6   8   2.9900    0.3300
  22   6   8 0.400000    0.3700
  23   6   8 0.270000    0.4100
  24   6   8   3.6000    0.4400
   1   7   8   1.2500    0.0700
   2   7   8  221.840    0.4600
   3   7   8   4.0600    0.0700
   4   7   8   7.4400    0.0800
   5   7   8 0.110000    0.0700
   6   7   8  133.460    0.3300
   7   7   8  78.8700    0.2500
   8   7   8  180.300    0.4900
   9   7   8 0.290000    0.1000
  10   7   8   5.4300    0.1300
  11   7   8  35.6600    0.2300
  12   7   8   3.8400    0.1600
  13   7   8  26.2900    0.2500
  14   7   8  115.910    0.6300
  15   7   8  18.0300    0.2600
  16   7   8  266.200    1.2100
  17   7   8   4.3200    0.2700
  18   7   8  53.7500    0.7800
  19   7   8   9.9400    0.3800
  20   7   8   8.4000    0.3500
  21   7   8   1.1600    0.3500
  22   7   8   6.3000    0.4400
  23   7   8   4.0400    0.4800
   0   8   8  145.510    0.6100
   1   8   8  75.6200    0.2200
   2   8   8  10.9100    0.0900
   3   8   8  130.990    0.3100
   4   8   8  17.9400    0.1100
   5   8   8 0.130000    0.0900
   6   8   8  43.5000    0.1800
   7   8   8  81.7700    0.2800
   8   8   8  31.0000    0.1700
   9   8   8   2.9000    0.1300
  10   8   8  65.1200    0.3000
  11   8   8   5.9600    0.1800
  12   8   8  22.2600    0.2500
  13   8   8   3.3600    0.2200
  14   8   8   9.0000    0.2800
  15   8   8   2.0400    0.2500
  16   8   8   8.0400    0.2800
  17   8   8   4.3800    0.3200
  18   8   8  44.9600    0.5500
  19   8   8  11.6800    0.3700
  20   8   8 0.950000    0.3900
  21   8   8   2.2000    0.4000
  22   8   8   8.2400    0.4800
   1   9   8  44.4700    0.1800
   2   9   8  11.1600    0.1200
   3   9   8  19.6400    0.1300
   4   9   8  126.000    0.3700
   5   9   8  111.380    0.3500
   6   9   8  30.3600    0.1800
   7   9   8   1.1200    0.1300
   8   9   8  54.3900    0.2500
   9   9   8  19.7100    0.1900
  10   9   8  49.3300    0.3300
  11   9   8 0.140000    0.2000
  12   9   8 0.230000    0.2200
  13   9   8   8.3200    0.2600
  14   9   8 0.910000    0.2600
  15   9   8 0.220000    0.3200
  16   9   8  43.2900    0.5900
  17   9   8  30.5100    0.5800
  18   9   8  41.2000    0.6100
  19   9   8 0.360000    0.3600
  20   9   8   6.9100    0.4500
  21   9   8   7.2600    0.4900
   0  10   8  123.630    0.5300
   1  10   8  49.6100    0.2200
   2  10   8  325.900    0.8500
   3  10   8  11.9900    0.1500
   4  10   8  14.2400    0.1600
   5  10   8  12.2000    0.1600
   6  10   8   4.3100    0.1400
   7  10   8   5.8200    0.1700
   8  10   8  73.0200    0.3500
   9  10   8  22.1700    0.2600
  10  10   8  34.7000    0.2900
  11  10   8   9.0900    0.2500
  12  10   8  38.7900    0.3700
  13  10   8 0.900000    0.3000
  14  10   8  92.8800    0.9900
  16  10   8  19.7500    0.4700
  17  10   8   8.8300    0.4000
  18  10   8  12.2800    0.4700
  19  10   8 0.290000    0.4500
  20  10   8   6.8300    0.4600
   1  11   8  12.7700    0.1800
   2  11   8  44.8400    0.2500
   3  11   8   8.6000    0.1800
   4  11   8  13.3400    0.1900
   5  11   8 0.060000    0.1600
   6  11   8  107.520    0.4200
   7  11   8  13.9300    0.2100
   8  11   8  21.2700    0.2400
   9  11   8  67.7300    0.4800
  10  11   8   5.7700    0.2600
  11  11   8   3.0500    0.3200
  12  11   8   1.6600    0.3800
  13  11   8  34.2800    0.5100
  14  11   8  23.6100    0.4600
  15  11   8   6.0400    0.4000
  16  11   8   6.0200    0.4700
  17  11   8  18.1300    0.6200
  18  11   8 0.630000    0.5000
  19  11   8   1.0200    0.4800
   0  12   8  20.8200    0.3200
   1  12   8  64.9300    0.3300
   2  12   8  33.8200    0.2500
   3  12   8  30.2700    0.2500
   4  12   8   5.9500    0.2000
   5  12   8   5.3200    0.2100
   6  12   8 0.540000    0.2100
   7  12   8  53.2500    0.3800
   8  12   8  66.8900    0.5400
   9  12   8   1.1000    0.3400
  10  12   8   3.0500    0.3500
  11  12   8   3.9400    0.3400
  12  12   8  23.8000    0.4100
  13  12   8   4.2300    0.3900
  14  12   8  10.3900    0.4800
  15  12   8 0.000000    0.4900
  16  12   8   6.2300    0.5100
  17  12   8 0.770000    0.4800
   2  13   8 0.400000    0.2600
   3  13   8   4.0500    0.2800
   4  13   8  60.0400    0.5000
   6  13   8  136.590    0.7400
   7  13   8   7.0100    0.3600
   8  13   8   6.5900    0.3500
   9  13   8   5.3700    0.3200
  10  13   8  14.5600    0.3500
  11  13   8 0.310000    0.3200
  12  13   8 0.440000    0.3600
  13  13   8   1.1200    0.4000
  14  13   8  13.0100    0.5500
  15  13   8   4.3000    0.4800
   0  14   8  35.5400    0.4600
   1  14   8  10.2800    0.2600
   2  14   8  28.7200    0.3200
   3  14   8  30.5900    0.3500
   4  14   8  27.2900    0.3200
   5  14   8 0.510000    0.2600
   6  14   8   4.8100    0.2600
   7  14   8  11.1000    0.3100
   8  14   8 0.180000    0.3100
   9  14   8 0.230000    0.3300
  10  14   8  22.2100    0.4300
  12  14   8  73.8100    0.8800
  13  14   8   1.1300    0.5000
   1  15   8   1.2600    0.2600
   2  15   8  25.0600    0.3100
   3  15   8   4.7400    0.2600
   4  15   8 0.500000    0.2700
   5  15   8   8.9800    0.2900
   6  15   8  14.0600    0.3100
   7  15   8 0.910000    0.2800
   8  15   8  27.3300    0.3800
   9  15   8   1.8900    0.3400
  10  15   8   7.4000    0.3900
   0  16   8 0.070000    0.3900
   1  16   8   7.0900    0.2900
   2  16   8  15.8100    0.3300
   3  16   8   3.0800    0.3000
   4  16   8 0.300000    0.2900
   5  16   8 0.630000    0.3000
   1   1   9  411.270    0.7300
   2   1   9  532.300    0.9100
   3   1   9  54.3000    0.1200
   4   1   9  169.090    0.3100
   5   1   9  45.9900    0.1100
   6   1   9  128.340    0.2500
   7   1   9   7.1700    0.0500
   8   1   9  619.510    1.0500
   9   1   9  126.770    0.2500
  10   1   9  148.940    0.2800
  11   1   9  430.510    0.7400
  12   1   9  29.8600    0.1100
  13   1   9  34.2600    0.1200
  14   1   9  68.0200    0.2100
  15   1   9 0.130000    0.1100
  16   1   9  49.4200    0.2400
  17   1   9  10.2000    0.1600
  18   1   9  19.1100    0.2000
  19   1   9  17.7700    0.2200
  20   1   9  11.9800    0.2500
  21   1   9  16.0400    0.3400
  23   1   9  21.9600    0.3300
  24   1   9  55.4700    0.5300
  25   1   9   2.4000    0.3300
   0   2   9  39.2500    0.1400
   1   2   9  241.730    0.4600
   2   2   9  221.160    0.4300
   3   2   9  492.250    0.8600
   4   2   9   2.1900    0.0400
   5   2   9  108.440    0.2100
   6   2   9  62.9700    0.1400
   7   2   9  747.950    1.3100
   9   2   9   7.8800    0.0600
  10   2   9  19.5700    0.0900
  11   2   9  37.3400    0.1200
  12   2   9  342.060    0.6500
  13   2   9  61.5600    0.1900
  14   2   9  29.1900    0.1500
  15   2   9  86.3400    0.3000
  16   2   9  26.5700    0.1900
  17   2   9  21.0000    0.2100
  18   2   9   1.6900    0.1800
  19   2   9  100.510    0.4900
  20   2   9   2.8800    0.2300
  21   2   9  17.6800    0.3500
  22   2   9  18.6700    0.3400
  23   2   9 0.210000    0.3000
  24   2   9   1.7600    0.3200
  25   2   9  24.1300    0.5000
   1   3   9  20.2700    0.0700
   2   3   9  438.530    0.7600
   3   3   9  40.7600    0.1000
   4   3   9  12.8600    0.0600
   5   3   9  28.5800    0.0800
   6   3   9  224.670    0.4100
   7   3   9 0.030000    0.0500
   8   3   9  102.790    0.2300
   9   3   9  58.8500    0.1600
  10   3   9  47.2700    0.1400
  11   3   9   1.4400    0.0700
  12   3   9   5.0700    0.0900
  13   3   9   4.7500    0.0900
  14   3   9  14.5800    0.1500
  15   3   9  30.3200    0.2000
  16   3   9   2.3200    0.1500
  17   3   9 0.490000    0.1700
  18   3   9  50.3000    0.3100
  19   3   9 0.140000    0.2100
  20   3   9 0.090000    0.3000
  21   3   9 0.580000    0.3400
  22   3   9   2.8700    0.3100
  23   3   9  31.7400    0.4100
  25   3   9 0.900000    0.3700
   0   4   9  70.7000    0.2300
   1   4   9   9.4800    0.0600
   2   4   9  233.570    0.4400
   3   4   9  412.360    0.7400
   4   4   9  198.160    0.3800
   5   4   9  22.1900    0.0800
   6   4   9  30.4300    0.1000
   7   4   9  187.380    0.3600
   8   4   9  52.2100    0.1400
   9   4   9   3.6200    0.0700
  10   4   9 0.180000    0.0700
  11   4   9   2.4600    0.0800
  12   4   9  23.2800    0.1500
  13   4   9  40.1100    0.2000
  14   4   9  93.6800    0.3600
  15   4   9  17.8500    0.1900
  16   4   9  13.2300    0.2000
  17   4   9  13.0600    0.2100
  18   4   9  17.4900    0.2500
  19   4   9  39.0400    0.3800
  20   4   9 0.620000    0.3400
  21   4   9 0.820000    0.3400
  22   4   9   3.7700    0.3100
  23   4   9 0.260000    0.3200
  24   4   9  16.9800    0.4700
   1   5   9  310.220    0.5800
   2   5   9  18.0300    0.0800
   3   5   9  80.8400    0.1800
   4   5   9  85.7600    0.2000
   5   5   9  115.290    0.2500
   6   5   9  27.1800    0.1000
   7   5   9  47.3000    0.1300
   8   5   9  56.3500    0.1600
   9   5   9  571.530    1.1800
  10   5   9   2.9600    0.0800
  11   5   9  214.360    0.5700
  12   5   9   9.2500    0.1300
  13   5   9  22.4700    0.1700
  14   5   9  97.8800    0.4500
  15   5   9  25.2600    0.2200
  16   5   9  26.0100    0.2600
  17   5   9   1.3300    0.1900
  18   5   9  41.4500    0.3700
  19   5   9 0.480000    0.2700
  20   5   9   4.4200    0.3300
  21   5   9  10.2300    0.3600
  22   5   9   8.8200    0.3500
  23   5   9  103.290    0.7900
  24   5   9   8.6500    0.4400
   0   6   9  408.430    1.0800
   1   6   9  158.740    0.3200
   2   6   9  13.6700    0.0800
   3   6   9  10.8800    0.0700
   4   6   9  292.310    0.5600
   5   6   9  310.060    0.5900
   6   6   9  30.5300    0.1200
   7   6   9  111.510    0.2800
   8   6   9   1.2800    0.0700
   9   6   9  77.4300    0.2500
  10   6   9   1.0100    0.1000
  11   6   9 0.740000    0.1300
  12   6   9   1.8400    0.1400
  13   6   9  79.6100    0.3600
  14   6   9 0.050000    0.1600
  15   6   9  31.6000    0.3100
  16   6   9  13.7200    0.2500
  17   6   9  22.6600    0.2800
  18   6   9  20.5700    0.3400
  19   6   9   2.0400    0.2900
  20   6   9  43.2300    0.4600
  21   6   9 0.650000    0.3300
  22   6   9  27.1500    0.5500
  23   6   9   1.2300    0.4300
   1   7   9   3.0700    0.0700
   2   7   9  13.3000    0.0900
   3   7   9  97.5200    0.2400
   4   7   9  89.3600    0.2300
   5   7   9   1.4200    0.0700
   6   7   9 0.730000    0.0800
   7   7   9   1.3700    0.0800
   8   7   9   1.3400    0.1000
   9   7   9  12.6000    0.1300
  10   7   9  19.2000    0.1600
  11   7   9  19.5900    0.1900
  12   7   9   3.3000    0.1600
  13   7   9  10.5000    0.2000
  14   7   9  47.1200    0.3300
  15   7   9 0.460000    0.2000
  16   7   9 0.960000    0.2400
  17   7   9   3.3300    0.2700
  18   7   9   1.7800    0.3100
  19   7   9   2.2200    0.3200
  20   7   9  11.7000    0.3700
  21   7   9  10.4000    0.3800
  22   7   9 0.560000    0.4500
  23   7   9  46.6800    0.6900
   0   8   9   6.1900    0.1200
   1   8   9  76.4000    0.2200
   2   8   9  33.2500    0.1300
   3   8   9  25.1900    0.1300
   4   8   9   2.5000    0.0900
   5   8   9  63.7500    0.2100
   6   8   9  37.1300    0.1700
   7   8   9  316.210    0.8200
   8   8   9  135.500    0.4200
   9   8   9  55.0100    0.2700
  10   8   9  32.6300    0.2300
  11   8   9  10.7100    0.2000
  12   8   9  23.8400    0.2500
  13   8   9  80.7900    0.5200
  14   8   9   8.3400    0.2400
  15   8   9  41.7900    0.5500
  16   8   9  11.7700    0.4100
  17   8   9   5.8300    0.3400
  18   8   9   1.3600    0.3200
  19   8   9  26.9300    0.4200
  20   8   9   4.8400    0.4000
  21   8   9   6.5000    0.4300
  22   8   9   1.6500    0.4800
   1   9   9  240.710    0.5800
   2   9   9   1.4000    0.1100
   3   9   9 0.650000    0.1000
   4   9   9  25.2300    0.1600
   5   9   9  35.1700    0.1800
   6   9   9  50.6400    0.2300
   7   9   9  14.6500    0.1600
   8   9   9  73.6000    0.3100
   9   9   9  21.0500    0.2000
  10   9   9  20.4400    0.2200
  11   9   9  21.9500    0.2600
  12   9   9   6.8000    0.2500
  13   9   9  39.8400    0.3900
  14   9   9   1.6500    0.2600
  15   9   9   4.8000    0.3200
  16   9   9  18.3600    0.5300
  17   9   9  16.0300    0.4700
  18   9   9   3.1300    0.3600
  19   9   9   1.3000    0.4000
  20   9   9  12.7500    0.4900
  21   9   9  36.3000    0.6600
   0  10   9  289.760    1.0200
   2  10   9  40.4400    0.2300
   3  10   9   9.9200    0.1500
   4  10   9   4.8400    0.1400
   5  10   9  23.1600    0.1900
   6  10   9   6.7300    0.1600
   7  10   9  74.6600    0.3600
   8  10   9  10.0000    0.2000
   9  10   9   2.0100    0.2000
  10  10   9  37.9500    0.3200
  11  10   9 0.840000    0.2200
  12  10   9  25.8800    0.3300
  13  10   9  23.9300    0.4100
  15  10   9   9.9300    0.4400
  16  10   9  15.6300    0.4900
  17  10   9  15.7600    0.5100
  18  10   9   2.7700    0.4300
  20  10   9  23.9000    0.5600
   1  11   9  115.660    0.4000
   2  11   9  10.7400    0.1700
   3  11   9  20.5800    0.2000
   4  11   9  72.3600    0.3600
   5  11   9   2.2700    0.1600
   6  11   9   2.6800    0.1700
   7  11   9  36.8400    0.2700
   8  11   9  33.3700    0.2700
   9  11   9  11.2100    0.2500
  10  11   9  10.3100    0.2900
  11  11   9  75.5800    0.6600
  13  11   9  17.1700    0.5800
  14  11   9   1.1700    0.3700
  15  11   9 0.410000    0.3700
  17  11   9   1.1300    0.4300
  18  11   9   1.1000    0.4600
   0  12   9  81.6200    0.6100
   1  12   9   2.7100    0.1800
   2  12   9  49.7700    0.2900
   3  12   9  113.050    0.4600
   4  12   9  26.5600    0.2500
   5  12   9  46.3600    0.3800
   6  12   9   5.9900    0.2400
   7  12   9  48.2900    0.4000
   8  12   9   1.4000    0.3000
   9  12   9  36.5600    0.4900
  10  12   9   2.3900    0.3800
  11  12   9 0.900000    0.3200
  12  12   9  11.5200    0.3800
  13  12   9   7.1800    0.3900
  14  12   9   7.4000    0.4500
  15  12   9  26.4000    0.5600
  16  12   9 0.220000    0.5400
  17  12   9  26.9800    0.5900
   1  13   9 0.890000    0.2700
   2  13   9 0.390000    0.3000
   3  13   9   5.8200    0.3000
   4  13   9   3.1800    0.2600
   5  13   9  12.5600    0.3000
   6  13   9  43.1900    0.4500
   7  13   9 0.340000    0.3300
   8  13   9   7.6200    0.3300
   9  13   9  24.1900    0.3800
  10  13   9   1.6300    0.3100
  11  13   9  11.3300    0.3400
  12  13   9   3.8400    0.3700
  13  13   9   2.4700    0.4100
  14  13   9  15.2900    0.4600
  15  13   9  11.7500    0.5100
   0  14   9  36.0200    0.4800
   1  14   9 0.160000    0.2400
   2  14   9 0.030000    0.2400
   3  14   9  42.1900    0.4000
   4  14   9  45.3800    0.3800
   5  14   9   8.5100    0.2700
   6  14   9   2.2600    0.2600
   7  14   9   9.5800    0.2900
   8  14   9 0.140000    0.3100
   9  14   9  31.6700    0.4200
  10  14   9 0.750000    0.3500
  11  14   9   1.1900    0.3700
  12  14   9  22.1400    0.5100
  13  14   9   4.3300    0.4700
   1  15   9  23.0600    0.3200
   2  15   9   3.5000    0.2700
   3  15   9  10.0800    0.2900
   4  15   9   6.1100    0.2800
   5  15   9  11.3300    0.3000
   6  15   9   2.6000    0.2800
   7  15   9   4.2700    0.2900
   8  15   9   2.1200    0.2900
   9  15   9  13.5100    0.3700
   0  16   9  17.2100    0.4500
   1  16   9 0.600000    0.2800
   2  16   9 0.940000    0.2900
   3  16   9   1.5800    0.2900
   4  16   9  22.6600    0.3700
   0   0  10  644.980    2.1700
   1   0  10  646.550    1.6500
   2   0  10  738.170    1.6600
   3   0  10  213.110    0.5500
   4   0  10  37.6700    0.1400
   5   0  10  2540.58    6.5100
   6   0  10  15.6800    0.1100
   7   0  10  401.690    1.0200
   8   0  10  409.970    1.0200
   9   0  10  16.2700    0.1000
  10   0  10  306.220    0.7600
  11   0  10  25.9700    0.1300
  12   0  10  46.2600    0.1900
  13   0  10  57.2300    0.2300
  14   0  10   4.7200    0.1300
  15   0  10  11.6200    0.1900
  16   0  10   7.2300    0.2100
  17   0  10  122.790    0.5900
  18   0  10  37.9900    0.3500
  19   0  10   3.7000    0.2600
  20   0  10  32.9900    0.4900
  21   0  10   8.7200    0.4400
  22   0  10  19.4700    0.4900
  23   0  10   2.2700    0.4100
  24   0  10  15.0800    0.5100
  25   0  10   4.0000    0.4600
   1   1  10  2310.68    3.8900
   2   1  10   1.9600    0.0400
   3   1  10  670.090    1.1500
   4   1  10  34.5300    0.1000
   5   1  10   1.9200    0.0400
   6   1  10  149.210    0.2900
   7   1  10   1.6300    0.0500
   8   1  10   1.6500    0.0500
   9   1  10  80.5300    0.1800
  10   1  10  35.3000    0.1100
  11   1  10  26.1200    0.1000
  12   1  10  17.4900    0.0900
  13   1  10   7.8900    0.0900
  14   1  10  45.1500    0.1800
  15   1  10  13.7500    0.1400
  16   1  10  26.2300    0.1900
  17   1  10   5.3000    0.1600
  18   1  10  23.7200    0.2100
  19   1  10  22.2900    0.2600
  20   1  10   4.9300    0.2300
  22   1  10 0.700000    0.2900
  23   1  10   1.2100    0.2800
  24   1  10   8.8100    0.3400
  25   1  10  11.7700    0.3700
   0   2  10 0.350000    0.0500
   1   2  10  1459.73    2.5500
   2   2  10  289.240    0.5500
   3   2  10  298.810    0.5200
   4   2  10  73.1100    0.1500
   5   2  10  170.810    0.3300
   6   2  10  45.2600    0.1200
   7   2  10   5.0900    0.0500
   8   2  10  38.4100    0.1100
   9   2  10 0.010000    0.0600
  10   2  10  11.0900    0.0700
  11   2  10 0.120000    0.0600
  12   2  10 0.100000    0.0700
  13   2  10   4.6400    0.0900
  14   2  10   3.8400    0.1100
  15   2  10   4.3500    0.1300
  16   2  10   5.7400    0.1500
  17   2  10  113.870    0.4300
  18   2  10 0.220000    0.1700
  19   2  10  10.8400    0.2100
  20   2  10   5.6800    0.2500
  21   2  10   1.8700    0.2900
  22   2  10 0.230000    0.2900
  23   2  10   4.6400    0.3100
  24   2  10 0.130000    0.3300
   1   3  10  264.110    0.4900
   2   3  10  59.3100    0.1300
   3   3  10  35.1500    0.0900
   4   3  10  662.840    1.1300
   5   3  10  37.2500    0.1000
   6   3  10  464.680    0.8300
   7   3  10  365.770    0.6600
   8   3  10  10.7000    0.0700
   9   3  10  671.590    1.2600
  10   3  10  11.0000    0.0800
  11   3  10  33.2000    0.1300
  12   3  10   2.9900    0.0900
  13   3  10  154.620    0.4000
  14   3  10 0.360000    0.1100
  15   3  10  33.6800    0.2100
  16   3  10 0.010000    0.1500
  17   3  10  40.4100    0.2700
  18   3  10  42.9700    0.3400
  19   3  10 0.380000    0.2100
  20   3  10  13.9000    0.3700
  21   3  10 0.760000    0.3400
  22   3  10  20.7000    0.3600
  23   3  10   1.8100    0.3100
  24   3  10 0.570000    0.3500
  25   3  10  13.3100    0.4200
   0   4  10  417.360    1.1100
   1   4  10  140.120    0.2800
   2   4  10  268.060    0.5000
   3   4  10  752.490    1.3300
   4   4  10   6.5600    0.0600
   5   4  10  52.7800    0.1300
   6   4  10   1.5500    0.0500
   7   4  10   6.6500    0.0600
   8   4  10  240.850    0.4800
   9   4  10  11.0300    0.0800
  10   4  10  15.2900    0.1000
  11   4  10  42.2100    0.1700
  12   4  10  12.1500    0.1200
  13   4  10  20.3300    0.1600
  14   4  10 0.750000    0.1400
  15   4  10  44.3800    0.2500
  16   4  10   3.0500    0.1700
  17   4  10  53.5600    0.3400
  18   4  10  22.9900    0.2900
  19   4  10 0.300000    0.2600
  20   4  10   2.8700    0.3400
  21   4  10  20.3600    0.4000
  22   4  10   4.8400    0.3200
  23   4  10   1.4300    0.3300
  24   4  10  14.7900    0.4200
   1   5  10  31.2000    0.1000
   2   5  10   4.0000    0.0500
   3   5  10  126.850    0.2600
   4   5  10 0.280000    0.0500
   5   5  10  151.120    0.3100
   6   5  10   6.1100    0.0700
   7   5  10  34.0200    0.1100
   8   5  10   1.5800    0.0700
   9   5  10  18.8300    0.1100
  10   5  10 0.330000    0.0800
  11   5  10  159.260    0.4500
  12   5  10   9.2600    0.1400
  13   5  10   1.6200    0.1300
  14   5  10   4.5700    0.1500
  15   5  10   2.5100    0.1700
  16   5  10 0.320000    0.1800
  17   5  10   1.5600    0.1900
  18   5  10  23.6900    0.3100
  19   5  10  10.3700    0.3300
  20   5  10 0.450000    0.3200
  21   5  10  10.9600    0.3500
  22   5  10   4.5500    0.3600
  23   5  10   1.3300    0.3700
  24   5  10   4.0400    0.4100
   0   6  10  52.2600    0.2000
   1   6  10   4.0000    0.0600
   2   6  10  164.050    0.3400
   3   6  10  126.990    0.2800
   4   6  10  53.3600    0.1500
   5   6  10  13.2600    0.0900
   6   6  10  110.980    0.2800
   7   6  10  22.2100    0.1100
   8   6  10  194.160    0.4500
   9   6  10  64.5300    0.2200
  10   6  10  18.8300    0.1500
  11   6  10   7.3300    0.1500
  12   6  10  85.7800    0.3500
  13   6  10   8.2100    0.1700
  14   6  10  24.4600    0.2300
  15   6  10  16.9100    0.2200
  16   6  10   4.4000    0.2200
  17   6  10  176.250    0.9800
  18   6  10   7.1700    0.3000
  20   6  10  25.0800    0.4100
  21   6  10 0.690000    0.3400
  22   6  10   7.2600    0.4000
  23   6  10  19.6700    0.5000
   1   7  10  561.270    1.0600
   2   7  10 0.280000    0.0700
   3   7  10  12.8800    0.0900
   4   7  10  216.370    0.4700
   5   7  10  24.1300    0.1200
   6   7  10  171.710    0.4000
   7   7  10   4.0600    0.0900
   8   7  10  165.860    0.4600
   9   7  10  57.7500    0.2400
  10   7  10  87.2000    0.3300
  11   7  10  32.1100    0.2300
  12   7  10   9.8500    0.1800
  13   7  10  95.8100    0.4600
  14   7  10  10.4400    0.2500
  15   7  10   1.9600    0.2200
  16   7  10  32.4100    0.3600
  17   7  10   5.6900    0.3100
  18   7  10  16.5500    0.3500
  19   7  10   8.1900    0.3200
  20   7  10   1.8300    0.3200
  21   7  10   9.1300    0.4200
  22   7  10  12.4500    0.4700
  23   7  10   1.0900    0.4500
   0   8  10  243.030    0.7500
   1   8  10 0.490000    0.0800
   2   8  10  44.2100    0.1600
   3   8  10  93.7800    0.2600
   4   8  10 0.380000    0.0800
   5   8  10  178.220    0.4500
   6   8  10 0.900000    0.1000
   7   8  10  50.4000    0.2300
   8   8  10   2.0200    0.1200
   9   8  10   1.9300    0.1400
  10   8  10   9.4600    0.1700
  11   8  10   5.2600    0.1900
  12   8  10   3.9000    0.2000
  13   8  10  52.8000    0.4200
  14   8  10  25.5400    0.3000
  15   8  10 0.480000    0.2600
  16   8  10   7.5300    0.3400
  17   8  10   5.6600    0.3300
  18   8  10 0.170000    0.3300
  19   8  10   1.1300    0.3400
  20   8  10 0.920000    0.4100
  21   8  10   1.1800    0.4400
  22   8  10   5.3100    0.4700
   1   9  10  18.2200    0.1400
   2   9  10   2.2000    0.1100
   3   9  10  71.3100    0.2500
   4   9  10   4.6300    0.1200
   5   9  10  14.8200    0.1500
   6   9  10  21.0800    0.1700
   7   9  10  12.0100    0.1600
   8   9  10  19.9500    0.1900
  10   9  10  10.4300    0.1900
  11   9  10  15.7000    0.2400
  12   9  10  30.3600    0.3300
  13   9  10  26.2300    0.3300
  14   9  10   9.4000    0.3200
  15   9  10 0.370000    0.3400
  16   9  10   8.0800    0.3900
  17   9  10  30.3000    0.4900
  18   9  10   1.1800    0.3500
  19   9  10  25.5900    0.5200
  20   9  10 0.220000    0.4300
  21   9  10   9.7600    0.4700
   0  10  10  67.4300    0.3600
   1  10  10   6.6200    0.1400
   2  10  10  115.910    0.3700
   3  10  10  21.8800    0.1800
   4  10  10   7.2800    0.1500
   5  10  10  69.2800    0.3000
   6  10  10  18.3300    0.1900
   7  10  10  35.6200    0.2300
   8  10  10  60.7000    0.3100
   9  10  10   4.0200    0.1900
  10  10  10  37.5500    0.3200
  11  10  10  65.0300    0.4300
  12  10  10   6.3400    0.2900
  13  10  10  10.8500    0.4200
  14  10  10   2.1200    0.4400
  15  10  10  22.4900    0.5900
  16  10  10   4.9000    0.4000
  17  10  10  40.2900    0.6800
  18  10  10 0.720000    0.4600
  19  10  10  13.6200    0.4800
  20  10  10   2.0600    0.4600
   1  11  10  49.6900    0.2600
   2  11  10  48.8200    0.2600
   3  11  10   3.6600    0.1700
   4  11  10  48.1600    0.2700
   5  11  10  13.9900    0.1800
   6  11  10  33.8800    0.2400
   7  11  10   3.9100    0.1900
   8  11  10   4.9200    0.2000
   9  11  10   7.4100    0.2500
  11  11  10   1.1600    0.4000
  12  11  10 0.120000    0.4100
  13  11  10   7.5200    0.4300
  14  11  10   9.6800    0.4000
  15  11  10  29.8200    0.4800
  16  11  10   2.1500    0.4200
  17  11  10  26.5200    0.5400
  18  11  10   1.9600    0.4700
   0  12  10  22.3000    0.3400
   1  12  10 0.690000    0.1800
   2  12  10  11.7800    0.2100
   3  12  10   7.6000    0.2000
   4  12  10 0.140000    0.2000
   5  12  10 0.200000    0.2200
   6  12  10   1.9100    0.2400
   7  12  10  35.9000    0.3700
   9  12  10   1.3100    0.3500
  10  12  10 0.440000    0.3600
  11  12  10 0.570000    0.3100
  12  12  10 0.590000    0.3300
  14  12  10   1.5500    0.4100
  15  12  10 0.270000    0.4300
  16  12  10   2.9000    0.4900
  17  12  10  11.5100    0.5500
   1  13  10   1.4100    0.3200
   2  13  10   4.3100    0.3200
   3  13  10  54.3000    0.5000
   4  13  10 0.080000    0.2700
   5  13  10 0.130000    0.2700
   6  13  10  35.0800    0.4400
   7  13  10   8.1300    0.3900
   8  13  10   5.5900    0.3200
   9  13  10  43.3800    0.4300
  10  13  10   4.4800    0.3000
  11  13  10   4.8300    0.3400
  12  13  10   1.5000    0.3700
  13  13  10  20.9400    0.5200
  14  13  10  13.7800    0.4500
  15  13  10  44.4900    0.7100
   0  14  10   2.7700    0.3500
   1  14  10   3.9200    0.2600
   2  14  10   2.4700    0.2600
   3  14  10   6.1400    0.2600
   4  14  10   2.3100    0.2600
   5  14  10  11.3900    0.2800
   6  14  10   1.3100    0.2600
   7  14  10   8.6300    0.2900
   8  14  10 0.090000    0.3000
   9  14  10   7.6800    0.3400
  10  14  10  11.5900    0.3800
  11  14  10  13.4700    0.4100
  12  14  10  12.7100    0.4800
   1  15  10   7.1700    0.2700
   2  15  10 0.040000    0.2700
   3  15  10  44.6500    0.3900
   4  15  10 0.040000    0.2800
   5  15  10   3.8700    0.2900
   6  15  10   7.6400    0.2900
   7  15  10  10.4100    0.3100
   8  15  10   1.3400    0.2900
   9  15  10  12.6300    0.3400
   0  16  10   7.4400    0.4200
   1  16  10 0.290000    0.2900
   2  16  10  22.4400    0.3500
   3  16  10 0.460000    0.2900
   1   1  11   6.2100    0.0500
   2   1  11   8.8900    0.0500
   3   1  11  47.3100    0.1100
   4   1  11  24.1900    0.0800
   5   1  11  20.4800    0.0700
   6   1  11  50.6300    0.1200
   7   1  11   4.0100    0.0500
   8   1  11  793.760    1.3400
   9   1  11  19.6500    0.0800
  10   1  11 0.830000    0.0500
  11   1  11   1.4700    0.0600
  12   1  11   6.6700    0.0800
  13   1  11  486.450    0.9600
  14   1  11  237.890    0.5700
  15   1  11   3.8700    0.1300
  16   1  11  59.6800    0.2700
  17   1  11  13.2900    0.1800
  18   1  11  39.5200    0.2400
  19   1  11  26.9700    0.2400
  20   1  11  41.0600    0.4000
  21   1  11   3.9800    0.3200
  22   1  11   2.5800    0.2900
  24   1  11  50.9000    0.4700
  25   1  11   3.9500    0.3600
   0   2  11  61.3900    0.1900
   1   2  11  31.1500    0.1000
   2   2  11  119.150    0.2500
   3   2  11  559.870    0.9700
   4   2  11  12.9400    0.0600
   5   2  11  181.810    0.3400
   6   2  11  26.8900    0.0900
   7   2  11  14.2600    0.0700
   8   2  11  77.4200    0.1700
   9   2  11  37.1000    0.1100
  10   2  11  238.520    0.4600
  11   2  11  19.2200    0.1000
  12   2  11  230.380    0.4900
  13   2  11   3.2300    0.0900
  14   2  11 0.000000    0.1100
  15   2  11  48.2300    0.2200
  16   2  11  113.760    0.4000
  17   2  11  141.580    0.4800
  18   2  11 0.160000    0.1700
  19   2  11 0.670000    0.1900
  20   2  11  13.0700    0.2800
  21   2  11 0.020000    0.2900
  22   2  11  100.720    0.6900
  23   2  11   1.5400    0.3100
  24   2  11  26.3800    0.4800
  25   2  11 0.410000    0.3600
   1   3  11  24.3500    0.0800
   2   3  11  72.1500    0.1600
   3   3  11   5.0000    0.0500
   4   3  11   2.1900    0.0400
   5   3  11  163.160    0.3000
   6   3  11  11.3000    0.0600
   7   3  11 0.250000    0.0500
   8   3  11  26.8700    0.1000
   9   3  11  16.5400    0.0900
  10   3  11 0.560000    0.0700
  11   3  11   7.1700    0.0900
  12   3  11   3.8900    0.0900
  13   3  11   9.7400    0.1100
  14   3  11   3.2900    0.1200
  15   3  11  14.1800    0.1700
  16   3  11  10.3200    0.1700
  17   3  11   4.5700    0.1800
  18   3  11  50.4800    0.3100
  19   3  11  13.2800    0.2400
  20   3  11  13.5800    0.3700
  21   3  11   6.2200    0.3300
  23   3  11 0.630000    0.3200
  24   3  11 0.560000    0.3500
   0   4  11  1246.21    3.1000
   1   4  11  66.4700    0.1500
   2   4  11  953.870    1.6800
   3   4  11  431.640    0.8000
   4   4  11  14.6900    0.0700
   5   4  11   3.6700    0.0500
   6   4  11 0.100000    0.0500
   7   4  11   9.2500    0.0700
   8   4  11   9.5500    0.0700
   9   4  11  14.1800    0.0900
  10   4  11  23.5100    0.1200
  11   4  11  69.3800    0.2300
  12   4  11  30.2900    0.1700
  13   4  11  14.3900    0.1500
  14   4  11  30.5100    0.2100
  15   4  11  14.8400    0.1800
  16   4  11   5.8800    0.1700
  17   4  11  13.7700    0.2300
  18   4  11 0.360000    0.2100
  19   4  11   4.9000    0.3000
  20   4  11 0.040000    0.3400
  21   4  11   2.6900    0.3300
  22   4  11  28.7800    0.4000
  23   4  11 0.620000    0.3500
  24   4  11   9.0200    0.4000
   1   5  11  105.640    0.2300
   2   5  11  43.9200    0.1200
   3   5  11  227.650    0.4400
   4   5  11  472.200    0.8300
   5   5  11  165.850    0.3400
   6   5  11  359.440    0.6700
   7   5  11  106.270    0.2300
   8   5  11  319.820    0.6400
   9   5  11  150.440    0.3700
  10   5  11  25.8900    0.1500
  11   5  11  105.670    0.3600
  12   5  11  25.5900    0.1900
  13   5  11  156.510    0.5000
  14   5  11  158.700    0.5600
  15   5  11  63.2100    0.3300
  16   5  11  16.2500    0.2200
  18   5  11  89.8600    0.5900
  19   5  11  99.3800    0.7600
  20   5  11  12.9400    0.3600
  21   5  11 0.330000    0.3100
  22   5  11 0.000000    0.3400
  24   5  11   7.0500    0.4300
   0   6  11  147.960    0.4300
   1   6  11  141.580    0.3000
   2   6  11  207.160    0.4100
   3   6  11  10.5800    0.0800
   4   6  11  374.200    0.7100
   5   6  11  45.1100    0.1400
   6   6  11  110.910    0.2700
   7   6  11  214.970    0.4800
   8   6  11   7.6600    0.0900
   9   6  11  11.0300    0.1100
  10   6  11  48.3800    0.2200
  11   6  11  68.9100    0.3000
  12   6  11  32.8500    0.2200
  13   6  11   7.2200    0.1600
  14   6  11   6.6000    0.1800
  15   6  11  37.4600    0.2900
  16   6  11   1.9100    0.2100
  17   6  11   7.7200    0.2700
  18   6  11  19.1100    0.4000
  19   6  11  17.1000    0.3600
  20   6  11  22.1000    0.3800
  21   6  11   2.4500    0.3400
  22   6  11  24.5400    0.4600
  23   6  11  14.5300    0.5200
   1   7  11  116.780    0.2700
   2   7  11   3.2000    0.0800
   3   7  11  49.6400    0.1700
   4   7  11  19.5800    0.1100
   5   7  11  108.070    0.2800
   6   7  11  11.2900    0.1000
   7   7  11   1.3900    0.0900
   8   7  11   1.1500    0.1000
   9   7  11 0.050000    0.1100
  10   7  11   2.8000    0.1300
  11   7  11 0.060000    0.1500
  12   7  11   3.8300    0.1600
  13   7  11  19.9600    0.2900
  14   7  11  87.2800    0.4600
  15   7  11 0.000000    0.2200
  16   7  11   2.7600    0.2700
  17   7  11   1.1600    0.2900
  18   7  11  13.0700    0.3400
  19   7  11   9.4900    0.3300
  20   7  11 0.610000    0.3200
  22   7  11   1.2600    0.4200
   0   8  11  96.1800    0.3700
   1   8  11  127.680    0.3200
   2   8  11  43.6400    0.1700
   3   8  11  153.770    0.3800
   4   8  11 0.240000    0.0900
   5   8  11 0.130000    0.0900
   6   8  11  15.3300    0.1300
   7   8  11  17.5400    0.1500
   8   8  11  161.200    0.5100
   9   8  11   6.6700    0.1500
  10   8  11  132.470    0.5300
  11   8  11  33.8100    0.2700
  12   8  11  132.920    0.6000
  13   8  11   3.5100    0.2200
  14   8  11  24.1600    0.3500
  15   8  11  30.3800    0.3900
  16   8  11  19.7400    0.4200
  17   8  11  14.7900    0.3600
  18   8  11   1.0900    0.3100
  19   8  11   2.3100    0.3200
  20   8  11  17.5500    0.5900
  21   8  11   3.7700    0.4300
  22   8  11  15.3700    0.5100
   1   9  11   1.0400    0.1100
   2   9  11  26.3400    0.1700
   3   9  11  119.270    0.3800
   4   9  11  93.4200    0.3300
   5   9  11   2.1100    0.1300
   6   9  11  86.5400    0.3300
   7   9  11  15.6100    0.1700
   8   9  11  79.7500    0.3400
   9   9  11   1.5900    0.1700
  10   9  11   2.3900    0.1800
  11   9  11  28.1000    0.3000
  12   9  11 0.340000    0.2300
  13   9  11   7.1600    0.2900
  14   9  11 0.010000    0.3500
  15   9  11   6.7000    0.3900
  16   9  11  20.3400    0.4200
  18   9  11  17.5900    0.4400
  19   9  11   3.6200    0.4200
  20   9  11  46.2600    0.6200
  21   9  11 0.070000    0.4200
   0  10  11  48.4300    0.3400
   1  10  11 0.210000    0.1300
   2  10  11  17.0700    0.1600
   3  10  11  40.5700    0.2300
   4  10  11   7.2300    0.1500
   5  10  11 0.620000    0.1400
   6  10  11 0.090000    0.1500
   7  10  11  78.8900    0.3500
   8  10  11 0.340000    0.1600
   9  10  11   6.7000    0.2000
  10  10  11   9.2400    0.2200
  11  10  11  13.1000    0.2700
  12  10  11   2.8000    0.2700
  13  10  11 0.950000    0.3800
  14  10  11   4.0600    0.4500
  15  10  11 0.820000    0.4100
  16  10  11  50.3700    0.7000
  17  10  11   2.8400    0.4200
  18  10  11  50.3200    0.6800
  19  10  11 0.350000    0.4300
   1  11  11  17.5200    0.1900
   2  11  11  95.1300    0.3700
   3  11  11  11.6900    0.1800
   4  11  11  123.140    0.4700
   6  11  11   3.9400    0.1800
   7  11  11 0.470000    0.1800
   8  11  11  37.4400    0.2900
   9  11  11   1.6000    0.2400
  10  11  11   3.1500    0.2800
  11  11  11   7.6400    0.3700
  12  11  11   4.2600    0.4400
  13  11  11  23.4500    0.4500
  14  11  11  47.4100    0.6600
  15  11  11   5.1200    0.3900
  16  11  11   8.6200    0.4900
  17  11  11 0.090000    0.4600
  18  11  11   2.4200    0.4500
   0  12  11  163.990    0.8800
   1  12  11  14.4600    0.2200
   2  12  11  75.2700    0.3800
   3  12  11 0.670000    0.2000
   4  12  11  21.7500    0.2600
   5  12  11   3.1900    0.2400
   6  12  11   3.1100    0.2600
   7  12  11   5.5800    0.2800
   8  12  11  34.8900    0.4400
   9  12  11   9.7200    0.3600
  10  12  11  46.8300    0.5100
  11  12  11 0.630000    0.3200
  12  12  11  29.4900    0.4200
  13  12  11   1.2900    0.3800
  14  12  11  16.1100    0.4600
  15  12  11   2.9100    0.4400
  16  12  11 0.410000    0.4600
   1  13  11  16.6100    0.4000
   2  13  11   3.0300    0.3400
   3  13  11   5.1000    0.3000
   4  13  11   7.4300    0.2800
   5  13  11   7.2300    0.3000
   6  13  11  83.2700    0.6100
   8  13  11   1.1700    0.3000
   9  13  11 0.230000    0.3000
  10  13  11   9.1700    0.3200
  11  13  11  13.3700    0.3800
  12  13  11  17.6700    0.4300
  13  13  11   1.5500    0.4000
  14  13  11 0.240000    0.4200
   0  14  11  58.7800    0.5500
   1  14  11   5.1600    0.2700
   2  14  11   2.2000    0.2600
   3  14  11  14.6700    0.2800
   4  14  11   3.5200    0.2600
   5  14  11  27.1800    0.3400
   6  14  11 0.520000    0.2500
   9  14  11   4.7500    0.3400
  10  14  11   2.3700    0.3600
  11  14  11 0.180000    0.3800
  12  14  11  43.8100    0.7400
   1  15  11  12.0700    0.2900
   2  15  11   4.9700    0.2700
   3  15  11   6.0800    0.2800
   4  15  11  30.6700    0.3600
   5  15  11 0.040000    0.2700
   6  15  11  25.7500    0.3500
   7  15  11   1.9500    0.2900
   8  15  11  22.1800    0.3600
   9  15  11   4.8700    0.3200
   0  16  11   1.5500    0.4000
   1  16  11  12.1400    0.3200
   2  16  11  12.9500    0.3200
   0   0  12  812.350    2.8600
   1   0  12   8.3600    0.0800
   2   0  12  75.7200    0.2100
   3   0  12  71.4700    0.2100
   4   0  12  221.260    0.5800
   5   0  12   6.0200    0.0700
   6   0  12  216.330    0.5900
   7   0  12  305.890    0.7800
   8   0  12  24.3700    0.1200
   9   0  12  227.420    0.6000
  10   0  12  93.8500    0.2900
  11   0  12  61.5600    0.2300
  12   0  12  20.1800    0.1400
  13   0  12  386.590    1.0900
  14   0  12  91.0200    0.4000
  15   0  12  172.880    0.7100
  16   0  12  73.7400    0.4100
  17   0  12  290.780    1.1500
  18   0  12  10.8100    0.2500
  19   0  12  14.9900    0.2800
  20   0  12  29.0400    0.5800
  21   0  12  22.3400    0.7200
  22   0  12  55.4300    0.6700
  23   0  12 0.390000    0.4100
  24   0  12   2.4900    0.4600
   1   1  12  171.630    0.3200
   2   1  12  101.530    0.2100
   3   1  12  145.100    0.2700
   4   1  12   5.1100    0.0500
   5   1  12  54.3500    0.1300
   6   1  12  47.3900    0.1200
   7   1  12   2.6800    0.0500
   8   1  12  57.1300    0.1400
   9   1  12  24.2500    0.0900
  10   1  12   5.1600    0.0600
  11   1  12 0.310000    0.0600
  12   1  12   1.2500    0.0700
  13   1  12  82.8800    0.2300
  14   1  12   7.5500    0.1200
  15   1  12   6.4200    0.1300
  16   1  12  92.9500    0.3300
  17   1  12  40.6000    0.2500
  18   1  12   3.2300    0.1700
  19   1  12  47.0600    0.3300
  20   1  12  14.0100    0.3000
  21   1  12  35.4400    0.4300
  22   1  12   3.4500    0.2700
  23   1  12  30.4300    0.3600
  24   1  12 0.850000    0.3300
  25   1  12   9.2700    0.3800
   0   2  12  184.330    0.4700
   1   2  12  67.3300    0.1500
   2   2  12  22.2300    0.0800
   3   2  12  29.5000    0.0900
   4   2  12  24.1300    0.0800
   5   2  12   6.3100    0.0500
   6   2  12  36.8000    0.1000
   7   2  12  129.330    0.2600
   8   2  12   1.9300    0.0600
   9   2  12  12.5400    0.0700
  10   2  12  157.690    0.3100
  11   2  12  129.940    0.2800
  13   2  12  34.1400    0.1500
  14   2  12  83.5200    0.2800
  15   2  12  25.6700    0.1700
  16   2  12   2.5200    0.1400
  17   2  12 0.900000    0.1600
  18   2  12 0.860000    0.1700
  19   2  12   2.5800    0.2000
  20   2  12   1.6100    0.2600
  21   2  12   2.6500    0.3100
  22   2  12   5.5100    0.3000
  23   2  12   2.6900    0.3100
  24   2  12   1.8300    0.3500
  25   2  12  10.3900    0.3900
   1   3  12  201.540    0.3900
   2   3  12  34.7300    0.1000
   3   3  12  453.930    0.8200
   4   3  12  49.5100    0.1200
   5   3  12  186.190    0.3500
   6   3  12  137.600    0.2700
   7   3  12  125.760    0.2600
   8   3  12  32.4200    0.1100
   9   3  12  369.360    0.6900
  10   3  12  274.680    0.5600
  11   3  12  110.690    0.2800
  12   3  12  127.610    0.3600
  13   3  12  239.840    0.6000
  14   3  12  20.2300    0.1700
  15   3  12  36.0100    0.2200
  16   3  12  215.760    0.6600
  17   3  12   9.8400    0.1900
  19   3  12   6.2700    0.2300
  20   3  12   2.7300    0.3300
  21   3  12   2.8100    0.3100
  22   3  12   2.2300    0.3100
  23   3  12  19.3900    0.3800
  24   3  12   2.9900    0.3600
   0   4  12  13.4100    0.1000
   1   4  12  19.2800    0.0900
   2   4  12  28.7000    0.0900
   3   4  12  122.000    0.2500
   4   4  12  83.5200    0.1800
   5   4  12  148.240    0.2800
   6   4  12  10.0900    0.0600
   7   4  12  455.390    0.8100
   8   4  12  580.670    1.0900
   9   4  12  19.7500    0.1000
  10   4  12 0.080000    0.0800
  11   4  12  54.8800    0.2100
  12   4  12  14.5500    0.1400
  13   4  12  16.4800    0.1600
  14   4  12   2.4900    0.1400
  15   4  12  10.7700    0.1800
  16   4  12  25.9300    0.2400
  17   4  12  95.2000    0.4400
  18   4  12 0.510000    0.2100
  19   4  12   3.2000    0.3100
  20   4  12  26.6000    0.4200
  21   4  12  20.8600    0.4200
  22   4  12 0.560000    0.3200
  23   4  12 0.350000    0.3500
  24   4  12   1.5800    0.3700
   1   5  12  32.4900    0.1100
   2   5  12   5.0800    0.0600
   3   5  12  24.5800    0.0900
   4   5  12  223.130    0.4200
   5   5  12   1.5600    0.0500
   6   5  12 0.220000    0.0600
   7   5  12  130.890    0.2900
   8   5  12  16.1600    0.0900
   9   5  12   9.0000    0.0900
  10   5  12 0.710000    0.0900
  11   5  12  12.3800    0.1400
  12   5  12  35.1100    0.2000
  13   5  12   1.9700    0.1400
  14   5  12  13.5800    0.1900
  15   5  12   9.4900    0.1900
  16   5  12   9.4400    0.2000
  17   5  12   1.2000    0.2000
  18   5  12 0.140000    0.2600
  19   5  12  10.0800    0.3800
  20   5  12  11.6800    0.3400
  21   5  12   2.1600    0.3100
  22   5  12 0.100000    0.3400
  23   5  12  12.0700    0.4000
   0   6  12  268.690    0.7100
   1   6  12   7.5100    0.0700
   2   6  12  92.2700    0.2100
   3   6  12 0.950000    0.0600
   4   6  12  106.010    0.2500
   5   6  12  62.0300    0.1700
   6   6  12  157.920    0.3500
   7   6  12  791.770    1.6000
   8   6  12  44.2200    0.1600
   9   6  12  74.3600    0.2600
  10   6  12   5.7000    0.1200
  11   6  12  29.5500    0.2100
  12   6  12 0.420000    0.1500
  13   6  12 0.690000    0.1600
  14   6  12 0.100000    0.1700
  15   6  12  45.6900    0.3100
  16   6  12 0.490000    0.2100
  17   6  12  121.620    0.6600
  18   6  12 0.130000    0.3200
  19   6  12  12.6600    0.3500
  20   6  12   4.0800    0.3100
  21   6  12   7.5300    0.3600
  22   6  12  19.5400    0.4400
  23   6  12  20.8400    0.4900
   1   7  12  26.0600    0.1100
   2   7  12  198.270    0.4400
   3   7  12  698.590    1.3100
   4   7  12  54.5800    0.1800
   5   7  12  158.140    0.3700
   6   7  12  14.0000    0.1100
   7   7  12 0.090000    0.1000
   8   7  12 0.500000    0.1100
   9   7  12  90.1300    0.3100
  10   7  12  10.2300    0.1500
  11   7  12  182.110    0.6500
  12   7  12  26.7700    0.2400
  13   7  12  169.790    0.7500
  14   7  12  27.3100    0.2900
  15   7  12  16.4900    0.2800
  16   7  12  13.7100    0.3200
  17   7  12   4.4700    0.3200
  18   7  12  11.7400    0.3500
  19   7  12  48.4500    0.6200
  20   7  12 0.330000    0.3200
  21   7  12  11.7900    0.4400
  22   7  12   8.1300    0.4400
   0   8  12  27.6500    0.2000
   1   8  12  122.700    0.3200
   2   8  12  11.1100    0.1100
   3   8  12  65.2100    0.2200
   4   8  12  14.1800    0.1200
   5   8  12   5.3400    0.1100
   6   8  12   1.1100    0.1100
   7   8  12  23.8600    0.1700
   8   8  12   4.1900    0.1400
   9   8  12  47.3800    0.2500
  10   8  12   5.6800    0.1700
  11   8  12  37.6100    0.3100
  12   8  12   5.7500    0.2300
  13   8  12   2.7900    0.2300
  14   8  12 0.100000    0.2600
  15   8  12   9.4400    0.3100
  16   8  12   1.6200    0.3500
  17   8  12   3.8200    0.3400
  18   8  12   4.6000    0.3200
  19   8  12   6.3400    0.3500
  20   8  12   1.0700    0.3900
  21   8  12   1.4300    0.4100
   1   9  12   6.5500    0.1200
   2   9  12  39.3400    0.2000
   3   9  12  47.4500    0.2300
   4   9  12  17.0200    0.1600
   5   9  12  68.0500    0.2900
   6   9  12  17.8600    0.1800
   7   9  12  23.9000    0.1900
   8   9  12  15.5400    0.1800
   9   9  12  210.290    0.7700
  10   9  12  31.9600    0.2600
  11   9  12 0.220000    0.2200
  12   9  12 0.190000    0.2400
  13   9  12   6.4600    0.2800
  14   9  12 0.220000    0.3300
  15   9  12   6.8400    0.4000
  16   9  12   9.0500    0.3800
  17   9  12   6.6700    0.3600
  18   9  12   1.8000    0.3800
  19   9  12  14.5300    0.4800
   0  10  12   5.7300    0.2000
   1  10  12 0.230000    0.1300
   2  10  12 0.070000    0.1300
   3  10  12  55.2100    0.2600
   4  10  12  18.3500    0.1800
   5  10  12  109.680    0.4100
   6  10  12   9.7100    0.1800
   7  10  12  65.6300    0.3100
   8  10  12   2.1400    0.1700
   9  10  12  14.5400    0.2200
  10  10  12   2.5000    0.2000
  11  10  12 0.410000    0.2300
  12  10  12   1.6300    0.3100
  13  10  12  23.1800    0.5300
  14  10  12  12.6700    0.4500
  15  10  12  16.0400    0.4300
  16  10  12   1.0300    0.3500
  17  10  12  115.710    1.4000
  18  10  12 0.850000    0.4100
  19  10  12  23.9600    0.4900
   1  11  12  102.920    0.4000
   2  11  12   7.9200    0.1700
   3  11  12   7.9500    0.1800
   4  11  12   1.2200    0.1700
   5  11  12   5.1100    0.1800
   6  11  12   1.4100    0.1800
   7  11  12 0.150000    0.1900
   8  11  12   1.3800    0.2100
   9  11  12   2.9600    0.2400
  10  11  12   5.4100    0.3100
  11  11  12  26.4400    0.4600
  12  11  12   3.3400    0.4400
  13  11  12  54.9000    0.6100
  14  11  12   2.3700    0.3600
  15  11  12  11.9200    0.4200
  16  11  12   2.7600    0.4200
  17  11  12  20.0500    0.5000
  18  11  12   1.3500    0.4500
   0  12  12  60.8200    0.5000
   1  12  12  42.0100    0.3000
   2  12  12   1.4700    0.2000
   3  12  12   5.7200    0.2200
   4  12  12   6.7800    0.2300
   5  12  12  32.2800    0.3300
   6  12  12   4.6000    0.2800
   7  12  12   9.0100    0.3200
   8  12  12   5.1000    0.3500
   9  12  12   7.2500    0.3400
  10  12  12  11.0100    0.3700
  11  12  12 0.730000    0.3100
  12  12  12  18.4600    0.3900
  13  12  12 0.200000    0.3600
  14  12  12   5.2500    0.4000
  15  12  12   4.6000    0.4200
  16  12  12   1.1400    0.4700
   1  13  12   7.8500    0.3500
   2  13  12   1.9200    0.3300
   3  13  12   1.6400    0.2700
   4  13  12  10.8900    0.3100
   5  13  12   4.5000    0.3100
   7  13  12 0.170000    0.3100
   8  13  12  17.7800    0.3500
   9  13  12  48.2200    0.4600
  10  13  12 0.650000    0.3200
  11  13  12  19.3600    0.4100
  13  13  12  63.0400    0.6400
  14  13  12   3.2500    0.4400
   0  14  12   8.5800    0.4100
   1  14  12   1.4700    0.2600
   2  14  12 0.050000    0.2500
   3  14  12   2.0900    0.2500
   4  14  12 0.420000    0.2700
   5  14  12 0.120000    0.2500
   6  14  12 0.300000    0.2600
   7  14  12   8.4000    0.2900
   8  14  12   3.9500    0.3100
   9  14  12  67.9800    0.5700
  10  14  12 0.760000    0.3500
  11  14  12   7.6200    0.4000
  12  14  12 0.320000    0.4600
   1  15  12   7.1100    0.2800
   2  15  12   5.2600    0.2800
   3  15  12  15.6800    0.3100
   4  15  12   8.2000    0.2900
   5  15  12 0.970000    0.2800
   7  15  12 0.070000    0.2900
   8  15  12   3.1700    0.2900
   1   1  13  36.7200    0.1100
   2   1  13   7.3800    0.0500
   3   1  13  155.200    0.2900
   4   1  13  619.820    1.0600
   5   1  13  49.9000    0.1200
   6   1  13  82.4300    0.1800
   7   1  13  54.0700    0.1400
   8   1  13  192.650    0.3700
   9   1  13  55.4000    0.1400
  10   1  13  11.1000    0.0800
  11   1  13  235.950    0.4500
  12   1  13   9.3200    0.0900
  13   1  13  77.7000    0.2300
  14   1  13  17.0200    0.1400
  15   1  13  17.9800    0.1600
  16   1  13  85.7600    0.3300
  17   1  13 0.500000    0.1500
  18   1  13  48.3700    0.2800
  19   1  13  23.7400    0.2400
  21   1  13   3.7300    0.2900
  22   1  13  25.5500    0.3300
  23   1  13  26.7400    0.3700
  24   1  13  13.8200    0.3800
  25   1  13 0.330000    0.3400
   0   2  13  726.240    1.7200
   1   2  13  28.3100    0.0800
   2   2  13  418.170    0.7700
   3   2  13   8.8600    0.0600
   4   2  13  45.2600    0.1200
   5   2  13 0.430000    0.0400
   6   2  13 0.960000    0.0500
   7   2  13  41.5900    0.1200
   8   2  13  364.660    0.6300
   9   2  13  55.2700    0.1400
  10   2  13  35.9100    0.1200
  11   2  13  119.670    0.2800
  12   2  13  220.290    0.4900
  13   2  13  34.1300    0.1600
  14   2  13  79.7300    0.2800
  15   2  13 0.000000    0.1300
  16   2  13  16.8000    0.1800
  17   2  13   2.9300    0.1600
  18   2  13 0.530000    0.1700
  19   2  13  69.3900    0.3900
  20   2  13   6.3800    0.3100
  21   2  13   2.2000    0.3200
  22   2  13  43.0400    0.4100
  23   2  13 0.700000    0.3200
  24   2  13  20.1800    0.4200
   1   3  13 0.040000    0.0500
   2   3  13  271.630    0.5100
   3   3  13  99.0200    0.2100
   4   3  13   4.1400    0.0500
   5   3  13  33.8700    0.1000
   6   3  13  29.3200    0.0900
   7   3  13  173.640    0.3400
   8   3  13   1.9500    0.0600
   9   3  13   8.3200    0.0700
  10   3  13  24.2800    0.1200
  11   3  13  203.040    0.4800
  12   3  13 0.350000    0.1000
  13   3  13  20.5900    0.1500
  14   3  13  38.2000    0.2000
  15   3  13   1.9200    0.1400
  16   3  13   5.4600    0.1700
  17   3  13  20.3200    0.2100
  18   3  13  20.3700    0.2300
  20   3  13  24.0500    0.4000
  21   3  13  10.6300    0.3400
  22   3  13   4.0000    0.3200
  23   3  13   2.2700    0.3400
  24   3  13 0.330000    0.3600
   0   4  13  473.520    1.1600
   1   4  13  56.8100    0.1400
   2   4  13  143.300    0.2900
   3   4  13   1.6200    0.0500
   4   4  13 0.230000    0.0500
   5   4  13  15.0100    0.0700
   6   4  13  57.3500    0.1500
   7   4  13  219.570    0.4400
   8   4  13  131.340    0.2900
   9   4  13  61.0600    0.2000
  10   4  13  54.5200    0.2000
  11   4  13   4.7800    0.1200
  12   4  13  34.3300    0.1900
  13   4  13   1.6700    0.1300
  14   4  13   5.9700    0.1500
  15   4  13  20.2200    0.2000
  16   4  13   4.1100    0.1800
  17   4  13   8.0500    0.2000
  18   4  13 0.890000    0.2300
  19   4  13  32.8900    0.4100
  20   4  13  20.9600    0.4600
  21   4  13 0.540000    0.3200
  22   4  13  25.1900    0.4400
  23   4  13   4.2800    0.3600
  24   4  13  11.3200    0.4600
   1   5  13  137.190    0.2900
   2   5  13  186.660    0.3700
   3   5  13  96.6300    0.2100
   4   5  13  364.080    0.6500
   5   5  13  118.080    0.2600
   6   5  13   2.7600    0.0600
   7   5  13  295.310    0.6100
   8   5  13  99.3200    0.2600
   9   5  13  39.3300    0.1600
  10   5  13  132.850    0.3900
  11   5  13   7.0600    0.1300
  12   5  13  14.6600    0.1600
  13   5  13   8.9800    0.1600
  14   5  13  67.5600    0.3300
  15   5  13  43.9800    0.3600
  16   5  13   3.4300    0.1900
  17   5  13   2.6300    0.2100
  18   5  13  120.720    0.7500
  19   5  13   6.8900    0.4100
  20   5  13  17.6000    0.3700
  22   5  13   4.3500    0.3600
  23   5  13   1.3600    0.3800
   0   6  13  205.540    0.5700
   1   6  13  17.0300    0.0900
   2   6  13  91.8700    0.2100
   3   6  13  15.6100    0.0900
   4   6  13  12.2200    0.0900
   5   6  13  93.1600    0.2400
   6   6  13  85.7700    0.2300
   7   6  13  97.9900    0.2600
   8   6  13   5.3800    0.1000
   9   6  13  31.9800    0.1800
  10   6  13  20.2000    0.1600
  11   6  13  25.6900    0.2000
  12   6  13  12.8000    0.1900
  13   6  13   1.9600    0.1600
  14   6  13  24.7100    0.2500
  15   6  13   1.2700    0.2000
  16   6  13 0.400000    0.2100
  17   6  13  10.3900    0.3100
  18   6  13   9.3600    0.3800
  19   6  13 0.840000    0.3100
  20   6  13 0.410000    0.3000
  21   6  13  15.3000    0.4200
  22   6  13  67.7100    0.7900
   1   7  13   8.5200    0.0800
   2   7  13  145.520    0.3400
   3   7  13  29.0600    0.1400
   4   7  13  68.8600    0.2000
   5   7  13  31.5600    0.1400
   6   7  13 0.210000    0.0900
   7   7  13   2.1000    0.1000
   8   7  13  16.3400    0.1400
   9   7  13  13.1700    0.1500
  10   7  13   1.2400    0.1400
  11   7  13   2.4600    0.1700
  12   7  13  10.6600    0.2000
  14   7  13  43.8200    0.3400
  15   7  13   7.3200    0.2500
  16   7  13   1.2500    0.2900
  17   7  13   5.7700    0.3500
  18   7  13   1.0900    0.3200
  19   7  13 0.090000    0.3000
  20   7  13 0.100000    0.3400
  21   7  13 0.960000    0.3900
  22   7  13   1.0100    0.4100
   0   8  13  361.840    1.1700
   1   8  13  85.3600    0.2700
   2   8  13  188.560    0.4900
   3   8  13  26.9000    0.1600
   4   8  13  81.4900    0.2700
   5   8  13  11.7900    0.1300
   6   8  13  27.6200    0.1800
   7   8  13  29.9300    0.2000
   8   8  13  117.590    0.4000
   9   8  13  76.3700    0.3200
  10   8  13  172.650    0.6400
  11   8  13   1.9200    0.1900
  12   8  13  161.720    0.6900
  13   8  13   4.8500    0.2400
  14   8  13   5.0600    0.2700
  15   8  13  17.6800    0.3800
  16   8  13 0.270000    0.3600
  17   8  13  34.1000    0.4400
  18   8  13 0.300000    0.3200
  19   8  13  16.2800    0.4000
  20   8  13   8.5000    0.4100
  21   8  13   6.3500    0.4300
   1   9  13   1.2900    0.1200
   2   9  13  80.2700    0.3000
   3   9  13  113.380    0.3800
   4   9  13  261.370    0.7200
   5   9  13  24.2900    0.2100
   6   9  13  103.300    0.3800
   7   9  13 0.080000    0.1500
   8   9  13   8.8600    0.1700
  11   9  13   8.2600    0.2600
  12   9  13  22.8500    0.3200
  13   9  13 0.670000    0.2700
  14   9  13  11.7900    0.4100
  15   9  13  13.1200    0.4000
  16   9  13   7.7100    0.3800
  17   9  13  13.3000    0.3900
  18   9  13  15.5500    0.4500
  19   9  13 0.000000    0.4300
  20   9  13   2.5400    0.4500
   0  10  13 0.330000    0.2000
   1  10  13  55.5700    0.2700
   2  10  13  12.9900    0.1600
   3  10  13 0.490000    0.1500
   4  10  13  24.1600    0.2000
   5  10  13   5.4800    0.1600
   6  10  13  25.6800    0.2200
   7  10  13  31.2100    0.2300
   8  10  13  123.460    0.4900
   9  10  13 0.270000    0.1900
  10  10  13   1.4600    0.2100
  11  10  13 0.140000    0.2400
  12  10  13  11.0100    0.3800
  13  10  13 0.630000    0.4200
  14  10  13  14.2100    0.4100
  15  10  13  35.9900    0.5200
  16  10  13 0.260000    0.3700
  17  10  13  10.6600    0.4500
  18  10  13   1.7800    0.4100
  19  10  13  10.8200    0.4400
   1  11  13   1.6900    0.1700
   2  11  13  100.660    0.4000
   3  11  13 0.110000    0.1700
   4  11  13  20.1000    0.2200
   5  11  13 0.420000    0.1800
   6  11  13  12.5000    0.2100
   7  11  13  39.9500    0.3000
   8  11  13  22.2400    0.2900
   9  11  13  10.4300    0.2900
  10  11  13   6.2900    0.3500
  11  11  13  21.0300    0.4800
  12  11  13  13.1600    0.4100
  13  11  13   4.4000    0.3600
  14  11  13  21.2900    0.4200
  15  11  13   1.7600    0.4300
  16  11  13   8.9400    0.4300
  17  11  13 0.040000    0.4200
  18  11  13   4.6600    0.4400
   0  12  13  46.0300    0.5000
   1  12  13   1.2600    0.2100
   2  12  13  97.2100    0.4700
   3  12  13 0.090000    0.2200
   4  12  13  44.2900    0.3600
   5  12  13 0.050000    0.2600
   6  12  13   1.0100    0.2700
   7  12  13  31.2500    0.4600
   8  12  13  13.1700    0.3500
   9  12  13   3.3300    0.3200
  10  12  13   6.3800    0.3100
  11  12  13  18.5100    0.3600
  12  12  13  12.4000    0.3900
  13  12  13  18.8200    0.4300
  14  12  13  11.8300    0.4200
  15  12  13   4.5700    0.4400
  16  12  13   6.1500    0.5000
   1  13  13  10.8000    0.3200
   2  13  13   9.1500    0.3200
   3  13  13   2.4700    0.2900
   4  13  13   2.6300    0.2900
   5  13  13   9.5400    0.3200
   6  13  13  34.0700    0.4000
   8  13  13   4.6300    0.3000
   9  13  13  14.2300    0.3500
  10  13  13   2.3500    0.3200
  11  13  13 0.750000    0.3500
  12  13  13 0.360000    0.3900
  13  13  13  28.6200    0.5500
  14  13  13   3.2200    0.4400
   0  14  13   9.8500    0.3900
   1  14  13   3.1400    0.2600
   2  14  13  23.3500    0.3100
   3  14  13   3.6500    0.2600
   4  14  13   1.7400    0.2600
   5  14  13   1.1700    0.2600
   6  14  13  12.1800    0.3000
   7  14  13  30.7300    0.3800
   8  14  13  12.5400    0.3300
   9  14  13   1.2100    0.3300
  10  14  13   3.6600    0.3600
  11  14  13   3.3500    0.4100
   1  15  13   1.0000    0.2700
   2  15  13  20.0800    0.3300
   3  15  13 0.620000    0.2800
   4  15  13  45.5000    0.4000
   5  15  13   9.7600    0.3000
   6  15  13  46.7900    0.4200
   7  15  13   5.3700    0.3100
   8  15  13   5.0100    0.3100
   0   0  14  38.2300    0.2200
   1   0  14  21.5100    0.1200
   2   0  14  31.0100    0.1300
   3   0  14  49.3000    0.1800
   4   0  14 0.110000    0.0600
   5   0  14  50.9700    0.1800
   6   0  14   7.8800    0.0800
   7   0  14  1463.00    3.2700
   8   0  14  88.2000    0.2600
   9   0  14   7.4100    0.1000
  10   0  14  237.430    0.6200
  11   0  14  141.580    0.4200
  12   0  14  62.0400    0.2500
  13   0  14  17.7000    0.1700
  14   0  14  198.630    0.7400
  15   0  14  16.5800    0.2200
  16   0  14   1.3300    0.1900
  17   0  14   4.7100    0.2400
  18   0  14   1.0900    0.2500
  19   0  14  120.090    0.8200
  20   0  14   3.1800    0.4700
  21   0  14  11.5600    0.4700
  22   0  14   8.0500    0.3800
  23   0  14   8.3800    0.4000
  24   0  14  26.4200    0.6400
   1   1  14  223.230    0.4200
   2   1  14  28.1500    0.0900
   3   1  14  504.840    0.9000
   4   1  14  13.3600    0.0600
   5   1  14  159.170    0.3100
   6   1  14  51.9600    0.1300
   7   1  14  168.720    0.3400
   8   1  14   5.7100    0.0700
   9   1  14  16.0300    0.0800
  10   1  14  48.4700    0.1400
  11   1  14  23.2200    0.1000
  12   1  14   5.7900    0.0900
  13   1  14 0.110000    0.1000
  14   1  14  28.6400    0.1700
  15   1  14  44.0600    0.2100
  16   1  14  67.5200    0.2900
  17   1  14  35.3300    0.2400
  18   1  14  31.6400    0.2400
  19   1  14  41.7400    0.3000
  20   1  14  22.9000    0.3700
  21   1  14  11.0400    0.3100
  23   1  14   9.5200    0.3000
  24   1  14   1.1500    0.3200
   0   2  14  478.860    1.1200
   1   2  14   1.6900    0.0400
   2   2  14  28.4300    0.0900
   3   2  14  51.9400    0.1400
   4   2  14  85.0900    0.1900
   5   2  14   5.4200    0.0500
   6   2  14  26.9000    0.0900
   7   2  14  109.050    0.2300
   8   2  14  119.790    0.2500
   9   2  14  109.490    0.2400
  10   2  14 0.210000    0.0700
  11   2  14  69.7200    0.1900
  12   2  14  23.0100    0.1300
  13   2  14  91.3400    0.2900
  14   2  14   1.8400    0.1200
  15   2  14 0.830000    0.1300
  16   2  14  44.5000    0.2400
  17   2  14   3.3500    0.1700
  19   2  14  19.8900    0.2700
  20   2  14 0.990000    0.3100
  21   2  14   3.8700    0.3100
  22   2  14 0.820000    0.2800
  23   2  14   2.1800    0.3100
  24   2  14 0.380000    0.3500
   1   3  14  66.7000    0.1600
   2   3  14  120.450    0.2500
   3   3  14  67.1100    0.1500
   4   3  14  205.060    0.3900
   5   3  14  89.8000    0.1900
   6   3  14  200.710    0.3700
   7   3  14  175.940    0.3400
   8   3  14   4.1600    0.0600
   9   3  14  350.620    0.6900
  10   3  14  62.1100    0.1900
  11   3  14  210.430    0.5000
  12   3  14  23.8900    0.1600
  13   3  14   2.1300    0.1200
  14   3  14   3.0600    0.1400
  15   3  14  27.0100    0.2000
  16   3  14  29.1800    0.2300
  17   3  14  14.7200    0.2000
  18   3  14  26.8700    0.2600
  19   3  14  75.9900    0.5500
  20   3  14   5.7800    0.3000
  21   3  14   2.3900    0.2900
  22   3  14 0.060000    0.3200
  23   3  14 0.330000    0.3400
  24   3  14 0.200000    0.3600
   0   4  14  363.800    0.9300
   1   4  14  18.3600    0.0800
   2   4  14  370.880    0.6800
   3   4  14  399.920    0.7100
   4   4  14 0.260000    0.0500
   5   4  14  316.380    0.5500
   6   4  14  52.7000    0.1400
   7   4  14  142.660    0.3100
   8   4  14 0.770000    0.0700
   9   4  14  57.5000    0.1800
  10   4  14  48.4700    0.1800
  11   4  14 0.240000    0.1100
  12   4  14  12.1000    0.1400
  13   4  14 0.000000    0.1300
  14   4  14   1.3000    0.1500
  15   4  14  115.880    0.5200
  16   4  14 0.160000    0.1700
  17   4  14  44.1000    0.2900
  18   4  14 0.220000    0.2300
  19   4  14   8.5000    0.3400
  20   4  14 0.940000    0.3000
  21   4  14   1.5700    0.3100
  22   4  14   4.3600    0.3600
  23   4  14   1.2800    0.3700
  24   4  14  36.0600    0.5300
   1   5  14  97.6800    0.2300
   2   5  14  12.6500    0.0800
   3   5  14 0.850000    0.0600
   4   5  14   1.9700    0.0600
   5   5  14  24.3400    0.1000
   6   5  14   8.3200    0.0700
   7   5  14  82.4300    0.2200
   8   5  14   5.2900    0.0900
   9   5  14  20.4600    0.1300
  10   5  14 0.310000    0.1100
  11   5  14  24.1500    0.1800
  12   5  14   2.4000    0.1400
  13   5  14 0.220000    0.1600
  14   5  14  15.8400    0.2000
  15   5  14  13.2000    0.2100
  16   5  14 0.120000    0.1800
  17   5  14 0.350000    0.2100
  18   5  14  15.6100    0.3300
  19   5  14   7.9200    0.3300
  20   5  14   1.3700    0.3000
  21   5  14   9.7000    0.3700
  22   5  14   2.9600    0.3800
  23   5  14  16.0400    0.4400
   0   6  14  46.6200    0.2000
   1   6  14  120.340    0.2800
   2   6  14  132.470    0.3000
   3   6  14  52.3300    0.1800
   4   6  14   9.0900    0.0800
   5   6  14   3.8200    0.0800
   6   6  14  37.9900    0.1600
   7   6  14  21.5900    0.1200
   8   6  14  19.4000    0.1300
   9   6  14  14.4800    0.1500
  10   6  14  120.780    0.4400
  11   6  14  41.7500    0.2500
  12   6  14   9.2300    0.1700
  13   6  14  15.5800    0.2000
  14   6  14   5.8800    0.1900
  15   6  14  38.5700    0.3100
  17   6  14  136.020    0.9700
  18   6  14   7.6500    0.3600
  19   6  14  10.6100    0.3400
  20   6  14 0.540000    0.3300
  21   6  14   3.1700    0.3900
  22   6  14   3.1200    0.4300
   1   7  14  18.1600    0.1100
   2   7  14  25.2700    0.1300
   3   7  14   2.4900    0.0800
   4   7  14  46.6900    0.1700
   5   7  14   8.7800    0.1000
   6   7  14  43.8500    0.1800
   7   7  14   7.4400    0.1100
   8   7  14  67.6900    0.2600
   9   7  14   2.3400    0.1300
  10   7  14  124.550    0.4900
  11   7  14  17.7000    0.2400
  12   7  14  17.1700    0.2400
  13   7  14  57.0200    0.4200
  14   7  14  37.4800    0.3200
  15   7  14  26.8400    0.3400
  16   7  14  53.7600    0.5900
  17   7  14   1.7900    0.3300
  18   7  14   4.4400    0.3300
  19   7  14  64.5300    0.7000
  20   7  14 0.590000    0.3700
  21   7  14  23.7400    0.4600
  22   7  14   7.7000    0.4300
   0   8  14  265.780    0.9300
   1   8  14 0.860000    0.1000
   2   8  14  17.4300    0.1400
   3   8  14  35.8900    0.1800
   4   8  14   8.7900    0.1300
   5   8  14 0.810000    0.1200
   6   8  14  39.0900    0.2100
   7   8  14   4.5700    0.1400
   8   8  14  10.7900    0.1600
   9   8  14   5.4400    0.1600
  10   8  14  43.5400    0.2800
  11   8  14 0.060000    0.1900
  12   8  14  32.5700    0.3000
  13   8  14   8.0800    0.2600
  14   8  14  93.6400    0.8600
  15   8  14  12.1600    0.3600
  16   8  14   3.5900    0.3500
  17   8  14 0.260000    0.3300
  18   8  14 0.000000    0.3100
  19   8  14   2.4500    0.3600
  20   8  14   2.3800    0.3700
  21   8  14  22.1000    0.5700
   1   9  14  61.7500    0.2600
   2   9  14  37.3300    0.2200
   3   9  14  58.1700    0.2700
   4   9  14  14.3800    0.1700
   5   9  14   7.9400    0.1600
   6   9  14  154.680    0.5200
   7   9  14  34.9300    0.2300
   8   9  14  20.0900    0.2000
   9   9  14 0.150000    0.1700
  10   9  14 0.970000    0.2100
  11   9  14   6.0900    0.2500
  12   9  14  12.1300    0.2800
  13   9  14  57.4800    0.7400
  14   9  14  28.7900    0.5700
  15   9  14  29.4200    0.6400
  16   9  14   4.0600    0.3700
  17   9  14   2.0300    0.3400
  18   9  14   8.0800    0.4100
  19   9  14  25.1400    0.4900
  20   9  14   6.5600    0.4300
   0  10  14  383.160    1.4500
   1  10  14 0.430000    0.1500
   2  10  14  78.1500    0.3200
   3  10  14  51.7300    0.3000
   4  10  14   4.9600    0.1600
   5  10  14  39.4200    0.2500
   6  10  14  42.2900    0.2600
   7  10  14  127.470    0.4900
   8  10  14  86.6200    0.3900
   9  10  14   5.5100    0.2100
  10  10  14  13.0500    0.2500
  11  10  14   7.4000    0.2900
  12  10  14   8.2100    0.4100
  13  10  14   1.1100    0.4000
  14  10  14   9.1600    0.3800
  15  10  14  13.3400    0.4100
  16  10  14   3.5000    0.3700
  17  10  14  10.5100    0.4700
  18  10  14   6.3600    0.4500
  19  10  14   8.5700    0.4700
   1  11  14  37.1600    0.2500
   2  11  14  41.5300    0.2500
   3  11  14  21.3000    0.2200
   4  11  14  214.110    0.7100
   5  11  14   4.8200    0.2000
   6  11  14 0.090000    0.1800
   7  11  14  17.2300    0.2600
   8  11  14 0.830000    0.2300
   9  11  14  14.5700    0.3300
  10  11  14   1.0700    0.3700
  11  11  14  68.8300    0.9500
  12  11  14   9.4600    0.3800
  13  11  14  14.8100    0.3800
  14  11  14 0.260000    0.3900
  15  11  14   3.0600    0.4300
  16  11  14   1.1100    0.3900
  17  11  14   9.8100    0.4500
   0  12  14   8.6600    0.3400
   1  12  14   3.3900    0.2300
   2  12  14   3.5600    0.2300
   3  12  14  16.1700    0.3700
   4  12  14 0.670000    0.2700
   5  12  14 0.950000    0.2600
   6  12  14 0.160000    0.3100
   7  12  14   3.9100    0.3400
   8  12  14   3.6100    0.3200
   9  12  14 0.050000    0.3200
  10  12  14 0.560000    0.3000
  11  12  14   1.9900    0.3200
  12  12  14   3.9400    0.3800
  13  12  14 0.980000    0.3700
  16  12  14 0.800000    0.4400
   1  13  14   5.8600    0.3000
   2  13  14   1.0300    0.2900
   3  13  14   7.9000    0.3100
   4  13  14  42.6500    0.4200
   5  13  14   1.7400    0.3000
   6  13  14  13.9200    0.3100
   7  13  14 0.210000    0.2800
   8  13  14  10.8900    0.3400
   9  13  14  25.1100    0.3800
  10  13  14   9.1700    0.3500
  11  13  14  56.5200    0.6200
  12  13  14  19.7600    0.4700
  13  13  14  12.4900    0.4500
   0  14  14  10.7600    0.4100
   1  14  14   1.5200    0.2600
   2  14  14  23.6300    0.3300
   3  14  14 0.570000    0.2600
   4  14  14   5.7700    0.2600
   5  14  14  12.6600    0.2900
   6  14  14 0.130000    0.2700
   7  14  14  34.1500    0.4300
   8  14  14 0.510000    0.2900
   9  14  14  18.3000    0.3700
  10  14  14   7.4700    0.3700
  11  14  14   3.4900    0.4100
   1  15  14 0.380000    0.2800
   2  15  14  37.0300    0.3800
   3  15  14   1.7100    0.2800
   5  15  14 0.280000    0.2900
   6  15  14 0.010000    0.3000
   7  15  14 0.140000    0.3000
   1   1  15  377.670    0.6800
   2   1  15  12.2000    0.0700
   3   1  15  387.800    0.7300
   4   1  15  107.590    0.2300
   5   1  15   4.8600    0.0600
   6   1  15   2.3400    0.0500
   7   1  15  42.9400    0.1200
   8   1  15  17.6300    0.0900
   9   1  15  11.2400    0.0800
  10   1  15  120.000    0.2700
  11   1  15  208.880    0.4300
  12   1  15  26.2600    0.1300
  13   1  15  34.4800    0.1700
  14   1  15  24.7400    0.1600
  15   1  15  30.3100    0.1900
  16   1  15 0.180000    0.1500
  17   1  15 0.620000    0.1600
  18   1  15 0.080000    0.1800
  19   1  15  67.1000    0.4700
  20   1  15   1.1300    0.3300
  21   1  15   5.5800    0.3000
  22   1  15  57.3200    0.4700
  23   1  15   2.2900    0.3000
  24   1  15   2.2100    0.3200
   0   2  15  23.2600    0.1000
   1   2  15  45.7800    0.1200
   2   2  15  76.7300    0.1800
   3   2  15  185.310    0.3800
   4   2  15  42.2700    0.1200
   5   2  15  602.730    1.0100
   6   2  15  353.700    0.6100
   7   2  15  322.380    0.5800
   8   2  15  24.9400    0.1000
   9   2  15  52.9300    0.1600
  10   2  15  35.4700    0.1300
  11   2  15   7.8000    0.0900
  12   2  15  256.460    0.6000
  13   2  15   3.3600    0.1200
  14   2  15  51.0700    0.2300
  15   2  15  177.210    0.5300
  16   2  15  35.7000    0.2600
  17   2  15  62.8000    0.3100
  18   2  15 0.740000    0.1800
  19   2  15   9.0200    0.2800
  20   2  15   3.8800    0.3200
  21   2  15   8.1700    0.3100
  22   2  15   7.5700    0.3400
  23   2  15   7.6900    0.3400
  24   2  15   9.8600    0.3700
   1   3  15  414.460    0.7500
   2   3  15   4.1300    0.0600
   3   3  15  49.8300    0.1300
   4   3  15 0.710000    0.0600
   5   3  15  86.3400    0.2000
   6   3  15  18.5800    0.0900
   7   3  15 0.160000    0.0600
   8   3  15  56.1400    0.1500
   9   3  15  102.260    0.2500
  10   3  15  34.4500    0.1500
  11   3  15  23.5400    0.1400
  12   3  15   3.3300    0.1200
  13   3  15   9.6200    0.1400
  14   3  15 0.350000    0.1300
  15   3  15   6.4200    0.1600
  16   3  15 0.170000    0.1700
  17   3  15  13.5900    0.2000
  18   3  15   7.9500    0.2200
  19   3  15   3.7700    0.2800
  20   3  15 0.640000    0.3100
  21   3  15   9.6500    0.3500
  22   3  15   1.1400    0.3300
  23   3  15   1.4700    0.3500
  24   3  15 0.480000    0.3600
   0   4  15  173.740    0.4800
   1   4  15   2.6100    0.0600
   2   4  15  79.4000    0.1800
   3   4  15 0.680000    0.0600
   4   4  15   8.8800    0.0700
   5   4  15   3.0900    0.0600
   6   4  15  160.740    0.3300
   7   4  15   3.9600    0.0600
   8   4  15  16.5800    0.0900
   9   4  15   6.6100    0.0900
  10   4  15  34.3400    0.1700
  11   4  15  11.4700    0.1300
  12   4  15  66.0600    0.3200
  13   4  15   7.5000    0.1500
  14   4  15  11.7200    0.1800
  15   4  15  105.390    0.4200
  16   4  15  28.4400    0.2300
  17   4  15  115.260    0.5100
  18   4  15   3.5500    0.2600
  19   4  15  18.3200    0.3500
  20   4  15 0.330000    0.3100
  21   4  15   1.3600    0.3300
  22   4  15   3.1100    0.3600
  23   4  15   7.3800    0.4100
   1   5  15  52.7900    0.1500
   2   5  15  25.4300    0.1100
   3   5  15  19.2200    0.1000
   4   5  15  78.5600    0.2100
   5   5  15  11.2400    0.0800
   6   5  15  69.2500    0.1900
   7   5  15  20.9600    0.1100
   8   5  15  64.2600    0.2100
   9   5  15  168.200    0.4500
  10   5  15   6.0100    0.1400
  11   5  15  203.740    0.6000
  12   5  15  12.5500    0.1600
  13   5  15  45.0100    0.2600
  14   5  15  87.5000    0.3900
  15   5  15  25.0900    0.2400
  16   5  15   4.0000    0.2000
  17   5  15  25.8100    0.2900
  18   5  15 0.330000    0.3000
  19   5  15   6.6500    0.3400
  20   5  15  22.0000    0.3800
  21   5  15  74.0600    0.6700
  22   5  15  14.2900    0.4100
  23   5  15  15.0500    0.4300
   0   6  15 0.570000    0.1100
   1   6  15   6.0100    0.0800
   2   6  15  34.0600    0.1300
   3   6  15  22.8900    0.1100
   4   6  15   3.9300    0.0800
   5   6  15  25.1400    0.1200
   6   6  15   7.1300    0.0900
   7   6  15  115.670    0.3200
   8   6  15  13.3700    0.1300
   9   6  15  11.6900    0.1500
  10   6  15 0.640000    0.1500
  11   6  15 0.570000    0.1600
  12   6  15 0.620000    0.1600
  13   6  15  24.5700    0.2500
  14   6  15 0.500000    0.2000
  15   6  15  41.1600    0.3300
  16   6  15   5.7000    0.2600
  17   6  15   3.7000    0.3200
  18   6  15   4.1900    0.3200
  19   6  15  25.6500    0.4100
  20   6  15  10.8300    0.3700
  21   6  15  16.3000    0.4600
  22   6  15  10.4700    0.4200
   1   7  15  199.560    0.4600
   2   7  15  36.4100    0.1600
   3   7  15 0.230000    0.0900
   4   7  15 0.640000    0.0900
   5   7  15  74.3900    0.2400
   6   7  15  66.9700    0.2400
   7   7  15   8.7900    0.1300
   8   7  15  12.2500    0.1500
   9   7  15   4.7900    0.1600
  10   7  15  14.0900    0.2000
  11   7  15   2.4200    0.1900
  12   7  15  45.4600    0.3200
  13   7  15  14.2700    0.2400
  14   7  15  25.2500    0.2900
  15   7  15   9.1200    0.2900
  16   7  15  56.7100    0.5100
  17   7  15  14.3000    0.3700
  18   7  15  12.8200    0.3500
  19   7  15 0.270000    0.3100
  20   7  15   5.2100    0.3700
  21   7  15  11.2200    0.4100
  22   7  15  14.5300    0.4400
   0   8  15  32.5000    0.2700
   1   8  15 0.310000    0.1100
   2   8  15  59.3400    0.2300
   3   8  15  31.8300    0.1800
   4   8  15  20.3600    0.1600
   5   8  15  125.830    0.4000
   6   8  15   8.4300    0.1500
   7   8  15  111.800    0.3900
   8   8  15  53.3900    0.2700
   9   8  15  157.530    0.5500
  10   8  15  121.770    0.5300
  11   8  15 0.270000    0.2000
  12   8  15  40.1200    0.3200
  13   8  15  45.4000    0.3900
  14   8  15   5.8300    0.3000
  15   8  15  51.8500    0.5400
  17   8  15  27.6100    0.4500
  18   8  15   7.1400    0.3400
  19   8  15  11.1400    0.3800
  20   8  15 0.800000    0.3800
  21   8  15 0.620000    0.4000
   1   9  15  109.820    0.3700
   2   9  15 0.170000    0.1300
   3   9  15  180.020    0.5600
   4   9  15  29.3300    0.2000
   5   9  15   6.4500    0.1600
   6   9  15   5.5900    0.1600
   7   9  15 0.630000    0.1500
   8   9  15   3.4400    0.1600
   9   9  15  23.4400    0.2400
  10   9  15  12.5400    0.2500
  11   9  15  92.3600    0.5300
  12   9  15   6.5500    0.3100
  13   9  15   2.3300    0.3400
  14   9  15   7.8200    0.4500
  15   9  15   7.1000    0.3600
  16   9  15  31.6100    0.4800
  17   9  15 0.340000    0.3600
  18   9  15   1.6600    0.3800
  19   9  15  46.1800    0.8700
  20   9  15   3.6900    0.4400
   0  10  15  37.2000    0.3300
   1  10  15  11.9500    0.1700
   2  10  15  19.3100    0.2000
   3  10  15   1.1500    0.1500
   4  10  15   2.9600    0.1600
   5  10  15  28.9200    0.2300
   6  10  15  67.7300    0.3400
   7  10  15  32.8500    0.2900
   8  10  15   2.0500    0.1900
   9  10  15  130.340    0.5600
  10  10  15   6.9900    0.2800
  11  10  15   3.2600    0.3600
  12  10  15   5.4600    0.4300
  13  10  15   1.0400    0.3800
  14  10  15  39.1600    0.5600
  15  10  15   8.9800    0.3800
  16  10  15 0.300000    0.3700
  17  10  15  10.0400    0.4100
  18  10  15  20.0200    0.4700
   1  11  15  21.6900    0.2200
   2  11  15  21.1800    0.2100
   3  11  15  16.1800    0.2200
   4  11  15  13.1500    0.2200
   5  11  15   3.2200    0.1900
   6  11  15  14.3300    0.2400
   8  11  15  24.2900    0.3500
   9  11  15   1.4200    0.3100
  10  11  15  14.2600    0.4800
  11  11  15  32.5600    0.5100
  12  11  15  25.9500    0.4800
  13  11  15  60.5500    0.7000
  14  11  15 0.160000    0.4100
  15  11  15  81.7800    0.9000
  16  11  15   3.8000    0.4100
  17  11  15   3.9800    0.4200
   0  12  15  77.1100    0.6900
   1  12  15   8.4500    0.2800
   2  12  15   3.1700    0.2500
   3  12  15   2.1700    0.2700
   4  12  15   5.6000    0.2900
   5  12  15  16.4200    0.3100
   6  12  15  22.2500    0.4000
   7  12  15  105.770    0.7200
   8  12  15  13.8000    0.3400
   9  12  15   8.4300    0.3200
  10  12  15  13.2700    0.3300
  11  12  15  67.2700    0.5500
  12  12  15   7.7500    0.3800
  13  12  15  11.7600    0.4200
  14  12  15  16.3900    0.5200
  15  12  15  64.1900    0.7100
   1  13  15  23.9800    0.3900
   2  13  15   6.4300    0.3000
   3  13  15   5.6100    0.2900
   4  13  15  10.6200    0.3200
   5  13  15  46.3700    0.5400
   6  13  15   6.7400    0.2800
   7  13  15  32.4500    0.3600
   8  13  15   1.9200    0.3000
   9  13  15   4.0400    0.3100
  10  13  15  18.7800    0.3800
  11  13  15  29.2300    0.4800
  12  13  15  16.7100    0.4500
  13  13  15  12.3800    0.4500
   0  14  15   6.5500    0.3900
   1  14  15  29.7900    0.3400
   2  14  15   2.3000    0.2700
   3  14  15  24.3900    0.3200
   5  14  15  12.5200    0.3000
   6  14  15   2.4600    0.2700
   7  14  15   3.7000    0.2900
   8  14  15  28.8300    0.3900
   9  14  15   3.2200    0.3200
  10  14  15   3.8900    0.3800
   1  15  15  23.1100    0.3400
   2  15  15   7.0500    0.2900
   3  15  15  21.6000    0.3200
   4  15  15   5.9700    0.2900
   5  15  15 0.580000    0.3000
   6  15  15   6.4300    0.3100
   0   0  16  986.480    3.6700
   1   0  16   5.8300    0.0900
   2   0  16  62.4800    0.2500
   3   0  16  825.620    2.1200
   4   0  16  48.6000    0.1700
   5   0  16   6.2500    0.0800
   6   0  16  210.620    0.5500
   7   0  16 0.510000    0.0800
   8   0  16  58.1500    0.2000
   9   0  16  606.600    1.5200
  10   0  16  147.230    0.4300
  11   0  16  69.3000    0.2600
  12   0  16  414.420    1.2400
  13   0  16  55.9400    0.3100
  14   0  16  358.640    1.2400
  15   0  16  38.3000    0.3100
  16   0  16  13.0800    0.2500
  17   0  16   3.9100    0.2500
  18   0  16  35.9400    0.3600
  19   0  16   3.9500    0.3300
  20   0  16   1.0100    0.6600
  21   0  16  17.6900    0.4300
  22   0  16  131.990    1.1000
  23   0  16 0.820000    0.4100
  24   0  16   8.9700    0.5000
   1   1  16  14.1700    0.0700
   2   1  16  32.5200    0.1100
   3   1  16  46.8100    0.1300
   4   1  16  47.7000    0.1300
   5   1  16 0.580000    0.0500
   6   1  16   1.6200    0.0500
   7   1  16  54.7200    0.1500
   8   1  16  187.670    0.3700
   9   1  16 0.780000    0.0700
  10   1  16  286.720    0.5600
  11   1  16  54.8400    0.1800
  12   1  16   7.7600    0.1100
  13   1  16  19.4300    0.1500
  14   1  16 0.360000    0.1200
  15   1  16  10.4600    0.1500
  16   1  16  42.7300    0.2500
  17   1  16   7.7200    0.1800
  18   1  16  123.040    0.4700
  19   1  16  19.8500    0.3600
  20   1  16  18.0600    0.4300
  21   1  16 0.340000    0.2800
  22   1  16   1.8300    0.2700
  24   1  16 0.700000    0.3200
   0   2  16  750.560    1.7500
   1   2  16   2.4900    0.0500
   2   2  16  46.4200    0.1300
   3   2  16  120.310    0.2600
   4   2  16 0.200000    0.0600
   5   2  16  16.4000    0.0800
   7   2  16 0.890000    0.0600
   8   2  16  32.1500    0.1200
   9   2  16  44.1100    0.1500
  10   2  16  66.2600    0.1900
  11   2  16  31.8100    0.1500
  12   2  16   1.2800    0.1100
  13   2  16  105.270    0.3400
  14   2  16  80.4000    0.2900
  15   2  16 0.530000    0.1400
  16   2  16  60.1800    0.3000
  17   2  16  20.6600    0.2200
  18   2  16 0.210000    0.1900
  19   2  16   4.7400    0.2600
  20   2  16 0.650000    0.3200
  21   2  16 0.750000    0.2800
  22   2  16  11.1800    0.3300
  24   2  16   1.3500    0.3700
   1   3  16  58.0700    0.1400
   2   3  16  167.110    0.3400
   3   3  16 0.870000    0.0600
   4   3  16  484.460    0.9000
   5   3  16  11.3700    0.0800
   6   3  16  163.080    0.3200
   7   3  16  60.9400    0.1600
   8   3  16  155.480    0.3300
   9   3  16   7.5700    0.0900
  10   3  16  18.3300    0.1200
  11   3  16  37.5400    0.1700
  12   3  16  70.2500    0.2800
  13   3  16  75.3400    0.3000
  14   3  16  102.720    0.3800
  15   3  16  52.2900    0.2800
  16   3  16  39.6100    0.2800
  17   3  16  12.3600    0.2000
  18   3  16  32.1100    0.3100
  19   3  16  22.5000    0.3500
  20   3  16   6.6000    0.3200
  22   3  16   1.2000    0.3400
  23   3  16   6.1600    0.3500
   0   4  16  334.980    0.8800
   1   4  16  138.990    0.2800
   2   4  16  370.060    0.6800
   3   4  16  34.4600    0.1100
   4   4  16  187.890    0.3800
   5   4  16   1.0600    0.0700
   6   4  16  38.9700    0.1300
   7   4  16   1.1300    0.0700
   8   4  16  69.7300    0.2000
  10   4  16  40.6200    0.1800
  11   4  16  33.8000    0.2200
  12   4  16  25.3600    0.1800
  13   4  16   1.0800    0.1400
  14   4  16  76.4500    0.4000
  15   4  16  92.2900    0.4300
  16   4  16 0.300000    0.1700
  17   4  16   3.8100    0.2100
  18   4  16  61.8400    0.5500
  19   4  16  12.9600    0.3400
  20   4  16  11.8400    0.3400
  21   4  16   1.2900    0.3000
  22   4  16  12.2800    0.5000
  23   4  16 0.620000    0.3800
   1   5  16   5.9900    0.0700
   2   5  16 0.080000    0.0600
   3   5  16   1.0200    0.0700
   4   5  16  24.6400    0.1100
   5   5  16  11.7200    0.1000
   6   5  16  40.7400    0.1500
   7   5  16  12.1500    0.1000
   8   5  16 0.440000    0.1000
   9   5  16  18.6400    0.1500
  10   5  16 0.110000    0.1400
  12   5  16 0.260000    0.1400
  13   5  16  20.2400    0.2000
  14   5  16   1.8400    0.1700
  15   5  16 0.360000    0.1900
  16   5  16   1.3100    0.2100
  17   5  16   1.3900    0.2500
  18   5  16   1.4600    0.2800
  19   5  16  50.6000    0.5300
  20   5  16  11.1300    0.3400
  22   5  16 0.560000    0.3700
  23   5  16  13.7300    0.4300
   0   6  16   3.9400    0.1100
   1   6  16  114.560    0.2800
   2   6  16  38.7300    0.1600
   3   6  16  297.740    0.6400
   4   6  16  41.3100    0.1500
   5   6  16  16.2500    0.1100
   6   6  16  95.5400    0.2800
   7   6  16   3.4400    0.1100
   8   6  16   9.6400    0.1400
   9   6  16  12.2500    0.1700
  10   6  16  80.2100    0.3600
  11   6  16  11.1200    0.1900
  12   6  16  46.7800    0.3200
  13   6  16   9.8400    0.2000
  14   6  16  42.2000    0.3000
  15   6  16  49.1300    0.3500
  16   6  16  36.0600    0.3700
  17   6  16  12.0500    0.3200
  18   6  16  24.9700    0.3800
  19   6  16 0.530000    0.3000
  20   6  16   6.9900    0.3700
  21   6  16   7.6300    0.3800
  22   6  16   9.1000    0.4200
   1   7  16  57.7900    0.2000
   2   7  16   1.2300    0.1000
   3   7  16   8.4300    0.1100
   4   7  16  26.0900    0.1500
   5   7  16   5.3900    0.1200
   6   7  16  168.490    0.5000
   7   7  16  95.3700    0.3300
   8   7  16  35.6800    0.2300
   9   7  16   3.4600    0.1700
  10   7  16   1.5800    0.1700
  11   7  16  65.8800    0.4500
  12   7  16  15.0100    0.2300
  13   7  16   3.0900    0.2000
  14   7  16  49.8200    0.3800
  15   7  16   1.0400    0.2800
  16   7  16  115.420    0.9000
  17   7  16   2.6900    0.3100
  18   7  16  77.4000    0.6100
  19   7  16   8.7700    0.3400
  20   7  16  14.4400    0.4400
  21   7  16 0.560000    0.3800
   0   8  16 0.280000    0.1600
   1   8  16  46.3900    0.2100
   2   8  16   9.2600    0.1300
   3   8  16   3.8900    0.1300
   4   8  16   1.8000    0.1300
   5   8  16   4.0400    0.1400
   6   8  16  27.5600    0.2000
   7   8  16  50.1700    0.2500
   8   8  16 0.160000    0.1500
   9   8  16   1.6900    0.1800
  10   8  16   4.6500    0.2100
  11   8  16   5.8300    0.2200
  12   8  16  23.1300    0.3400
  13   8  16   7.5000    0.2800
  14   8  16  32.3500    0.4100
  15   8  16  13.3700    0.3600
  16   8  16   1.1100    0.3100
  17   8  16  15.4700    0.3700
  19   8  16   1.6000    0.3600
  20   8  16  10.3500    0.4200
   1   9  16 0.770000    0.1300
   2   9  16  13.1500    0.1600
   3   9  16  32.1400    0.2200
   4   9  16  131.430    0.4600
   5   9  16 0.060000    0.1600
   6   9  16  188.310    0.6000
   7   9  16 0.360000    0.1600
   8   9  16   8.5700    0.1900
   9   9  16  20.4800    0.2500
  10   9  16  23.3400    0.3100
  11   9  16  19.5100    0.3200
  12   9  16   2.0000    0.3200
  13   9  16  10.5000    0.4000
  14   9  16   2.4300    0.3800
  15   9  16  12.3800    0.3600
  16   9  16   7.9900    0.3400
  17   9  16   1.5600    0.3500
  18   9  16 0.310000    0.3800
  19   9  16  35.6700    0.5800
   0  10  16  415.860    1.5500
   1  10  16   1.0500    0.1600
   2  10  16  79.4500    0.3300
   4  10  16  26.3300    0.2200
   5  10  16  24.9500    0.2300
   6  10  16   6.5500    0.1900
   7  10  16  11.4200    0.2100
   8  10  16  147.010    0.6200
   9  10  16  36.0400    0.3100
  10  10  16  66.2400    0.5100
  11  10  16   2.8900    0.4000
  12  10  16  16.3300    0.5300
  13  10  16   1.4200    0.3400
  14  10  16  10.8300    0.3600
  15  10  16 0.930000    0.3400
  17  10  16   1.0500    0.3900
  18  10  16   1.2100    0.4000
   1  11  16   7.6700    0.1900
   2  11  16  29.1900    0.2400
   3  11  16  34.8200    0.2600
   4  11  16  122.290    0.5100
   5  11  16   3.3900    0.2000
   6  11  16   2.4300    0.2100
   7  11  16 0.270000    0.2500
   8  11  16  21.5500    0.3500
  10  11  16  26.8900    0.5100
  11  11  16   1.8700    0.3400
  12  11  16  44.0300    0.4900
  13  11  16  20.1800    0.4200
  14  11  16   2.0200    0.3900
  15  11  16 0.600000    0.4300
  16  11  16   1.2500    0.4200
  17  11  16   1.6100    0.4400
   0  12  16   4.2500    0.4200
   2  12  16   2.3800    0.3000
   3  12  16  15.5700    0.3500
   4  12  16  22.7300    0.3500
   5  12  16   4.3300    0.2900
   6  12  16 0.250000    0.3300
   7  12  16 0.120000    0.2900
   8  12  16   1.7300    0.2900
   9  12  16  23.5500    0.3500
  10  12  16   4.2000    0.3100
  11  12  16  21.8000    0.4000
  13  12  16   9.3400    0.4200
  14  12  16   1.3200    0.4300
  15  12  16  11.4500    0.5000
   1  13  16 0.490000    0.2800
   2  13  16   8.2700    0.3000
   3  13  16   1.5500    0.2800
   4  13  16  77.2600    0.5200
   5  13  16  41.0300    0.4400
   6  13  16  22.4000    0.3100
   7  13  16 0.450000    0.2600
   8  13  16  54.3000    0.4800
   9  13  16   8.9900    0.3200
  10  13  16  11.3500    0.3700
  11  13  16 0.940000    0.3700
  12  13  16  21.4700    0.4600
  13  13  16   1.1800    0.4000
   0  14  16  146.070    0.9100
   2  14  16  38.3300    0.3700
   3  14  16 0.580000    0.2500
   4  14  16   3.6200    0.2700
   5  14  16 0.200000    0.2700
   6  14  16   2.7300    0.2900
   8  14  16   9.8300    0.3300
   9  14  16 0.680000    0.3200
  10  14  16  10.0200    0.3900
   1  15  16  10.2200    0.3100
   2  15  16   2.4800    0.2800
   3  15  16   1.8200    0.2800
   4  15  16  15.1200    0.3200
   5  15  16  15.0600    0.3300
   1   1  17  74.4900    0.1800
   2   1  17 0.510000    0.0600
   3   1  17  738.080    1.3800
   4   1  17   8.8500    0.0700
   5   1  17  50.2600    0.1300
   6   1  17  157.840    0.3100
   7   1  17  66.4700    0.1700
   8   1  17  15.9800    0.0900
   9   1  17  131.060    0.2900
  10   1  17   7.8200    0.0900
  11   1  17  34.4600    0.1500
  12   1  17   4.3500    0.1100
  13   1  17 0.910000    0.1100
  14   1  17 0.240000    0.1200
  15   1  17  20.4200    0.1800
  16   1  17  69.7700    0.3100
  17   1  17   1.0200    0.1700
  18   1  17   3.4300    0.2000
  19   1  17   3.0500    0.2700
  20   1  17 0.290000    0.3200
  21   1  17 0.940000    0.2500
  22   1  17   9.3500    0.3000
  23   1  17  30.4100    0.3900
  24   1  17   5.2600    0.3300
   0   2  17  868.680    2.6900
   1   2  17  405.830    0.7000
   2   2  17  58.6400    0.1500
   3   2  17  130.150    0.2700
   4   2  17  238.010    0.4700
   5   2  17  308.460    0.5600
   6   2  17  74.3700    0.1800
   7   2  17  278.360    0.5500
   8   2  17  143.300    0.3200
   9   2  17   1.7900    0.0800
  10   2  17   5.4400    0.0900
  11   2  17  21.9300    0.1400
  12   2  17  44.0500    0.2000
  13   2  17  54.0200    0.2400
  14   2  17  22.8400    0.1800
  15   2  17  21.9000    0.2000
  16   2  17 0.240000    0.1600
  17   2  17   9.9400    0.2000
  18   2  17   8.2200    0.2300
  19   2  17  10.7900    0.3200
  20   2  17 0.030000    0.3100
  21   2  17  11.4100    0.3100
  22   2  17   6.3400    0.3100
   1   3  17  248.840    0.4700
   2   3  17   3.7100    0.0600
   3   3  17   3.6200    0.0700
   4   3  17  325.460    0.6800
   5   3  17   6.6000    0.0800
   6   3  17  21.1200    0.0900
   7   3  17   6.9200    0.0700
   8   3  17  29.8900    0.1200
   9   3  17 0.740000    0.0800
  10   3  17  11.1700    0.1100
  11   3  17  11.9700    0.1300
  12   3  17  108.560    0.3600
  13   3  17   4.7200    0.1400
  14   3  17  42.5100    0.2600
  15   3  17  34.7000    0.2500
  16   3  17  47.9400    0.2800
  17   3  17   4.3500    0.1900
  18   3  17  23.0900    0.3500
  19   3  17 0.830000    0.3100
  20   3  17 0.420000    0.2900
  21   3  17 0.440000    0.2900
   0   4  17   4.4100    0.1000
   1   4  17  34.1800    0.1200
   2   4  17  31.9000    0.1100
   3   4  17   3.7100    0.0700
   4   4  17   3.9100    0.0700
   5   4  17  117.510    0.2800
   6   4  17  249.070    0.5100
   7   4  17  93.3300    0.2500
   8   4  17 0.320000    0.0800
   9   4  17  23.6300    0.1400
  10   4  17 0.690000    0.1000
  11   4  17   5.5800    0.1400
  12   4  17   9.0200    0.1500
  13   4  17  15.7900    0.1800
  14   4  17  11.3600    0.1900
  15   4  17   5.1300    0.1800
  16   4  17  21.6200    0.2200
  17   4  17  29.9000    0.3400
  18   4  17 0.520000    0.3000
  19   4  17  12.4000    0.3700
  20   4  17   6.2700    0.3200
  21   4  17   3.4600    0.3100
  22   4  17 0.300000    0.3600
  23   4  17 0.540000    0.3700
   1   5  17  260.720    0.5400
   2   5  17  96.0900    0.2400
   3   5  17  20.1200    0.1100
   4   5  17  24.5200    0.1200
   5   5  17  11.4700    0.1000
   6   5  17   2.0100    0.0900
   7   5  17  34.1900    0.1600
   8   5  17   3.7700    0.1100
   9   5  17  120.890    0.4100
  10   5  17   1.5900    0.1400
  11   5  17  102.740    0.4000
  12   5  17  67.5100    0.3700
  13   5  17  258.260    0.9800
  14   5  17  17.8600    0.2200
  15   5  17   6.2900    0.2000
  16   5  17   7.1600    0.2200
  17   5  17   1.3700    0.2600
  18   5  17  73.6500    0.5600
  19   5  17   4.5700    0.3200
  20   5  17  19.7200    0.3900
  21   5  17  13.5600    0.3900
  22   5  17   7.7600    0.4100
   0   6  17  54.6800    0.2500
   1   6  17  52.4600    0.1700
   2   6  17  70.0000    0.2100
   3   6  17  287.010    0.6700
   4   6  17  18.8600    0.1200
   5   6  17  39.2000    0.1600
   6   6  17  13.3600    0.1200
   7   6  17 0.900000    0.1200
   8   6  17  78.5800    0.3200
   9   6  17  80.6800    0.3600
  10   6  17  31.3700    0.2300
  11   6  17  12.0700    0.1900
  12   6  17 0.270000    0.1700
  13   6  17   8.9300    0.2100
  14   6  17   7.2300    0.2200
  15   6  17 0.060000    0.2400
  16   6  17   2.0300    0.2800
  17   6  17  18.5700    0.3500
  18   6  17  15.0700    0.3800
  19   6  17   3.3200    0.3300
  20   6  17 0.530000    0.3500
  21   6  17  11.6600    0.4000
  22   6  17  18.7700    0.4600
   1   7  17  34.3500    0.1600
   2   7  17   4.8900    0.1100
   3   7  17   3.9600    0.1100
   4   7  17  50.6300    0.2100
   5   7  17   1.0400    0.1200
   6   7  17   3.1400    0.1300
   7   7  17  78.5700    0.3100
   8   7  17   5.4200    0.1600
  10   7  17  16.8500    0.2100
  11   7  17   2.6900    0.1900
  12   7  17  18.8800    0.2500
  13   7  17   4.1000    0.2100
  14   7  17   2.0800    0.2500
  15   7  17 0.600000    0.3000
  16   7  17  18.0200    0.3500
  17   7  17   2.5900    0.3200
  19   7  17  11.3700    0.4800
  20   7  17   3.4900    0.3800
  21   7  17  22.1000    0.4700
   0   8  17  232.330    0.8500
   1   8  17  86.2400    0.3000
   2   8  17   6.6500    0.1300
   3   8  17  128.450    0.4200
   4   8  17  100.870    0.3700
   5   8  17  68.1300    0.3000
   6   8  17   2.0500    0.1400
   7   8  17   9.6500    0.1600
   8   8  17  98.6100    0.3900
   9   8  17  102.710    0.4600
  10   8  17  30.4000    0.2900
  11   8  17   1.3300    0.2100
  12   8  17  20.1800    0.3500
  13   8  17  21.9100    0.3300
  14   8  17   1.2500    0.2900
  15   8  17  10.5300    0.3500
  16   8  17   8.5800    0.3400
  17   8  17  40.4100    0.6300
  19   8  17   6.3700    0.3600
  20   8  17   7.7200    0.3900
   1   9  17  119.750    0.3900
   2   9  17  30.6300    0.2000
   3   9  17  125.990    0.4100
   4   9  17  43.3200    0.2500
   5   9  17  16.7500    0.1900
   6   9  17  95.4200    0.4000
   7   9  17  19.2500    0.2200
   8   9  17 0.720000    0.1800
   9   9  17  14.0300    0.2400
  10   9  17  68.2500    0.4900
  11   9  17  12.4700    0.2900
  12   9  17   6.4100    0.3400
  13   9  17  31.2600    0.5100
  14   9  17   2.4300    0.4300
  15   9  17 0.560000    0.3300
  16   9  17   1.9100    0.3400
  17   9  17   3.4200    0.3700
  18   9  17   1.6900    0.3900
  19   9  17   1.5100    0.4000
   0  10  17  11.2700    0.2500
   1  10  17   3.0200    0.1600
   2  10  17  48.3400    0.2700
   3  10  17   3.9800    0.1600
   4  10  17   1.5000    0.1600
   5  10  17   6.6600    0.1900
   6  10  17   9.7100    0.2100
   7  10  17  30.3100    0.2700
   8  10  17   1.5400    0.2000
   9  10  17   1.9200    0.2400
  10  10  17   1.9700    0.3500
  11  10  17  10.1600    0.4600
  12  10  17   2.6200    0.4100
  13  10  17   2.4800    0.3300
  14  10  17  18.3100    0.3900
  15  10  17 0.110000    0.3300
  16  10  17   5.3000    0.3800
  17  10  17 0.750000    0.4000
  18  10  17   9.5200    0.4400
   1  11  17 0.400000    0.1800
   2  11  17 0.770000    0.1800
   3  11  17   4.0400    0.1900
   4  11  17 0.250000    0.2000
   6  11  17  15.2100    0.2600
   7  11  17   4.1400    0.2900
   8  11  17 0.950000    0.2900
   9  11  17  26.9000    0.4600
  10  11  17   6.1500    0.3700
  11  11  17  50.9800    0.5800
  12  11  17  38.7800    0.4700
  13  11  17  48.2500    0.5500
  14  11  17  11.9900    0.4500
  15  11  17   8.1800    0.4000
  16  11  17  22.7300    0.6200
   0  12  17   2.5700    0.4500
   1  12  17   3.0200    0.3300
   2  12  17   5.9900    0.3300
   3  12  17 0.250000    0.3000
   4  12  17  16.2300    0.3500
   5  12  17  20.8400    0.3900
   7  12  17  68.3800    0.5900
   8  12  17   1.2300    0.2900
   9  12  17   5.1600    0.2900
  10  12  17   2.8200    0.3100
  11  12  17 0.920000    0.3400
  12  12  17 0.630000    0.3600
  13  12  17 0.530000    0.4100
  14  12  17  26.9900    0.5200
   1  13  17 0.730000    0.2700
   2  13  17  16.8400    0.3100
   3  13  17   8.7100    0.2700
   4  13  17   1.5700    0.2500
   5  13  17   2.5600    0.2500
   6  13  17 0.860000    0.2600
   7  13  17  12.7600    0.3000
   8  13  17  15.6100    0.3300
   9  13  17 0.350000    0.3100
  10  13  17  17.0400    0.4100
  11  13  17   4.4100    0.4000
  12  13  17   2.3500    0.4000
   0  14  17 0.480000    0.3700
   1  14  17 0.220000    0.2700
   2  14  17  20.8900    0.3200
   3  14  17 0.400000    0.2600
   4  14  17   2.4600    0.2700
   5  14  17  46.4500    0.4700
   6  14  17  61.8100    0.5100
   7  14  17   7.2700    0.3000
   8  14  17   1.0400    0.3000
   9  14  17   1.0900    0.3300
   1  15  17  29.2000    0.3600
   2  15  17   2.1100    0.2800
   3  15  17  15.9100    0.3300
   4  15  17  17.0700    0.3300
   0   0  18 0.410000    0.1300
   1   0  18  173.090    0.5000
   2   0  18  113.630    0.3800
   3   0  18  33.2000    0.1700
   4   0  18   9.7800    0.0900
   5   0  18   2.1200    0.0800
   6   0  18  69.0100    0.2300
   7   0  18   2.5500    0.0800
   8   0  18  131.240    0.4100
   9   0  18  566.090    1.5700
  10   0  18  109.280    0.3700
  11   0  18  25.1900    0.1800
  12   0  18  199.500    0.7200
  13   0  18   2.9200    0.1800
  14   0  18  45.9200    0.3300
  15   0  18  124.470    0.6000
  16   0  18  68.3600    0.4300
  17   0  18  82.4700    0.4900
  18   0  18   8.0600    0.3200
  19   0  18  47.9000    0.6300
  20   0  18  112.110    1.1900
  21   0  18 0.430000    0.3700
  22   0  18  16.7800    0.4700
  23   0  18   8.5700    0.4500
   1   1  18   9.4700    0.0700
   2   1  18  22.5900    0.0900
   3   1  18  11.0600    0.0800
   4   1  18   1.2700    0.0500
   5   1  18  27.2500    0.1000
   6   1  18  32.7400    0.1200
   7   1  18   1.3700    0.0600
   8   1  18  22.6800    0.1100
   9   1  18  42.4700    0.1500
  10   1  18  24.5100    0.1200
  11   1  18  94.4400    0.2700
  12   1  18  12.1800    0.1300
  13   1  18  51.1200    0.2400
  14   1  18  48.7500    0.2400
  15   1  18  51.4500    0.2600
  16   1  18  54.4800    0.3000
  17   1  18   2.7600    0.1700
  18   1  18  14.9900    0.2400
  19   1  18   2.0700    0.3000
  20   1  18   7.4400    0.3100
  21   1  18   3.4300    0.2700
  22   1  18   1.2100    0.2900
  23   1  18   5.4600    0.3200
   0   2  18  310.230    0.8000
   1   2  18 0.770000    0.0500
   2   2  18  38.1600    0.1200
   3   2  18  167.540    0.3600
   4   2  18  132.690    0.3000
   5   2  18  64.1300    0.1800
   6   2  18  34.2000    0.1200
   7   2  18  66.4800    0.1800
   8   2  18   7.1600    0.0800
   9   2  18  146.720    0.3500
  10   2  18  75.9700    0.2300
  11   2  18  41.3400    0.1900
  12   2  18 0.800000    0.1200
  13   2  18  34.3300    0.2100
  14   2  18   6.1500    0.1600
  15   2  18 0.360000    0.1600
  16   2  18   8.5100    0.2000
  17   2  18  12.5900    0.2200
  18   2  18 0.350000    0.2300
  19   2  18 0.260000    0.3300
  20   2  18  21.9500    0.3700
  21   2  18   6.9200    0.2800
  22   2  18   3.3000    0.3000
  23   2  18 0.210000    0.3200
   1   3  18  838.030    1.5500
   2   3  18  79.2700    0.2000
   3   3  18  22.8900    0.1100
   4   3  18  54.2300    0.1700
   5   3  18  22.1100    0.1100
   6   3  18  110.360    0.2600
   7   3  18  224.440    0.4600
   8   3  18  286.600    0.6000
   9   3  18   1.1200    0.0900
  10   3  18  11.7000    0.1300
  11   3  18  61.8800    0.2500
  12   3  18  11.7400    0.1500
  13   3  18  22.6300    0.1900
  14   3  18   1.0500    0.1500
  15   3  18 0.100000    0.1600
  16   3  18  45.4400    0.3200
  17   3  18  21.7400    0.2700
  18   3  18  28.1800    0.3900
  19   3  18 0.170000    0.3300
  20   3  18  12.7100    0.3200
  21   3  18  12.2400    0.3200
  23   3  18 0.860000    0.3500
   0   4  18  11.2300    0.1200
   1   4  18  406.960    0.8000
   2   4  18   5.7400    0.0700
   3   4  18  117.310    0.2800
   4   4  18  250.880    0.5400
   5   4  18  51.3800    0.1700
   6   4  18  166.770    0.3800
   7   4  18  135.370    0.3500
   8   4  18  34.4400    0.1600
   9   4  18 0.230000    0.1000
  10   4  18  92.8700    0.3100
  11   4  18 0.950000    0.1300
  12   4  18  42.2100    0.2300
  13   4  18 0.030000    0.1500
  14   4  18  10.6500    0.1900
  15   4  18  147.810    0.5500
  16   4  18  28.2500    0.2600
  17   4  18 0.160000    0.2300
  18   4  18  12.9100    0.3400
  19   4  18 0.400000    0.3100
  20   4  18  29.4100    0.3800
  21   4  18 0.470000    0.3100
  22   4  18  50.2800    0.5800
  23   4  18   1.4200    0.3800
   1   5  18 0.560000    0.0700
   2   5  18   1.5300    0.0700
   3   5  18  165.590    0.3700
   4   5  18  122.870    0.3000
   5   5  18  36.6200    0.1500
   6   5  18   1.3500    0.0900
   7   5  18 0.060000    0.1000
   8   5  18   4.9200    0.1200
   9   5  18   1.3200    0.1300
  10   5  18  20.3600    0.1800
  11   5  18   8.0000    0.1700
  12   5  18  42.5400    0.2600
  13   5  18   6.8500    0.1800
  14   5  18   1.4100    0.1900
  15   5  18   9.4900    0.2200
  16   5  18 0.010000    0.2200
  17   5  18   4.6700    0.2800
  18   5  18   9.6800    0.3600
  19   5  18   5.0700    0.3100
  20   5  18  12.3700    0.3500
  21   5  18  27.4800    0.4800
  22   5  18   2.4500    0.3800
   0   6  18  84.4800    0.3400
   1   6  18  54.9400    0.2000
   2   6  18  21.3800    0.1200
   3   6  18 0.710000    0.0900
   4   6  18  138.540    0.3900
   5   6  18   3.0600    0.1000
   6   6  18 0.200000    0.1100
   7   6  18  11.6700    0.1500
   8   6  18  100.440    0.4000
   9   6  18  85.7500    0.3900
  10   6  18  123.120    0.5000
  11   6  18  22.7100    0.2300
  12   6  18  41.0100    0.2700
  13   6  18   7.0300    0.2000
  14   6  18   3.4300    0.2100
  15   6  18  124.450    0.6400
  16   6  18   6.9200    0.3100
  17   6  18  29.9200    0.5000
  18   6  18 0.580000    0.2900
  19   6  18  16.8800    0.3600
  21   6  18   1.2000    0.3800
   1   7  18  27.4500    0.1500
   2   7  18  20.4200    0.1400
   3   7  18  70.5800    0.2600
   4   7  18  89.3500    0.3000
   5   7  18  12.8900    0.1500
   6   7  18  190.560    0.5700
   7   7  18   1.7700    0.1400
   8   7  18  95.1400    0.3900
   9   7  18  11.7700    0.2000
  10   7  18 0.930000    0.1800
  11   7  18  110.670    0.5100
  12   7  18   1.9500    0.2000
  13   7  18  91.0400    0.5900
  14   7  18  15.2900    0.2900
  15   7  18  29.7700    0.5400
  16   7  18   3.0500    0.3200
  17   7  18   6.7400    0.3100
  18   7  18  20.9600    0.3800
  19   7  18   2.7100    0.3500
  20   7  18  23.4700    0.5000
  21   7  18   1.4700    0.4100
   0   8  18  14.5900    0.2100
   1   8  18   2.3800    0.1300
   2   8  18  36.9700    0.2000
   3   8  18  27.0800    0.1800
   4   8  18   6.7200    0.1500
   5   8  18   5.5100    0.1500
   6   8  18   9.0800    0.1600
   7   8  18   1.0300    0.1500
   8   8  18   6.7700    0.1800
   9   8  18  37.2200    0.2900
  10   8  18  18.3800    0.2500
  11   8  18   2.8800    0.2300
  12   8  18  22.4900    0.3100
  13   8  18   2.4100    0.2700
  14   8  18   9.7800    0.3400
  15   8  18 0.050000    0.3300
  16   8  18   6.0400    0.3300
  17   8  18  18.5600    0.3700
  18   8  18 0.020000    0.3400
  19   8  18   4.9900    0.3900
  20   8  18   3.0700    0.3800
   1   9  18  55.8700    0.2600
   2   9  18  10.3900    0.1600
   3   9  18  28.3000    0.1900
   4   9  18  29.5900    0.2300
   5   9  18  37.2100    0.2500
   6   9  18  10.7400    0.2000
   7   9  18  18.9900    0.2200
   8   9  18   1.4700    0.1900
   9   9  18 0.010000    0.2200
  10   9  18  41.0400    0.3800
  11   9  18  63.2400    0.5400
  12   9  18  14.1200    0.4500
  13   9  18   8.6400    0.4200
  14   9  18   5.4100    0.3500
  15   9  18   3.0300    0.3200
  16   9  18   2.6400    0.3500
  17   9  18   5.8600    0.3800
  18   9  18   1.2900    0.3700
   0  10  18   6.5200    0.2400
   1  10  18  89.0000    0.3700
   2  10  18   7.4200    0.1700
   3  10  18  112.430    0.4400
   4  10  18  15.8400    0.2000
   5  10  18  21.5500    0.2300
   6  10  18   7.2900    0.2100
   7  10  18   1.8000    0.2000
   8  10  18  11.0300    0.2400
   9  10  18  24.2000    0.3700
  10  10  18  71.2300    0.8400
  11  10  18   1.2700    0.4100
  12  10  18  48.9000    0.5600
  13  10  18   4.3300    0.3300
  14  10  18   2.2800    0.3300
  15  10  18  34.8600    0.4800
  16  10  18   1.0300    0.3800
  17  10  18   2.2400    0.4000
   1  11  18  28.7500    0.2700
   2  11  18 0.890000    0.1900
   3  11  18   3.0900    0.2000
   4  11  18 0.800000    0.2100
   5  11  18   6.4800    0.2200
   6  11  18  14.3700    0.2800
   7  11  18   3.1400    0.2900
   8  11  18  11.5300    0.4000
   9  11  18   4.5600    0.3600
  10  11  18   3.9600    0.3400
  11  11  18   5.1000    0.3200
  12  11  18   1.2600    0.3400
  13  11  18  21.7900    0.4400
  14  11  18  10.5000    0.4400
  15  11  18 0.250000    0.3800
  16  11  18  23.7700    0.6100
   0  12  18   4.0100    0.4000
   2  12  18 0.860000    0.2800
   3  12  18   2.4900    0.2800
   4  12  18  13.5200    0.3600
   5  12  18   2.0300    0.3200
   6  12  18 0.080000    0.2900
   7  12  18  17.2500    0.3300
   8  12  18 0.840000    0.2700
   9  12  18  23.3900    0.3600
  10  12  18 0.180000    0.3200
  11  12  18   8.3900    0.3700
  12  12  18   1.2100    0.3900
  13  12  18   1.5100    0.4100
  14  12  18   1.3400    0.4200
   1  13  18  75.7100    0.6200
   2  13  18  17.5500    0.3000
   3  13  18   2.1400    0.2500
   4  13  18  17.5800    0.3100
   5  13  18 0.680000    0.2500
   6  13  18   6.9100    0.2700
   7  13  18   2.1800    0.2700
   8  13  18   5.2400    0.2800
   9  13  18   1.1000    0.3100
  10  13  18   1.9300    0.3700
  11  13  18  17.8700    0.4600
  12  13  18 0.270000    0.4300
   0  14  18  19.3400    0.4600
   1  14  18  10.7500    0.2900
   2  14  18  26.4200    0.3300
   3  14  18   1.4000    0.2700
   4  14  18   1.8000    0.2800
   5  14  18   3.2500    0.2900
   6  14  18   4.4200    0.2900
   7  14  18  37.4300    0.3900
   8  14  18   1.3100    0.3000
   1  15  18  21.3700    0.3400
   2  15  18   1.2200    0.2900
   1   1  19  658.010    1.2000
   2   1  19  39.3500    0.1300
   3   1  19  243.280    0.5100
   4   1  19  43.3000    0.1600
   5   1  19  136.280    0.3000
   6   1  19  947.560    1.7500
   7   1  19  56.0100    0.1600
   8   1  19  28.3800    0.1200
   9   1  19   3.4700    0.0800
  10   1  19 0.270000    0.0900
  11   1  19 0.100000    0.1000
  12   1  19   8.2600    0.1300
  13   1  19  67.7200    0.3100
  14   1  19  29.8500    0.2000
  15   1  19   4.4800    0.1600
  16   1  19  50.8500    0.3000
  17   1  19  21.9900    0.2300
  18   1  19  16.1400    0.2700
  20   1  19  42.8300    0.4600
  21   1  19   3.9200    0.2700
  22   1  19   1.7800    0.2900
  23   1  19   3.2600    0.3200
   1   2  19  30.9600    0.1200
   2   2  19  33.9200    0.1300
   3   2  19  295.120    0.6900
   4   2  19  190.380    0.4500
   5   2  19  108.010    0.2900
   6   2  19   1.5800    0.0700
   7   2  19  159.350    0.3600
   8   2  19  62.5800    0.1900
   9   2  19   7.5500    0.1000
  10   2  19  403.850    0.9000
  11   2  19  19.1200    0.1500
  12   2  19   3.4200    0.1300
  13   2  19  38.6100    0.2300
  14   2  19  40.5600    0.2400
  15   2  19   6.7200    0.1800
  16   2  19   1.2800    0.1800
  17   2  19   3.8500    0.2100
  18   2  19   1.0000    0.2600
  19   2  19   8.2800    0.3600
  20   2  19  44.8300    0.4900
  21   2  19 0.510000    0.2700
  22   2  19  25.9200    0.3700
  23   2  19  19.9800    0.3900
   1   3  19   1.5600    0.0600
   2   3  19  18.8700    0.1000
   3   3  19   6.4300    0.0800
   4   3  19  47.6000    0.1600
   5   3  19  58.0700    0.1800
   6   3  19  51.3000    0.1700
   7   3  19  23.1300    0.1200
   8   3  19 0.890000    0.0800
   9   3  19  11.5300    0.1200
  10   3  19  37.1300    0.2100
  11   3  19  21.9600    0.1700
  12   3  19  40.9500    0.2300
  14   3  19   3.7400    0.1600
  15   3  19   7.7600    0.1900
  16   3  19  24.6600    0.2500
  17   3  19   3.4400    0.2400
  18   3  19  19.5500    0.3300
  19   3  19 0.140000    0.3100
  20   3  19 0.160000    0.2800
  21   3  19 0.150000    0.2900
  22   3  19 0.480000    0.3200
  23   3  19   1.7300    0.3500
   0   4  19   1.2800    0.1000
   1   4  19  113.400    0.2800
   2   4  19  156.860    0.3400
   3   4  19  112.590    0.2800
   4   4  19  258.090    0.5800
   5   4  19   2.3900    0.0900
   6   4  19   1.3800    0.0800
   7   4  19   2.6700    0.0900
   8   4  19  14.4200    0.1300
   9   4  19   8.6700    0.1300
  10   4  19  259.540    0.7200
  11   4  19  35.6700    0.2200
  12   4  19 0.070000    0.1500
  13   4  19  13.9600    0.1800
  14   4  19  20.1400    0.2300
  15   4  19  30.7200    0.2700
  16   4  19   9.4300    0.2200
  17   4  19   1.1400    0.2600
  18   4  19 0.630000    0.3300
  19   4  19   1.2800    0.2800
  21   4  19 0.230000    0.3100
  22   4  19 0.520000    0.3400
   1   5  19  81.6600    0.2300
   2   5  19   5.5000    0.0800
   3   5  19   1.3500    0.0800
   4   5  19  121.370    0.3100
   5   5  19  48.2200    0.1900
   6   5  19  378.040    0.9000
   7   5  19  21.1900    0.1500
   8   5  19  159.720    0.5100
   9   5  19  23.4900    0.1800
  10   5  19  186.440    0.6800
  11   5  19  40.4700    0.3500
  12   5  19  45.3600    0.2900
  13   5  19  53.4500    0.3100
  14   5  19   1.7800    0.1900
  15   5  19   9.8700    0.2400
  16   5  19  64.7000    0.5100
  17   5  19 0.760000    0.2900
  18   5  19  41.1900    0.5000
  19   5  19  11.0100    0.3300
  20   5  19  14.5800    0.4100
  21   5  19   4.1600    0.3700
  22   5  19   1.9800    0.3800
   0   6  19  259.560    0.9100
   1   6  19   2.2300    0.1000
   2   6  19   6.5500    0.1000
   3   6  19  84.4400    0.2700
   4   6  19  11.5600    0.1200
   5   6  19  211.440    0.5500
   6   6  19  45.5700    0.2200
   7   6  19   1.4200    0.1400
   8   6  19  26.6900    0.2100
   9   6  19  51.7500    0.2800
  10   6  19  27.5300    0.2400
  11   6  19   6.2500    0.1800
  12   6  19  57.9400    0.4000
  13   6  19 0.350000    0.2000
  14   6  19  50.1300    0.3700
  15   6  19   2.1400    0.2600
  16   6  19   2.4400    0.2900
  17   6  19 0.370000    0.3100
  18   6  19   7.1200    0.3100
  19   6  19   3.2200    0.3200
  20   6  19  19.1900    0.4300
  21   6  19 0.230000    0.3800
   1   7  19  10.9500    0.1200
   2   7  19 0.120000    0.1100
   3   7  19  10.8500    0.1300
   4   7  19 0.820000    0.1200
   5   7  19  19.0900    0.1700
   6   7  19  33.4600    0.2000
   7   7  19  55.7100    0.2800
   8   7  19 0.340000    0.1600
   9   7  19  107.080    0.4700
  10   7  19   3.1800    0.1900
  11   7  19   4.4300    0.2100
  12   7  19  63.3100    0.4100
  13   7  19  33.2000    0.3200
  14   7  19   1.4700    0.2600
  15   7  19   8.0000    0.3400
  16   7  19   3.0500    0.3200
  17   7  19 0.390000    0.3000
  18   7  19   2.7600    0.3200
  19   7  19  21.2800    0.5000
  20   7  19   2.1700    0.3600
   0   8  19  189.450    0.7700
   1   8  19   1.4600    0.1300
   2   8  19  32.6700    0.1900
   3   8  19   7.4600    0.1400
   4   8  19  62.1400    0.2800
   5   8  19  18.6200    0.1800
   6   8  19   3.3200    0.1500
   7   8  19   3.8500    0.1600
   8   8  19  87.5700    0.3900
   9   8  19 0.360000    0.2000
  10   8  19  83.7400    0.4500
  11   8  19  30.6100    0.3500
  12   8  19   6.8500    0.2800
  13   8  19  37.0400    0.3900
  14   8  19  27.0700    0.4600
  15   8  19   1.1900    0.3000
  16   8  19   3.7600    0.3000
  17   8  19  27.9400    0.4700
  18   8  19   8.5300    0.3700
  19   8  19   4.3100    0.3800
   1   9  19  43.8700    0.2400
   2   9  19 0.140000    0.1400
   3   9  19 0.240000    0.1400
   4   9  19  42.4500    0.2500
   5   9  19  15.6000    0.2100
   6   9  19  121.320    0.4800
   7   9  19  62.5900    0.3400
   8   9  19  63.0400    0.3800
  10   9  19   7.8000    0.3000
  11   9  19 0.310000    0.3300
  12   9  19   1.0100    0.3500
  13   9  19   1.4900    0.3500
  14   9  19  11.8200    0.3500
  15   9  19   7.2900    0.3600
  16   9  19  23.8000    0.5700
  17   9  19   2.7700    0.3900
  18   9  19  10.5100    0.4200
   0  10  19 0.630000    0.2300
   1  10  19   2.5300    0.1700
   2  10  19   7.8700    0.1800
   3  10  19   7.5900    0.1800
   4  10  19 0.610000    0.1700
   5  10  19   3.5100    0.1900
   6  10  19   6.0200    0.2200
   7  10  19 0.310000    0.2100
   8  10  19   7.6900    0.2600
   9  10  19  18.4400    0.4100
  10  10  19 0.120000    0.4100
  11  10  19  31.5400    0.5300
  12  10  19   9.7700    0.3500
  13  10  19   2.3500    0.3300
  14  10  19 0.590000    0.3200
  16  10  19   8.1700    0.4000
  17  10  19   4.6900    0.4100
   1  11  19 0.470000    0.2000
   2  11  19   1.9700    0.2100
   3  11  19   3.7900    0.2100
   4  11  19 0.040000    0.2100
   5  11  19 0.450000    0.2200
   6  11  19  98.0800    0.5500
   7  11  19   3.7700    0.2900
   8  11  19  18.5800    0.3900
   9  11  19  21.6800    0.4200
  10  11  19 0.050000    0.3300
  11  11  19   8.7200    0.3500
  12  11  19  30.6500    0.4700
  13  11  19  31.0900    0.4800
  14  11  19   2.3100    0.3700
  15  11  19   3.7100    0.3900
   0  12  19 0.200000    0.4100
   1  12  19   1.5900    0.2800
   2  12  19  15.6200    0.3200
   3  12  19  27.1900    0.3700
   4  12  19  24.8300    0.4100
   5  12  19  12.2300    0.3400
   6  12  19   1.1300    0.2800
   7  12  19   8.8900    0.2900
   8  12  19  19.3700    0.3200
   9  12  19  11.3500    0.3400
  10  12  19  43.7300    0.5500
  11  12  19 0.960000    0.3700
  12  12  19  20.3800    0.5800
  13  12  19  26.7100    0.5200
   1  13  19  28.1100    0.3100
   2  13  19   1.0400    0.2400
   3  13  19  15.5300    0.2700
   4  13  19  18.7000    0.2800
   5  13  19   3.1400    0.2600
   6  13  19   8.0700    0.2700
   7  13  19  14.0300    0.3000
   8  13  19 0.720000    0.2800
   9  13  19  18.6500    0.3600
  10  13  19   1.2300    0.3500
  11  13  19 0.090000    0.3800
   0  14  19   6.1400    0.3900
   1  14  19  19.3600    0.3100
   2  14  19  27.7700    0.3500
   3  14  19 0.430000    0.2700
   4  14  19  40.4500    0.4600
   5  14  19   8.3900    0.2900
   6  14  19   6.6600    0.2900
   7  14  19 0.240000    0.3100
   8  14  19   6.1100    0.3300
   0   0  20  1247.40    4.9000
   1   0  20  10.9600    0.1300
   2   0  20  32.6400    0.2100
   3   0  20  734.310    2.3200
   4   0  20  330.820    1.0500
   5   0  20  517.990    2.3400
   6   0  20  60.6500    0.2900
   7   0  20  30.1200    0.2000
   8   0  20  77.5300    0.2900
   9   0  20  144.810    0.5100
  10   0  20  91.5300    0.4200
  11   0  20  61.4200    0.3400
  12   0  20 0.400000    0.1700
  13   0  20  57.9200    0.3600
  14   0  20   7.9500    0.2200
  15   0  20  79.8100    0.5000
  16   0  20  79.8400    0.5200
  17   0  20  21.2500    0.3400
  18   0  20  25.2600    0.4700
  19   0  20   9.6200    0.4500
  20   0  20 0.080000    0.3500
  21   0  20   8.4500    0.3900
  22   0  20   6.8000    0.4500
  23   0  20   7.1100    0.4500
   1   1  20  297.720    0.6400
   2   1  20   2.3500    0.0700
   3   1  20  21.0500    0.1100
   4   1  20   7.2600    0.0800
   5   1  20 0.040000    0.0700
   6   1  20  147.640    0.3500
   7   1  20  111.140    0.2700
   8   1  20  23.7500    0.1200
   9   1  20  77.1800    0.2400
  10   1  20  51.9600    0.2100
  11   1  20  72.3900    0.2600
  12   1  20   2.1500    0.1300
  13   1  20  13.4200    0.1600
  14   1  20   5.6900    0.1500
  15   1  20 0.140000    0.1600
  16   1  20  13.5200    0.2000
  17   1  20  15.9700    0.2300
  18   1  20   1.9500    0.2700
  20   1  20   8.9500    0.2900
  21   1  20  14.0900    0.3100
  22   1  20   1.1800    0.3000
  23   1  20   1.8800    0.3100
   0   2  20  352.470    0.9900
   1   2  20   8.3700    0.0900
   2   2  20   3.1600    0.0800
   3   2  20  55.0500    0.1900
   4   2  20  194.310    0.5400
   5   2  20   8.5600    0.0900
   6   2  20  18.5300    0.1100
   7   2  20  12.3400    0.1000
   8   2  20   1.1500    0.0900
   9   2  20  71.6200    0.2400
  10   2  20  11.1300    0.1300
  11   2  20   2.8000    0.1300
  12   2  20  24.5000    0.1800
  13   2  20   6.8500    0.1600
  14   2  20   7.8200    0.1700
  15   2  20   2.0500    0.1700
  16   2  20 0.580000    0.1800
  17   2  20 0.800000    0.2200
  18   2  20   1.5000    0.2800
  19   2  20   4.1200    0.3300
  20   2  20  19.9700    0.3200
  21   2  20  15.5900    0.3100
  22   2  20   4.0400    0.3100
  23   2  20   1.2900    0.3300
   1   3  20  544.640    1.6800
   2   3  20  111.320    0.3100
   3   3  20   1.1100    0.0700
   4   3  20  154.040    0.3600
   5   3  20  15.6600    0.1000
   6   3  20  123.930    0.3300
   7   3  20  14.8500    0.1100
   8   3  20  22.0600    0.1400
   9   3  20   1.6600    0.1200
  10   3  20  54.8000    0.2500
  11   3  20  213.240    0.6200
  12   3  20   3.0700    0.1500
  13   3  20  39.7800    0.2500
  14   3  20  17.8200    0.2100
  15   3  20  26.7800    0.2400
  16   3  20  12.9200    0.2300
  17   3  20   2.3400    0.2500
  18   3  20 0.760000    0.3000
  19   3  20   1.8500    0.3000
  20   3  20  12.4100    0.3000
  21   3  20  19.9300    0.3500
  22   3  20   1.4600    0.3300
   0   4  20  67.2700    0.2700
   1   4  20  29.2600    0.1300
   2   4  20   1.4000    0.0700
   3   4  20  77.3500    0.2100
   4   4  20  33.1300    0.1500
   5   4  20  193.510    0.4800
   6   4  20  121.180    0.3200
   7   4  20  40.1600    0.1800
   8   4  20  63.5100    0.2600
   9   4  20   4.3700    0.1400
  11   4  20   6.7600    0.1700
  12   4  20 0.040000    0.1500
  13   4  20 0.540000    0.1600
  14   4  20 0.610000    0.1900
  15   4  20  60.5400    0.3600
  16   4  20   1.2600    0.2400
  17   4  20   3.7700    0.2900
  18   4  20 0.240000    0.3100
  19   4  20  35.2800    0.4000
  20   4  20   8.5600    0.3000
  21   4  20   2.7100    0.3200
  22   4  20  29.0900    0.4700
   1   5  20   1.8100    0.0800
   2   5  20   3.2700    0.0800
   3   5  20   7.4300    0.1000
   4   5  20  16.8200    0.1300
   5   5  20   7.8000    0.1200
   6   5  20  83.0300    0.2900
   7   5  20   2.1800    0.1300
   8   5  20  20.1100    0.1800
   9   5  20  21.3300    0.1800
  10   5  20  80.5600    0.3400
  11   5  20  38.7400    0.2600
  12   5  20  28.2600    0.2600
  13   5  20  17.2400    0.2400
  14   5  20   2.9800    0.2000
  15   5  20   2.3700    0.2300
  16   5  20   8.2900    0.3000
  17   5  20  14.5500    0.3600
  18   5  20  19.4300    0.3500
  20   5  20   5.2300    0.3300
  21   5  20 0.270000    0.3500
   0   6  20  23.1400    0.2100
   1   6  20  137.120    0.3900
   2   6  20   1.1800    0.1000
   3   6  20  143.350    0.4100
   4   6  20   9.3400    0.1300
   5   6  20  117.320    0.3800
   6   6  20 0.070000    0.1300
   7   6  20  45.8400    0.2500
   8   6  20  39.1200    0.2700
   9   6  20  31.5900    0.2500
  10   6  20  46.7100    0.3300
  11   6  20  12.0800    0.2000
  12   6  20  13.5600    0.2200
  13   6  20 0.260000    0.2000
  14   6  20  10.5600    0.2600
  15   6  20  121.780    1.0500
  16   6  20   5.7200    0.3200
  17   6  20 0.490000    0.2800
  18   6  20   1.0700    0.3100
  19   6  20  21.2400    0.4000
  20   6  20   5.0500    0.3700
  21   6  20 0.360000    0.3800
   1   7  20  391.590    0.9500
   2   7  20  15.6400    0.1400
   3   7  20  100.440    0.3300
   4   7  20   3.1900    0.1300
   5   7  20  10.4500    0.1400
   6   7  20   1.6900    0.1400
   7   7  20  37.7000    0.2400
   8   7  20   3.4700    0.1700
   9   7  20  36.0400    0.2700
  10   7  20  33.7100    0.2800
  11   7  20  104.010    0.5800
  12   7  20  59.3500    0.4700
  13   7  20 0.150000    0.2300
  14   7  20   3.8600    0.3000
  15   7  20  57.9000    0.5500
  16   7  20  20.7000    0.4500
  17   7  20   3.0000    0.3100
  18   7  20 0.260000    0.3100
  19   7  20   5.2800    0.3500
  20   7  20   4.1300    0.3700
   0   8  20  13.9400    0.2200
   1   8  20   8.8600    0.1400
   2   8  20   1.6700    0.1300
   3   8  20   6.9600    0.1400
   4   8  20  11.0300    0.1600
   5   8  20  97.9600    0.4700
   6   8  20  39.9500    0.2400
   7   8  20  61.3500    0.3100
   8   8  20  21.6200    0.2600
  10   8  20   8.0200    0.2400
  11   8  20 0.440000    0.2400
  12   8  20 0.090000    0.2500
  13   8  20   1.1600    0.2900
  14   8  20  17.0000    0.3800
  15   8  20 0.820000    0.3100
  16   8  20   1.2900    0.3100
  17   8  20 0.410000    0.3400
  18   8  20   2.4100    0.3400
  19   8  20 0.310000    0.3500
   1   9  20  45.0300    0.2500
   2   9  20   6.5600    0.1600
   3   9  20 0.630000    0.1500
   4   9  20   2.7000    0.1600
   5   9  20   8.6600    0.1900
   6   9  20   7.2700    0.2000
   7   9  20  17.1300    0.2300
   8   9  20 0.740000    0.2100
   9   9  20   7.4500    0.2600
  10   9  20   5.2400    0.3400
  11   9  20  34.0100    0.6500
  12   9  20   1.8600    0.4000
  13   9  20   7.6400    0.3500
  14   9  20 0.090000    0.3100
  15   9  20  28.2800    0.6300
  16   9  20  26.5500    0.4700
  17   9  20   5.8600    0.4000
  18   9  20 0.780000    0.3800
   0  10  20  53.7600    0.4200
   1  10  20   1.0700    0.1700
   2  10  20 0.270000    0.1700
   3  10  20  39.8400    0.2700
   4  10  20  36.4500    0.2600
   5  10  20  97.1000    0.4500
   6  10  20   1.1300    0.2100
   7  10  20  20.4500    0.2800
   8  10  20   4.0200    0.3000
   9  10  20  46.0200    0.6000
  10  10  20   4.7600    0.4600
  11  10  20   1.8200    0.3400
  12  10  20   2.7800    0.3300
  13  10  20   9.1900    0.3500
  14  10  20   5.1800    0.3400
  15  10  20  31.2100    0.5500
  16  10  20   1.1500    0.3800
  17  10  20  19.1500    0.4500
   1  11  20  28.9900    0.3200
   2  11  20   8.1300    0.2500
   3  11  20   1.2000    0.2200
   4  11  20   7.8900    0.2500
   5  11  20  17.2900    0.2900
   6  11  20   8.6100    0.2900
   7  11  20   6.4200    0.2900
   8  11  20  15.4300    0.3900
   9  11  20  74.7500    0.5800
  10  11  20  13.3100    0.3700
  11  11  20   5.0400    0.3500
  12  11  20   7.7700    0.3600
  13  11  20   8.6400    0.3900
  14  11  20   8.8500    0.4300
  15  11  20 0.000000    0.3600
   0  12  20 0.180000    0.3700
   1  12  20 0.850000    0.2700
   2  12  20 0.040000    0.3000
   3  12  20 0.620000    0.3100
   4  12  20   4.3000    0.3100
   5  12  20   1.6100    0.2800
   6  12  20  18.2400    0.3400
   7  12  20 0.510000    0.2600
   8  12  20   1.9700    0.2800
   9  12  20  23.3900    0.3900
  10  12  20   1.4400    0.3300
  11  12  20 0.330000    0.3700
  13  12  20 0.670000    0.4100
   1  13  20  35.9700    0.4000
   2  13  20   6.0000    0.2600
   3  13  20 0.010000    0.2500
   4  13  20   8.7800    0.2600
   5  13  20  13.9000    0.2900
   6  13  20  16.3300    0.3100
   7  13  20   9.2600    0.3100
   8  13  20 0.380000    0.3000
   9  13  20   5.9600    0.3400
  10  13  20  19.0100    0.4200
   0  14  20  21.0700    0.4900
   1  14  20 0.910000    0.2900
   2  14  20  15.1000    0.3200
   3  14  20   9.7800    0.3000
   4  14  20   2.2700    0.3000
   5  14  20  22.7300    0.4400
   6  14  20   8.1900    0.3000
   1   1  21 0.090000    0.0700
   2   1  21  231.090    0.5300
   3   1  21  55.2000    0.1700
   4   1  21  27.5200    0.1500
   5   1  21  35.9700    0.1900
   6   1  21  158.900    0.4100
   7   1  21  20.5500    0.1300
   8   1  21  15.8500    0.1200
   9   1  21  33.1300    0.1700
  10   1  21  10.9800    0.1300
  11   1  21   2.4300    0.1300
  12   1  21   2.0600    0.1300
  13   1  21 0.810000    0.1400
  14   1  21 0.140000    0.1500
  15   1  21   1.1600    0.1600
  16   1  21  73.4600    0.3500
  17   1  21  17.3700    0.2600
  18   1  21  44.6900    0.4300
  19   1  21   2.0100    0.2900
  20   1  21  36.9500    0.3900
  21   1  21   3.3400    0.3000
  22   1  21  12.9900    0.3500
   0   2  21   8.3800    0.1200
   1   2  21 0.660000    0.0800
   2   2  21  109.290    0.2900
   3   2  21  54.8800    0.1900
   4   2  21  216.960    0.5400
   5   2  21  62.3000    0.2000
   6   2  21  14.1900    0.1300
   7   2  21  19.5400    0.1200
   8   2  21   4.5100    0.1100
   9   2  21   2.6400    0.1100
  10   2  21  109.340    0.3700
  11   2  21 0.210000    0.1200
  12   2  21  141.620    0.4600
  13   2  21   1.7800    0.1500
  14   2  21  129.060    0.4600
  15   2  21   6.5100    0.1900
  16   2  21  17.6500    0.2400
  17   2  21  30.2000    0.4300
  18   2  21   6.2300    0.3100
  19   2  21   9.0300    0.3100
  20   2  21  57.9000    0.5300
  21   2  21   7.2900    0.3100
  22   2  21   2.6800    0.3100
   1   3  21  28.9800    0.1500
   3   3  21  85.9500    0.2500
   4   3  21  14.3500    0.1100
   5   3  21   4.5900    0.0900
   6   3  21  30.6800    0.1500
   7   3  21   1.2100    0.1000
   8   3  21  99.3200    0.3400
   9   3  21  70.8000    0.3300
  10   3  21  13.2500    0.1600
  12   3  21  10.7800    0.1700
  13   3  21 0.190000    0.1600
  14   3  21   4.4300    0.1900
  15   3  21   4.0300    0.2000
  16   3  21  34.3400    0.3100
  17   3  21   5.0900    0.3100
  18   3  21 0.070000    0.3000
  19   3  21   2.4300    0.2800
  20   3  21   4.0400    0.3000
  21   3  21  13.7300    0.3600
  22   3  21   4.4900    0.3600
   0   4  21  38.7100    0.2200
   1   4  21  41.2300    0.1600
   2   4  21 0.030000    0.0800
   3   4  21   2.7400    0.0900
   4   4  21  76.8200    0.2500
   5   4  21  67.6100    0.2200
   6   4  21 0.840000    0.1000
   7   4  21  87.1100    0.2900
   8   4  21  45.9800    0.2300
   9   4  21 0.220000    0.1300
  10   4  21  54.1200    0.2700
  11   4  21  14.9600    0.2000
  12   4  21   9.2700    0.1800
  13   4  21   1.0800    0.1800
  14   4  21  20.7500    0.2400
  15   4  21   6.6100    0.2300
  16   4  21   6.8200    0.2900
  17   4  21   1.2500    0.3200
  18   4  21   4.1400    0.3100
  19   4  21 0.640000    0.3100
  20   4  21  30.5700    0.4300
  21   4  21 0.440000    0.3400
   1   5  21  145.760    0.4000
   2   5  21   9.8400    0.1100
   3   5  21  145.230    0.4000
   4   5  21  105.890    0.3500
   5   5  21  22.0000    0.1700
   6   5  21  184.050    0.5400
   7   5  21   8.2500    0.1500
   8   5  21  70.9100    0.3000
   9   5  21  105.390    0.3900
  10   5  21   3.5100    0.1600
  11   5  21 0.490000    0.1700
  12   5  21  54.6000    0.3700
  13   5  21  30.1200    0.2700
  14   5  21 0.660000    0.2100
  15   5  21 0.790000    0.2600
  16   5  21  136.070    1.0300
  17   5  21   6.5500    0.3300
  18   5  21   9.0600    0.3200
  20   5  21   2.0400    0.3400
  21   5  21  10.8900    0.4000
   0   6  21  47.8400    0.3000
   1   6  21   6.0600    0.1200
   2   6  21  68.3400    0.2400
   3   6  21 0.140000    0.1100
   4   6  21   4.2800    0.1200
   5   6  21  71.5900    0.3000
   6   6  21  36.5300    0.2300
   7   6  21  41.4200    0.2500
   8   6  21   7.3800    0.1700
   9   6  21   2.2500    0.1700
  10   6  21   4.9500    0.1800
  11   6  21   1.2700    0.1800
  12   6  21  42.5700    0.3000
  13   6  21 0.320000    0.2100
  14   6  21  22.8600    0.3200
  15   6  21   4.5500    0.3100
  16   6  21   1.8500    0.3000
  18   6  21   2.5000    0.3300
  19   6  21   9.0900    0.4200
  20   6  21   9.2400    0.4100
   1   7  21 0.050000    0.1100
   2   7  21  33.1700    0.1800
   3   7  21   4.2100    0.1300
   4   7  21  35.7100    0.2000
   5   7  21  42.1500    0.2200
   6   7  21  48.4000    0.2600
   7   7  21  14.6800    0.2000
   8   7  21 0.120000    0.1700
   9   7  21  76.4800    0.4100
  10   7  21   2.6900    0.2200
  11   7  21 0.450000    0.2000
  12   7  21  10.9800    0.2500
  13   7  21 0.220000    0.2500
  14   7  21  32.1100    0.4900
  15   7  21   3.3300    0.3400
  16   7  21   7.3900    0.3300
  17   7  21 0.270000    0.3100
  19   7  21  15.2900    0.4100
  20   7  21   4.8500    0.4200
   0   8  21  52.8800    0.4000
   1   8  21 0.680000    0.1300
   2   8  21  30.4400    0.2000
   3   8  21   1.3900    0.1300
   4   8  21  60.4100    0.2800
   5   8  21  86.2600    0.3600
   6   8  21  12.1100    0.1800
   7   8  21  18.7400    0.2300
   8   8  21  17.1800    0.2500
   9   8  21 0.520000    0.2100
  10   8  21  21.2600    0.2900
  11   8  21   7.0100    0.2900
  12   8  21  16.2600    0.3300
  13   8  21   8.8500    0.3300
  14   8  21  48.4600    0.5600
  15   8  21   4.4900    0.3200
  16   8  21   3.2500    0.3400
  17   8  21   2.6600    0.3700
  18   8  21   1.0800    0.3700
  19   8  21  10.4000    0.4300
   1   9  21 0.540000    0.1500
   2   9  21  67.7000    0.3200
   3   9  21   8.3000    0.1700
   4   9  21   2.5500    0.1600
   5   9  21   2.0900    0.1700
   6   9  21  15.7600    0.2200
   7   9  21  33.4700    0.3100
   8   9  21  34.3200    0.3300
   9   9  21  28.3300    0.3900
  10   9  21  33.2800    0.4900
  11   9  21  11.9000    0.4500
  12   9  21   7.6200    0.3400
  14   9  21  31.8300    0.4400
  15   9  21   3.3700    0.4100
  16   9  21  28.4800    0.5100
  17   9  21  44.5200    0.8700
   0  10  21  12.4000    0.3200
   1  10  21 0.040000    0.1900
   2  10  21   1.0500    0.2000
   3  10  21   7.8400    0.2200
   4  10  21  22.5000    0.2700
   5  10  21 0.140000    0.2300
   6  10  21 0.720000    0.2300
   7  10  21   4.4300    0.3000
   8  10  21  48.2800    0.6000
   9  10  21   6.8100    0.5000
  10  10  21   1.5700    0.3500
  11  10  21 0.580000    0.3100
  12  10  21  19.1700    0.3900
  13  10  21  19.2100    0.4000
  14  10  21   1.5200    0.3900
  15  10  21   2.0700    0.4100
  16  10  21 0.900000    0.4200
   1  11  21  10.5700    0.3300
   2  11  21  33.5200    0.4700
   3  11  21  18.4600    0.3100
   4  11  21  27.5500    0.3700
   5  11  21   1.3800    0.3000
   6  11  21  125.390    0.9300
   7  11  21  12.9200    0.3500
   8  11  21   4.4600    0.3400
   9  11  21  14.2900    0.3600
  10  11  21 0.980000    0.3300
  11  11  21   7.4700    0.3800
  12  11  21   3.2400    0.3700
  14  11  21  15.9100    0.4700
   0  12  21  76.2200    0.7800
   1  12  21 0.940000    0.3000
   2  12  21  135.910    0.9100
   3  12  21   9.1500    0.3300
   4  12  21 0.260000    0.2900
   5  12  21  29.9500    0.3700
   6  12  21  25.8900    0.4600
   7  12  21   2.6000    0.2800
   8  12  21   1.4100    0.2900
   9  12  21   2.1400    0.3300
  10  12  21  66.7700    0.6300
  11  12  21  13.0200    0.4200
  12  12  21  20.6200    0.4500
   1  13  21   8.0600    0.3000
   2  13  21  55.0500    0.4800
   3  13  21   2.7700    0.2800
   4  13  21   6.1200    0.2800
   5  13  21 0.960000    0.2800
   6  13  21   4.3500    0.3100
   7  13  21 0.050000    0.3200
   8  13  21  10.2100    0.3700
   9  13  21 0.230000    0.3600
  10  13  21   1.3600    0.3900
   0  14  21   9.4400    0.4700
   2  14  21 0.020000    0.3100
   3  14  21 0.300000    0.3100
   4  14  21   1.3700    0.3300
   5  14  21   3.6400    0.3300
   0   0  22  115.450    0.6100
   1   0  22  123.980    0.4600
   2   0  22  249.090    0.8100
   3   0  22  103.360    0.4200
   4   0  22  382.920    1.3500
   5   0  22  516.660    1.6700
   6   0  22   8.0700    0.1700
   7   0  22  74.2600    0.3800
   8   0  22  17.7100    0.2000
   9   0  22  28.3500    0.2500
  10   0  22  164.280    0.7400
  11   0  22  18.5900    0.2500
  12   0  22  11.6600    0.2300
  13   0  22   2.0600    0.2200
  14   0  22   9.4300    0.2700
  15   0  22 0.090000    0.2500
  16   0  22 0.520000    0.2900
  17   0  22   3.8900    0.4400
  18   0  22  22.2200    0.6400
  19   0  22   2.8400    0.3900
  20   0  22 0.610000    0.4000
  21   0  22   3.0500    0.4300
  22   0  22  40.7300    0.6600
   1   1  22  115.590    0.3100
   2   1  22  46.0100    0.2100
   3   1  22  113.030    0.3000
   4   1  22   1.9300    0.0900
   5   1  22  31.6900    0.1600
   6   1  22  92.8300    0.2900
   7   1  22   4.0300    0.1100
   8   1  22  138.550    0.4100
   9   1  22  29.3300    0.1800
  10   1  22 0.160000    0.1300
  11   1  22  17.0400    0.1800
  12   1  22   1.1700    0.1500
  13   1  22   3.3800    0.1600
  14   1  22  57.5400    0.3300
  15   1  22   3.3000    0.1900
  16   1  22   9.5300    0.2400
  17   1  22   3.1400    0.3000
  18   1  22 0.500000    0.3100
  19   1  22   5.7800    0.2800
  20   1  22   2.2600    0.2700
  21   1  22 0.330000    0.3100
  22   1  22   2.6700    0.3300
   0   2  22  14.0800    0.1400
   1   2  22   3.9600    0.0900
   2   2  22  44.0200    0.1600
   3   2  22   3.0900    0.0800
   4   2  22   6.8800    0.1000
   5   2  22  10.0900    0.1100
   6   2  22 0.300000    0.1000
   7   2  22   5.9900    0.1200
   8   2  22  90.2300    0.3400
   9   2  22   3.2300    0.1400
  10   2  22  30.5800    0.2000
  11   2  22   2.3800    0.1500
  12   2  22   2.3200    0.1600
  13   2  22   6.3200    0.1900
  14   2  22   6.5500    0.1900
  15   2  22  20.7500    0.2600
  16   2  22  11.2500    0.3000
  17   2  22  31.0900    0.4200
  18   2  22  15.3300    0.3600
  19   2  22 0.120000    0.2900
  20   2  22  15.3100    0.3300
  21   2  22   1.6400    0.3100
  22   2  22  14.1300    0.3600
   1   3  22 0.690000    0.0900
   2   3  22   3.1600    0.0900
   3   3  22  27.8900    0.1500
   4   3  22 0.620000    0.1000
   5   3  22  35.9100    0.1700
   6   3  22  41.6200    0.2100
   7   3  22 0.320000    0.1200
   8   3  22  235.190    0.7000
   9   3  22  41.4700    0.2600
  10   3  22   7.6100    0.1700
  11   3  22  106.510    0.4200
  12   3  22  11.2700    0.1900
  13   3  22  69.8100    0.3900
  14   3  22  55.3500    0.3400
  15   3  22  38.3000    0.3900
  16   3  22   7.6900    0.3000
  17   3  22  24.1400    0.4300
  18   3  22  13.0700    0.3400
  19   3  22 0.730000    0.2900
  20   3  22  16.5800    0.3500
  21   3  22  28.6600    0.5000
  22   3  22   1.5500    0.3400
   0   4  22  35.3600    0.2500
   1   4  22  22.6000    0.1500
   2   4  22   7.3700    0.1200
   3   4  22   1.6500    0.1000
   4   4  22 0.700000    0.1000
   5   4  22  45.3300    0.2000
   6   4  22  65.3300    0.2500
   7   4  22  38.1200    0.2000
   8   4  22   2.8700    0.1400
   9   4  22  114.520    0.4700
  10   4  22  35.3900    0.2600
  11   4  22   2.4800    0.1900
  12   4  22  196.900    0.7000
  13   4  22  75.8000    0.4200
  14   4  22  11.4800    0.2500
  16   4  22 0.840000    0.3300
  17   4  22   1.2300    0.3300
  19   4  22  71.6300    0.6400
  20   4  22 0.720000    0.3100
   1   5  22  12.0100    0.1400
   2   5  22  123.730    0.4000
   3   5  22 0.240000    0.1200
   4   5  22   1.4700    0.1300
   5   5  22   2.9300    0.1400
   6   5  22  18.6900    0.1700
   7   5  22   4.7600    0.1500
   8   5  22  12.3600    0.1900
   9   5  22  10.2000    0.1800
  10   5  22 0.740000    0.1700
  11   5  22   2.8400    0.1900
  12   5  22   6.5700    0.2100
  13   5  22 0.300000    0.2300
  14   5  22   1.5700    0.2600
  15   5  22 0.160000    0.3200
  16   5  22   2.8800    0.3400
  17   5  22  11.3400    0.3300
  18   5  22   1.0400    0.2900
  19   5  22   2.6200    0.3300
  20   5  22 0.250000    0.3500
   0   6  22  140.030    0.6400
   1   6  22  114.200    0.3800
   2   6  22   8.8300    0.1600
   3   6  22   6.4900    0.1300
   4   6  22  40.7700    0.2200
   5   6  22  40.9700    0.2400
   6   6  22 0.050000    0.1600
   7   6  22 0.340000    0.1600
   8   6  22   1.1100    0.1700
   9   6  22  16.7400    0.2200
  10   6  22  28.0500    0.2700
  11   6  22   3.9000    0.2100
  12   6  22  80.1400    0.5300
  13   6  22  55.3700    0.4500
  14   6  22 0.120000    0.3200
  15   6  22   2.2600    0.3500
  16   6  22   3.3400    0.3300
  17   6  22   1.0000    0.3100
  18   6  22   1.4600    0.3300
  19   6  22  26.2700    0.4600
  20   6  22   4.1900    0.3800
   1   7  22  52.4900    0.2500
   2   7  22  72.4700    0.3000
   3   7  22 0.110000    0.1400
   4   7  22  40.4000    0.2700
   5   7  22   1.6000    0.1500
   6   7  22 0.810000    0.1700
   7   7  22  13.4600    0.2000
   8   7  22  101.070    0.4500
   9   7  22  60.1900    0.3900
  10   7  22  30.5000    0.3000
  11   7  22  22.1000    0.2900
  12   7  22 0.670000    0.2700
  13   7  22   3.9700    0.3100
  14   7  22  28.7900    0.4600
  15   7  22 0.090000    0.3300
  16   7  22  38.1500    0.4900
  17   7  22   3.2700    0.3400
  18   7  22   3.5100    0.3700
  19   7  22   2.6900    0.4100
   0   8  22   3.5000    0.2200
   1   8  22  56.1500    0.2800
   2   8  22   1.2500    0.1500
   3   8  22   5.1100    0.1600
   4   8  22   2.8300    0.1600
   5   8  22  10.5000    0.1900
   6   8  22   3.1700    0.1900
   7   8  22   1.6300    0.2000
   8   8  22   6.3100    0.2400
   9   8  22   1.9600    0.2300
  10   8  22 0.570000    0.2700
  11   8  22  50.9900    0.4500
  12   8  22  10.7000    0.3400
  13   8  22   3.1300    0.3300
  14   8  22  25.2500    0.4200
  15   8  22 0.450000    0.3200
  16   8  22   8.8800    0.3600
  17   8  22  12.0400    0.4100
  18   8  22   5.1800    0.4100
   1   9  22  19.9100    0.2200
   2   9  22  13.4900    0.2100
   3   9  22   1.0200    0.1700
   4   9  22 0.840000    0.1800
   6   9  22 0.610000    0.2200
   7   9  22  72.1500    0.4500
   8   9  22  35.4200    0.4100
   9   9  22   2.0800    0.3500
  10   9  22   2.2600    0.4100
  11   9  22  69.4300    0.7400
  12   9  22   3.1000    0.3300
  13   9  22  10.3800    0.3500
  14   9  22  22.0400    0.4300
  15   9  22  15.6100    0.4900
  16   9  22   6.7400    0.4200
   0  10  22  32.6200    0.4800
   1  10  22   1.2800    0.2300
   2  10  22  11.7800    0.2700
   4  10  22  28.0300    0.3600
   5  10  22  22.4000    0.3300
   6  10  22   5.1200    0.3400
   7  10  22  25.8000    0.5000
   8  10  22 0.590000    0.4200
   9  10  22  111.140    0.9100
  10  10  22  42.4600    0.4600
  11  10  22 0.130000    0.3300
  12  10  22  50.8100    0.5200
  14  10  22   3.7900    0.4200
  15  10  22  11.5600    0.4600
  16  10  22 0.150000    0.3900
   1  11  22 0.430000    0.3300
   2  11  22   1.1900    0.3400
   3  11  22  14.6400    0.4000
   4  11  22   1.3200    0.3400
   5  11  22  75.9600    0.8700
   6  11  22  19.5100    0.4200
   7  11  22  20.0300    0.3700
   8  11  22  13.9100    0.3400
   9  11  22   6.6800    0.3400
  10  11  22   1.5300    0.3500
  11  11  22   4.1100    0.3600
  12  11  22 0.380000    0.3700
  13  11  22  33.1100    0.5100
  14  11  22   3.6200    0.4200
   0  12  22   3.3500    0.4500
   1  12  22  25.8700    0.3800
   2  12  22  15.7800    0.3700
   3  12  22   3.6200    0.3200
   5  12  22   2.0800    0.3200
   6  12  22   5.2800    0.3400
   8  12  22   1.8500    0.3400
   9  12  22 0.330000    0.3600
  10  12  22  26.8700    0.4500
  11  12  22 0.920000    0.3600
  12  12  22   4.3000    0.3900
   1  13  22  13.1900    0.4000
   2  13  22   6.1600    0.3500
   3  13  22   9.2300    0.3600
   4  13  22   1.4000    0.3400
   5  13  22   3.3900    0.3400
   6  13  22  14.4100    0.4100
   7  13  22  14.7500    0.4500
   8  13  22  23.8000    0.5000
   9  13  22   1.8000    0.4200
   0  14  22   5.9400    0.5700
   1  14  22   1.6400    0.3900
   2  14  22   3.6800    0.3900
   3  14  22   4.7500    0.3800
   4  14  22 0.700000    0.4100
   1   1  23  347.220    0.8200
   2   1  23   8.8300    0.1100
   3   1  23   2.3600    0.1000
   4   1  23  57.8300    0.2200
   5   1  23   1.0300    0.1000
   6   1  23  13.6600    0.1400
   7   1  23  54.0800    0.2300
   8   1  23   1.5800    0.1300
   9   1  23   8.8900    0.1500
  10   1  23   5.7000    0.1500
  11   1  23   1.9800    0.1500
  12   1  23  12.4000    0.1900
  13   1  23  134.500    0.4900
  14   1  23  13.3000    0.2200
  15   1  23  33.5800    0.2900
  16   1  23  10.9900    0.3000
  17   1  23  12.2000    0.3400
  18   1  23 0.560000    0.2800
  19   1  23   9.2400    0.3000
  20   1  23  21.3500    0.3400
  21   1  23  42.3300    0.4500
   0   2  23  221.020    0.7500
   1   2  23  12.8400    0.1200
   2   2  23  22.7800    0.1400
   3   2  23  116.720    0.3300
   4   2  23  22.5400    0.1500
   5   2  23  205.630    0.5600
   6   2  23 0.290000    0.1100
   7   2  23  17.0800    0.1600
   8   2  23   4.7700    0.1400
   9   2  23  175.990    0.5600
  10   2  23  45.2400    0.2800
  11   2  23  11.4300    0.1800
  12   2  23  21.6500    0.2100
  13   2  23 0.060000    0.1800
  14   2  23  15.6100    0.2200
  15   2  23  13.0500    0.2600
  16   2  23 0.480000    0.3100
  17   2  23  156.500    0.9700
  18   2  23 0.360000    0.2900
  19   2  23  20.4200    0.3400
  20   2  23   1.3800    0.3100
  21   2  23   1.2100    0.3200
   1   3  23 0.760000    0.1000
   2   3  23   2.8700    0.1000
   3   3  23  26.1500    0.1500
   4   3  23  49.2600    0.2000
   5   3  23  27.3700    0.1600
   6   3  23 0.230000    0.1300
   7   3  23 0.610000    0.1300
   8   3  23 0.680000    0.1500
   9   3  23  27.4000    0.2300
  10   3  23   1.5500    0.1700
  11   3  23   2.0000    0.1700
  12   3  23  19.7000    0.2200
  13   3  23  56.2700    0.3400
  14   3  23   4.7200    0.2200
  15   3  23  49.7100    0.5100
  16   3  23  63.2700    0.5600
  17   3  23   2.0700    0.3200
  18   3  23 0.270000    0.2900
  19   3  23   2.3100    0.2900
  20   3  23   9.4500    0.3300
  21   3  23   1.3900    0.3400
   0   4  23  10.2000    0.1900
   1   4  23   8.5400    0.1300
   2   4  23   5.4600    0.1300
   3   4  23  34.1900    0.1800
   4   4  23  36.6900    0.1900
   5   4  23  30.6000    0.1800
   6   4  23   4.1500    0.1300
   7   4  23 0.800000    0.1300
   8   4  23  18.2000    0.2000
   9   4  23   9.9300    0.1800
  10   4  23  45.4500    0.2900
  11   4  23   9.5600    0.2100
  12   4  23 0.470000    0.1900
  13   4  23   3.8100    0.2100
  14   4  23   4.0700    0.2500
  15   4  23  31.5200    0.4500
  16   4  23 0.450000    0.3100
  17   4  23  61.6700    0.5900
  18   4  23   1.2400    0.2900
  20   4  23   1.4600    0.3200
  21   4  23   2.6700    0.3500
   1   5  23  151.570    0.4800
   2   5  23  17.8200    0.1600
   3   5  23  71.5200    0.3000
   4   5  23  61.1100    0.2800
   5   5  23   1.4500    0.1400
   6   5  23  19.4500    0.1800
   7   5  23  51.6200    0.2800
   8   5  23   1.3800    0.1600
   9   5  23  37.7600    0.2700
  10   5  23  26.6700    0.2400
  11   5  23   3.0400    0.2000
  12   5  23  26.2000    0.2700
  13   5  23  73.5200    0.4600
  14   5  23   1.2300    0.3100
  15   5  23  35.0700    0.4500
  16   5  23  44.4800    0.4500
  17   5  23  36.9400    0.3900
  18   5  23   9.0300    0.3200
  19   5  23  46.4800    0.4800
  20   5  23   4.1200    0.3600
   0   6  23  28.3400    0.3000
   1   6  23  10.0400    0.1700
   2   6  23  11.6300    0.1700
   3   6  23  21.5200    0.2000
   5   6  23  63.5200    0.3200
   6   6  23   9.5300    0.1900
   7   6  23   5.5700    0.1800
   8   6  23   7.9700    0.1800
   9   6  23 0.460000    0.1900
  10   6  23   2.2000    0.2100
  11   6  23 0.490000    0.2100
  12   6  23 0.500000    0.2500
  13   6  23   8.9800    0.3300
  14   6  23   4.3100    0.3300
  15   6  23   2.6500    0.3400
  16   6  23  11.1400    0.3200
  17   6  23  21.4400    0.3800
  18   6  23   1.4900    0.3400
  19   6  23  25.8900    0.4600
   1   7  23  15.6000    0.2000
   2   7  23 0.750000    0.1700
   3   7  23 0.160000    0.1700
   4   7  23  43.3800    0.2600
   5   7  23  11.4900    0.2000
   6   7  23   4.9900    0.1900
   7   7  23  46.1800    0.3200
   8   7  23   1.4000    0.2000
   9   7  23   1.6800    0.2200
  10   7  23  32.9100    0.3200
  11   7  23   4.0800    0.2600
  12   7  23  15.1800    0.3300
  13   7  23  27.5100    0.3800
  14   7  23   9.0000    0.3300
  15   7  23  30.6700    0.4600
  16   7  23   6.0300    0.3300
  17   7  23 0.960000    0.3500
  18   7  23   4.3100    0.3800
  19   7  23   3.3900    0.4000
   0   8  23  37.8400    0.4500
   1   8  23  20.9400    0.2400
   2   8  23 0.540000    0.1900
   3   8  23  71.3600    0.3600
   4   8  23  42.6100    0.3100
   5   8  23  156.220    0.6300
   6   8  23  48.5700    0.3900
   7   8  23   1.2100    0.2100
   8   8  23  23.9200    0.2900
  10   8  23   7.7400    0.3200
  11   8  23   5.1200    0.3500
  12   8  23   2.9900    0.3200
  13   8  23   2.2400    0.3100
  14   8  23   6.6500    0.3400
  15   8  23   9.1000    0.3500
  16   8  23   1.0400    0.3500
  17   8  23  66.8500    0.9400
  18   8  23   3.9600    0.4100
   1   9  23   7.1900    0.2400
   2   9  23  12.5300    0.2600
   3   9  23   5.9800    0.2300
   4   9  23  11.6600    0.2400
   5   9  23   1.4900    0.2400
   6   9  23  22.6400    0.3300
   7   9  23   6.7000    0.3200
   8   9  23 0.180000    0.3300
   9   9  23  49.3200    0.5400
  10   9  23 0.060000    0.3900
  11   9  23  34.5900    0.4400
  12   9  23 0.240000    0.3000
  13   9  23  33.9300    0.4300
  14   9  23  26.5600    0.4700
  15   9  23   9.4600    0.5000
  16   9  23 0.190000    0.3900
   0  10  23   4.1200    0.5100
   1  10  23   2.5900    0.3500
   2  10  23  19.2200    0.4000
   3  10  23   8.3300    0.3800
   4  10  23  87.1600    0.7900
   5  10  23  25.0300    0.4500
   6  10  23 0.450000    0.3700
   7  10  23   2.8600    0.3500
   8  10  23   7.8100    0.3700
   9  10  23  15.2800    0.3800
  10  10  23  22.6300    0.3800
  11  10  23   3.8900    0.3500
  12  10  23   2.2000    0.3400
  13  10  23  26.1800    0.4400
  14  10  23   2.1200    0.4000
  15  10  23   2.3400    0.4200
   1  11  23  95.4600    0.7300
   2  11  23   4.8900    0.3200
   3  11  23  61.6400    0.5700
   4  11  23  25.6000    0.4600
   5  11  23 0.250000    0.3100
   6  11  23  14.6900    0.3400
   7  11  23   1.0800    0.2900
   8  11  23   2.0700    0.3200
   9  11  23   4.1400    0.3300
  10  11  23   4.2400    0.3600
  11  11  23   6.8400    0.3900
  12  11  23  12.1100    0.4000
  13  11  23   9.9700    0.4200
   0  12  23  68.7100    0.8900
   1  12  23  21.7900    0.4800
   2  12  23   8.5100    0.3500
   3  12  23  45.6200    0.4700
   4  12  23 0.910000    0.3200
   5  12  23  44.9600    0.5400
   7  12  23  39.3700    0.5000
   8  12  23   2.0100    0.3700
   9  12  23  29.2300    0.4800
  10  12  23   9.8100    0.4000
   1  13  23  31.5000    0.5000
   2  13  23  21.9600    0.4100
   3  13  23   5.6800    0.3600
   4  13  23   8.4700    0.3800
   5  13  23  12.0800    0.3900
   6  13  23   6.4700    0.3900
   7  13  23 0.850000    0.3900
   8  13  23   4.1000    0.4400
   0   0  24  687.480    2.9500
   1   0  24  53.1800    0.2700
   2   0  24  380.740    1.3100
   3   0  24  25.3200    0.2600
   4   0  24  35.6800    0.2700
   5   0  24  12.1300    0.2000
   6   0  24   3.2500    0.1600
   7   0  24  24.1200    0.2800
   8   0  24 0.060000    0.1800
   9   0  24   8.0300    0.2200
  10   0  24  90.9900    0.5600
  11   0  24  77.6000    0.4500
  12   0  24  13.6800    0.2600
  13   0  24  24.5500    0.3400
  14   0  24   8.1000    0.2800
  15   0  24 0.440000    0.3400
  16   0  24 0.350000    0.4100
  17   0  24 0.230000    0.3900
  18   0  24 0.190000    0.3800
  19   0  24  22.3400    0.4800
  20   0  24   1.4100    0.4200
  21   0  24  19.2000    0.6400
   1   1  24   3.8400    0.1000
   2   1  24  20.4600    0.1400
   3   1  24 0.380000    0.1100
   4   1  24  95.0300    0.3300
   5   1  24   6.2300    0.1300
   6   1  24  122.020    0.4000
   7   1  24   2.6900    0.1300
   8   1  24  25.4500    0.1900
   9   1  24   3.1400    0.1400
  10   1  24   5.9000    0.1600
  11   1  24   1.5300    0.1600
  12   1  24   2.3300    0.1700
  13   1  24  22.3300    0.2300
  14   1  24   4.7600    0.2000
  15   1  24   6.8000    0.3000
  17   1  24 0.060000    0.2800
  18   1  24 0.500000    0.2800
  19   1  24   2.2900    0.2800
  20   1  24   8.8100    0.3100
  21   1  24   3.0900    0.3300
   0   2  24 0.330000    0.1500
   1   2  24 0.010000    0.1000
   2   2  24   7.5200    0.1100
   4   2  24  28.8000    0.1700
   5   2  24   7.2600    0.1300
   6   2  24  73.4400    0.3000
   7   2  24 0.750000    0.1300
   8   2  24 0.150000    0.1400
   9   2  24  42.6200    0.2600
  10   2  24  30.3100    0.2400
  11   2  24   6.9900    0.1800
  12   2  24  27.3000    0.2300
  13   2  24  11.2700    0.2200
  14   2  24  39.6700    0.3400
  15   2  24   1.6600    0.2900
  16   2  24   2.1000    0.3300
  17   2  24  17.3300    0.3500
  18   2  24   7.6500    0.2900
  19   2  24  11.0000    0.3100
  20   2  24 0.790000    0.3100
  21   2  24   3.8100    0.3300
   1   3  24   1.2900    0.1200
   2   3  24  64.8800    0.2500
   3   3  24   5.3000    0.1200
   4   3  24  38.7900    0.1900
   5   3  24   1.7700    0.1200
   6   3  24  270.780    0.7700
   7   3  24   2.8600    0.1400
   8   3  24  55.7400    0.3000
   9   3  24 0.250000    0.1700
  10   3  24   6.8300    0.1900
  11   3  24   5.7800    0.1900
  12   3  24  11.9800    0.2200
  13   3  24  17.7200    0.2500
  14   3  24  116.160    0.6900
  15   3  24   1.9500    0.3200
  16   3  24  27.3200    0.4000
  17   3  24   4.2000    0.3000
  19   3  24   2.3000    0.3000
  20   3  24  31.1300    0.4700
  21   3  24  18.8200    0.3900
   0   4  24  60.3200    0.3900
   1   4  24  24.4500    0.1900
   2   4  24  30.6100    0.2000
   3   4  24  12.7400    0.1500
   4   4  24  23.3800    0.1700
   5   4  24  31.6800    0.2000
   6   4  24 0.870000    0.1300
   7   4  24   1.1400    0.1500
   8   4  24  53.9000    0.3200
   9   4  24   5.4000    0.1800
  10   4  24  331.520    1.0600
  12   4  24  70.2200    0.4400
  13   4  24   3.6500    0.2300
  14   4  24   4.3700    0.3100
  15   4  24 0.190000    0.3100
  16   4  24  10.5600    0.3400
  17   4  24   2.9400    0.2800
  18   4  24  19.3000    0.3400
  19   4  24   4.7700    0.3300
  20   4  24  11.1900    0.3600
   1   5  24   9.3400    0.1600
   2   5  24   4.0500    0.1400
   3   5  24   6.7800    0.1600
   4   5  24  25.2100    0.2000
   5   5  24   8.2700    0.1600
   6   5  24   2.5300    0.1500
   7   5  24 0.140000    0.1600
   8   5  24   1.1000    0.1700
   9   5  24  23.2000    0.2400
  10   5  24  10.5500    0.2200
  11   5  24  10.7400    0.2300
  12   5  24 0.050000    0.2200
  13   5  24  14.9700    0.3400
  14   5  24  12.2500    0.3300
  16   5  24 0.800000    0.2900
  17   5  24   1.2600    0.2900
  18   5  24   4.4500    0.3300
  19   5  24 0.460000    0.3400
  20   5  24 0.590000    0.3600
   0   6  24  29.4100    0.3100
   1   6  24  30.6500    0.2400
   2   6  24  47.1200    0.2800
   3   6  24   1.2300    0.1600
   4   6  24  19.1700    0.2200
   5   6  24  29.6800    0.2500
   6   6  24 0.860000    0.1700
   7   6  24  38.2100    0.2700
   8   6  24 0.180000    0.1900
   9   6  24   9.7400    0.2300
  10   6  24  178.900    0.7400
  11   6  24   9.2900    0.2600
  12   6  24  22.8100    0.4100
  13   6  24   1.7300    0.3100
  14   6  24   9.7300    0.3400
  15   6  24   6.4100    0.3500
  17   6  24 0.360000    0.3200
  18   6  24   5.4000    0.3500
  19   6  24   1.4800    0.3700
   1   7  24 0.240000    0.1600
   2   7  24  42.6000    0.2800
   3   7  24   5.5100    0.1800
   4   7  24  53.8000    0.3000
   5   7  24   2.3100    0.1900
   6   7  24  155.790    0.6600
   7   7  24  40.5300    0.3200
   8   7  24  38.3800    0.4100
   9   7  24   1.5700    0.2300
  10   7  24  17.0600    0.3000
  11   7  24   2.4800    0.2800
  12   7  24  11.0600    0.3200
  14   7  24   9.0100    0.3300
  15   7  24   4.4300    0.3200
  16   7  24   3.2400    0.3400
  17   7  24 0.300000    0.3500
  18   7  24   3.9000    0.3700
   0   8  24   8.3100    0.3000
   1   8  24   4.7000    0.2000
   2   8  24  21.7400    0.2500
   4   8  24 0.320000    0.2000
   5   8  24   3.0100    0.2200
   6   8  24  29.9500    0.3500
   7   8  24  37.9400    0.3800
   8   8  24  10.9900    0.2800
   9   8  24 0.390000    0.3000
  10   8  24   3.5200    0.3500
  11   8  24 0.930000    0.3300
  12   8  24 0.610000    0.3200
  13   8  24   8.1600    0.3100
  14   8  24 0.990000    0.3200
  15   8  24 0.710000    0.3500
  16   8  24  12.3300    0.4000
  17   8  24   1.2300    0.3700
   1   9  24  14.0900    0.3000
   2   9  24   2.4900    0.2500
   3   9  24  10.6600    0.2900
   4   9  24   4.4900    0.2600
   5   9  24   7.7700    0.3000
   6   9  24  13.1900    0.3500
   7   9  24  50.3200    0.6600
   8   9  24  52.5400    0.5800
   9   9  24   9.8900    0.4700
  10   9  24  19.9000    0.3900
  11   9  24   2.6600    0.3000
  12   9  24  35.6900    0.4400
  13   9  24  11.7800    0.3700
  14   9  24 0.930000    0.3700
  15   9  24  10.6600    0.4100
  16   9  24   1.6500    0.4100
   0  10  24  41.2800    0.9200
   1  10  24  14.2800    0.4600
   2  10  24  30.0300    0.4500
   3  10  24  25.3100    0.6000
   4  10  24  47.7700    0.5100
   5  10  24   7.1000    0.3500
   6  10  24   6.4100    0.3600
   7  10  24   1.7600    0.3300
   8  10  24   9.3400    0.3600
   9  10  24 0.650000    0.3100
  10  10  24  35.9500    0.4500
  11  10  24   2.2500    0.3300
  12  10  24  28.9800    0.4600
  13  10  24   6.3300    0.4000
  14  10  24  14.2700    0.4300
   1  11  24  20.0600    0.3800
   2  11  24 0.470000    0.3000
   3  11  24   5.5700    0.3200
   4  11  24  21.6100    0.3900
   5  11  24   3.3900    0.3100
   6  11  24  20.2700    0.3600
   7  11  24   1.3700    0.3100
   8  11  24   1.3200    0.3200
   9  11  24 0.570000    0.3400
  10  11  24 0.150000    0.3600
  11  11  24   1.4500    0.3800
  12  11  24  24.9400    0.4500
   1  12  24  42.2000    0.6500
   2  12  24 0.930000    0.3200
   3  12  24  16.2400    0.3600
   4  12  24   3.1700    0.3300
   5  12  24 0.980000    0.3500
   6  12  24 0.270000    0.3400
   7  12  24  29.7200    0.5400
   8  12  24   9.2100    0.4300
  10  12  24  12.4100    0.4200
   1  13  24 0.670000    0.3500
   2  13  24   5.8000    0.3600
   3  13  24 0.460000    0.3500
   4  13  24  51.2200    0.5800
   5  13  24   5.4200    0.3900
   6  13  24  18.8000    0.5300
   1   1  25  21.7400    0.1500
   2   1  25  17.9600    0.1400
   3   1  25  10.4100    0.1400
   4   1  25  38.8200    0.2100
   5   1  25  35.4200    0.2000
   6   1  25   3.9300    0.1300
   7   1  25   5.7100    0.1500
   8   1  25  67.0300    0.3100
   9   1  25  27.4600    0.2200
  10   1  25 0.800000    0.1600
  11   1  25  97.6300    0.4000
  12   1  25  12.2000    0.2000
  13   1  25  21.1700    0.2300
  14   1  25   1.1800    0.2300
  15   1  25  61.1600    0.5300
  16   1  25   2.0200    0.2900
  17   1  25 0.190000    0.2800
  18   1  25   3.4400    0.2800
  19   1  25  28.4000    0.3700
  20   1  25  11.5300    0.3200
  21   1  25  24.8700    0.4000
   0   2  25  99.4700    0.4900
   1   2  25 0.810000    0.1100
   2   2  25  144.150    0.4300
   3   2  25  16.3700    0.1400
   4   2  25   1.3300    0.1200
   5   2  25  91.9300    0.3300
   6   2  25  17.0100    0.1700
   7   2  25  88.5200    0.3500
   8   2  25  39.3900    0.2800
   9   2  25  14.1500    0.1900
  10   2  25  18.2000    0.2100
  11   2  25   1.3500    0.1800
  12   2  25  17.1600    0.2200
  13   2  25   1.6200    0.2100
  14   2  25  34.3400    0.3500
  15   2  25  106.750    0.7400
  17   2  25  33.7700    0.3900
  18   2  25  15.6100    0.3200
  19   2  25  22.4400    0.3600
  20   2  25   4.8600    0.3300
  21   2  25   1.3000    0.3400
   1   3  25 0.750000    0.1200
   2   3  25 0.010000    0.1300
   3   3  25   1.3000    0.1300
   4   3  25  28.1300    0.1800
   5   3  25  19.4100    0.1600
   6   3  25  96.8400    0.3900
   7   3  25 0.220000    0.1500
   8   3  25   8.2900    0.1800
   9   3  25 0.200000    0.1800
  10   3  25 0.890000    0.1900
  11   3  25  43.6800    0.3000
  12   3  25  15.4500    0.2500
  13   3  25  21.4600    0.3000
  14   3  25   2.4900    0.3100
  15   3  25   3.9900    0.3100
  16   3  25 0.940000    0.3000
  17   3  25   4.1300    0.2900
  19   3  25  10.7300    0.3200
  20   3  25   4.5000    0.3300
   0   4  25  13.4900    0.2400
   1   4  25   7.9600    0.1500
   2   4  25   1.1100    0.1400
   3   4  25  14.5400    0.1700
   4   4  25  29.4900    0.2000
   5   4  25  98.3500    0.3700
   6   4  25   5.4900    0.1500
   7   4  25  41.9600    0.2700
   8   4  25  12.4600    0.2000
   9   4  25  19.8100    0.2300
  10   4  25   6.8200    0.2200
  11   4  25   1.2300    0.2000
  12   4  25  60.9500    0.4100
  13   4  25   1.7200    0.2900
  14   4  25   4.7300    0.3400
  15   4  25   1.3700    0.3100
  16   4  25 0.410000    0.2800
  17   4  25   9.2300    0.3100
  18   4  25   6.5900    0.3100
  19   4  25  12.5000    0.3600
  20   4  25   7.1500    0.3500
   1   5  25  106.500    0.4300
   2   5  25 0.310000    0.1600
   3   5  25  61.7800    0.3000
   4   5  25 0.370000    0.1500
   5   5  25  90.5500    0.3900
   6   5  25  37.7700    0.2500
   7   5  25 0.190000    0.1700
   8   5  25   4.3400    0.1900
   9   5  25 0.460000    0.2000
  10   5  25 0.050000    0.2100
  11   5  25  50.1100    0.4100
  12   5  25   7.3900    0.2900
  13   5  25  70.0200    0.7500
  14   5  25  38.1600    0.5200
  15   5  25  50.7600    0.5000
  16   5  25  20.0300    0.3500
  17   5  25   6.8700    0.3100
  18   5  25   9.1600    0.3500
  19   5  25  19.2800    0.4000
   0   6  25   9.3100    0.2600
   2   6  25  23.4300    0.2200
   3   6  25  23.8100    0.2600
   4   6  25  11.4500    0.2000
   5   6  25  17.1600    0.2100
   6   6  25  48.9600    0.3000
   7   6  25   1.3300    0.1900
   8   6  25  11.2000    0.2300
   9   6  25  55.8900    0.3800
  10   6  25  25.8700    0.3200
  11   6  25  41.8700    0.5200
  12   6  25   6.2900    0.3600
  13   6  25 0.490000    0.3300
  14   6  25 0.200000    0.3300
  15   6  25  20.1100    0.3800
  16   6  25  32.8700    0.5000
  17   6  25  20.1800    0.3900
  18   6  25   1.3300    0.3500
  19   6  25   1.0900    0.3800
   1   7  25   6.3100    0.1900
   3   7  25  12.9600    0.2100
   4   7  25   3.9800    0.1900
   5   7  25 0.660000    0.1900
   6   7  25   8.9200    0.2200
   7   7  25  52.2700    0.3600
   8   7  25 0.490000    0.2400
   9   7  25   9.5200    0.2800
  10   7  25  41.6000    0.5000
  11   7  25  22.7500    0.3800
  12   7  25   6.4900    0.3500
  13   7  25 0.190000    0.3100
  14   7  25   2.2800    0.3100
  15   7  25  18.3900    0.3900
  16   7  25 0.860000    0.3400
  18   7  25  12.1500    0.4000
   0   8  25   1.8700    0.3100
   1   8  25 0.950000    0.2100
   2   8  25  88.1100    0.4900
   3   8  25  47.2900    0.3700
   4   8  25   2.0400    0.2100
   5   8  25  96.0200    0.5100
   6   8  25 0.410000    0.2400
   7   8  25  38.9300    0.4200
   8   8  25   1.4400    0.3000
   9   8  25   6.5400    0.3400
  10   8  25   2.1400    0.3300
  11   8  25 0.190000    0.3200
  12   8  25 0.860000    0.3000
  13   8  25   1.1300    0.3000
  14   8  25   4.7100    0.3600
  15   8  25  61.2000    0.6300
  16   8  25   6.1200    0.3700
  17   8  25  22.1000    0.4300
   1   9  25  49.1700    0.4900
   2   9  25 0.460000    0.2800
   3   9  25 0.730000    0.3100
   4   9  25  10.0400    0.3500
   5   9  25   3.9900    0.3400
   6   9  25  53.8400    0.5500
   7   9  25 0.970000    0.3800
   8   9  25   9.1600    0.3900
   9   9  25  42.0600    0.4700
  10   9  25   8.4000    0.3300
  11   9  25  74.1200    0.7000
  12   9  25 0.000000    0.3300
  13   9  25  72.3300    0.5900
  14   9  25   2.7700    0.3900
  15   9  25   3.6400    0.4000
   0  10  25   4.3600    0.5400
   1  10  25 0.160000    0.3000
   2  10  25   1.0500    0.3100
   3  10  25   1.5100    0.3500
   4  10  25  11.0600    0.3800
   5  10  25 0.360000    0.3500
   6  10  25 0.580000    0.3200
   7  10  25 0.420000    0.3200
   8  10  25   9.7800    0.3300
   9  10  25  35.9000    0.4700
  10  10  25  22.6900    0.4000
  11  10  25   8.2200    0.3700
  12  10  25 0.250000    0.3600
  13  10  25  12.6900    0.4300
  14  10  25  44.5800    0.8500
   1  11  25   7.8500    0.3100
   2  11  25   1.2800    0.3100
   3  11  25  12.5000    0.3300
   4  11  25   1.5400    0.3100
   5  11  25  11.2000    0.3500
   6  11  25   2.1800    0.3300
   7  11  25   1.3500    0.3400
   8  11  25  27.6100    0.4400
   9  11  25   2.4800    0.3700
  10  11  25  18.6800    0.4300
  11  11  25  13.7900    0.4100
   0  12  25   1.8900    0.4800
   1  12  25   2.2100    0.3300
   2  12  25   1.9200    0.3300
   3  12  25   7.8300    0.3500
   4  12  25   2.6500    0.3400
   5  12  25   7.8300    0.4000
   6  12  25   8.6100    0.4000
   7  12  25  12.2900    0.4400
   9  12  25   9.7800    0.4300
   1  13  25   7.8400    0.3700
   3  13  25   1.2500    0.3500
   5  13  25   9.1100    0.4100
   0   0  26  15.3900    0.3200
   1   0  26  10.2800    0.1800
   2   0  26  38.2800    0.2900
   3   0  26   6.6200    0.1800
   4   0  26  50.2700    0.3100
   5   0  26  31.5900    0.2700
   6   0  26   1.2000    0.1800
   7   0  26  19.8700    0.2600
   8   0  26  45.8400    0.3700
   9   0  26  27.8700    0.3000
  10   0  26  22.5500    0.3100
  11   0  26  161.320    0.8000
  12   0  26   9.3900    0.2700
  13   0  26   3.4100    0.3000
  14   0  26 0.080000    0.4200
  15   0  26  39.6300    0.5900
  16   0  26  26.8000    0.4700
  17   0  26  137.480    0.9700
  18   0  26   8.6000    0.4200
  19   0  26  46.3400    0.7300
  20   0  26  20.3700    0.5300
   1   1  26   9.1400    0.1300
   2   1  26  37.1000    0.2000
   3   1  26 0.000000    0.1300
   4   1  26  31.2200    0.2000
   5   1  26   5.5900    0.1400
   6   1  26   8.2600    0.1500
   7   1  26   1.7300    0.1400
   8   1  26 0.330000    0.1500
   9   1  26   4.7900    0.1700
  10   1  26   5.8500    0.1800
  11   1  26  14.3400    0.2100
  12   1  26  67.8500    0.3600
  13   1  26  43.1500    0.3600
  14   1  26 0.860000    0.2900
  15   1  26  45.8300    0.4900
  17   1  26   1.7700    0.2700
  18   1  26   2.0700    0.2800
  19   1  26  10.4500    0.3200
  20   1  26   6.4700    0.3300
   0   2  26   6.0000    0.1900
   1   2  26   4.9700    0.1300
   2   2  26 0.010000    0.1300
   3   2  26  31.0300    0.1900
   4   2  26  16.6800    0.1600
   5   2  26  106.680    0.3800
   6   2  26   6.2800    0.1600
   7   2  26   3.5100    0.1600
   8   2  26 0.230000    0.1600
   9   2  26  24.1000    0.2300
  10   2  26  25.9000    0.2400
  11   2  26  17.1600    0.2200
  12   2  26  43.7500    0.3900
  13   2  26 0.350000    0.2500
  14   2  26   8.2800    0.3200
  15   2  26 0.280000    0.2900
  16   2  26   1.3300    0.2900
  17   2  26  23.8300    0.3400
  18   2  26  10.4500    0.3100
  19   2  26   1.5400    0.3000
  20   2  26   4.8700    0.3400
   1   3  26  100.460    0.3700
   2   3  26  64.9700    0.2900
   3   3  26  53.2400    0.2500
   4   3  26  78.7900    0.3400
   5   3  26  20.6800    0.1800
   6   3  26  49.6500    0.2700
   7   3  26 0.840000    0.1600
   8   3  26  24.4100    0.2300
   9   3  26  32.1900    0.2700
  10   3  26  24.0600    0.2500
  11   3  26 0.780000    0.2000
  12   3  26  57.3100    0.4000
  13   3  26  81.1200    0.7000
  14   3  26   5.2900    0.3200
  15   3  26  26.9200    0.3800
  16   3  26   7.0900    0.2900
  17   3  26  16.8500    0.3400
  18   3  26   9.4100    0.3100
  19   3  26  53.1700    0.4600
  20   3  26  16.8800    0.3700
   0   4  26  49.0200    0.4500
   1   4  26   1.6800    0.1500
   2   4  26  13.4800    0.1700
   3   4  26  36.1000    0.2600
   4   4  26 0.860000    0.1500
   6   4  26   1.9100    0.1500
   7   4  26  28.4900    0.2300
   8   4  26  36.2100    0.2800
   9   4  26  124.050    0.5200
  10   4  26  10.2900    0.2300
  11   4  26  19.2100    0.2700
  12   4  26  18.0600    0.3100
  13   4  26  16.9400    0.4500
  14   4  26  77.4600    0.7800
  15   4  26  29.0100    0.4300
  16   4  26   1.0500    0.2800
  17   4  26  41.8700    0.4200
  19   4  26 0.330000    0.3300
   1   5  26   5.3000    0.1800
   2   5  26   6.4700    0.1800
   3   5  26   6.9200    0.1900
   4   5  26  13.0900    0.1900
   5   5  26   6.0000    0.1800
   7   5  26  20.1400    0.2400
   8   5  26   3.1000    0.2000
   9   5  26  12.9900    0.2400
  10   5  26 0.260000    0.2400
  11   5  26  11.3000    0.3000
  12   5  26 0.950000    0.3000
  14   5  26   4.9300    0.3100
  15   5  26   3.1200    0.2800
  18   5  26  14.4100    0.3700
   0   6  26  245.310    1.2800
   1   6  26 0.020000    0.1800
   2   6  26  36.8400    0.3100
   3   6  26  105.880    0.4500
   4   6  26 0.000000    0.1900
   5   6  26   6.8300    0.2100
   6   6  26   2.8700    0.2000
   7   6  26   7.9600    0.2200
   8   6  26   3.3000    0.2200
   9   6  26  14.5400    0.2900
  10   6  26   1.6000    0.2900
  11   6  26   1.7300    0.3200
  12   6  26  13.1300    0.4700
  13   6  26   4.8100    0.3300
  14   6  26  39.1700    0.5900
  15   6  26   2.8700    0.3200
  16   6  26   8.2600    0.3300
  17   6  26  35.0800    0.4700
  18   6  26   1.7400    0.3500
   1   7  26  147.700    0.6200
   2   7  26  74.0200    0.3900
   3   7  26  12.2700    0.2200
   4   7  26  84.8000    0.4700
   5   7  26 0.150000    0.2000
   6   7  26  51.6700    0.4500
   7   7  26 0.310000    0.2300
   8   7  26  11.6100    0.3200
   9   7  26   8.6000    0.3300
  10   7  26  20.0000    0.4000
  11   7  26  14.5600    0.3600
  12   7  26  11.9200    0.3400
  13   7  26  65.1000    0.6700
  14   7  26 0.040000    0.3200
  15   7  26   1.7100    0.3300
  17   7  26   3.5700    0.3600
   1   8  26  17.8000    0.2900
   2   8  26  56.7000    0.4400
   3   8  26   1.3000    0.2400
   4   8  26  44.2500    0.3600
   5   8  26  13.5900    0.3000
   6   8  26   7.3400    0.3100
   7   8  26 0.600000    0.3300
   8   8  26  27.7900    0.4000
   9   8  26  28.8800    0.5300
  10   8  26   8.3000    0.3200
  11   8  26  10.7400    0.3100
  12   8  26   5.7000    0.3000
  13   8  26   5.1700    0.3300
  14   8  26   2.6000    0.3600
  15   8  26   1.2100    0.3500
  16   8  26   3.2200    0.3600
   1   9  26  52.9800    0.5600
   2   9  26  22.0600    0.4300
   3   9  26   1.4600    0.3100
   4   9  26   5.0200    0.3300
   5   9  26  50.3300    0.6900
   6   9  26   4.4000    0.3400
   7   9  26   2.6700    0.3300
   8   9  26  11.7000    0.3500
   9   9  26 0.530000    0.3000
  10   9  26  25.2400    0.4000
  11   9  26   8.7200    0.3500
  12   9  26   2.2800    0.3300
  13   9  26 0.410000    0.3500
  14   9  26   7.3300    0.4100
  15   9  26   4.0000    0.3900
   0  10  26   2.4700    0.4700
   1  10  26 0.570000    0.3100
   2  10  26  21.5200    0.3800
   3  10  26  22.2100    0.4000
   4  10  26   1.0900    0.3400
   5  10  26  15.7800    0.3800
   6  10  26 0.930000    0.3000
   7  10  26  16.4700    0.4000
   8  10  26 0.800000    0.3100
   9  10  26 0.990000    0.3400
  10  10  26  20.0500    0.4000
  11  10  26  12.0300    0.4000
  12  10  26   9.2700    0.3800
  13  10  26  11.9700    0.4300
   2  11  26   2.8500    0.3100
   3  11  26   1.0500    0.3200
   4  11  26 0.080000    0.3200
   5  11  26   6.9700    0.3500
   6  11  26  24.5200    0.4300
   7  11  26   2.7700    0.3600
   8  11  26  19.9600    0.4400
   9  11  26  10.9300    0.4100
  10  11  26   2.8300    0.3700
  11  11  26   3.7800    0.3900
   0  12  26   7.6700    0.5100
   1  12  26   4.7500    0.3400
   2  12  26   2.7700    0.3400
   3  12  26   9.4200    0.3800
   4  12  26  21.1300    0.4000
   5  12  26 0.590000    0.3900
   6  12  26   4.8000    0.3900
   7  12  26   4.2700    0.4500
   8  12  26  14.7400    0.4600
   1  13  26  30.2200    0.4500
   2  13  26  19.6200    0.4200
   3  13  26  26.3900    0.4700
   1   1  27   2.3400    0.1300
   2   1  27  126.720    0.4200
   3   1  27 0.670000    0.1300
   4   1  27  103.280    0.3800
   5   1  27   4.7700    0.1400
   6   1  27  11.8500    0.1700
   7   1  27   2.0500    0.1600
   8   1  27  94.4700    0.4400
   9   1  27   2.6400    0.1700
  10   1  27  13.1500    0.2100
  11   1  27  13.4600    0.2200
  12   1  27  33.7900    0.3600
  13   1  27  30.5200    0.4000
  14   1  27  22.8600    0.4200
  15   1  27  36.9200    0.4200
  16   1  27 0.310000    0.2700
  17   1  27  33.2200    0.3900
  18   1  27   4.6900    0.3100
  19   1  27   2.3800    0.3300
  20   1  27   8.3600    0.3500
   0   2  27  49.1200    0.3600
   1   2  27  22.2200    0.1900
   2   2  27  136.030    0.4700
   3   2  27  41.3100    0.2400
   4   2  27  31.8200    0.2200
   5   2  27  20.6600    0.2000
   6   2  27  13.2400    0.1800
   7   2  27 0.660000    0.1600
   8   2  27  122.620    0.4800
   9   2  27   1.0000    0.1800
  10   2  27  60.8600    0.3500
  11   2  27 0.370000    0.1900
  12   2  27  43.8900    0.4300
  13   2  27   7.5200    0.3300
  14   2  27  12.8600    0.3500
  15   2  27  13.2100    0.3200
  16   2  27   6.9800    0.2900
  17   2  27   1.7700    0.2800
  18   2  27   1.4600    0.3000
  19   2  27   2.9700    0.3200
  20   2  27   3.2300    0.3400
   1   3  27 0.130000    0.1400
   2   3  27 0.680000    0.1500
   3   3  27 0.400000    0.1500
   4   3  27  12.1000    0.1700
   5   3  27   5.8300    0.1600
   6   3  27  35.3200    0.2700
   7   3  27   4.1100    0.1800
  10   3  27  23.0200    0.2500
  11   3  27   9.7500    0.2500
  12   3  27  29.9900    0.3500
  14   3  27   6.9800    0.3200
  15   3  27 0.370000    0.2900
  16   3  27 0.200000    0.2800
  17   3  27  17.4500    0.3600
  18   3  27 0.370000    0.3100
   1   4  27  30.7400    0.2400
   2   4  27  32.0100    0.2300
   3   4  27  19.1200    0.2000
   4   4  27  21.4800    0.2100
   5   4  27  22.8800    0.2100
   6   4  27  10.9300    0.2000
   7   4  27   3.4000    0.1900
   8   4  27   5.4600    0.2000
   9   4  27  23.4800    0.2600
  10   4  27  63.8300    0.4700
  11   4  27 0.220000    0.2600
  12   4  27  64.4000    0.6500
  13   4  27   4.2900    0.3100
  15   4  27   5.1400    0.2900
  16   4  27  13.5700    0.3200
  17   4  27   2.1800    0.3100
  18   4  27   3.9400    0.3300
  19   4  27   1.8500    0.3400
   1   5  27   6.5500    0.1800
   2   5  27  12.9100    0.2100
   3   5  27  96.4400    0.4600
   4   5  27  47.6700    0.3100
   5   5  27   3.3700    0.1900
   6   5  27  230.660    0.8400
   7   5  27   2.4100    0.2100
   8   5  27  146.290    0.6900
   9   5  27   9.1400    0.2600
  10   5  27   6.3600    0.2900
  11   5  27  63.0900    0.6700
  12   5  27   2.5900    0.3000
  13   5  27  12.3500    0.3400
  14   5  27  22.5800    0.3500
  15   5  27   2.7200    0.2800
  16   5  27  10.1900    0.3200
  17   5  27 0.310000    0.3100
  18   5  27   9.8900    0.3700
   0   6  27  24.8600    0.3700
   1   6  27  17.5300    0.2300
   2   6  27  59.8000    0.3500
   3   6  27   3.0500    0.2000
   4   6  27  11.0800    0.2200
   5   6  27 0.360000    0.2100
   6   6  27  42.0500    0.3200
   7   6  27  35.7500    0.3200
   8   6  27  58.4500    0.4400
   9   6  27 0.610000    0.3000
  10   6  27   5.9200    0.3300
  11   6  27   2.1700    0.3100
  12   6  27   5.4500    0.3400
  13   6  27 0.020000    0.3000
  14   6  27   7.4700    0.3400
  15   6  27  19.4400    0.3900
  16   6  27   6.1700    0.3400
  17   6  27 0.590000    0.3400
   1   7  27  35.9200    0.3000
   2   7  27  41.5000    0.3500
   3   7  27   1.2400    0.2100
   4   7  27   1.3000    0.2200
   5   7  27   8.6100    0.2500
   6   7  27  44.2500    0.3800
   8   7  27  22.4100    0.4200
   9   7  27 0.730000    0.3200
  10   7  27   2.9700    0.3200
  11   7  27  16.3500    0.3600
  12   7  27 0.030000    0.3000
  14   7  27  30.4400    0.4200
  15   7  27  16.2600    0.3900
  16   7  27   3.4900    0.3500
  17   7  27   1.2900    0.3600
   0   8  27   8.3600    0.3700
   1   8  27   1.5600    0.2500
   2   8  27  66.8000    0.5300
   3   8  27   2.6800    0.2700
   4   8  27  82.4900    0.6600
   5   8  27   1.2800    0.2800
   6   8  27  11.2100    0.3500
   7   8  27  37.1400    0.4600
   8   8  27  43.6500    0.5400
   9   8  27 0.480000    0.2800
  10   8  27  38.1100    0.4000
  11   8  27   1.8900    0.2900
  12   8  27  15.7300    0.3500
  13   8  27   6.8100    0.3500
  15   8  27   3.8100    0.3700
   1   9  27   2.3000    0.3000
   2   9  27  35.8800    0.4400
   3   9  27 0.530000    0.3000
   4   9  27  60.5000    0.5500
   5   9  27   3.8000    0.3300
   6   9  27  11.8900    0.3300
   7   9  27   4.3100    0.3000
   8   9  27  56.0800    0.4700
   9   9  27   2.9000    0.3000
  10   9  27   9.6900    0.3500
  11   9  27   2.4900    0.3300
  12   9  27   7.7400    0.3600
  13   9  27  12.3900    0.4200
  14   9  27 0.390000    0.3900
   0  10  27  112.080    1.6700
   1  10  27   5.6100    0.3100
   2  10  27  22.3500    0.3600
   3  10  27   3.2400    0.3100
   4  10  27   1.1100    0.3100
   5  10  27  13.5100    0.3400
   6  10  27  10.5400    0.3400
   7  10  27   6.0100    0.3100
   8  10  27   5.4400    0.3300
   9  10  27   1.4800    0.3400
  10  10  27  16.7500    0.3900
  11  10  27  28.4300    0.4400
  12  10  27   2.3800    0.3700
   1  11  27   7.9700    0.3100
   2  11  27  15.7600    0.3700
   3  11  27   1.3200    0.3400
   4  11  27   4.8400    0.3500
   5  11  27  20.2700    0.5000
   6  11  27 0.940000    0.3600
   7  11  27  24.4100    0.4600
   8  11  27  30.2000    0.5100
   9  11  27   7.6800    0.4000
   0  12  27  35.9400    0.7300
   1  12  27 0.510000    0.3400
   2  12  27 0.720000    0.3500
   3  12  27  21.5200    0.4300
   4  12  27   2.6400    0.3700
   5  12  27  11.7500    0.4200
   6  12  27   2.0100    0.3900
   7  12  27 0.410000    0.4000
   0   0  28  12.6000    0.4000
   1   0  28  26.3400    0.3000
   2   0  28   2.1200    0.2000
   3   0  28  87.8200    0.5800
   4   0  28   8.9200    0.2200
   5   0  28  50.4600    0.3400
   6   0  28  52.5200    0.3600
   7   0  28  66.2900    0.4400
   8   0  28  99.5800    0.8600
   9   0  28   9.5500    0.2900
  10   0  28  101.060    0.6900
  11   0  28   3.9400    0.3200
  12   0  28  19.1500    0.5400
  13   0  28  29.9400    0.6700
  14   0  28   8.5800    0.4700
  15   0  28  25.2400    0.4800
  17   0  28  72.5600    1.0000
  18   0  28 0.180000    0.4800
  19   0  28  13.8200    0.5700
   1   1  28   7.4600    0.1600
   2   1  28 0.590000    0.1500
   3   1  28 0.070000    0.1400
   4   1  28   5.4100    0.1500
   5   1  28   6.3100    0.1500
   6   1  28  27.8800    0.2100
   7   1  28  15.8900    0.2000
   8   1  28   2.2100    0.1700
   9   1  28  53.6700    0.3000
  10   1  28   4.0300    0.2000
  11   1  28  22.6900    0.3000
  13   1  28  68.4600    0.6000
  14   1  28   2.2700    0.2900
  15   1  28   6.8400    0.2800
  16   1  28 0.460000    0.2700
  17   1  28   5.5600    0.3200
  18   1  28   4.1500    0.3200
  19   1  28   3.2200    0.3300
   0   2  28  29.9400    0.3200
   1   2  28  18.7800    0.2000
   2   2  28  35.4800    0.2500
   3   2  28   2.3400    0.1600
   4   2  28  15.9200    0.2000
   5   2  28 0.320000    0.1600
   6   2  28 0.200000    0.1700
   7   2  28  22.5200    0.2200
   8   2  28  47.9800    0.3100
   9   2  28   5.5800    0.2000
  10   2  28   6.7400    0.2100
  11   2  28  22.7700    0.3000
  12   2  28  13.9400    0.3400
  13   2  28 0.250000    0.3200
  14   2  28 0.260000    0.2800
  15   2  28   5.1000    0.2800
  16   2  28 0.830000    0.2900
  17   2  28   1.6800    0.3000
  18   2  28   2.1400    0.3000
  19   2  28 0.690000    0.3200
   1   3  28  66.7700    0.3300
   2   3  28   5.1200    0.1600
   3   3  28  79.6400    0.3400
   4   3  28   6.1000    0.1700
   5   3  28   7.7500    0.1900
   6   3  28   6.1000    0.1900
   7   3  28  40.2900    0.2900
   8   3  28   8.1100    0.2100
   9   3  28   2.3800    0.2000
  10   3  28   8.7700    0.2400
  11   3  28  21.4500    0.3800
  12   3  28 0.530000    0.2900
  13   3  28  140.040    1.0700
  14   3  28 0.680000    0.2700
  15   3  28  11.0600    0.2900
  16   3  28   1.5600    0.2800
  17   3  28   2.3800    0.2900
  18   3  28 0.310000    0.3100
  19   3  28  61.1400    0.5300
   0   4  28   4.0100    0.2500
   1   4  28   1.9100    0.1600
   2   4  28  69.4000    0.3400
   3   4  28   6.0000    0.1700
   4   4  28   2.6400    0.1700
   5   4  28  22.3900    0.2200
   6   4  28  69.0000    0.4300
   7   4  28  41.1000    0.3100
   8   4  28   4.6300    0.2200
   9   4  28  44.3600    0.3700
  10   4  28   3.2800    0.2700
  11   4  28  20.7300    0.4700
  12   4  28   3.0400    0.3100
  13   4  28   3.2000    0.2900
  14   4  28  18.8200    0.3500
  15   4  28  15.9500    0.3300
  16   4  28 0.120000    0.2800
  17   4  28  110.410    0.8600
  18   4  28   3.9100    0.3500
   1   5  28  30.6400    0.2800
   2   5  28  112.130    0.5900
   3   5  28   3.7200    0.1900
   4   5  28 0.810000    0.2000
   5   5  28  50.6600    0.3600
   6   5  28   1.8600    0.2100
   7   5  28   9.3200    0.2400
   8   5  28   3.9700    0.2600
   9   5  28   2.9000    0.2800
  10   5  28  11.5000    0.3500
  11   5  28 0.520000    0.3000
  12   5  28   3.3900    0.3000
  13   5  28 0.870000    0.3000
  14   5  28 0.410000    0.2900
  15   5  28   8.7700    0.3100
  16   5  28   1.2500    0.3100
  17   5  28 0.570000    0.3200
  18   5  28   4.9500    0.3600
   0   6  28   1.3500    0.2700
   1   6  28  21.8600    0.2500
   2   6  28  26.4000    0.2700
   3   6  28  189.130    0.7500
   4   6  28   3.3200    0.2200
   5   6  28  79.9200    0.5300
   6   6  28  10.2500    0.3100
   7   6  28   8.5400    0.3000
   8   6  28   3.4700    0.3600
  10   6  28   5.1800    0.3600
  12   6  28   1.0100    0.3000
  13   6  28   1.6400    0.3000
  14   6  28 0.010000    0.3200
  15   6  28   4.1700    0.3300
  16   6  28  25.4800    0.4000
  17   6  28  35.6700    0.5300
   1   7  28  46.8900    0.4000
   2   7  28  104.300    0.7200
   3   7  28  97.9000    0.6200
   4   7  28   3.0600    0.2800
   5   7  28 0.600000    0.2800
   7   7  28  13.9000    0.3900
   8   7  28 0.700000    0.3500
   9   7  28  40.8000    0.5800
  10   7  28   5.3100    0.3300
  11   7  28  24.4900    0.3700
  12   7  28  30.7300    0.4100
  13   7  28  25.8700    0.4000
  14   7  28   3.2300    0.3400
  15   7  28  10.5900    0.3700
   1   8  28   8.0800    0.3200
   2   8  28   8.0600    0.3400
   3   8  28  20.4400    0.3900
   4   8  28   8.0900    0.3200
   5   8  28   5.5100    0.3000
   6   8  28   4.2700    0.2800
   7   8  28  105.160    0.9000
   8   8  28   7.5600    0.3000
   9   8  28 0.880000    0.2800
  11   8  28 0.190000    0.3200
  12   8  28   1.3000    0.3300
  13   8  28 0.050000    0.3400
  14   8  28   1.4000    0.3600
  15   8  28   2.6500    0.3700
   1   9  28  24.6000    0.3700
   2   9  28 0.600000    0.2900
   4   9  28 0.030000    0.3100
   5   9  28 0.650000    0.3000
   6   9  28   2.3200    0.3000
   7   9  28   5.2300    0.2900
   8   9  28   2.2100    0.3000
   9   9  28   7.4200    0.3300
  10   9  28   5.8700    0.3300
  11   9  28   2.6500    0.3400
  12   9  28 0.920000    0.3600
  13   9  28  70.3000    0.6500
   0  10  28   7.7800    0.5100
   1  10  28  12.2400    0.3000
   2  10  28 0.790000    0.2700
   3  10  28   7.4600    0.3100
   5  10  28  35.2500    0.4300
   6  10  28   1.2000    0.3200
   7  10  28  64.9100    0.6400
   8  10  28   8.2600    0.3500
  10  10  28 0.750000    0.3500
  11  10  28   2.3800    0.3500
   1  11  28 0.020000    0.3100
   2  11  28   1.1300    0.3300
   3  11  28  31.5700    0.4400
   4  11  28 0.290000    0.3400
   6  11  28 0.590000    0.3500
   7  11  28 0.230000    0.3700
   8  11  28 0.030000    0.3700
   9  11  28  18.7400    0.4200
   0  12  28   2.2600    0.5100
   1  12  28   4.6400    0.3500
   2  12  28 0.320000    0.3500
   3  12  28  19.4000    0.4400
   4  12  28   4.0000    0.3700
   5  12  28   7.3700    0.4000
   1   1  29  30.5800    0.2500
   2   1  29  29.7100    0.2300
   3   1  29 0.410000    0.1600
   4   1  29  242.520    0.7800
   5   1  29  44.5500    0.2700
   6   1  29  66.4500    0.3700
   7   1  29  22.1400    0.2200
   8   1  29  28.7200    0.2800
   9   1  29   8.0700    0.2100
  10   1  29 0.280000    0.2400
  11   1  29  60.4800    0.6100
  12   1  29 0.090000    0.3000
  13   1  29   6.4200    0.3100
  14   1  29  11.3400    0.3000
  16   1  29  10.7700    0.3200
  17   1  29 0.600000    0.3200
  18   1  29  13.9600    0.3700
  19   1  29   4.1700    0.3600
   0   2  29  254.380    1.3600
   1   2  29   1.1900    0.1700
   2   2  29  74.2700    0.3800
   3   2  29   1.6200    0.1700
   4   2  29   7.9200    0.1800
   5   2  29  18.7900    0.2500
   6   2  29  14.1000    0.2100
   7   2  29  22.1400    0.2300
   8   2  29  18.0300    0.2300
   9   2  29  21.5400    0.2500
  10   2  29  28.7100    0.3200
  11   2  29  18.5300    0.3300
  12   2  29  43.7600    0.5100
  13   2  29  30.6500    0.3900
  14   2  29  20.3100    0.3200
  15   2  29  32.9200    0.3600
  16   2  29   8.3800    0.3100
  17   2  29   5.2600    0.3100
  18   2  29  15.5200    0.3600
   1   3  29  20.0200    0.2600
   2   3  29  134.520    0.5100
   3   3  29   1.3500    0.1700
   4   3  29   3.9300    0.1800
   5   3  29  66.7900    0.3500
   6   3  29   4.9300    0.2000
   7   3  29   2.3200    0.2000
   8   3  29 0.430000    0.1900
   9   3  29  22.3900    0.2900
  10   3  29  13.2000    0.2900
  11   3  29   2.2800    0.3000
  12   3  29  28.5000    0.3700
  13   3  29   5.1600    0.2700
  14   3  29  22.0100    0.3200
  15   3  29 0.620000    0.2700
  17   3  29   5.3500    0.3100
  18   3  29 0.730000    0.3100
   0   4  29   7.0500    0.2700
   1   4  29  17.2700    0.2200
   2   4  29   1.7600    0.1700
   3   4  29  17.2600    0.2200
   4   4  29   1.1100    0.1800
   5   4  29  19.0500    0.2400
   7   4  29  35.6000    0.3200
   8   4  29  99.8300    0.6400
   9   4  29  10.9300    0.3000
  10   4  29   4.5100    0.3200
  11   4  29  31.5500    0.4800
  12   4  29  16.8800    0.3200
  13   4  29   6.5000    0.3000
  14   4  29  17.3300    0.3400
  15   4  29  11.2600    0.3100
  16   4  29 0.420000    0.2900
  17   4  29   7.7400    0.3300
  18   4  29   4.0500    0.3200
   1   5  29   3.2700    0.1900
   2   5  29  93.9500    0.4900
   3   5  29   6.8100    0.2100
   4   5  29  147.990    0.7400
   5   5  29  18.8400    0.2800
   6   5  29   7.7600    0.2700
   7   5  29 0.920000    0.2700
   8   5  29   3.8800    0.3100
   9   5  29  11.0700    0.3700
  10   5  29   1.5700    0.3100
  11   5  29  13.4400    0.3100
  12   5  29 0.330000    0.2800
  13   5  29  11.5200    0.3200
  14   5  29  91.1900    0.7000
  15   5  29   3.9200    0.3200
  16   5  29   9.0300    0.3400
  17   5  29 0.090000    0.3200
   0   6  29  187.210    1.0200
   1   6  29  26.9800    0.2800
   2   6  29   3.0400    0.2200
   3   6  29   2.0300    0.2500
   4   6  29  61.6700    0.4600
   5   6  29  14.2500    0.3300
   6   6  29   4.3000    0.3300
   7   6  29   5.4600    0.3200
   8   6  29  10.0900    0.4100
   9   6  29   6.6600    0.3700
  10   6  29  60.0700    0.5000
  11   6  29   1.1200    0.3000
  12   6  29  44.0700    0.4700
  13   6  29   3.0100    0.3000
  14   6  29   5.5500    0.3300
  15   6  29   1.9800    0.3300
  16   6  29   4.5600    0.3400
   1   7  29  13.9200    0.3400
   2   7  29  11.4600    0.3300
   3   7  29   1.0700    0.3000
   4   7  29  19.8300    0.3800
   5   7  29   4.7300    0.3300
   6   7  29 0.990000    0.3400
   7   7  29   1.1000    0.3300
   8   7  29  21.5800    0.4000
   9   7  29   1.4700    0.3000
  11   7  29   1.1800    0.3200
  12   7  29  28.3000    0.4400
  13   7  29 0.360000    0.3200
  14   7  29   1.3500    0.3400
  15   7  29 0.910000    0.3400
   0   8  29  41.8600    0.7900
   1   8  29   6.1300    0.3100
   2   8  29  22.4700    0.4000
   3   8  29  14.4500    0.3400
   4   8  29 0.000000    0.3200
   5   8  29   5.1400    0.2900
   6   8  29  33.9200    0.3700
   7   8  29  16.6100    0.3300
   8   8  29  44.7400    0.4100
   9   8  29   3.1800    0.3100
  10   8  29   9.3400    0.3500
  11   8  29 0.450000    0.3200
  12   8  29  58.8300    0.5800
  13   8  29   7.4100    0.3600
  14   8  29  12.6900    0.4000
   1   9  29   1.8100    0.2900
   2   9  29   4.3700    0.2900
   3   9  29   9.6100    0.3000
   4   9  29  51.4000    0.5100
   5   9  29  12.0700    0.3300
   6   9  29 0.350000    0.2900
   7   9  29 0.590000    0.3100
   8   9  29   3.2400    0.3200
   9   9  29   1.4500    0.3300
  10   9  29  49.3100    0.5000
  11   9  29  13.9700    0.3900
  12   9  29   3.0300    0.3600
   0  10  29  28.2500    0.4600
   1  10  29   2.9500    0.2800
   2  10  29   9.1700    0.3000
   3  10  29   5.7900    0.3100
   4  10  29   1.3100    0.3300
   5  10  29 0.570000    0.3300
   6  10  29  16.7300    0.3800
   7  10  29   3.5600    0.3400
   8  10  29   4.0500    0.3500
   9  10  29   2.5000    0.3600
  10  10  29  18.5200    0.4200
   1  11  29   2.1500    0.3100
   2  11  29  22.2400    0.4500
   3  11  29   1.5700    0.3500
   4  11  29  34.1400    0.4500
   5  11  29 0.980000    0.3700
   6  11  29  13.0300    0.4000
   7  11  29   3.2600    0.3600
   8  11  29  15.1900    0.4300
   0  12  29  42.9100    0.8700
   1  12  29   1.0800    0.3400
   2  12  29   8.9600    0.3600
   3  12  29   3.7900    0.3500
   0   0  30  61.1500    0.6700
   1   0  30  102.190    0.6800
   2   0  30  162.230    1.0900
   3   0  30  27.4900    0.4000
   4   0  30   7.8400    0.2400
   5   0  30  27.1600    0.3300
   6   0  30   1.4100    0.2400
   7   0  30  353.260    1.9800
   8   0  30  263.050    1.3800
   9   0  30   1.1700    0.3400
  10   0  30  58.7000    0.6500
  11   0  30   2.1600    0.4400
  12   0  30 0.850000    0.3800
  13   0  30  20.4100    0.4700
  15   0  30   3.2800    0.3800
  16   0  30   6.0100    0.4100
  17   0  30   5.5800    0.4700
  18   0  30 0.880000    0.4800
   1   1  30   7.8300    0.2000
   2   1  30   6.0200    0.1900
   3   1  30  45.4700    0.2900
   4   1  30  84.8200    0.3700
   5   1  30 0.930000    0.1700
   6   1  30  136.120    0.6400
   7   1  30  13.1400    0.2000
   8   1  30   1.3000    0.1900
   9   1  30  58.9100    0.4600
  10   1  30  11.5500    0.3100
  11   1  30  42.4200    0.4800
  12   1  30   7.4900    0.3000
  13   1  30   4.8900    0.2700
  14   1  30   1.8500    0.2700
  15   1  30   2.3300    0.2900
  16   1  30 0.230000    0.3000
  17   1  30  13.7700    0.3600
  18   1  30 0.150000    0.3600
   0   2  30  11.8200    0.3000
   1   2  30  39.0600    0.2800
   2   2  30   3.1300    0.1900
   3   2  30   4.6500    0.1900
   4   2  30   3.7500    0.1900
   5   2  30  30.9300    0.2700
   6   2  30  37.1000    0.3200
   7   2  30  26.9700    0.2700
   8   2  30  17.9700    0.2700
   9   2  30   4.3700    0.2400
  10   2  30   4.2100    0.2900
  11   2  30   5.8900    0.2900
  12   2  30 0.220000    0.2900
  13   2  30   2.7700    0.2900
  14   2  30  19.3100    0.3200
  15   2  30   3.9300    0.2700
  16   2  30   1.7200    0.3000
  17   2  30   5.7300    0.3300
  18   2  30 0.260000    0.3400
   1   3  30 0.490000    0.1900
   2   3  30  66.5900    0.3800
   3   3  30  96.1800    0.5100
   4   3  30  37.4600    0.3000
   5   3  30   2.8500    0.2000
   6   3  30  94.4200    0.4700
   7   3  30  17.2000    0.2600
   8   3  30   9.6100    0.2700
   9   3  30   9.0300    0.3000
  10   3  30   1.6600    0.2900
  11   3  30  17.4100    0.3100
  12   3  30   9.0800    0.2900
  13   3  30 0.710000    0.2700
  14   3  30 0.030000    0.2600
  15   3  30 0.710000    0.2800
  16   3  30  10.8100    0.3100
  17   3  30  14.8100    0.3400
  18   3  30  31.9400    0.4700
   0   4  30   3.7700    0.2600
   1   4  30  34.6500    0.2800
   2   4  30  20.7200    0.2400
   4   4  30   3.0600    0.2000
   5   4  30  47.4100    0.3400
   6   4  30  23.2800    0.3100
   7   4  30  40.1000    0.4000
   8   4  30  22.1900    0.4000
   9   4  30   4.4000    0.3300
  10   4  30  30.8300    0.3700
  11   4  30   5.7200    0.2900
  12   4  30   7.6900    0.2800
  13   4  30   2.0200    0.2700
  14   4  30 0.030000    0.2900
  15   4  30   9.9300    0.3100
  16   4  30   2.4600    0.3100
  17   4  30  12.9300    0.3400
   1   5  30   2.4600    0.2000
   2   5  30   6.9700    0.2200
   3   5  30   2.0200    0.2200
   4   5  30   1.8600    0.2400
   5   5  30  56.8300    0.4600
   6   5  30   3.5500    0.3100
   7   5  30 0.550000    0.3600
   8   5  30 0.360000    0.3400
   9   5  30   7.3600    0.3500
  10   5  30   8.5900    0.3200
  11   5  30   7.2600    0.3000
  12   5  30  10.2100    0.3000
  13   5  30   4.9100    0.2900
  14   5  30   5.8000    0.3100
  15   5  30 0.730000    0.3100
  16   5  30 0.820000    0.3100
   0   6  30 0.160000    0.3600
   1   6  30  15.1500    0.2900
   2   6  30  31.1400    0.3800
   3   6  30  21.3600    0.3800
   4   6  30  10.7000    0.3300
   5   6  30  85.6800    0.7300
   6   6  30   7.6900    0.3600
   7   6  30  25.9200    0.4400
   8   6  30  122.850    1.0700
   9   6  30   7.8800    0.3200
  10   6  30  13.1000    0.3400
  11   6  30  45.0500    0.4700
  12   6  30   1.0400    0.3000
  13   6  30  30.5100    0.4400
  14   6  30 0.860000    0.3200
  15   6  30   1.1100    0.3200
  16   6  30 0.940000    0.3200
   1   7  30 0.200000    0.3100
   2   7  30 0.010000    0.3100
   3   7  30  17.1300    0.3700
   4   7  30  66.9400    0.7200
   5   7  30  22.8900    0.3700
   6   7  30  44.9000    0.4900
   7   7  30  44.5900    0.4800
   8   7  30 0.790000    0.3000
   9   7  30  86.7900    0.7700
  10   7  30 0.580000    0.3200
  11   7  30   7.3400    0.3500
  12   7  30  22.3300    0.4200
  13   7  30   4.2900    0.3400
  14   7  30   5.1200    0.3500
   0   8  30  138.200    1.4200
   1   8  30  22.8700    0.3400
   3   8  30   1.1700    0.3000
   4   8  30  17.1000    0.3400
   5   8  30 0.380000    0.2900
   6   8  30   1.5300    0.2800
   7   8  30   3.3600    0.3000
   8   8  30   5.7400    0.3200
   9   8  30   3.4500    0.3200
  10   8  30   2.9800    0.3300
  11   8  30   5.0000    0.3700
  12   8  30 0.890000    0.3500
   1   9  30 0.320000    0.2800
   2   9  30   4.4300    0.2800
   3   9  30   3.2300    0.2800
   4   9  30  10.3400    0.3100
   5   9  30  49.6600    0.5900
   6   9  30  36.8200    0.4300
   7   9  30 0.540000    0.3200
   8   9  30  30.5900    0.5600
   9   9  30  27.6600    0.4600
  10   9  30 0.580000    0.3500
  11   9  30 0.390000    0.3500
  12   9  30 0.220000    0.3700
   0  10  30 0.860000    0.3900
   1  10  30   8.0300    0.3000
   2  10  30  18.7800    0.3600
   3  10  30  27.9100    0.4200
   4  10  30   1.4000    0.3400
   5  10  30  24.4400    0.4200
   6  10  30  10.9100    0.4100
   7  10  30  25.7700    0.4400
   8  10  30   4.1100    0.3800
   1  11  30  15.9600    0.3500
   2  11  30 0.820000    0.3400
   3  11  30   9.0500    0.3800
   4  11  30  10.5400    0.3800
   5  11  30  13.4700    0.4100
   6  11  30   1.4500    0.3700
   1   1  31  67.3400    0.3800
   2   1  31   5.3800    0.2000
   3   1  31  14.9700    0.2200
   4   1  31  96.4300    0.4800
   5   1  31 0.350000    0.1900
   6   1  31  39.7500    0.3000
   7   1  31   1.8300    0.2000
   8   1  31 0.440000    0.2500
   9   1  31   3.3500    0.3000
  10   1  31  45.1200    0.6100
  11   1  31  36.5200    0.3900
  12   1  31   6.2600    0.2900
  13   1  31  87.0000    0.5000
  14   1  31 0.160000    0.2700
  15   1  31   8.9500    0.3200
  16   1  31  20.2800    0.3600
  17   1  31 0.170000    0.3300
   0   2  31  50.1100    0.4700
   1   2  31  22.1900    0.2500
   2   2  31  15.1800    0.2400
   3   2  31  227.320    0.9700
   4   2  31   2.4600    0.2000
   5   2  31   1.0700    0.2000
   6   2  31   1.3700    0.2200
   7   2  31  27.1600    0.3300
   8   2  31   1.4600    0.2600
   9   2  31  21.1600    0.3900
  10   2  31  32.7900    0.3700
  11   2  31  45.1900    0.4100
  12   2  31  31.7500    0.4000
  13   2  31   1.6400    0.2700
  14   2  31  35.9700    0.3700
  15   2  31  34.3000    0.3900
  16   2  31  12.4700    0.3400
  17   2  31  27.4800    0.4000
   1   3  31  29.5800    0.2800
   2   3  31  24.7900    0.2600
   3   3  31   4.6100    0.2100
   4   3  31   7.0400    0.2200
   5   3  31   1.3600    0.2300
   6   3  31   6.7700    0.2900
   7   3  31   8.9400    0.2900
   8   3  31   1.6900    0.3000
   9   3  31  10.4000    0.3700
  10   3  31   4.7300    0.2800
  11   3  31   9.2400    0.2800
  12   3  31 0.330000    0.2700
  13   3  31  12.3900    0.3000
  14   3  31 0.230000    0.2800
  15   3  31  13.7500    0.3300
  16   3  31   1.9100    0.3100
  17   3  31   3.7600    0.3200
   0   4  31   4.4200    0.2900
   1   4  31   9.5700    0.2300
   2   4  31 0.580000    0.2200
   3   4  31  167.640    1.0100
   4   4  31  21.4400    0.3200
   5   4  31   3.3200    0.2700
   6   4  31 0.340000    0.2900
   9   4  31  10.8000    0.3100
  10   4  31   6.2000    0.2800
  11   4  31 0.060000    0.2700
  12   4  31  38.8500    0.4100
  13   4  31   5.9900    0.3000
  14   4  31  36.8800    0.4000
  15   4  31  23.1600    0.3700
  16   4  31   1.7300    0.3100
   1   5  31  175.830    0.9100
   2   5  31  85.6800    0.7000
   3   5  31   1.4000    0.2500
   4   5  31   5.5700    0.3100
   5   5  31  92.4100    0.6900
   6   5  31   9.6900    0.3800
   7   5  31   9.4700    0.3800
   8   5  31   9.1800    0.3400
   9   5  31   1.2500    0.3000
  11   5  31  73.1300    0.5700
  12   5  31   8.3700    0.3000
  13   5  31  28.7900    0.4000
  14   5  31   8.2100    0.3200
  15   5  31   2.5400    0.3100
  16   5  31   7.3400    0.3300
   0   6  31  47.9900    0.6500
   1   6  31  37.2700    0.4000
   2   6  31   8.7600    0.3200
   3   6  31  25.3100    0.3800
   4   6  31   2.0700    0.3300
   5   6  31 0.330000    0.3100
   6   6  31  11.5000    0.3500
   7   6  31  26.3300    0.4400
   8   6  31 0.260000    0.3100
   9   6  31 0.160000    0.3000
  10   6  31  32.0900    0.4200
  12   6  31  19.1300    0.3600
  13   6  31   6.9900    0.3400
  14   6  31   3.1000    0.3200
  15   6  31  26.4100    0.4000
   1   7  31  37.9800    0.4300
   2   7  31   3.3200    0.2900
   3   7  31  19.4000    0.3800
   4   7  31   1.5100    0.3100
   5   7  31   3.2600    0.3000
   6   7  31 0.270000    0.2900
   7   7  31   8.6700    0.3200
   8   7  31 0.340000    0.3000
   9   7  31  10.6000    0.3500
  10   7  31   1.2700    0.3200
  12   7  31   2.2300    0.3400
  13   7  31  16.3400    0.3900
   0   8  31  18.3600    0.5100
   1   8  31  14.9700    0.3100
   2   8  31  29.2300    0.3600
   3   8  31  101.910    0.8000
   4   8  31   5.7100    0.2900
   5   8  31   1.0400    0.2900
   6   8  31   7.7000    0.3300
   7   8  31   2.4500    0.3000
   8   8  31  14.2800    0.3500
   9   8  31   5.1000    0.3400
  10   8  31   1.2700    0.3500
  11   8  31  25.7300    0.4400
  12   8  31   4.1600    0.3700
   1   9  31   2.9500    0.2900
   2   9  31   3.4700    0.2900
   3   9  31  15.9300    0.3400
   4   9  31   1.8900    0.3100
   5   9  31   1.0200    0.3200
   6   9  31 0.140000    0.3500
   7   9  31   1.4800    0.3500
   8   9  31   1.2000    0.3700
   9   9  31   1.0000    0.3600
  10   9  31   4.6300    0.3700
   0  10  31  19.5500    0.4800
   1  10  31   1.7100    0.3000
   2  10  31 0.640000    0.3200
   3  10  31  64.9900    0.6100
   4  10  31   2.7700    0.3500
   5  10  31   1.3700    0.3500
   6  10  31   1.1400    0.3700
   7  10  31   4.5500    0.3800
   8  10  31 0.750000    0.4000
   1  11  31  110.750    0.9600
   2  11  31   1.0300    0.3500
   3  11  31   3.3900    0.3800
   4  11  31   9.8800    0.3900
   0   0  32 0.440000    0.4300
   1   0  32  28.9300    0.4300
   2   0  32  133.520    0.8900
   3   0  32  70.1800    0.6100
   4   0  32  68.5400    0.7300
   5   0  32  35.1200    0.4700
   6   0  32  35.0200    0.5800
   7   0  32  31.6500    0.5900
   8   0  32  90.0600    1.0500
   9   0  32  28.4100    0.6800
  10   0  32  145.940    1.1200
  11   0  32 0.740000    0.4500
  12   0  32  42.5700    0.6200
  15   0  32   1.0600    0.4100
  16   0  32   2.4700    0.4300
  17   0  32   2.3500    0.4700
   1   1  32  91.0600    0.6600
   2   1  32   7.2600    0.2300
   3   1  32  26.4700    0.3000
   4   1  32  62.5000    0.3900
   5   1  32 0.150000    0.2300
   6   1  32  75.8100    0.5500
   7   1  32   1.8300    0.2600
   8   1  32  28.9400    0.3900
   9   1  32 0.670000    0.2900
  10   1  32   1.8600    0.2900
  11   1  32   6.0800    0.2900
  12   1  32  32.4500    0.3500
  13   1  32 0.620000    0.2800
  14   1  32   1.4500    0.3000
  15   1  32  12.9900    0.3300
  16   1  32   1.6900    0.3100
  17   1  32   5.9900    0.3400
   0   2  32  70.5200    0.6400
   1   2  32   1.0200    0.2200
   2   2  32 0.620000    0.2200
   3   2  32   3.7700    0.2300
   4   2  32 0.280000    0.2200
   5   2  32  15.8700    0.3200
   6   2  32  22.4000    0.3300
   7   2  32  63.5400    0.6500
   8   2  32  15.0100    0.3500
   9   2  32  11.6600    0.3500
  10   2  32  41.3800    0.4000
  11   2  32  10.0400    0.3100
  12   2  32  24.8100    0.3400
  13   2  32 0.510000    0.2600
  15   2  32   2.2100    0.3100
  16   2  32   5.5400    0.3400
  17   2  32  17.2800    0.3700
   1   3  32  16.2300    0.2500
   2   3  32 0.600000    0.2200
   3   3  32   7.3300    0.2600
   4   3  32   2.8500    0.2400
   5   3  32  18.6500    0.3200
   6   3  32  101.230    1.0100
   7   3  32   1.0300    0.3500
   8   3  32  66.2200    0.5400
   9   3  32   2.7800    0.2700
  10   3  32 0.030000    0.2700
  11   3  32 0.610000    0.2800
  12   3  32   7.7700    0.2900
  13   3  32  18.5000    0.3300
  14   3  32   7.7800    0.3000
  15   3  32   5.0900    0.3100
  16   3  32 0.120000    0.3100
   0   4  32   5.4300    0.3600
   1   4  32  17.7500    0.3200
   2   4  32  18.4000    0.3200
   3   4  32  49.6500    0.4600
   4   4  32  68.7600    0.5600
   5   4  32   8.6400    0.4000
   6   4  32   8.4800    0.4000
   7   4  32  20.1500    0.3800
   8   4  32  100.930    0.8200
   9   4  32   1.2000    0.2900
  10   4  32   1.2900    0.2800
  11   4  32 0.790000    0.2600
  12   4  32   9.0500    0.3100
  13   4  32   4.9500    0.3000
  14   4  32  48.8600    0.4600
  15   4  32   5.6700    0.3200
  16   4  32   3.6000    0.3200
   1   5  32  18.6000    0.3400
   2   5  32  20.7600    0.3900
   3   5  32   3.3300    0.3100
   4   5  32   1.1700    0.3400
   5   5  32 0.410000    0.3100
   6   5  32   2.7100    0.3300
   7   5  32 0.160000    0.3000
   8   5  32 0.970000    0.3000
   9   5  32 0.890000    0.3000
  10   5  32   9.4900    0.3000
  11   5  32   3.8900    0.2900
  12   5  32 0.800000    0.2900
  13   5  32 0.610000    0.3200
  14   5  32   7.3800    0.3300
  15   5  32   5.9100    0.3400
   0   6  32  19.3800    0.4500
   1   6  32  29.1400    0.3600
   2   6  32  46.2600    0.4800
   3   6  32  19.4200    0.3500
   4   6  32  42.2400    0.4600
   5   6  32   2.1300    0.3000
   6   6  32   3.9000    0.3000
   7   6  32   7.1300    0.3100
   8   6  32  56.9200    0.5000
   9   6  32  16.3500    0.3500
  10   6  32  22.1800    0.3800
  11   6  32   3.0200    0.3100
  12   6  32  11.0100    0.3500
  13   6  32 0.090000    0.3300
  14   6  32  10.7600    0.3600
   1   7  32   4.1600    0.2900
   2   7  32   7.3500    0.2900
   3   7  32  25.8000    0.4100
   4   7  32  27.8400    0.3800
   5   7  32  27.2700    0.3500
   6   7  32  106.320    0.8300
   7   7  32   3.7500    0.3200
   8   7  32  43.4600    0.5600
   9   7  32 0.720000    0.3300
  10   7  32 0.550000    0.3400
  11   7  32 0.330000    0.3400
  12   7  32  13.8700    0.3900
  13   7  32  16.3600    0.4000
   0   8  32  21.2300    0.4500
   1   8  32   1.7200    0.2700
   2   8  32   5.8300    0.2800
   3   8  32  12.3500    0.3100
   4   8  32   2.3100    0.2800
   5   8  32   1.5700    0.2900
   6   8  32   6.8300    0.3300
   7   8  32   2.6700    0.3100
   8   8  32  11.8400    0.3600
   9   8  32   3.9500    0.3600
  10   8  32   3.4900    0.3600
  11   8  32   8.2900    0.3800
   1   9  32   2.0100    0.2900
   2   9  32  29.8000    0.3900
   3   9  32  11.0800    0.3300
   4   9  32   2.3400    0.3200
   5   9  32   5.4600    0.3500
   6   9  32  33.5000    0.4700
   7   9  32   7.2100    0.3800
   8   9  32   8.1300    0.3900
   9   9  32 0.500000    0.3600
   0  10  32 0.180000    0.4500
   1  10  32   2.7600    0.3200
   2  10  32  12.4400    0.3700
   3  10  32   4.4800    0.3400
   4  10  32  22.1200    0.4200
   5  10  32 0.450000    0.3700
   6  10  32  11.1800    0.4100
   1   1  33  27.2500    0.3500
   2   1  33 0.620000    0.2400
   3   1  33 0.800000    0.2400
   4   1  33 0.580000    0.2600
   5   1  33   2.0400    0.3000
   6   1  33 0.300000    0.3200
   7   1  33 0.240000    0.3400
   8   1  33  19.0300    0.3500
   9   1  33  16.8400    0.3500
  10   1  33   7.6800    0.3100
  11   1  33   6.8700    0.2800
  12   1  33   3.1300    0.2600
  13   1  33  73.4000    0.5000
  14   1  33   4.9300    0.3200
  15   1  33   3.2700    0.3200
  16   1  33   8.0000    0.3400
   0   2  33  28.7400    0.6400
   1   2  33   6.9200    0.2900
   2   2  33   7.5300    0.3000
   3   2  33  80.0500    0.6900
   4   2  33  17.2600    0.3100
   5   2  33  17.6600    0.3600
   6   2  33 0.300000    0.3300
   7   2  33   8.7500    0.3400
   8   2  33 0.510000    0.2700
  11   2  33   7.3100    0.2900
  12   2  33  19.8900    0.3200
  13   2  33  11.9200    0.3000
  14   2  33  27.5600    0.3900
  15   2  33  18.8400    0.3700
  16   2  33 0.130000    0.3200
   1   3  33 0.320000    0.2600
   2   3  33   6.6800    0.2900
   3   3  33 0.340000    0.2900
   4   3  33   3.9900    0.2900
   5   3  33  23.9500    0.4800
   6   3  33   8.1100    0.3600
   7   3  33   5.2800    0.3100
   8   3  33  12.3100    0.3200
   9   3  33 0.100000    0.2900
  10   3  33  25.4800    0.3700
  11   3  33  38.5900    0.3800
  12   3  33   4.4800    0.2900
  13   3  33   1.8200    0.2900
  14   3  33   4.7300    0.3000
  15   3  33 0.100000    0.3000
   0   4  33  45.6400    0.6200
   1   4  33 0.310000    0.2700
   2   4  33   1.1300    0.3000
   3   4  33  91.0900    0.8300
   4   4  33   4.3800    0.3800
   5   4  33  44.7600    0.5000
   6   4  33  11.3000    0.3500
   7   4  33   3.3400    0.2900
   9   4  33   5.1300    0.2900
  10   4  33 0.350000    0.2700
  11   4  33 0.690000    0.2800
  12   4  33   2.4800    0.2900
  13   4  33   1.3200    0.3000
  14   4  33   1.7400    0.3100
  15   4  33   4.5100    0.3200
   1   5  33  103.990    0.8300
   2   5  33 0.980000    0.2800
   3   5  33  11.6400    0.4200
   4   5  33  40.5200    0.4600
   5   5  33   1.4400    0.2900
   6   5  33   5.6900    0.3200
   7   5  33  11.1700    0.3700
   8   5  33  25.7200    0.3700
   9   5  33  15.2000    0.3500
  10   5  33   5.1900    0.3100
  11   5  33  48.7500    0.4700
  12   5  33  37.1500    0.4400
  13   5  33  33.5100    0.4700
  14   5  33   3.9400    0.3400
   0   6  33  16.1800    0.4200
   1   6  33   2.3500    0.2800
   2   6  33   1.7400    0.2700
   3   6  33  10.2600    0.3100
   4   6  33  11.0700    0.3100
   5   6  33   2.4600    0.2800
   6   6  33   4.4600    0.2900
   7   6  33  12.1200    0.3400
   8   6  33   6.8500    0.3300
   9   6  33  34.2700    0.4400
  10   6  33   1.0100    0.3200
  11   6  33  19.3800    0.3700
  13   6  33   4.4400    0.3400
   1   7  33 0.640000    0.2800
   2   7  33   1.7900    0.2800
   3   7  33   4.2600    0.2800
   4   7  33   2.9100    0.2900
   5   7  33   1.6800    0.2900
   6   7  33  13.6400    0.3400
   7   7  33 0.210000    0.3200
   8   7  33   4.8700    0.3300
   9   7  33  16.4600    0.3800
  10   7  33   4.8500    0.3500
  11   7  33  13.5200    0.3800
  12   7  33 0.910000    0.3500
   0   8  33   3.7100    0.4100
   1   8  33  14.5600    0.3200
   2   8  33  20.5200    0.3600
   3   8  33  57.2900    0.4900
   4   8  33 0.560000    0.3100
   5   8  33   8.1500    0.3200
   6   8  33 0.380000    0.3400
   7   8  33  29.2900    0.4200
   8   8  33 0.810000    0.3300
   9   8  33   7.2200    0.3700
  10   8  33   5.0000    0.3700
   1   9  33  79.8800    0.7600
   2   9  33 0.330000    0.3100
   4   9  33  10.9000    0.3500
   5   9  33   5.2500    0.3500
   6   9  33 0.820000    0.3500
   7   9  33   9.7100    0.3900
   8   9  33   2.3200    0.3900
   0  10  33  77.9600    1.0300
   1  10  33   1.4300    0.3400
   2  10  33 0.460000    0.3400
   3  10  33   2.2000    0.3600
   4  10  33 0.780000    0.3700
   0   0  34 0.930000    0.5200
   1   0  34  12.9300    0.4600
   2   0  34  16.9500    0.5000
   3   0  34   5.5500    0.4700
   4   0  34   6.5800    0.4500
   5   0  34  104.200    1.2300
   6   0  34 0.820000    0.4900
   7   0  34  51.0000    0.9100
   8   0  34 0.130000    0.4600
   9   0  34   6.6100    0.4800
  11   0  34  41.9800    0.5700
  12   0  34  17.8000    0.4400
  13   0  34   5.6900    0.4400
  14   0  34 0.150000    0.4300
  15   0  34 0.610000    0.4600
   1   1  34  34.6800    0.5000
   3   1  34  36.9400    0.5300
   4   1  34   6.3200    0.3100
   5   1  34   6.7200    0.3700
   6   1  34   1.5900    0.3000
   7   1  34   5.5700    0.3200
   8   1  34 0.650000    0.3400
   9   1  34   8.6100    0.3400
  10   1  34   7.5600    0.3100
  11   1  34   1.4400    0.2700
  12   1  34  10.1700    0.2900
  13   1  34  19.4000    0.3600
  14   1  34 0.590000    0.3200
  15   1  34   1.2500    0.3200
   0   2  34   3.6500    0.4700
   1   2  34  11.4600    0.4600
   2   2  34  20.9100    0.3500
   3   2  34   5.8600    0.2900
   4   2  34 0.950000    0.2900
   5   2  34   4.7100    0.3100
   6   2  34  14.9400    0.4100
   7   2  34   5.0600    0.2900
   8   2  34   3.6700    0.2900
   9   2  34  29.1900    0.4500
  10   2  34   2.7600    0.2900
  11   2  34   2.2700    0.2800
  12   2  34  11.1800    0.3200
  13   2  34 0.230000    0.2900
  14   2  34 0.620000    0.3100
  15   2  34   5.4900    0.3300
   1   3  34   8.7500    0.3300
   2   3  34  34.0100    0.4700
   3   3  34  11.1900    0.3400
   4   3  34  146.710    1.5100
   5   3  34 0.590000    0.3100
   6   3  34  41.1000    0.4300
   7   3  34   7.9000    0.2800
   8   3  34 0.970000    0.2700
   9   3  34  28.7500    0.3700
  10   3  34  49.8500    0.4200
  11   3  34   7.8900    0.3100
  12   3  34   8.4600    0.3200
  13   3  34   3.6900    0.3000
  14   3  34   2.1800    0.3000
  15   3  34  27.5800    0.4000
   0   4  34  70.4000    1.0800
   1   4  34  23.7300    0.4200
   2   4  34  25.3600    0.4000
   3   4  34   5.4300    0.3400
   5   4  34  33.4400    0.5500
   6   4  34   7.8000    0.3100
   7   4  34   7.2100    0.3100
   8   4  34  65.7200    0.6000
   9   4  34  13.5000    0.3300
  10   4  34  18.8100    0.3400
  11   4  34  11.0300    0.3300
  12   4  34 0.550000    0.3100
  13   4  34   6.5400    0.3200
  14   4  34   1.0200    0.3200
   1   5  34   3.8800    0.2900
   2   5  34 0.720000    0.2800
   3   5  34 0.580000    0.2800
   4   5  34 0.220000    0.3000
   5   5  34   4.0800    0.3000
   6   5  34  19.9600    0.4100
   7   5  34   2.4400    0.3000
   8   5  34 0.490000    0.3100
   9   5  34   1.8700    0.3200
  10   5  34   6.5700    0.3200
  11   5  34   7.0100    0.3300
  12   5  34  28.2200    0.4500
  13   5  34   1.3500    0.3300
   0   6  34  13.0400    0.6200
   1   6  34  24.4300    0.3600
   2   6  34   1.2600    0.2800
   3   6  34  20.0500    0.3400
   4   6  34   5.7100    0.2900
   5   6  34  70.0500    0.7000
   6   6  34  21.1800    0.3600
   7   6  34   6.6300    0.3300
   8   6  34 0.330000    0.3300
   9   6  34   5.7000    0.3400
  10   6  34   4.8900    0.3400
  11   6  34   1.2800    0.3200
  12   6  34  13.7700    0.3700
   1   7  34  59.3000    0.5800
   2   7  34 0.870000    0.3100
   3   7  34  23.1800    0.4200
   4   7  34  11.1000    0.3200
   5   7  34   2.0500    0.3000
   6   7  34  28.9600    0.4100
   7   7  34   8.0800    0.3400
   8   7  34  16.4300    0.3700
   9   7  34   9.8300    0.3600
  10   7  34   1.3200    0.3400
  11   7  34   4.6100    0.3600
   0   8  34   1.4000    0.4000
   1   8  34   2.1900    0.2900
   2   8  34  17.3100    0.3600
   3   8  34  20.9800    0.3800
   4   8  34   7.2100    0.3200
   5   8  34  16.2700    0.3800
   7   8  34   1.0800    0.3600
   8   8  34   4.5000    0.3400
   9   8  34   8.4900    0.3700
   1   9  34   1.1300    0.3300
   2   9  34 0.340000    0.3300
   3   9  34  11.9100    0.3600
   4   9  34  23.2000    0.4000
   5   9  34   5.9300    0.3700
   6   9  34   2.6400    0.3600
   1   1  35 0.350000    0.3400
   2   1  35   2.1900    0.3200
   3   1  35   5.4700    0.3500
   4   1  35   2.7300    0.3400
   5   1  35  14.5900    0.3500
   6   1  35  50.6700    0.7700
   7   1  35  47.2100    0.6200
   8   1  35   7.8300    0.3400
   9   1  35  38.2100    0.4300
  10   1  35   9.7700    0.3100
  11   1  35  10.5100    0.3100
  12   1  35 0.190000    0.3000
  13   1  35  29.5200    0.4100
  14   1  35  43.6000    0.4700
   0   2  35  27.0900    0.6500
   1   2  35 0.330000    0.3400
   2   2  35   4.8100    0.3300
   3   2  35   1.3500    0.2800
   4   2  35 0.060000    0.3000
   5   2  35 0.830000    0.2900
   6   2  35 0.660000    0.3100
   7   2  35   5.6200    0.3100
   8   2  35   1.1100    0.2900
   9   2  35  47.0000    0.4300
  10   2  35  56.9100    0.4500
  11   2  35   8.1800    0.3200
  12   2  35  41.0300    0.4200
  13   2  35  46.8200    0.4400
  14   2  35   9.9300    0.3400
   1   3  35 0.630000    0.3100
   2   3  35 0.290000    0.3300
   3   3  35   2.6600    0.3300
   4   3  35  14.7200    0.3600
   5   3  35 0.500000    0.2800
   6   3  35   6.0900    0.2900
   7   3  35   4.0900    0.2800
   8   3  35 0.110000    0.2800
   9   3  35   1.2600    0.2800
  10   3  35 0.010000    0.3000
  11   3  35 0.100000    0.2900
  12   3  35   5.7800    0.3100
  13   3  35  29.5700    0.3800
  14   3  35 0.570000    0.3100
   0   4  35  11.9600    0.4600
   1   4  35   5.2400    0.3100
   2   4  35  35.9800    0.4000
   3   4  35 0.630000    0.3100
   4   4  35  13.4300    0.3300
   5   4  35   4.8100    0.3100
   6   4  35   4.4400    0.3000
   7   4  35  10.7900    0.3300
   8   4  35   7.2300    0.3000
   9   4  35 0.640000    0.3000
  10   4  35  17.0100    0.3500
  11   4  35   1.5300    0.3300
  12   4  35   6.0200    0.3300
  13   4  35  26.0000    0.4100
   1   5  35   8.1500    0.3000
   2   5  35  11.4000    0.3100
   3   5  35  24.4500    0.3900
   4   5  35  24.5800    0.3700
   5   5  35 0.550000    0.3200
   6   5  35  26.1600    0.4000
   7   5  35  28.0000    0.4400
   8   5  35  42.2100    0.5800
   9   5  35 0.240000    0.3300
  10   5  35  24.2800    0.4600
  11   5  35   2.5900    0.3300
  12   5  35 0.110000    0.3400
   0   6  35  42.8000    0.9200
   1   6  35   2.5100    0.3100
   2   6  35   7.6200    0.3500
   3   6  35   3.7100    0.3200
   4   6  35   7.3500    0.3200
   5   6  35   2.9900    0.3200
   6   6  35  17.3400    0.3800
   7   6  35 0.340000    0.3300
   8   6  35   4.0000    0.3400
   9   6  35   6.2200    0.3400
  10   6  35   3.7600    0.3300
  11   6  35   9.5400    0.3600
   1   7  35 0.320000    0.3200
   2   7  35   1.4200    0.3400
   3   7  35  16.1300    0.3700
   4   7  35   2.9000    0.3200
   5   7  35  24.0900    0.4000
   6   7  35   2.4000    0.3400
   7   7  35 0.200000    0.3300
   8   7  35   8.0300    0.3600
   9   7  35  18.9600    0.4000
   0   8  35  21.4400    0.5700
   1   8  35   2.2900    0.3100
   2   8  35 0.310000    0.3200
   3   8  35   8.4100    0.3900
   4   8  35   2.5900    0.3200
   5   8  35  16.4600    0.3800
   6   8  35   3.1000    0.3500
   7   8  35  14.9700    0.4000
   1   9  35   7.3600    0.3500
   2   9  35   6.5400    0.3500
   3   9  35   1.4400    0.3400
   4   9  35  19.3900    0.4000
   0   0  36  13.6700    0.9600
   1   0  36   9.3200    0.7400
   2   0  36  81.3800    1.0800
   3   0  36  48.6300    0.8200
   4   0  36  32.3200    0.6500
   5   0  36  16.6700    0.5400
   6   0  36  24.5800    0.5600
   7   0  36   2.8400    0.4900
   8   0  36   1.5400    0.4800
   9   0  36  59.0500    0.8600
  10   0  36  22.4200    0.5700
  11   0  36   1.8300    0.4400
  12   0  36   5.6700    0.4400
  13   0  36   2.1300    0.4800
   1   1  36   4.7800    0.5100
   2   1  36   6.3700    0.4200
   3   1  36   3.8400    0.3800
   4   1  36 0.810000    0.3600
   5   1  36  37.1300    0.5900
   6   1  36   7.3600    0.3500
   7   1  36 0.040000    0.3300
   8   1  36   5.4000    0.3200
  10   1  36   6.0000    0.3400
  11   1  36 0.260000    0.3100
  12   1  36  10.5900    0.3600
  13   1  36  15.6900    0.3800
   0   2  36  28.6200    0.8500
   1   2  36   1.6300    0.3600
   2   2  36 0.860000    0.3300
   3   2  36  52.7900    0.5700
   5   2  36   7.8400    0.3400
   6   2  36  31.7500    0.4100
   7   2  36 0.430000    0.3000
   8   2  36  19.6200    0.3500
   9   2  36   2.0200    0.3000
  10   2  36   3.7700    0.3200
  11   2  36   5.0700    0.3200
  12   2  36   1.7200    0.3300
  13   2  36 0.160000    0.3200
   1   3  36  48.3900    0.7100
   2   3  36 0.920000    0.3200
   3   3  36   4.5900    0.3200
   4   3  36  11.5400    0.3400
   5   3  36   7.4900    0.3200
   6   3  36   1.0900    0.2900
   7   3  36  66.8900    0.6600
   8   3  36 0.910000    0.3000
   9   3  36  17.1100    0.3400
  10   3  36  60.3200    0.5400
  11   3  36  16.0200    0.3500
  12   3  36 0.260000    0.3000
  13   3  36  28.6100    0.4500
   0   4  36  18.7800    0.4700
   1   4  36 0.270000    0.2900
   2   4  36 0.910000    0.3100
   3   4  36  11.6800    0.3800
   4   4  36   6.4600    0.3100
   5   4  36  67.5600    0.5300
   6   4  36   8.9200    0.3300
   7   4  36  48.8400    0.5100
   8   4  36  24.3000    0.4100
   9   4  36   1.3900    0.3100
  10   4  36 0.320000    0.3300
  11   4  36  11.6800    0.3700
  12   4  36 0.600000    0.3300
   1   5  36   4.7700    0.3000
   2   5  36  37.9300    0.5100
   3   5  36   9.6300    0.3900
   4   5  36   7.7700    0.3500
   6   5  36 0.080000    0.3400
   7   5  36   1.4300    0.3300
   8   5  36 0.390000    0.3300
   9   5  36  31.7300    0.4300
  10   5  36 0.550000    0.3300
  11   5  36   1.1100    0.3400
   0   6  36 0.570000    0.4700
   1   6  36 0.880000    0.3200
   2   6  36   9.9000    0.3800
   3   6  36   5.7100    0.3600
   4   6  36   1.0300    0.3500
   5   6  36  22.6500    0.4500
   6   6  36  14.6100    0.3900
   7   6  36  18.5800    0.4100
   8   6  36   1.1700    0.3500
   9   6  36 0.780000    0.3500
  10   6  36  13.8600    0.3700
   1   7  36 0.190000    0.3400
   2   7  36   1.8200    0.3500
   3   7  36  43.5500    0.5600
   4   7  36   1.0800    0.3300
   5   7  36  23.0600    0.5200
   6   7  36  20.2600    0.4600
   7   7  36   1.2600    0.3500
   0   8  36   8.8400    0.5500
   1   8  36 0.270000    0.3300
   3   8  36   1.4800    0.3400
   4   8  36 0.740000    0.3400
   5   8  36 0.020000    0.3400
   1   1  37   1.7000    0.3700
   2   1  37  109.390    1.1200
   3   1  37  44.5900    0.5000
   4   1  37   9.1900    0.3500
   5   1  37 0.610000    0.3200
   6   1  37  39.1500    0.4900
   7   1  37   8.4900    0.3600
   8   1  37 0.630000    0.3200
   9   1  37   7.9800    0.3600
  10   1  37   4.9800    0.3400
  11   1  37   8.4300    0.3500
  12   1  37   1.5200    0.3400
   0   2  37  38.6500    0.6500
   1   2  37  21.2600    0.4000
   2   2  37  105.870    1.2100
   3   2  37   6.9200    0.3300
   4   2  37   1.3800    0.3000
   5   2  37  27.6000    0.4700
   6   2  37  19.9100    0.3800
   7   2  37   2.7800    0.3000
   8   2  37   1.3700    0.3100
   9   2  37 0.030000    0.3200
  10   2  37  23.0200    0.4200
  11   2  37  15.0600    0.3800
  12   2  37  26.0300    0.5300
   1   3  37  33.6100    0.5200
   2   3  37  39.1500    0.4500
   3   3  37   3.5200    0.3000
   4   3  37   9.5700    0.3600
   5   3  37 0.970000    0.3300
   6   3  37   4.6900    0.3400
   7   3  37  12.5100    0.3500
   8   3  37   4.9600    0.3200
  10   3  37 0.150000    0.3200
  11   3  37   4.4400    0.3300
   0   4  37   1.9500    0.4800
   1   4  37   8.1000    0.3400
   2   4  37   5.8900    0.3500
   3   4  37   4.5300    0.3300
   4   4  37   3.0800    0.3500
   5   4  37   8.3700    0.3500
   6   4  37   1.0600    0.3500
   7   4  37   3.0700    0.3300
   8   4  37 0.730000    0.3100
   9   4  37 0.770000    0.3300
  10   4  37   2.6700    0.3600
   1   5  37  10.0300    0.3600
   2   5  37  72.4300    0.8500
   4   5  37  16.6900    0.3900
   5   5  37 0.260000    0.3400
   6   5  37 0.830000    0.3300
   7   5  37   9.9500    0.3600
   9   5  37   1.0000    0.3400
  10   5  37   2.5600    0.3400
   0   6  37  24.1100    0.7300
   1   6  37 0.390000    0.3300
   2   6  37   8.4100    0.3800
   3   6  37   8.7700    0.4000
   4   6  37 0.000000    0.3600
   5   6  37 0.080000    0.3700
   6   6  37   7.0000    0.3800
   7   6  37 0.440000    0.3700
   8   6  37 0.070000    0.3500
   1   7  37   2.7500    0.3700
   2   7  37   8.9600    0.4000
   3   7  37 0.450000    0.3600
   4   7  37   1.5100    0.3600
   5   7  37   3.9000    0.3600
   6   7  37   7.0800    0.3700
   0   8  37  25.5500    0.6200
   2   8  37  20.5600    0.5200
   0   0  38   2.4900    0.6700
   1   0  38  67.0800    0.9200
   2   0  38   2.7300    0.4700
   3   0  38  20.0100    0.5700
   4   0  38  52.3500    1.4900
   5   0  38  62.7500    1.4600
   6   0  38   2.9400    0.5200
   7   0  38  113.770    1.2200
   8   0  38 0.420000    0.5100
   9   0  38   5.8500    0.5100
  10   0  38  10.9000    0.5200
  11   0  38   5.2800    0.5000
   1   1  38 0.410000    0.3200
   2   1  38   1.8200    0.3400
   3   1  38  10.7600    0.3500
   5   1  38  64.3100    0.7900
   6   1  38   6.4800    0.3700
   7   1  38   4.8500    0.3500
   8   1  38  13.3100    0.3800
   9   1  38   7.8200    0.3800
  10   1  38   1.6200    0.3600
  11   1  38   8.1400    0.3700
   0   2  38  29.9000    0.6900
   1   2  38   6.3700    0.3300
   2   2  38   1.4300    0.3200
   3   2  38   1.8700    0.3400
   4   2  38  15.9500    0.3900
   5   2  38  10.3800    0.3700
   6   2  38 0.430000    0.3600
   7   2  38  18.7000    0.4000
   8   2  38   9.4200    0.3600
   9   2  38  11.0500    0.3700
  10   2  38   1.0400    0.3500
  11   2  38  20.7300    0.5000
   1   3  38  11.6500    0.3700
   2   3  38   7.9300    0.3600
   3   3  38  14.0300    0.3800
   4   3  38  36.4200    0.5000
   5   3  38  54.1800    0.6600
   6   3  38   9.4300    0.4100
   7   3  38   5.9100    0.3600
   8   3  38  11.5000    0.3700
   9   3  38  46.8700    0.4900
  10   3  38   1.7700    0.3500
   0   4  38  11.3900    0.6500
   1   4  38   7.3400    0.3900
   2   4  38  16.8600    0.4200
   3   4  38 0.240000    0.3400
   4   4  38  15.8900    0.4100
   5   4  38  16.9900    0.4000
   6   4  38   3.4000    0.3600
   7   4  38   9.6500    0.3900
   8   4  38   2.0500    0.3400
   9   4  38   7.4700    0.3600
   1   5  38  14.8600    0.4100
   2   5  38   1.7500    0.3800
   3   5  38  11.0600    0.4100
   4   5  38  14.5500    0.4000
   5   5  38   5.2600    0.3600
   6   5  38   6.0100    0.3600
   7   5  38   2.9800    0.3500
   8   5  38   3.5200    0.3500
   0   6  38  17.9000    0.5900
   1   6  38   4.4700    0.3700
   2   6  38   3.7900    0.4000
   3   6  38 0.490000    0.3800
   4   6  38   3.9300    0.3700
   5   6  38   7.0000    0.3800
   6   6  38   3.7000    0.3600
   1   7  38   1.0000    0.3800
   2   7  38   6.6100    0.3900
   3   7  38 0.530000    0.3700
   1   1  39  61.2400    0.6600
   2   1  39  64.2400    0.9800
   3   1  39 0.350000    0.3700
   4   1  39  41.3200    0.6800
   5   1  39 0.640000    0.3800
   6   1  39  31.1200    0.4700
   7   1  39  13.1000    0.3800
   8   1  39  10.4300    0.3900
   9   1  39   4.4500    0.3700
  10   1  39  19.0700    0.4300
   0   2  39  89.9900    1.7000
   1   2  39  14.2800    0.4500
   2   2  39 0.150000    0.3500
   3   2  39  19.7000    0.5000
   4   2  39  24.3300    0.4800
   5   2  39  82.8700    1.3100
   6   2  39   1.5000    0.3700
   7   2  39 0.050000    0.3600
   8   2  39 0.020000    0.3400
   9   2  39  17.4000    0.4000
   1   3  39  15.5000    0.4200
   2   3  39   6.3500    0.3700
   3   3  39   6.1700    0.3900
   4   3  39 0.610000    0.3900
   5   3  39  15.7000    0.4200
   6   3  39   3.4600    0.3900
   7   3  39   1.7000    0.3800
   8   3  39 0.270000    0.3500
   9   3  39   3.3300    0.3600
   0   4  39  59.9100    1.3900
   1   4  39  23.1700    0.4600
   2   4  39   2.0200    0.3600
   3   4  39 0.030000    0.3700
   4   4  39  11.1000    0.4100
   5   4  39   5.4900    0.3800
   7   4  39   2.1800    0.3600
   8   4  39  11.0500    0.4000
   1   5  39 0.700000    0.4000
   2   5  39  18.0500    0.5300
   3   5  39   1.1300    0.4000
   4   5  39  18.3800    0.4900
   5   5  39 0.560000    0.3600
   6   5  39   1.6200    0.3600
   0   6  39   3.5200    0.5300
   1   6  39   3.0600    0.4000
   2   6  39  17.8900    0.4600
   3   6  39 0.340000    0.3900
   4   6  39   3.3700    0.3900
   0   0  40   2.9500    0.7800
   1   0  40   8.9600    0.6000
   2   0  40   1.4700    0.6400
   3   0  40   7.7600    0.6900
   4   0  40  37.0700    0.9000
   5   0  40   2.7900    0.5400
   6   0  40  10.5800    0.6300
   7   0  40   3.8200    0.6000
   8   0  40   6.2800    0.5700
   1   1  40  15.4900    0.4800
   2   1  40   1.0800    0.3800
   3   1  40   7.2500    0.5000
   4   1  40   4.4400    0.4100
   5   1  40   2.0600    0.3700
   6   1  40  13.9800    0.4200
   7   1  40 0.380000    0.3800
   8   1  40   7.1800    0.4000
   0   2  40   3.2800    0.5100
   1   2  40 0.170000    0.3500
   2   2  40   7.0000    0.3800
   3   2  40 0.460000    0.4000
   4   2  40  16.5800    0.4400
   5   2  40   2.3800    0.4100
   6   2  40   1.5700    0.3900
   7   2  40 0.510000    0.3700
   8   2  40   1.2100    0.3600
   1   3  40  10.2800    0.3800
   2   3  40  10.1000    0.4000
   3   3  40  17.6500    0.4600
   4   3  40  16.3600    0.4600
   6   3  40  40.9800    0.6500
   7   3  40 0.500000    0.3900
   0   4  40  44.2400    0.7300
   1   4  40   1.5700    0.3900
   2   4  40   7.4000    0.4200
   3   4  40   6.6600    0.4500
   4   4  40   9.0900    0.4200
   5   4  40   2.4200    0.4000
   6   4  40 0.530000    0.4200
   1   5  40 0.180000    0.4000
   2   5  40   1.4700    0.4300
   3   5  40   2.1800    0.4100
   1   1  41   4.2800    0.4000
   2   1  41  13.2700    0.4500
   3   1  41   7.0500    0.4400
   4   1  41   3.8100    0.4300
   5   1  41   8.3500    0.4100
   6   1  41 0.640000    0.3700
   0   2  41   2.1700    0.4700
   1   2  41  10.0100    0.3900
   2   2  41  10.0100    0.4300
   3   2  41   2.5800    0.4100
   4   2  41   1.1200    0.4000
   5   2  41  12.5000    0.4700
   2   3  41 0.360000    0.3900
   3   3  41   5.4000    0.4600
   4   3  41   1.5700    0.4200
   0   4  41   7.5400    0.5600
   1   4  41   1.3700    0.4000
   2   4  41   3.6400    0.4100
   0   0  42  16.3500    0.9000
   1   0  42   4.7100    0.6100
   2   0  42 0.930000    0.6200
   3   0  42 0.160000    0.6000
   1   1  42 0.510000    0.3900
   2   1  42 0.740000    0.4300
   3   1  42   7.5900    0.4700
   0   2  42  32.5700    1.0400
   1   2  42 0.370000    0.3800
;
