# Supplementary material for: Synthesis and quantum crystallographic evaluation of WYLID: YLID’s red rival
Source: J Appl Crystallogr. 2025 Apr 4;58(Pt 3):678–87. doi: 10.1107/S160057672500175X (PMC12135977; doi:10.1107/S160057672500175X)
Supplement: Supplementary file 2 [file j-58-00678-sup2.zip › 2393562_WYLID_22keV_MM_file006.fcf]

 
# fcf, LIST 4 option, 
# notice sigma(Iobs) is replaced by sigmaw(Iobs)
# where in the weighting scheme, Weight(hkl) = 1/sigmaw^2 )
# Weight(hkl) =  1/[2.7354*\s^2^(Fo^2^)]
# Input diffraction data were   Ihkl
# Structure was refined vs Ihkl
# written by  MoPro v22    

data_I
_shelx_title ' written by MoPro v22   '
_shelx_refln_list_code        4
_shelx_F_calc_maximum      303.88
_exptl_crystal_F_000      1392.00
_reflns_d_resolution_high  0.5483

loop_
_space_group_symop_operation_xyz 
  ' x , y , z '                                                                                     
  ' x+1/2 , -y+1/2 , -z '                                                                           
  ' -x , y+1/2 , -z+1/2 '                                                                           
  ' -x+1/2 , -y , z+1/2 '                                                                           
  ' -x , -y , -z '                                                                                  
  ' -x-1/2 , y-1/2 , z '                                                                            
  ' x , -y-1/2 , z-1/2 '                                                                            
  ' x-1/2 , y , -z-1/2 '                                                                            

_cell_length_a    14.4906
_cell_length_b     9.1569
_cell_length_c    23.3290
_cell_angle_alpha  90.000
_cell_angle_beta   90.000
_cell_angle_gamma  90.000


_shelx_F_squared_multiplier     1.0 

loop_ 
 _refln_index_h 
 _refln_index_k 
 _refln_index_l 
 _refln_F_squared_calc 
 _refln_F_squared_meas 
 _refln_F_squared_sigma
 _refln_observed_status
   2     0     0      15162.76      14965.27        757.06   o 
   4     0     0      14235.13      14410.69        316.31   o 
   6     0     0       7876.55       8049.43        202.46   o 
   8     0     0       1314.62       1321.93         27.50   o 
  10     0     0        442.97        453.29         11.49   o 
  12     0     0        528.23        525.96         11.92   o 
  14     0     0        768.58        798.17         16.27   o 
  16     0     0       1997.76       1971.60         58.42   o 
  18     0     0         14.13         10.30          5.57   o 
  20     0     0          3.14          2.81          7.35   o 
   2     1     0      18377.68      18714.26        294.05   o 
   4     1     0      85844.96      86419.63       1316.64   o 
   6     1     0        773.49        750.36         13.71   o 
   8     1     0        522.00        522.14          7.46   o 
  10     1     0       2669.61       2638.32         37.61   o 
  12     1     0        346.08        347.00          4.90   o 
  14     1     0        339.45        338.38          6.50   o 
  16     1     0        313.44        315.99          6.77   o 
  18     1     0         43.24         46.81          4.85   o 
  20     1     0        208.26        213.05         22.57   o 
  22     1     0         15.74         16.74         25.86   o 
   0     2     0      53903.07      52594.51        980.68   o 
   2     2     0      25961.34      26981.54        352.80   o 
   4     2     0      35724.85      35737.01        547.93   o 
   6     2     0       3874.08       3850.26         59.23   o 
   8     2     0        459.55        465.70          7.45   o 
  10     2     0        190.72        194.29          3.44   o 
  12     2     0       2028.74       2028.39         31.26   o 
  14     2     0       1938.70       1975.55         34.22   o 
  16     2     0        121.86        119.76          3.40   o 
  18     2     0        234.59        238.44         18.80   o 
  20     2     0         87.69         98.20          9.49   o 
  22     2     0        263.88        267.28         39.25   o 
   2     3     0       5816.11       5950.64         82.54   o 
   4     3     0       9790.48       9844.67        140.40   o 
   6     3     0       8030.47       8279.23        132.53   o 
   8     3     0         89.74         90.24          1.87   o 
  10     3     0       8761.45       8831.46        129.51   o 
  12     3     0        186.33        191.02          3.70   o 
  14     3     0       2009.44       2002.24         33.86   o 
  16     3     0       5016.26       5026.70         96.16   o 
  18     3     0        624.56        620.43         16.29   o 
  20     3     0        258.14        269.69         17.54   o 
  22     3     0          5.48         10.83         16.58   o 
   0     4     0       8096.33       7866.06        143.73   o 
   2     4     0         13.10         11.60          1.43   o 
   4     4     0         15.15         14.62          1.43   o 
   6     4     0       4428.10       4575.08         73.40   o 
   8     4     0        140.33        142.42          2.64   o 
  10     4     0       3263.54       3173.26         48.17   o 
  12     4     0        888.81        868.84         13.69   o 
  14     4     0       1773.84       1823.86         32.97   o 
  16     4     0        802.03        816.43         19.41   o 
  18     4     0         57.57         62.79          7.08   o 
  20     4     0          3.59          5.31          7.78   o 
  22     4     0         31.38         49.02         24.30   o 
  24     4     0        231.08        217.54         15.81   o 
   2     5     0       1831.01       1821.94         32.20   o 
   4     5     0         22.98         25.23          1.86   o 
   6     5     0       4167.14       4186.37         61.37   o 
   8     5     0        475.11        459.53          7.20   o 
  10     5     0        652.88        668.05         10.31   o 
  12     5     0        288.33        274.37          4.93   o 
  14     5     0        188.77        191.34          4.79   o 
  16     5     0        372.38        375.69          9.29   o 
  18     5     0        122.30        121.71          5.85   o 
  20     5     0         70.11         67.53          6.65   o 
  22     5     0        204.89        226.44         20.41   o 
  24     5     0         74.75         83.65         19.97   o 
   0     6     0      16061.18      15964.98        311.68   o 
   2     6     0       2204.34       2299.29         34.30   o 
   4     6     0        267.34        263.29          4.25   o 
   6     6     0       8859.74       9063.46        128.32   o 
   8     6     0        155.52        158.18          3.04   o 
  10     6     0        947.98        917.56         15.49   o 
  12     6     0        275.14        269.45          4.89   o 
  14     6     0          9.02          7.61          2.60   o 
  16     6     0          2.06          0.32          3.56   o 
  18     6     0        709.61        707.40         17.97   o 
  20     6     0        102.97         96.51          8.26   o 
  22     6     0         52.69         53.00         12.78   o 
  24     6     0        231.85        229.31         20.45   o 
   2     7     0       4102.35       4086.65         57.66   o 
   4     7     0       4209.14       4194.67         58.14   o 
   6     7     0       3943.76       3953.19         56.24   o 
   8     7     0        247.64        248.42          4.40   o 
  10     7     0        756.73        771.02         12.12   o 
  12     7     0        170.12        166.45          4.49   o 
  14     7     0       1337.27       1361.28         24.47   o 
  16     7     0        731.35        726.42         14.88   o 
  18     7     0         89.59         90.95          7.26   o 
  20     7     0        160.85        159.43          8.65   o 
  22     7     0         13.78         15.08          8.18   o 
   0     8     0        943.72        933.88         18.94   o 
   2     8     0        226.31        218.09          4.87   o 
   4     8     0        608.56        600.99         11.93   o 
   6     8     0          5.88          3.85          2.16   o 
   8     8     0       1169.14       1180.31         16.98   o 
  10     8     0        972.28        968.39         15.12   o 
  12     8     0         35.18         39.49          2.74   o 
  14     8     0         51.31         48.93          4.03   o 
  16     8     0        127.76        128.24          4.60   o 
  18     8     0         49.61         49.42          5.27   o 
  22     8     0          0.75          2.37          7.35   o 
   2     9     0        214.33        219.02          4.40   o 
   4     9     0         18.06         19.44          2.50   o 
   6     9     0        251.30        257.81          4.87   o 
   8     9     0        663.53        658.40         10.39   o 
  10     9     0        607.63        604.60         10.46   o 
  12     9     0       1243.64       1247.01         25.76   o 
  14     9     0          2.41          2.46          3.29   o 
  16     9     0       1308.71       1339.93         25.73   o 
  18     9     0        537.21        549.01         15.67   o 
  20     9     0        198.11        211.05         11.26   o 
  22     9     0        138.18        146.15         12.09   o 
   0    10     0       7132.72       7121.73        155.94   o 
   2    10     0        288.51        295.03          5.15   o 
   4    10     0        442.78        431.29          7.36   o 
   6    10     0        234.36        240.97          4.79   o 
   8    10     0          4.74          5.96          2.63   o 
  10    10     0        416.06        407.90          7.78   o 
  12    10     0        869.77        885.98         15.71   o 
  14    10     0       1680.19       1700.77         38.48   o 
  16    10     0         29.90         28.93          4.26   o 
  18    10     0         83.93         87.96          6.90   o 
  20    10     0        205.01        201.00          8.39   o 
   2    11     0         27.07         26.66          2.92   o 
   4    11     0       1640.93       1638.15         26.21   o 
   6    11     0          4.07          5.48          3.06   o 
   8    11     0        147.02        149.17          4.33   o 
  10    11     0       1067.29       1097.45         17.59   o 
  12    11     0         66.10         68.58          3.67   o 
  14    11     0        154.44        157.20          5.29   o 
  16    11     0          5.55          4.74          4.67   o 
  18    11     0        263.11        253.07         10.41   o 
   0    12     0        405.03        415.92         12.02   o 
   2    12     0         44.75         45.08          3.14   o 
   4    12     0         30.56         33.77          3.10   o 
   6    12     0        657.13        662.27         10.25   o 
   8    12     0          1.80          0.14          3.07   o 
  10    12     0         43.81         46.32          3.67   o 
  12    12     0        163.43        169.11          4.95   o 
  14    12     0         81.96         87.16          5.55   o 
  16    12     0         11.49         13.40          4.92   o 
   2    13     0        831.49        813.29         12.72   o 
   4    13     0       1328.90       1324.23         20.00   o 
   6    13     0          8.01          8.00          2.87   o 
   8    13     0        365.65        375.14          8.99   o 
  10    13     0        578.20        584.28         13.48   o 
  12    13     0         21.90         20.00          3.74   o 
  14    13     0         62.86         59.32          4.89   o 
  16    13     0        171.35        171.57          5.47   o 
   0    14     0        739.40        732.30         15.31   o 
   2    14     0        163.76        150.74          4.39   o 
   4    14     0          4.57          3.19          3.00   o 
   6    14     0          5.58          3.55          3.72   o 
   8    14     0        204.09        196.87          5.76   o 
  10    14     0        245.66        245.20          6.12   o 
  12    14     0        254.59        249.98          6.25   o 
  14    14     0        426.18        413.57          9.82   o 
   2    15     0        427.45        418.15          8.10   o 
   4    15     0         20.38         18.91          3.24   o 
   6    15     0        363.63        356.71          8.33   o 
  10    15     0          0.11          0.70          3.37   o 
   0    16     0        367.65        349.27         10.42   o 
   2    16     0        306.61        286.25          5.52   o 
   4    16     0         23.49         26.98          3.49   o 
   6    16     0        233.54        221.42          5.16   o 
   1     1     1       4281.56       4408.94         47.57   o 
   2     1     1        436.92        439.02          4.76   o 
   3     1     1      57490.87      57713.64        608.04   o 
   4     1     1       1226.08       1240.13         13.35   o 
   5     1     1        206.48        205.36          2.84   o 
   6     1     1      10525.95      10668.50        130.15   o 
   7     1     1       2750.51       2701.44         30.96   o 
   8     1     1         36.11         32.51          0.71   o 
   9     1     1       3482.97       3492.63         34.42   o 
  10     1     1        143.74        143.62          1.63   o 
  11     1     1       2662.66       2624.60         25.76   o 
  12     1     1          6.33          6.40          0.67   o 
  13     1     1        281.42        277.24          3.10   o 
  14     1     1         23.20         23.03          1.11   o 
  15     1     1       2171.91       2222.66         28.04   o 
  16     1     1          0.28          0.02          1.64   o 
  17     1     1        351.33        352.35          6.83   o 
  18     1     1          2.63          3.27          2.79   o 
  19     1     1        173.58        173.91          7.75   o 
  20     1     1        160.06        149.32          9.81   o 
  21     1     1        378.06        371.75         25.11   o 
  22     1     1        202.10        203.30         30.29   o 
   0     2     1      14104.53      14435.10        195.14   o 
   1     2     1        642.64        672.14          6.40   o 
   2     2     1       5625.66       5637.56         53.89   o 
   3     2     1      49577.15      50019.00        550.29   o 
   4     2     1         39.60         44.51          1.03   o 
   5     2     1      10111.25      10310.04        120.55   o 
   6     2     1       3546.44       3484.45         38.35   o 
   7     2     1      18823.58      18941.80        210.82   o 
   8     2     1       1407.16       1464.06         16.28   o 
   9     2     1       3986.83       4029.60         46.61   o 
  10     2     1       1456.50       1462.17         15.87   o 
  11     2     1          3.02          3.26          0.71   o 
  12     2     1         97.29         95.64          1.54   o 
  13     2     1          0.18          0.43          0.99   o 
  14     2     1        136.16        136.32          2.39   o 
  15     2     1       1699.03       1719.91         21.50   o 
  16     2     1          3.34          3.18          1.67   o 
  17     2     1       1568.70       1551.76         22.80   o 
  18     2     1        314.78        305.72          9.86   o 
  19     2     1       1350.61       1312.71         37.82   o 
  20     2     1         15.41         19.42          5.79   o 
  21     2     1        129.20        124.95          8.62   o 
  22     2     1         68.95         68.48         24.13   o 
  23     2     1        324.91        314.72         15.21   o 
   1     3     1        672.63        682.51          7.19   o 
   2     3     1       2080.64       2055.10         20.32   o 
   3     3     1       2240.07       2182.96         21.63   o 
   4     3     1       9170.13       9193.59         93.38   o 
   5     3     1       2604.01       2543.48         26.49   o 
   6     3     1         25.36         23.40          0.89   o 
   7     3     1        437.30        431.88          4.79   o 
   8     3     1        197.77        188.85          2.43   o 
   9     3     1        338.98        331.06          3.99   o 
  10     3     1       2150.69       2160.12         23.05   o 
  11     3     1       1381.06       1374.86         14.46   o 
  12     3     1         14.92         14.46          0.96   o 
  13     3     1       1981.51       1984.85         21.10   o 
  14     3     1        283.63        280.42          3.73   o 
  15     3     1        136.28        139.02          2.83   o 
  16     3     1         15.44         14.50          1.97   o 
  17     3     1        222.07        224.17          4.36   o 
  18     3     1        166.07        156.30          4.07   o 
  19     3     1          1.25          0.94          5.27   o 
  20     3     1         14.47         17.35          6.62   o 
  21     3     1        243.72        251.45         14.38   o 
  22     3     1          9.16          3.08          7.86   o 
  23     3     1         10.78         16.89          7.09   o 
  24     3     1         11.03          6.72          7.40   o 
  25     3     1          3.55          4.45         30.67   o 
   0     4     1       6889.51       6779.43         91.63   o 
   1     4     1        151.52        154.52          1.84   o 
   2     4     1        624.71        626.37          6.15   o 
   3     4     1       9000.31       8874.61         86.39   o 
   4     4     1        536.87        518.06          5.26   o 
   5     4     1       8561.68       8510.30         89.13   o 
   6     4     1       1738.75       1746.58         20.95   o 
   7     4     1       4181.04       4207.88         43.67   o 
   8     4     1         40.86         41.51          1.07   o 
   9     4     1        230.07        225.91          2.77   o 
  10     4     1       2111.76       2106.95         21.50   o 
  11     4     1        681.26        661.54          7.13   o 
  12     4     1          2.42          3.41          0.94   o 
  13     4     1        293.95        289.79          3.83   o 
  14     4     1        179.28        180.66          3.02   o 
  15     4     1        515.45        530.28          8.60   o 
  16     4     1         69.48         70.42          2.96   o 
  17     4     1        275.56        272.98          6.13   o 
  18     4     1        124.48        115.78          3.80   o 
  19     4     1         67.81         65.55          3.82   o 
  20     4     1          2.34          8.70          5.82   o 
  21     4     1          9.06          8.22          7.15   o 
  22     4     1          0.24          2.52         11.66   o 
  23     4     1         25.66         24.48         10.69   o 
  24     4     1        183.59        172.73         10.13   o 
   1     5     1       3759.11       3705.72         38.33   o 
   2     5     1         98.88         99.69          2.04   o 
   3     5     1       4153.94       4173.07         54.67   o 
   4     5     1        564.29        575.45          6.59   o 
   5     5     1       7031.30       7011.11         74.31   o 
   6     5     1       1058.10       1026.54         10.49   o 
   7     5     1        399.16        403.20          4.32   o 
   8     5     1        623.18        643.57          6.73   o 
   9     5     1       4309.32       4312.52         44.87   o 
  10     5     1         11.17         10.82          1.00   o 
  11     5     1        761.75        743.51          8.23   o 
  12     5     1        659.87        667.26          7.52   o 
  13     5     1        115.07        112.10          2.19   o 
  14     5     1        518.35        518.80          7.40   o 
  15     5     1         19.60         17.66          1.94   o 
  16     5     1        102.44         99.12          3.52   o 
  17     5     1         20.69         18.40          2.67   o 
  18     5     1         85.05         81.95          3.56   o 
  19     5     1         39.21         42.96          3.42   o 
  20     5     1         41.95         44.42          4.09   o 
  21     5     1       1493.07       1531.29         77.63   o 
  22     5     1         18.13         20.46          8.93   o 
  23     5     1        186.30        198.60         16.82   o 
  24     5     1          6.67          5.50         10.73   o 
  25     5     1        272.93        261.43         13.48   o 
   0     6     1       3902.06       3806.68         51.01   o 
   1     6     1         25.87         27.42          1.36   o 
   2     6     1          3.28          3.97          1.33   o 
   3     6     1        718.66        721.39          7.33   o 
   4     6     1        853.70        847.71          8.72   o 
   5     6     1        726.72        722.33          7.58   o 
   6     6     1        265.84        260.92          3.06   o 
   7     6     1        366.43        374.78          4.20   o 
   8     6     1       2223.98       2245.71         22.38   o 
   9     6     1       1440.37       1467.45         15.92   o 
  10     6     1        282.67        275.60          3.73   o 
  11     6     1        159.73        164.42          2.44   o 
  12     6     1        155.20        155.82          2.50   o 
  13     6     1         82.44         86.41          2.17   o 
  14     6     1         55.24         55.09          2.06   o 
  15     6     1         82.25         83.09          2.44   o 
  16     6     1         28.79         28.86          2.66   o 
  17     6     1        498.22        492.93          8.45   o 
  18     6     1         24.86         24.33          3.23   o 
  19     6     1        274.74        267.53          6.80   o 
  20     6     1        173.45        175.08          7.42   o 
  21     6     1         62.56         67.87          7.28   o 
  22     6     1         38.71         35.14          8.23   o 
  23     6     1        108.72        101.28         10.13   o 
  24     6     1          7.42          3.29          9.12   o 
   1     7     1         14.22         15.54          1.46   o 
   2     7     1        224.91        220.17          2.73   o 
   3     7     1        270.25        272.20          3.13   o 
   4     7     1        733.96        729.91          7.55   o 
   5     7     1         22.88         21.99          1.46   o 
   6     7     1          7.36          6.65          1.37   o 
   7     7     1       1372.51       1369.59         17.18   o 
   8     7     1         25.76         25.85          1.44   o 
   9     7     1       2101.22       2115.39         21.75   o 
  10     7     1       1043.54       1056.92         11.45   o 
  11     7     1         23.21         27.63          1.70   o 
  12     7     1         95.75         95.38          2.33   o 
  13     7     1          0.49          0.14          1.83   o 
  14     7     1          3.68          5.63          1.99   o 
  15     7     1         67.72         66.34          2.63   o 
  16     7     1          8.09          8.81          2.54   o 
  17     7     1         48.94         48.32          3.79   o 
  18     7     1        137.49        146.95          5.10   o 
  19     7     1        486.25        502.51         11.99   o 
  20     7     1         11.84          9.14          3.63   o 
  21     7     1          3.49          4.22          4.09   o 
  22     7     1         17.65         20.18          5.93   o 
  23     7     1         15.07         21.75         10.66   o 
   0     8     1        638.60        648.58          9.69   o 
   1     8     1         59.14         59.03          1.79   o 
   2     8     1        328.85        323.48          4.35   o 
   3     8     1          3.99          3.70          2.14   o 
   4     8     1         21.98         23.58          1.90   o 
   5     8     1       3228.51       3215.26         38.21   o 
   6     8     1         50.23         52.09          1.72   o 
   7     8     1        611.43        620.54          6.89   o 
   8     8     1         80.35         76.59          1.80   o 
   9     8     1       2111.92       2098.83         22.05   o 
  10     8     1          5.01          6.76          1.62   o 
  11     8     1        335.28        336.89          4.49   o 
  12     8     1         62.78         66.48          2.29   o 
  13     8     1        151.00        152.79          2.97   o 
  14     8     1        134.10        135.58          3.74   o 
  15     8     1         79.15         77.85          3.20   o 
  16     8     1         93.78         94.67          3.02   o 
  17     8     1        708.66        730.73         12.31   o 
  18     8     1        112.64        117.80          5.15   o 
  19     8     1        469.05        482.29         10.22   o 
  20     8     1        110.85        114.58          6.27   o 
  21     8     1        152.22        146.39          5.65   o 
  22     8     1        132.49        132.42         10.39   o 
  23     8     1         17.21         10.02          7.83   o 
   1     9     1        212.10        212.21          3.10   o 
   2     9     1        794.12        798.06          8.62   o 
   3     9     1        771.78        772.11          8.70   o 
   4     9     1         60.97         61.24          1.90   o 
   5     9     1         11.77         12.30          1.77   o 
   6     9     1        432.68        430.02          4.93   o 
   7     9     1         72.52         75.48          1.96   o 
   8     9     1         10.58          9.07          1.69   o 
   9     9     1        722.80        714.61          8.20   o 
  10     9     1          7.81          6.35          1.84   o 
  11     9     1       2005.17       2025.87         24.88   o 
  12     9     1          7.37          6.27          2.32   o 
  13     9     1        914.84        924.60         12.25   o 
  14     9     1         15.41         16.06          2.40   o 
  15     9     1        419.60        428.24          6.85   o 
  16     9     1         25.06         23.21          2.72   o 
  17     9     1        210.78        214.47          4.93   o 
  18     9     1         24.62         26.38          3.86   o 
  19     9     1         75.16         78.60          4.27   o 
  20     9     1         92.58         92.61          5.76   o 
  21     9     1         95.42         89.08          6.25   o 
  22     9     1         49.91         45.67          4.37   o 
   0    10     1        450.77        456.30          8.25   o 
   1    10     1         13.98         15.05          1.90   o 
   2    10     1        349.50        351.62          4.17   o 
   3    10     1         26.24         29.63          1.87   o 
   4    10     1         33.29         36.99          1.94   o 
   5    10     1        678.25        682.00          7.78   o 
   6    10     1        150.23        153.74          2.63   o 
   7    10     1        188.29        187.37          2.99   o 
   8    10     1         38.07         38.27          1.86   o 
   9    10     1        165.53        163.86          3.19   o 
  10    10     1          0.93          0.33          2.03   o 
  11    10     1        244.88        249.63          3.97   o 
  12    10     1         11.01         10.34          2.36   o 
  13    10     1        149.30        146.71          3.77   o 
  14    10     1         39.77         40.17          2.89   o 
  15    10     1        162.79        170.26          4.09   o 
  16    10     1         69.36         74.92          3.14   o 
  17    10     1         19.89         19.77          2.99   o 
  18    10     1          2.35          2.98          4.06   o 
  19    10     1         56.86         58.30          5.36   o 
  20    10     1          6.39          7.64          4.17   o 
  21    10     1         24.91         22.19          4.23   o 
   1    11     1       1302.74       1309.25         13.62   o 
   2    11     1          4.95          4.85          2.06   o 
   3    11     1       2499.72       2480.24         24.91   o 
   4    11     1        337.60        337.63          4.59   o 
   5    11     1        118.53        121.01          3.10   o 
   6    11     1        815.08        820.07         10.32   o 
   7    11     1        236.05        245.35          3.86   o 
   8    11     1        434.49        428.57          5.65   o 
   9    11     1       1008.51       1021.09         11.52   o 
  10    11     1         42.74         43.91          2.26   o 
  11    11     1        382.81        382.80          5.57   o 
  12    11     1        311.05        316.00          5.22   o 
  13    11     1         59.83         61.01          2.60   o 
  14    11     1          3.83          1.54          2.73   o 
  15    11     1         52.92         56.81          3.04   o 
  16    11     1         49.96         48.44          3.42   o 
  17    11     1        103.10        105.65          3.47   o 
  18    11     1          3.56          1.94          3.52   o 
  19    11     1         10.95          7.98          4.13   o 
   0    12     1        708.08        706.13         12.28   o 
   1    12     1        566.47        568.73          6.77   o 
   2    12     1        224.04        229.06          3.53   o 
   3    12     1        395.80        388.89          4.72   o 
   4    12     1        393.04        391.86          5.00   o 
   5    12     1       1954.08       1957.03         21.45   o 
   6    12     1         21.41         19.68          2.10   o 
   7    12     1       2155.91       2168.15         22.15   o 
   8    12     1       1018.91       1027.12         11.31   o 
   9    12     1         18.98         19.63          2.19   o 
  10    12     1        121.51        122.67          2.96   o 
  11    12     1         48.08         48.34          2.53   o 
  12    12     1         14.12         14.82          2.47   o 
  13    12     1          8.04          8.78          2.90   o 
  14    12     1         11.44         11.81          2.74   o 
  15    12     1        401.24        402.88          7.49   o 
  16    12     1          5.65          6.14          3.03   o 
  17    12     1          3.04          2.96          3.77   o 
  18    12     1         53.66         54.91          3.59   o 
   1    13     1        712.44        716.80          7.66   o 
   2    13     1         37.43         40.57          2.26   o 
   3    13     1        242.20        242.54          3.54   o 
   4    13     1       1407.71       1392.20         14.72   o 
   5    13     1         13.14         11.36          2.22   o 
   6    13     1         26.88         29.72          2.09   o 
   7    13     1         21.70         21.91          2.13   o 
   8    13     1         21.21         22.79          2.34   o 
   9    13     1          0.58          1.64          2.32   o 
  10    13     1          0.59          1.54          2.59   o 
  11    13     1         19.91         17.58          2.44   o 
  12    13     1         23.26         25.68          2.69   o 
  13    13     1          3.54          3.91          2.89   o 
  14    13     1          4.18          3.53          3.24   o 
  15    13     1          6.09          5.06          2.96   o 
  16    13     1         52.47         50.78          3.32   o 
   0    14     1        748.97        736.70         11.11   o 
   1    14     1         13.37         12.00          2.22   o 
   2    14     1         13.26         13.33          2.16   o 
   3    14     1        237.44        232.21          3.66   o 
   4    14     1        132.47        131.87          2.66   o 
   5    14     1        299.02        292.67          4.22   o 
   6    14     1         24.08         24.40          2.69   o 
   7    14     1         97.00         95.47          2.84   o 
   8    14     1          0.50          0.29          2.47   o 
   9    14     1          2.44          1.58          2.42   o 
  10    14     1          1.32          1.55          2.39   o 
  11    14     1          3.24          3.59          2.50   o 
  12    14     1         16.48         16.10          2.56   o 
  13    14     1          1.22          3.72          2.86   o 
  14    14     1          7.52         10.30          2.79   o 
   1    15     1        206.78        203.50          4.35   o 
   2    15     1          2.16          1.45          2.37   o 
   3    15     1         86.09         88.44          2.72   o 
   4    15     1         14.52         12.76          2.27   o 
   5    15     1          8.45          5.82          2.20   o 
   6    15     1          5.34          5.18          2.32   o 
   7    15     1         51.10         51.03          2.52   o 
   8    15     1         16.40         17.14          2.46   o 
   9    15     1        179.92        170.33          3.46   o 
  10    15     1         13.18         15.02          2.77   o 
  11    15     1         91.97         88.33          3.30   o 
   0    16     1        155.31        148.76          5.22   o 
   1    16     1          0.27          1.75          2.22   o 
   2    16     1         27.77         28.76          2.29   o 
   3    16     1        244.20        233.86          4.56   o 
   4    16     1         17.46         15.35          2.60   o 
   5    16     1          3.80          3.30          2.34   o 
   6    16     1        100.12         96.06          2.87   o 
   7    16     1         23.68         21.66          2.60   o 
   1     0     2       3849.82       3742.28         68.28   o 
   2     0     2       3006.13       2914.05         47.61   o 
   3     0     2      25686.12      25498.08        409.66   o 
   4     0     2      11491.02      11631.60        177.45   o 
   5     0     2       1185.76       1171.09         20.60   o 
   6     0     2       3826.24       3877.72         66.59   o 
   7     0     2       6213.75       6402.00        100.35   o 
   8     0     2         45.15         45.55          1.43   o 
   9     0     2       3992.72       4050.61         65.79   o 
  10     0     2        658.39        636.84          9.79   o 
  11     0     2          1.59          0.22          1.19   o 
  12     0     2         32.59         32.53          1.50   o 
  13     0     2        109.88        107.39          2.43   o 
  14     0     2          4.17          3.47          1.29   o 
  15     0     2       2029.03       2010.70         33.66   o 
  16     0     2       1046.10       1038.08         23.54   o 
  17     0     2        364.74        374.66          9.48   o 
  18     0     2         11.67         12.59          5.49   o 
  19     0     2        496.98        493.63         20.38   o 
  20     0     2         18.76         19.76          5.77   o 
   1     1     2      10072.13       9968.25         96.85   o 
   2     1     2       7514.32       7396.35         76.90   o 
   3     1     2       6210.76       6256.45         64.98   o 
   4     1     2        956.19        984.46         10.72   o 
   5     1     2       1248.27       1245.95         16.02   o 
   6     1     2        204.10        215.07          2.73   o 
   7     1     2       1423.40       1445.78         17.48   o 
   8     1     2        137.77        145.91          1.80   o 
   9     1     2        291.48        296.38          3.47   o 
  10     1     2          0.02          0.22          0.71   o 
  11     1     2       3940.59       3897.79         43.08   o 
  12     1     2        549.24        549.01          6.25   o 
  13     1     2        188.33        180.59          2.44   o 
  14     1     2        332.11        330.71          4.20   o 
  15     1     2         20.21         22.68          1.57   o 
  16     1     2        189.36        186.63          3.97   o 
  17     1     2          4.94          4.20          2.33   o 
  18     1     2          0.47          0.46          2.77   o 
  19     1     2         87.67         94.03          5.20   o 
  20     1     2        107.89        102.79          8.60   o 
  21     1     2         40.65         42.38          7.65   o 
  22     1     2          7.41          3.56         11.31   o 
   0     2     2       4084.59       4068.05         52.97   o 
   1     2     2       5880.42       5795.79         55.56   o 
   2     2     2       5252.46       5295.29         62.08   o 
   3     2     2         47.56         46.39          1.01   o 
   4     2     2       1358.10       1314.79         14.76   o 
   5     2     2       1895.52       1938.68         23.11   o 
   6     2     2          4.04          4.39          0.77   o 
   7     2     2       1941.26       1952.47         21.74   o 
   8     2     2       4014.32       4012.21         43.77   o 
   9     2     2       2886.81       2934.55         32.45   o 
  10     2     2       1427.93       1430.86         16.07   o 
  11     2     2          9.35          8.14          0.89   o 
  12     2     2        316.29        313.51          3.86   o 
  13     2     2          1.34          2.17          0.93   o 
  14     2     2        639.88        656.21          8.00   o 
  15     2     2         33.51         35.68          1.63   o 
  16     2     2          3.82          2.37          1.70   o 
  17     2     2        628.27        626.64          9.73   o 
  18     2     2        489.30        481.67         10.51   o 
  19     2     2        764.89        747.87         22.48   o 
  20     2     2         31.72         40.77          6.09   o 
  22     2     2         38.56         33.80          9.12   o 
  23     2     2         57.28         55.41          8.09   o 
   1     3     2         50.30         53.43          1.20   o 
   2     3     2       3084.81       3032.12         29.99   o 
   3     3     2         40.84         35.83          1.00   o 
   4     3     2        424.38        427.27          4.49   o 
   5     3     2       5305.81       5340.01         56.60   o 
   6     3     2       2015.81       2046.90         21.61   o 
   7     3     2         51.03         47.94          1.10   o 
   8     3     2       3102.41       3093.59         34.40   o 
   9     3     2        741.81        727.67          8.22   o 
  10     3     2       2090.50       2112.18         23.91   o 
  11     3     2       3090.97       3096.69         33.25   o 
  12     3     2       1096.70       1108.68         12.11   o 
  13     3     2       1574.54       1589.94         17.75   o 
  14     3     2        488.66        493.82          6.19   o 
  15     3     2        336.44        343.84          5.37   o 
  16     3     2        867.70        862.49         12.78   o 
  17     3     2          0.39          0.38          2.23   o 
  18     3     2        160.47        160.00          4.76   o 
  19     3     2        251.85        243.05         10.11   o 
  20     3     2        204.63        205.14         11.61   o 
  21     3     2        491.20        471.31         18.84   o 
  22     3     2         12.93          7.86          7.39   o 
  23     3     2        236.55        231.08         12.26   o 
  25     3     2        166.71        152.83         35.00   o 
   0     4     2       3253.73       3162.66         42.36   o 
   1     4     2         11.79         13.55          1.04   o 
   2     4     2       1991.21       2025.55         19.38   o 
   3     4     2       1805.72       1824.34         18.18   o 
   4     4     2        329.51        324.41          3.46   o 
   5     4     2       1714.12       1691.21         18.82   o 
   6     4     2       9211.00       9119.71        104.51   o 
   7     4     2       4568.58       4582.40         48.11   o 
   8     4     2         89.53         88.18          1.46   o 
   9     4     2       1508.67       1499.86         16.79   o 
  10     4     2       2150.56       2135.82         23.17   o 
  11     4     2       1945.78       1980.11         21.74   o 
  12     4     2       2146.99       2166.92         24.50   o 
  13     4     2        321.46        318.25          4.30   o 
  14     4     2        872.45        880.91         11.73   o 
  15     4     2       4104.97       4122.98         57.30   o 
  16     4     2         20.48         19.17          2.36   o 
  17     4     2        780.10        781.07         13.69   o 
  18     4     2        102.00        101.28          3.70   o 
  19     4     2        114.93        108.79          4.26   o 
  20     4     2         55.41         53.81          6.07   o 
  21     4     2         52.92         49.07          8.10   o 
  23     4     2          9.15         14.48          8.55   o 
  24     4     2         98.67         98.36         12.76   o 
  25     4     2        106.01         97.57         11.71   o 
   1     5     2        964.39        970.51         11.19   o 
   2     5     2       3052.94       3083.60         40.78   o 
   3     5     2       1325.16       1319.40         16.02   o 
   4     5     2         93.27         92.53          1.60   o 
   5     5     2        846.63        847.52          8.95   o 
   6     5     2        210.00        214.77          2.63   o 
   7     5     2       2658.64       2707.46         28.30   o 
   8     5     2        108.77        108.60          1.63   o 
   9     5     2       1698.20       1705.03         17.34   o 
  10     5     2        578.15        578.76          6.37   o 
  11     5     2          9.21          9.51          1.20   o 
  12     5     2          2.20          2.86          1.30   o 
  13     5     2        253.07        256.60          3.86   o 
  14     5     2         82.50         83.78          2.13   o 
  15     5     2        757.40        772.92         10.35   o 
  17     5     2         50.01         50.59          3.12   o 
  18     5     2          2.27          4.43          2.94   o 
  19     5     2        180.57        184.91          4.80   o 
  20     5     2         32.24         26.71          4.23   o 
  21     5     2          1.88          2.40          8.03   o 
  22     5     2          3.22         11.37          8.69   o 
  23     5     2         78.08         74.51         16.09   o 
  24     5     2         33.03         30.12         10.83   o 
  25     5     2         49.12         41.51         13.04   o 
   0     6     2       7932.59       7801.28        105.45   o 
   1     6     2         76.71         83.29          1.64   o 
   2     6     2       1798.50       1799.23         18.48   o 
   3     6     2       1164.80       1152.05         11.63   o 
   4     6     2        809.57        820.29          8.53   o 
   5     6     2        715.65        719.92          7.58   o 
   6     6     2        270.07        265.25          3.02   o 
   7     6     2       1098.63       1083.40         10.99   o 
   8     6     2       1583.58       1593.45         16.19   o 
   9     6     2        233.00        237.48          3.09   o 
  10     6     2       1074.11       1079.44         12.76   o 
  11     6     2        331.96        341.97          4.37   o 
  12     6     2        396.86        389.24          4.92   o 
  13     6     2        108.21        105.17          2.32   o 
  14     6     2        460.05        462.12          6.26   o 
  15     6     2       1630.71       1648.47         21.38   o 
  16     6     2          4.59          5.49          2.60   o 
  17     6     2        193.33        191.19          4.60   o 
  18     6     2         14.58         16.60          3.04   o 
  21     6     2          3.07          4.26          4.79   o 
  22     6     2        177.36        187.45         13.39   o 
  23     6     2          2.70          2.23          8.30   o 
  24     6     2        156.88        169.20         11.66   o 
   1     7     2       2239.74       2216.58         21.63   o 
   2     7     2       4558.15       4547.94         45.84   o 
   3     7     2        615.23        606.40          6.37   o 
   4     7     2       1138.90       1141.42         11.41   o 
   5     7     2        817.37        810.85          8.40   o 
   6     7     2        317.13        313.83          3.60   o 
   7     7     2       1470.87       1447.15         17.77   o 
   8     7     2       1067.64       1062.00         11.19   o 
   9     7     2         24.62         25.31          1.31   o 
  10     7     2       1738.67       1746.33         19.38   o 
  11     7     2       1387.31       1416.25         16.05   o 
  12     7     2          7.57          7.18          1.82   o 
  13     7     2        305.98        305.58          4.40   o 
  14     7     2        223.82        227.56          4.15   o 
  15     7     2         72.95         72.77          2.66   o 
  16     7     2        397.73        405.02          6.73   o 
  17     7     2        128.21        128.98          6.35   o 
  18     7     2         86.22         94.91          4.42   o 
  19     7     2        173.48        181.85          6.17   o 
  20     7     2         48.19         53.52          3.82   o 
  21     7     2          8.03          9.39          4.13   o 
  22     7     2          1.99          3.23          5.89   o 
  23     7     2         79.31         80.62         13.25   o 
   0     8     2       1444.70       1465.53         20.10   o 
   1     8     2        504.13        516.83          6.05   o 
   2     8     2        278.13        283.62          3.97   o 
   3     8     2        335.30        337.92          5.25   o 
   4     8     2        388.58        384.21          5.17   o 
   5     8     2          1.72          2.12          1.70   o 
   6     8     2        202.47        206.56          2.84   o 
   7     8     2          0.10          1.00          1.49   o 
   8     8     2        983.92        996.78         10.71   o 
   9     8     2         25.80         24.98          1.53   o 
  10     8     2        231.35        243.14          3.36   o 
  11     8     2          0.36          1.44          1.76   o 
  12     8     2        252.75        253.49          3.84   o 
  13     8     2        539.33        535.39          7.23   o 
  14     8     2        284.89        279.82          4.65   o 
  15     8     2        175.14        168.60          3.99   o 
  16     8     2        119.57        120.20          3.33   o 
  17     8     2         18.36         16.98          3.40   o 
  18     8     2         68.96         72.73          4.42   o 
  19     8     2          9.19          9.36          3.82   o 
  20     8     2          8.74          5.31          4.06   o 
  21     8     2         11.96          9.77          3.77   o 
  23     8     2         15.05         21.19          8.10   o 
   1     9     2        650.81        655.40          7.25   o 
   2     9     2        630.27        640.35          7.10   o 
   3     9     2        529.25        522.05          5.96   o 
   4     9     2        473.75        478.04          5.43   o 
   5     9     2         11.45         12.73          1.67   o 
   6     9     2         31.75         32.09          1.70   o 
   7     9     2        403.67        394.03          4.72   o 
   8     9     2          2.49          1.93          1.64   o 
   9     9     2         13.63         12.78          1.66   o 
  10     9     2        421.68        421.00          5.02   o 
  11     9     2        291.93        298.77          4.55   o 
  12     9     2         79.65         83.71          2.89   o 
  13     9     2          0.72          1.75          2.27   o 
  14     9     2        821.54        826.06         11.09   o 
  15     9     2        235.56        238.17          5.16   o 
  16     9     2        621.72        621.58         10.15   o 
  17     9     2         38.22         36.45          3.39   o 
  18     9     2          4.57          3.69          3.63   o 
  20     9     2        270.13        265.66         11.76   o 
  22     9     2         41.99         37.60          4.26   o 
   0    10     2       1311.04       1307.91         19.65   o 
   1    10     2        106.40        105.29          2.27   o 
   2    10     2         15.18         15.83          1.86   o 
   3    10     2        150.75        144.80          2.52   o 
   4    10     2        261.79        259.86          3.46   o 
   5    10     2         34.13         34.83          1.94   o 
   6    10     2         20.58         21.07          1.87   o 
   7    10     2       1161.04       1175.01         12.96   o 
   8    10     2          0.26          1.16          1.83   o 
   9    10     2       1160.36       1160.88         15.35   o 
  10    10     2        329.92        333.19          4.60   o 
  11    10     2        510.16        516.12          6.67   o 
  12    10     2        852.93        871.46         11.36   o 
  13    10     2        128.27        134.33          3.54   o 
  14    10     2        349.94        356.69          6.10   o 
  15    10     2       1030.06       1066.44         15.95   o 
  16    10     2         75.66         78.82          3.46   o 
  17    10     2         86.90         86.85          3.37   o 
  18    10     2          4.61          6.14          4.50   o 
  19    10     2        132.98        129.10          5.59   o 
  20    10     2        170.34        167.41          7.62   o 
  21    10     2          7.69         10.15          4.66   o 
   1    11     2         63.63         65.86          2.23   o 
   2    11     2         33.92         37.19          2.03   o 
   3    11     2         52.14         52.99          2.02   o 
   4    11     2        332.24        328.98          4.59   o 
   6    11     2         11.29         11.31          2.14   o 
   7    11     2        535.02        534.23          6.69   o 
   8    11     2        506.24        512.07          6.52   o 
   9    11     2          4.38          6.33          2.07   o 
  10    11     2         13.29         14.61          2.16   o 
  11    11     2        798.47        813.36          9.98   o 
  12    11     2        127.31        127.91          3.60   o 
  13    11     2        605.45        618.16          8.53   o 
  14    11     2          1.20          1.24          2.79   o 
  15    11     2        136.24        137.18          3.76   o 
  16    11     2        120.55        122.34          5.22   o 
  17    11     2          4.59          3.02          3.03   o 
  18    11     2        253.66        253.55          6.52   o 
  19    11     2        128.71        135.49          5.59   o 
   0    12     2        643.30        642.40         10.93   o 
   1    12     2        171.41        169.97          3.52   o 
   2    12     2        142.29        139.84          2.76   o 
   3    12     2         23.36         23.63          2.16   o 
   4    12     2         32.73         33.81          2.23   o 
   5    12     2         61.10         63.05          2.32   o 
   6    12     2          9.14          7.86          2.07   o 
   7    12     2         25.34         26.80          2.04   o 
   9    12     2        117.94        120.33          2.82   o 
  10    12     2        379.95        382.63          5.17   o 
  11    12     2         16.37         14.99          2.40   o 
  12    12     2         39.12         42.50          2.50   o 
  13    12     2        169.38        171.72          4.62   o 
  14    12     2          1.67          2.52          2.76   o 
  15    12     2         10.78         12.38          2.99   o 
  16    12     2         18.23         18.65          2.99   o 
  17    12     2         25.94         23.91          3.63   o 
  18    12     2         64.40         66.28          4.23   o 
   1    13     2       1152.74       1142.63         11.43   o 
   2    13     2         22.81         21.42          2.17   o 
   3    13     2         19.15         20.00          2.22   o 
   4    13     2        328.10        331.36          4.33   o 
   5    13     2          1.51          1.85          2.26   o 
   6    13     2         97.40        100.01          2.60   o 
   7    13     2          3.73          2.90          2.17   o 
   8    13     2        322.64        328.88          4.52   o 
   9    13     2        100.69         98.04          2.77   o 
  10    13     2        112.56        113.12          3.29   o 
  11    13     2        320.34        320.86          5.52   o 
  12    13     2        155.67        154.76          3.74   o 
  13    13     2          4.50          4.41          3.04   o 
  14    13     2         38.34         39.62          3.20   o 
  15    13     2         43.02         42.74          3.13   o 
  16    13     2        149.34        142.10          3.79   o 
   0    14     2         83.74         78.56          3.79   o 
   1    14     2        422.42        409.75          5.00   o 
   2    14     2         50.03         49.99          2.30   o 
   3    14     2        341.67        336.05          4.47   o 
   4    14     2         21.73         22.09          2.14   o 
   5    14     2        161.47        158.45          3.29   o 
   6    14     2         59.26         60.36          2.94   o 
   7    14     2        268.10        265.74          5.37   o 
   8    14     2         64.01         65.46          2.73   o 
   9    14     2         11.20         10.91          2.43   o 
  10    14     2        137.28        130.87          3.16   o 
  11    14     2         23.43         23.64          2.62   o 
  12    14     2        233.30        229.10          4.45   o 
  13    14     2         12.48         13.00          2.97   o 
  14    14     2        194.58        186.74          4.07   o 
   1    15     2         83.73         83.35          2.90   o 
   2    15     2        134.20        133.19          3.06   o 
   3    15     2        477.40        463.52          6.60   o 
   4    15     2        147.68        146.13          3.17   o 
   5    15     2          9.33         11.79          2.23   o 
   6    15     2         11.08         11.23          2.30   o 
   7    15     2         37.86         36.75          2.52   o 
   8    15     2          5.12          5.10          2.42   o 
   9    15     2         62.67         60.69          2.72   o 
  10    15     2         93.60         92.56          2.87   o 
  11    15     2         19.13         16.18          2.79   o 
   0    16     2        510.93        486.71          9.19   o 
   1    16     2          6.94          5.99          2.23   o 
   2    16     2         55.42         51.75          2.40   o 
   3    16     2        114.84        112.66          2.70   o 
   4    16     2        153.35        150.22          3.83   o 
   5    16     2        105.74        100.89          3.46   o 
   6    16     2         67.27         62.75          2.69   o 
   7    16     2         13.76         12.30          2.39   o 
   1     1     3       7371.01       7033.89         65.96   o 
   2     1     3      12580.97      12541.96        123.81   o 
   3     1     3       8124.61       8421.50         88.10   o 
   4     1     3       2661.16       2676.27         30.03   o 
   5     1     3        186.75        186.36          2.57   o 
   6     1     3       5760.29       5811.37         64.43   o 
   7     1     3        708.29        714.78          8.49   o 
   8     1     3          0.55          0.43          0.79   o 
   9     1     3        170.93        173.84          2.30   o 
  10     1     3         41.95         45.68          1.24   o 
  11     1     3        941.23        942.74         10.43   o 
  12     1     3         47.42         49.18          1.20   o 
  13     1     3         87.59         88.62          1.56   o 
  14     1     3         21.49         24.63          1.17   o 
  15     1     3        521.28        520.29          7.50   o 
  16     1     3       2674.04       2711.26         39.93   o 
  17     1     3        135.61        133.72          3.23   o 
  18     1     3       1315.91       1327.68         26.00   o 
  19     1     3          3.62          6.71          4.77   o 
  20     1     3         54.88         61.86          5.95   o 
  21     1     3        265.52        245.64         11.63   o 
  22     1     3         89.27         87.46         24.91   o 
   0     2     3       5354.79       5380.52         73.57   o 
   1     2     3        444.51        439.85          4.42   o 
   2     2     3      13786.72      13852.46        182.05   o 
   3     2     3       2471.92       2434.34         26.56   o 
   4     2     3       2467.77       2443.45         26.63   o 
   5     2     3       4997.10       4965.58         55.59   o 
   6     2     3       4041.89       4131.05         43.97   o 
   7     2     3       4929.55       4884.00         54.54   o 
   8     2     3       5386.92       5497.44         65.48   o 
   9     2     3        531.14        522.19          5.83   o 
  10     2     3        386.90        373.14          4.40   o 
  11     2     3        470.53        472.80          6.02   o 
  12     2     3         58.44         56.42          1.20   o 
  13     2     3         25.31         22.42          1.01   o 
  14     2     3       1091.04       1084.54         12.82   o 
  15     2     3        258.26        257.02          4.13   o 
  16     2     3          1.64          2.70          1.92   o 
  17     2     3        754.85        758.94         11.62   o 
  18     2     3         10.60          9.01          2.70   o 
  19     2     3        328.23        331.50         11.78   o 
  20     2     3        332.21        334.71         12.02   o 
  21     2     3         86.46         87.16          8.39   o 
  22     2     3        238.26        237.41         13.18   o 
  23     2     3          2.38          5.68          8.95   o 
  24     2     3        237.96        218.75         35.33   o 
   1     3     3       1589.86       1611.39         16.49   o 
   2     3     3        671.11        689.39          7.02   o 
   3     3     3       3793.87       3765.77         37.23   o 
   4     3     3        386.85        389.35          4.06   o 
   5     3     3        625.49        608.88          6.36   o 
   6     3     3         22.78         23.33          0.84   o 
   7     3     3       4387.05       4380.21         50.77   o 
   8     3     3       1341.72       1380.29         16.74   o 
   9     3     3       2202.52       2238.68         26.14   o 
  10     3     3         10.74         10.74          0.87   o 
  11     3     3        590.35        586.76          6.59   o 
  12     3     3       2600.60       2613.57         28.39   o 
  13     3     3        333.69        326.20          4.23   o 
  14     3     3         66.99         68.94          1.64   o 
  15     3     3         54.94         56.61          2.13   o 
  16     3     3        279.77        283.66          4.80   o 
  17     3     3          4.73          8.20          2.27   o 
  18     3     3        233.91        238.62          6.12   o 
  20     3     3        119.42        117.87         10.21   o 
  21     3     3        163.41        165.66         10.53   o 
  22     3     3          4.29          2.48          7.38   o 
   0     4     3       3333.59       3286.89         43.98   o 
   1     4     3       3923.27       3870.47         36.99   o 
   2     4     3       4334.02       4308.74         41.01   o 
   3     4     3       1966.98       1962.04         19.62   o 
   4     4     3        317.87        319.40          3.34   o 
   5     4     3       1395.55       1369.99         17.15   o 
   6     4     3       1152.93       1149.38         12.85   o 
   7     4     3         51.04         54.15          1.13   o 
   8     4     3       1342.26       1363.04         14.11   o 
   9     4     3        517.17        529.38          6.05   o 
  10     4     3        419.50        422.12          4.76   o 
  11     4     3        191.84        188.60          2.59   o 
  12     4     3        224.21        219.67          3.26   o 
  13     4     3       1206.35       1229.69         15.38   o 
  14     4     3       1170.71       1171.88         15.31   o 
  15     4     3        136.48        141.54          3.24   o 
  16     4     3         30.87         32.62          2.57   o 
  18     4     3          3.43          5.25          3.00   o 
  19     4     3        117.30        118.17          5.55   o 
  20     4     3        123.83        111.15          7.23   o 
  21     4     3          0.25          2.46          7.60   o 
  22     4     3         31.06         25.03          6.98   o 
  25     4     3         26.98         22.99         10.68   o 
   1     5     3       5224.98       5100.08         64.49   o 
   2     5     3        545.96        532.19          8.10   o 
   3     5     3       1811.52       1786.43         20.70   o 
   4     5     3       5635.07       5688.72         58.33   o 
   5     5     3       5185.11       5209.75         53.33   o 
   6     5     3       4243.63       4142.96         42.44   o 
   7     5     3        867.06        864.59          9.49   o 
   8     5     3       2083.76       2042.11         21.47   o 
   9     5     3        326.58        321.21          3.72   o 
  10     5     3       1745.68       1758.56         19.51   o 
  11     5     3        223.86        224.66          3.00   o 
  12     5     3       1961.72       1962.12         22.37   o 
  13     5     3          2.87          4.37          1.63   o 
  14     5     3          5.63          6.46          1.82   o 
  15     5     3        946.87        945.98         13.31   o 
  16     5     3        274.40        265.27          5.17   o 
  17     5     3         11.19         12.70          2.83   o 
  18     5     3       1785.94       1769.92         30.29   o 
  19     5     3         53.86         52.66          3.49   o 
  20     5     3        151.35        149.10          6.09   o 
  21     5     3        216.62        231.00         11.81   o 
  22     5     3         48.65         49.12          7.83   o 
  24     5     3          8.32         11.30         10.92   o 
  25     5     3        206.24        200.31         13.08   o 
   0     6     3       3939.36       3973.65         54.50   o 
   1     6     3       1097.31       1110.96         11.31   o 
   2     6     3       1043.98       1027.23         10.53   o 
   3     6     3        548.36        545.01          5.65   o 
   4     6     3        192.04        199.11          2.47   o 
   5     6     3       1033.46       1020.98         10.45   o 
   6     6     3        188.74        183.76          2.34   o 
   7     6     3        832.59        827.27          8.50   o 
   8     6     3       3571.68       3583.37         35.72   o 
   9     6     3        118.72        116.74          2.00   o 
  10     6     3        544.70        550.78          6.77   o 
  11     6     3        221.04        222.35          3.14   o 
  12     6     3         47.61         50.31          1.72   o 
  13     6     3        314.58        313.09          4.43   o 
  14     6     3        231.57        235.55          3.63   o 
  15     6     3          4.70          4.77          2.06   o 
  16     6     3          4.49          3.71          2.70   o 
  17     6     3         55.73         57.51          3.26   o 
  18     6     3        406.44        400.86          7.80   o 
  19     6     3        177.69        178.93          5.42   o 
  20     6     3         28.16         29.93          4.82   o 
  21     6     3          0.04          1.62          4.79   o 
  22     6     3        444.88        441.80         23.71   o 
  23     6     3         15.89         17.79         10.63   o 
  24     6     3         38.28         43.94          9.30   o 
   1     7     3         67.41         70.02          1.66   o 
   2     7     3         69.76         75.21          1.66   o 
   3     7     3        528.93        530.17          5.49   o 
   4     7     3         12.09         11.88          1.40   o 
   5     7     3         23.53         23.06          1.44   o 
   6     7     3          0.07          1.09          1.33   o 
   7     7     3       5647.43       5623.75         67.74   o 
   8     7     3          9.05          9.67          1.36   o 
   9     7     3        229.51        230.64          2.94   o 
  10     7     3       1263.38       1277.15         14.08   o 
  11     7     3         23.44         25.92          1.72   o 
  12     7     3         31.04         28.94          1.86   o 
  13     7     3        100.22        104.53          2.37   o 
  14     7     3         19.27         19.64          2.09   o 
  15     7     3         22.83         24.84          2.43   o 
  16     7     3        593.69        595.88          9.71   o 
  17     7     3         36.53         37.83          3.84   o 
  18     7     3        326.48        335.70          7.43   o 
  19     7     3          0.01          4.33          3.46   o 
  20     7     3          9.07          8.40          3.63   o 
  21     7     3          0.24          2.96          4.25   o 
  22     7     3         78.03         86.32          7.69   o 
  23     7     3        406.19        433.07         22.14   o 
   0     8     3       5291.67       5263.55         84.44   o 
   1     8     3         18.84         17.67          1.84   o 
   2     8     3       1968.51       1955.83         23.37   o 
   3     8     3        304.58        307.16          4.87   o 
   4     8     3        123.48        121.03          2.34   o 
   5     8     3       4130.80       4133.42         45.41   o 
   6     8     3          5.54          6.17          1.47   o 
   7     8     3        105.30        102.57          2.06   o 
   8     8     3        645.26        648.48          7.18   o 
   9     8     3         40.05         41.63          1.60   o 
  10     8     3        276.48        277.41          4.02   o 
  11     8     3        837.29        851.15          9.79   o 
  12     8     3         77.03         76.39          2.24   o 
  13     8     3         60.89         63.29          2.26   o 
  14     8     3        693.08        694.29         10.33   o 
  15     8     3        202.93        200.19          4.19   o 
  16     8     3         32.59         37.32          2.79   o 
  17     8     3        221.72        230.62          5.27   o 
  18     8     3         61.40         58.22          3.89   o 
  19     8     3          9.66          8.23          3.56   o 
  20     8     3        378.44        388.62         11.62   o 
  21     8     3        132.67        134.07          5.62   o 
  22     8     3        661.26        644.13         29.10   o 
  23     8     3         27.67         25.19          9.16   o 
   1     9     3        581.73        585.71          6.43   o 
   2     9     3        151.38        154.98          2.53   o 
   3     9     3        257.01        254.62          3.33   o 
   4     9     3        392.56        389.84          4.56   o 
   5     9     3        916.63        924.59          9.78   o 
   6     9     3       1565.37       1562.50         15.49   o 
   7     9     3        468.48        477.34          5.35   o 
   8     9     3       1243.27       1238.13         12.94   o 
   9     9     3       1275.64       1297.22         13.41   o 
  10     9     3        130.81        131.75          2.53   o 
  11     9     3        508.80        511.77          6.86   o 
  12     9     3         58.53         58.05          2.62   o 
  13     9     3         39.38         44.32          2.42   o 
  14     9     3         18.97         19.38          2.37   o 
  15     9     3        284.42        289.05          5.45   o 
  16     9     3        237.01        238.21          4.53   o 
  17     9     3         13.41         12.57          3.14   o 
  18     9     3        440.97        442.98          9.36   o 
  19     9     3         12.04         11.91          3.80   o 
  20     9     3        101.75        105.22          7.00   o 
  21     9     3         18.15         13.86          5.35   o 
  22     9     3          3.25          5.09          4.22   o 
   0    10     3        672.55        687.06         10.62   o 
   1    10     3        629.52        630.45          6.83   o 
   2    10     3          1.74          2.39          1.79   o 
   3    10     3        325.47        325.26          3.83   o 
   4    10     3       1239.94       1246.47         13.12   o 
   5    10     3          1.42          1.94          1.82   o 
   6    10     3        202.14        203.07          3.02   o 
   7    10     3        288.25        293.64          3.80   o 
   8    10     3          0.57          0.10          1.83   o 
   9    10     3         22.01         23.45          2.16   o 
  10    10     3         33.58         35.06          2.07   o 
  11    10     3        126.21        130.05          3.02   o 
  12    10     3         30.71         30.26          2.36   o 
  13    10     3        588.52        609.77          8.92   o 
  14    10     3         25.28         25.90          2.70   o 
  15    10     3          0.89          0.05          2.82   o 
  16    10     3          3.31          3.81          2.84   o 
  17    10     3        315.28        317.64          5.96   o 
  18    10     3          8.74          2.43          4.65   o 
  19    10     3         35.40         37.50          4.59   o 
  20    10     3          6.15          3.53          4.07   o 
  21    10     3         38.95         41.66          4.26   o 
   1    11     3        141.47        142.40          2.60   o 
   2    11     3        405.30        402.96          4.76   o 
   3    11     3         87.30         89.81          2.24   o 
   4    11     3         57.04         57.13          2.40   o 
   6    11     3        755.51        757.22          9.12   o 
   7    11     3        211.50        212.53          3.40   o 
   8    11     3         69.97         72.59          2.36   o 
   9    11     3         90.13         91.74          2.42   o 
  10    11     3         97.58         97.78          2.70   o 
  11    11     3        123.18        122.78          2.79   o 
  12    11     3          1.85          2.93          2.34   o 
  13    11     3        132.99        139.73          3.37   o 
  14    11     3        368.87        372.96          6.22   o 
  15    11     3        226.55        230.11          4.83   o 
  16    11     3       1040.34       1052.52         17.04   o 
  17    11     3         25.32         22.41          3.20   o 
  18    11     3         45.43         46.87          4.02   o 
  19    11     3         51.12         50.39          5.22   o 
   0    12     3         73.86         80.48          3.60   o 
   1    12     3        187.87        190.70          3.33   o 
   2    12     3        843.07        857.13          9.26   o 
   3    12     3        120.45        119.29          2.57   o 
   4    12     3        174.89        175.47          3.00   o 
   5    12     3         20.93         18.71          2.10   o 
   6    12     3        400.81        411.41          4.90   o 
   7    12     3          7.22          7.16          2.02   o 
   8    12     3        391.96        394.48          4.97   o 
   9    12     3          1.51          2.77          2.22   o 
  10    12     3        361.60        360.48          5.09   o 
  11    12     3          3.35          1.87          2.29   o 
  12    12     3        320.60        322.56          5.15   o 
  13    12     3         72.06         75.72          3.29   o 
  14    12     3        262.28        262.52          4.95   o 
  15    12     3          0.48          0.21          3.02   o 
  16    12     3         46.95         48.57          3.74   o 
  17    12     3         10.07          9.48          4.03   o 
  18    12     3         36.24         33.03          3.66   o 
   1    13     3         31.34         31.91          2.16   o 
   2    13     3         12.82         11.99          2.22   o 
   3    13     3        189.64        188.60          3.24   o 
   4    13     3        421.74        421.50          5.35   o 
   5    13     3         82.18         83.78          2.49   o 
   6    13     3        148.63        149.23          2.84   o 
   7    13     3        162.97        161.98          3.06   o 
   8    13     3         46.85         47.63          2.39   o 
   9    13     3         73.95         72.85          2.62   o 
  10    13     3        239.30        233.30          4.45   o 
  11    13     3         31.43         30.64          2.53   o 
  12    13     3        336.13        338.51          5.39   o 
  13    13     3         43.24         43.92          3.03   o 
  14    13     3          9.57          7.03          3.06   o 
  15    13     3        177.08        177.14          4.37   o 
  16    13     3        162.86        155.08          4.40   o 
   0    14     3        214.26        208.33          5.03   o 
   1    14     3        625.63        611.08          6.67   o 
   2    14     3        482.64        484.34          5.93   o 
   3    14     3         33.23         31.02          2.32   o 
   4    14     3         23.53         25.51          2.19   o 
   5    14     3         28.76         28.09          2.54   o 
   6    14     3        133.05        132.21          3.59   o 
   7    14     3        198.87        191.25          3.97   o 
   8    14     3        129.16        118.37          3.73   o 
   9    14     3         46.19         44.72          2.70   o 
  10    14     3          5.07          6.71          2.47   o 
  12    14     3         79.19         74.81          3.20   o 
  13    14     3         15.48         14.97          2.93   o 
  14    14     3        223.02        217.60          4.87   o 
   1    15     3        296.69        282.21          4.36   o 
   2    15     3         51.07         54.93          2.60   o 
   3    15     3         55.85         57.30          2.43   o 
   4    15     3        252.37        249.72          3.86   o 
   5    15     3         50.29         50.81          2.50   o 
   6    15     3        323.86        322.94          5.16   o 
   7    15     3         55.04         51.61          2.73   o 
   8    15     3         92.77         90.63          3.49   o 
   9    15     3         79.96         75.64          3.02   o 
  10    15     3         78.73         79.77          2.76   o 
  11    15     3        108.32        104.83          3.04   o 
   0    16     3          7.05          9.41          3.30   o 
   1    16     3         32.40         33.37          2.74   o 
   2    16     3         16.43         14.75          2.30   o 
   3    16     3        294.38        274.05          3.93   o 
   4    16     3        268.38        254.37          5.03   o 
   5    16     3        210.43        206.16          3.52   o 
   6    16     3        423.30        411.01          5.85   o 
   7    16     3          3.80          1.48          2.34   o 
   0     0     4       5530.59       5398.32        103.01   o 
   1     0     4       1504.27       1500.55         20.05   o 
   2     0     4        256.66        275.45          3.86   o 
   3     0     4         30.44         29.82          1.13   o 
   4     0     4       8291.79       8310.86        129.05   o 
   5     0     4       1958.18       2023.94         36.33   o 
   6     0     4       5042.48       5091.91         90.36   o 
   7     0     4          2.77          2.58          1.16   o 
   8     0     4      10231.46      10318.97        167.79   o 
   9     0     4       5432.90       5450.23         79.56   o 
  10     0     4        151.03        137.76          2.57   o 
  12     0     4          6.21          6.11          1.36   o 
  13     0     4       4633.94       4640.21         69.66   o 
  14     0     4         40.09         38.92          1.64   o 
  15     0     4       1520.07       1494.87         26.04   o 
  16     0     4        279.68        282.06          7.09   o 
  17     0     4        541.68        552.20         17.59   o 
  18     0     4          0.07          3.34          5.45   o 
  19     0     4       1067.22       1063.53         31.09   o 
  20     0     4        606.71        568.31         18.48   o 
  21     0     4        382.36        394.51         34.72   o 
   1     1     4          0.90          0.17          0.73   o 
   2     1     4        310.80        309.01          3.19   o 
   3     1     4       7123.08       7362.78         85.83   o 
   4     1     4       3146.12       3290.78         38.31   o 
   5     1     4        720.65        744.59          9.08   o 
   6     1     4        838.93        839.07          9.93   o 
   7     1     4       1143.12       1147.23         13.96   o 
   8     1     4         91.51         97.68          1.47   o 
   9     1     4       2196.85       2168.59         23.34   o 
  10     1     4        413.26        416.96          4.80   o 
  11     1     4       1415.34       1400.89         16.22   o 
  12     1     4        267.06        271.90          3.23   o 
  13     1     4        805.83        804.40          8.72   o 
  14     1     4         51.19         52.79          1.46   o 
  15     1     4         61.74         62.41          1.72   o 
  16     1     4         65.14         65.12          2.66   o 
  17     1     4         13.46         13.91          2.26   o 
  18     1     4        163.31        159.06          5.19   o 
  19     1     4        138.65        134.79          6.90   o 
  20     1     4        166.01        157.88          8.30   o 
  21     1     4         97.36        100.74          7.76   o 
  22     1     4         15.66          8.85          8.99   o 
   0     2     4        572.88        621.04         13.04   o 
   1     2     4        815.15        833.07         13.19   o 
   2     2     4       2280.60       2315.74         25.03   o 
   3     2     4         22.69         23.16          0.91   o 
   4     2     4          0.19          0.85          0.83   o 
   5     2     4       2145.38       2118.61         22.67   o 
   6     2     4       2818.83       2812.03         31.34   o 
   7     2     4       2469.81       2467.94         28.37   o 
   8     2     4       1199.97       1169.84         13.68   o 
   9     2     4       2306.86       2247.55         23.88   o 
  10     2     4        328.04        316.71          3.80   o 
  11     2     4        299.20        299.56          3.90   o 
  12     2     4        439.78        454.17          5.27   o 
  13     2     4        581.92        573.54          6.52   o 
  14     2     4        315.99        327.86          4.07   o 
  15     2     4         82.41         81.36          2.24   o 
  16     2     4        313.40        317.68          5.62   o 
  17     2     4         92.34         93.07          2.82   o 
  18     2     4          0.09          0.95          2.52   o 
  19     2     4        128.97        123.94          6.67   o 
  21     2     4          7.86         10.91          8.32   o 
  22     2     4        464.75        464.27         17.17   o 
  24     2     4         21.60         46.33         29.97   o 
   1     3     4      17889.79      17691.55        168.90   o 
   2     3     4       3534.20       3540.50         36.19   o 
   3     3     4       7698.29       7744.76         75.04   o 
   4     3     4         53.82         53.34          1.07   o 
   5     3     4        931.62        925.13          9.48   o 
   6     3     4       3152.93       3070.85         31.46   o 
   7     3     4        313.40        312.56          3.66   o 
   8     3     4       1762.00       1770.21         21.25   o 
   9     3     4       2223.96       2237.44         26.54   o 
  10     3     4         73.57         71.72          1.36   o 
  11     3     4       5507.36       5555.29         59.50   o 
  12     3     4        727.18        723.83          7.85   o 
  13     3     4        178.79        176.51          2.46   o 
  15     3     4          0.36          1.55          1.64   o 
  16     3     4         88.24         89.23          2.70   o 
  17     3     4        238.67        237.34          4.76   o 
  18     3     4        946.04        941.85         20.90   o 
  19     3     4         21.17         22.74          3.70   o 
  20     3     4         88.92         84.10          9.99   o 
  21     3     4         93.96         94.63          8.49   o 
  22     3     4         55.09         52.99          8.19   o 
  23     3     4        982.76        989.70         33.06   o 
  24     3     4          7.77         18.04          9.92   o 
  25     3     4        421.42        400.44         36.56   o 
   0     4     4          3.62          2.20          1.42   o 
   1     4     4        919.69        910.09          8.70   o 
   2     4     4          8.14          8.91          0.99   o 
   3     4     4        287.99        287.38          3.00   o 
   4     4     4       1319.29       1287.70         12.45   o 
   5     4     4       2516.96       2507.74         32.63   o 
   6     4     4        664.79        650.29          7.23   o 
   7     4     4       3519.80       3483.05         35.02   o 
   8     4     4         17.40         14.28          0.86   o 
   9     4     4       1436.98       1440.27         16.24   o 
  10     4     4       6255.48       6275.51         73.65   o 
  11     4     4        354.02        357.15          4.46   o 
  12     4     4         36.30         36.56          1.36   o 
  13     4     4        158.49        157.56          2.62   o 
  14     4     4        882.46        876.59         11.43   o 
  15     4     4       2508.25       2552.71         41.86   o 
  16     4     4          0.48          2.54          2.47   o 
  17     4     4        642.17        633.67         11.01   o 
  18     4     4        334.97        314.32          6.26   o 
  19     4     4         93.59         94.87          4.60   o 
  20     4     4          6.55          7.42          5.53   o 
  21     4     4         48.93         48.46          7.40   o 
  22     4     4         24.40         11.04          6.95   o 
  23     4     4         11.47         20.48          9.20   o 
  24     4     4          4.48          3.10         10.32   o 
  25     4     4        160.43        182.17         22.74   o 
   1     5     4         19.47         17.44          1.59   o 
   2     5     4         28.90         26.19          1.52   o 
   3     5     4        242.63        246.16          3.09   o 
   4     5     4        155.44        156.24          2.09   o 
   5     5     4         64.15         64.51          1.30   o 
   6     5     4        333.79        332.55          3.87   o 
   7     5     4        110.04        105.17          1.79   o 
   8     5     4        236.31        231.70          2.82   o 
   9     5     4        388.02        390.21          4.40   o 
  10     5     4        635.95        626.44          7.06   o 
  11     5     4        389.13        390.32          4.60   o 
  12     5     4         45.16         43.77          1.49   o 
  13     5     4        456.81        466.20          6.36   o 
  14     5     4        480.03        490.85          6.80   o 
  15     5     4         92.20         91.17          2.54   o 
  16     5     4         78.46         80.14          2.94   o 
  18     5     4         84.56         88.33          3.50   o 
  19     5     4        649.72        652.36         12.45   o 
  20     5     4         25.05         28.65          3.73   o 
  21     5     4        262.13        266.53         17.54   o 
  23     5     4         66.25         69.91         12.98   o 
  24     5     4         10.41         14.86         10.93   o 
  25     5     4          3.11          8.89          8.80   o 
   0     6     4       1014.12       1004.57         13.56   o 
   1     6     4       2220.89       2228.15         21.94   o 
   2     6     4        469.36        472.98          5.09   o 
   3     6     4        131.49        132.52          1.94   o 
   4     6     4        309.21        300.72          3.32   o 
   5     6     4       1741.88       1731.64         17.14   o 
   6     6     4       1367.03       1377.82         13.39   o 
   7     6     4       6056.80       6037.44         60.16   o 
   8     6     4       3285.85       3299.20         32.80   o 
   9     6     4        627.63        615.37          7.19   o 
  10     6     4       1349.52       1352.12         14.48   o 
  11     6     4         66.81         70.95          1.83   o 
  12     6     4          4.73          4.99          1.53   o 
  13     6     4        142.81        143.29          2.67   o 
  14     6     4          0.45          1.21          1.83   o 
  15     6     4       1216.18       1217.68         16.04   o 
  16     6     4         55.31         55.92          3.47   o 
  17     6     4          3.52          3.47          2.97   o 
  18     6     4        127.31        128.91          4.45   o 
  19     6     4        269.29        273.91          6.85   o 
  20     6     4         30.76         25.57          4.30   o 
  21     6     4        334.36        336.02          8.73   o 
  22     6     4        243.46        265.03         18.45   o 
  23     6     4         11.22          7.89          7.88   o 
  24     6     4        110.34        101.99         10.15   o 
   1     7     4       5304.76       5298.05         51.61   o 
   2     7     4        613.57        601.67          6.09   o 
   3     7     4       3073.09       3090.00         28.96   o 
   4     7     4       3216.31       3183.25         30.52   o 
   5     7     4          3.74          2.45          1.39   o 
   6     7     4        157.85        156.55          2.44   o 
   7     7     4        343.15        337.30          4.39   o 
   8     7     4        281.77        274.67          3.37   o 
   9     7     4        707.66        693.28          7.53   o 
  10     7     4        684.91        687.51          7.66   o 
  11     7     4       2363.07       2406.11         27.26   o 
  12     7     4         24.66         24.09          1.84   o 
  13     7     4        301.15        297.13          4.26   o 
  14     7     4        158.10        157.79          3.13   o 
  15     7     4        430.77        437.53          6.72   o 
  16     7     4          2.35          0.35          2.44   o 
  17     7     4        242.68        240.70          6.43   o 
  18     7     4        111.52        110.71          4.53   o 
  19     7     4         23.10         23.59          3.63   o 
  20     7     4        210.04        204.78          5.59   o 
  21     7     4         21.12         20.62          4.42   o 
  22     7     4         11.59         12.76          5.97   o 
  23     7     4        121.96        127.27          9.95   o 
   0     8     4         29.58         32.45          2.93   o 
   1     8     4          0.22          1.40          1.92   o 
   2     8     4         32.54         31.14          2.09   o 
   3     8     4       1292.33       1268.19         18.14   o 
   4     8     4          2.77          2.79          1.69   o 
   5     8     4        940.27        948.53         10.22   o 
   6     8     4          0.83          0.47          1.49   o 
   7     8     4         55.89         57.85          1.83   o 
   8     8     4          1.69          1.87          1.57   o 
   9     8     4        213.14        212.13          2.96   o 
  10     8     4        303.87        310.26          4.09   o 
  11     8     4        271.17        281.19          3.79   o 
  12     8     4         24.47         24.62          1.94   o 
  13     8     4         61.43         61.51          2.23   o 
  14     8     4          0.11          0.83          2.33   o 
  15     8     4         44.72         46.19          2.52   o 
  16     8     4        213.82        214.96          4.37   o 
  17     8     4         78.07         81.11          4.20   o 
  18     8     4          5.69         12.21          3.56   o 
  19     8     4          1.42          0.74          3.50   o 
  20     8     4        342.64        338.28          9.02   o 
  21     8     4         14.19         11.68          4.06   o 
  22     8     4         65.13         63.35          6.20   o 
  23     8     4         36.46         23.32          7.69   o 
   1     9     4        108.49        117.45          2.26   o 
   2     9     4        138.06        139.85          2.37   o 
   3     9     4        336.38        336.22          3.93   o 
   4     9     4        719.73        711.04          7.59   o 
   5     9     4          3.33          3.09          1.64   o 
   6     9     4        140.82        144.18          2.37   o 
   7     9     4        979.10        974.04         10.16   o 
   8     9     4         72.79         70.01          1.87   o 
   9     9     4       1091.76       1104.76         11.22   o 
  10     9     4        577.50        573.83          6.57   o 
  11     9     4        455.84        461.29          6.53   o 
  12     9     4       1047.14       1060.94         13.45   o 
  13     9     4         50.41         49.03          2.44   o 
  14     9     4         66.03         68.09          2.60   o 
  15     9     4         41.73         42.85          2.69   o 
  16     9     4        240.70        242.35          5.05   o 
  17     9     4          0.01          3.46          3.06   o 
  18     9     4        105.85        104.87          4.42   o 
  19     9     4         32.79         37.71          3.89   o 
  20     9     4        188.21        191.70          7.49   o 
  21     9     4        112.75        107.69          6.83   o 
   0    10     4         71.87         74.24          2.92   o 
   1    10     4        152.65        153.52          2.56   o 
   2    10     4          0.74          0.10          1.80   o 
   3    10     4        538.74        533.89          5.52   o 
   4    10     4         15.21         15.88          1.87   o 
   5    10     4       1921.53       1910.09         19.05   o 
   6    10     4          1.39          1.27          1.74   o 
   7    10     4        594.07        592.40          6.52   o 
   8    10     4         91.11         90.67          2.33   o 
   9    10     4       1075.67       1083.83         12.89   o 
  10    10     4          1.30          2.19          2.03   o 
  11    10     4        161.50        160.89          3.50   o 
  12    10     4          0.59          1.17          2.27   o 
  13    10     4        681.83        690.30          9.38   o 
  14    10     4          1.50          3.79          2.60   o 
  15    10     4        294.96        293.76          5.33   o 
  16    10     4         19.92         19.06          2.79   o 
  17    10     4        389.80        411.83          7.66   o 
  18    10     4         46.97         42.78          5.00   o 
  19    10     4        140.73        141.31          5.32   o 
  20    10     4        115.16        119.36          5.26   o 
  21    10     4         29.60         32.16          4.17   o 
   1    11     4        813.17        812.78          8.39   o 
   2    11     4        159.42        161.15          2.64   o 
   3    11     4        161.60        159.24          2.93   o 
   4    11     4         88.80         87.81          2.79   o 
   5    11     4         25.82         26.92          2.42   o 
   6    11     4          5.81          4.74          2.00   o 
   7    11     4         28.36         31.59          2.07   o 
   8    11     4         21.22         19.95          2.10   o 
   9    11     4        170.99        172.42          3.03   o 
  10    11     4        146.89        152.38          3.02   o 
  11    11     4        147.93        148.84          3.07   o 
  12    11     4        460.53        469.14          6.46   o 
  13    11     4       1070.12       1111.17         14.22   o 
  14    11     4         19.29         21.45          2.80   o 
  15    11     4        133.60        140.51          3.86   o 
  16    11     4        360.09        363.77          9.89   o 
  17    11     4         16.05         12.19          3.12   o 
  18    11     4          3.41          0.82          3.80   o 
  19    11     4         33.97         38.14          4.09   o 
   0    12     4         33.57         32.83          3.43   o 
   1    12     4        246.40        253.94          3.83   o 
   2    12     4        108.65        107.90          2.52   o 
   3    12     4        212.44        212.22          3.29   o 
   4    12     4         47.94         50.12          2.17   o 
   5    12     4        194.64        195.68          3.14   o 
   6    12     4          9.96         10.99          2.00   o 
   7    12     4        519.26        520.67          5.82   o 
   9    12     4        233.23        234.74          3.67   o 
  10    12     4          0.08          0.13          2.20   o 
  11    12     4        411.15        412.04          5.47   o 
  12    12     4         14.35         16.01          2.47   o 
  13    12     4        230.65        224.96          4.99   o 
  14    12     4        189.16        188.24          4.15   o 
  15    12     4         21.81         23.71          3.02   o 
  16    12     4         83.05         81.46          4.27   o 
  17    12     4          9.65          9.62          3.73   o 
  18    12     4        113.42        112.81          5.29   o 
   1    13     4       1130.06       1132.79         11.55   o 
   2    13     4        122.14        122.39          2.67   o 
   3    13     4        102.57        102.01          2.60   o 
   4    13     4          3.36          4.28          2.24   o 
   5    13     4        428.46        426.53          5.95   o 
   6    13     4         17.40         17.84          2.17   o 
   7    13     4        423.10        425.54          5.30   o 
   8    13     4          0.15          2.83          2.27   o 
   9    13     4        828.27        819.08          9.62   o 
  10    13     4        187.07        184.46          3.93   o 
  11    13     4         90.73         91.36          3.39   o 
  12    13     4          0.02          2.16          2.96   o 
  13    13     4         62.59         62.23          3.50   o 
  14    13     4         20.57         21.61          3.00   o 
  15    13     4         53.53         51.52          3.32   o 
  16    13     4        236.95        237.21          4.92   o 
   0    14     4        518.96        505.56          8.20   o 
   1    14     4        159.54        156.62          2.87   o 
   2    14     4         57.09         59.41          2.40   o 
   3    14     4       1445.59       1432.46         15.09   o 
   4    14     4         11.71         11.87          2.32   o 
   5    14     4        538.72        527.84          7.83   o 
   6    14     4         41.89         43.10          2.94   o 
   8    14     4          7.31          7.12          2.62   o 
   9    14     4          5.47          5.82          2.63   o 
  10    14     4         54.93         49.30          2.67   o 
  11    14     4         14.79         16.57          2.74   o 
  12    14     4         98.05         94.54          3.29   o 
  13    14     4         56.50         60.21          3.47   o 
  14    14     4         74.17         71.68          3.39   o 
   1    15     4        224.52        218.00          4.16   o 
   2    15     4          3.66          3.35          2.36   o 
   3    15     4         12.64         12.06          2.29   o 
   4    15     4        104.07        103.66          2.92   o 
   5    15     4        263.28        256.96          3.99   o 
   6    15     4         24.83         23.81          2.37   o 
   7    15     4          2.24          1.83          2.52   o 
   8    15     4         33.71         34.84          2.99   o 
   9    15     4         99.24         98.64          3.86   o 
  10    15     4         40.45         41.84          2.80   o 
  11    15     4         13.54         10.94          2.47   o 
   0    16     4         12.61          7.09          3.24   o 
   1    16     4          8.43          7.81          2.33   o 
   2    16     4          0.27          1.84          2.26   o 
   3    16     4          7.21          6.96          2.26   o 
   4    16     4         19.51         19.18          2.40   o 
   5    16     4         87.05         85.55          2.86   o 
   6    16     4         27.59         25.54          2.34   o 
   7    16     4        446.72        425.27          6.67   o 
   1     1     5      13475.57      13515.36        132.25   o 
   2     1     5        167.73        174.22          2.54   o 
   3     1     5        516.37        520.31          5.97   o 
   4     1     5         10.48         12.21          0.93   o 
   5     1     5       3977.15       4063.26         45.90   o 
   6     1     5       7269.93       7477.22         87.40   o 
   7     1     5        598.61        587.86          6.77   o 
   8     1     5       4468.97       4501.06         50.53   o 
   9     1     5        125.87        127.19          1.76   o 
  10     1     5         70.03         73.70          1.29   o 
  11     1     5        298.83        297.34          3.56   o 
  12     1     5         12.68         10.89          0.91   o 
  13     1     5        890.20        881.48         10.18   o 
  14     1     5        534.86        532.73          6.62   o 
  15     1     5        988.76        970.01         12.52   o 
  16     1     5       2010.92       2014.69         31.66   o 
  17     1     5        372.06        369.24          6.45   o 
  18     1     5        276.94        273.65          7.60   o 
  19     1     5         73.93         78.43          4.53   o 
  20     1     5        428.48        433.48         12.44   o 
  21     1     5         63.67         61.56          9.98   o 
  22     1     5        130.73        120.45         17.81   o 
   0     2     5      20270.38      20136.20        352.23   o 
   1     2     5       2135.61       2135.78         23.60   o 
   2     2     5       4371.89       4425.90         45.37   o 
   3     2     5          2.15          1.87          0.93   o 
   4     2     5       3173.98       3264.22         33.95   o 
   5     2     5        302.71        313.21          3.46   o 
   6     2     5       1724.81       1722.30         18.91   o 
   7     2     5        584.79        609.67          6.76   o 
   8     2     5        551.02        551.16          6.37   o 
   9     2     5         60.94         62.27          1.26   o 
  10     2     5       3596.03       3583.79         44.67   o 
  11     2     5         16.20         16.40          1.00   o 
  12     2     5        655.74        659.25          7.48   o 
  13     2     5       1356.48       1364.68         15.48   o 
  14     2     5          3.09          2.93          1.29   o 
  15     2     5        298.23        305.92          4.65   o 
  16     2     5        660.87        676.80         10.59   o 
  17     2     5        484.81        483.96          9.85   o 
  18     2     5        144.90        136.22          4.99   o 
  19     2     5        128.11        123.17          5.60   o 
  20     2     5       1327.49       1322.73         38.36   o 
  21     2     5        290.50        275.35         19.87   o 
  22     2     5        102.02         96.85         10.86   o 
  23     2     5         75.77         72.48         10.03   o 
  24     2     5         31.37         35.03         23.08   o 
   1     3     5       1550.08       1545.25         15.14   o 
   2     3     5        301.07        291.72          3.14   o 
   3     3     5         15.33         18.77          1.01   o 
   4     3     5       3070.29       3051.78         31.39   o 
   5     3     5        449.82        437.71          4.62   o 
   6     3     5       1596.87       1566.02         16.32   o 
   7     3     5        184.70        188.78          2.43   o 
   8     3     5        290.18        286.36          3.43   o 
   9     3     5       1500.45       1480.63         18.25   o 
  10     3     5        108.06        105.12          1.77   o 
  11     3     5         58.04         56.31          1.33   o 
  12     3     5         46.60         46.90          1.26   o 
  13     3     5        758.15        751.14          9.03   o 
  14     3     5        341.79        341.02          4.72   o 
  15     3     5         82.54         78.91          2.30   o 
  16     3     5        270.62        273.81          4.97   o 
  17     3     5        120.23        120.30          3.92   o 
  18     3     5          1.28          4.40          3.33   o 
  19     3     5         17.42         18.35          3.32   o 
  20     3     5          2.89          6.08          7.82   o 
  21     3     5        143.05        150.51         11.28   o 
  22     3     5          0.56          7.04          6.82   o 
  23     3     5        104.40         94.25          8.55   o 
  24     3     5          3.64          3.51         11.56   o 
  25     3     5         48.96         54.11         17.95   o 
   0     4     5       3473.26       3432.68         45.90   o 
   1     4     5        150.02        149.65          1.82   o 
   2     4     5        129.75        125.09          1.67   o 
   3     4     5        754.49        743.09          7.23   o 
   4     4     5        697.29        717.27          7.83   o 
   5     4     5        288.42        293.76          3.62   o 
   6     4     5        341.84        341.35          3.92   o 
   7     4     5       2458.43       2432.71         24.04   o 
   8     4     5        609.48        613.88          6.69   o 
   9     4     5       1556.43       1583.58         17.31   o 
  10     4     5        332.70        343.31          4.15   o 
  11     4     5       1446.70       1455.08         16.27   o 
  12     4     5        643.31        657.54          7.82   o 
  13     4     5         47.24         45.40          1.59   o 
  14     4     5        659.21        657.28          8.82   o 
  15     4     5        313.58        317.41          5.56   o 
  16     4     5        558.51        556.23          9.25   o 
  17     4     5         88.02         91.22          3.37   o 
  18     4     5         49.85         52.47          4.25   o 
  19     4     5        192.53        191.36          5.35   o 
  20     4     5        324.65        336.56         12.11   o 
  21     4     5        253.40        253.64         10.73   o 
  22     4     5         76.10         81.94          7.63   o 
  23     4     5         19.64         14.67          7.48   o 
  24     4     5          2.15          9.78         22.90   o 
  25     4     5          7.79         19.74         10.91   o 
   1     5     5        767.36        762.54          9.43   o 
   2     5     5        101.38         92.49          1.69   o 
   3     5     5       2025.91       2007.02         21.34   o 
   4     5     5       4617.04       4539.63         45.04   o 
   5     5     5        472.56        483.51          4.86   o 
   6     5     5       1738.91       1716.60         17.14   o 
   7     5     5        455.30        458.31          4.93   o 
   8     5     5        757.33        751.05          7.96   o 
   9     5     5       2878.25       2841.98         28.73   o 
  10     5     5        982.44        995.83         10.75   o 
  11     5     5       1349.80       1346.15         15.27   o 
  12     5     5        462.12        465.26          6.00   o 
  13     5     5         27.83         27.03          1.63   o 
  14     5     5        196.69        197.23          3.37   o 
  15     5     5          0.82          2.12          1.90   o 
  16     5     5       3076.33       3085.51         46.80   o 
  17     5     5        784.87        777.62         13.39   o 
  18     5     5       1208.83       1205.99         19.90   o 
  19     5     5         21.47         24.55          3.72   o 
  20     5     5         60.24         59.42          4.02   o 
  21     5     5         44.92         55.59          8.92   o 
  22     5     5         24.87         18.06          7.60   o 
  23     5     5        155.17        148.90         12.15   o 
  24     5     5         11.15         12.18          9.76   o 
  25     5     5         23.00         19.70         14.95   o 
   0     6     5         29.78         30.91          1.82   o 
   1     6     5        526.02        533.97          5.47   o 
   2     6     5         65.42         67.75          1.56   o 
   3     6     5         44.14         43.74          1.33   o 
   4     6     5         13.45         16.80          1.21   o 
   5     6     5       1259.44       1241.96         11.91   o 
   6     6     5          2.66          2.52          1.09   o 
   7     6     5       2147.51       2156.93         21.21   o 
   8     6     5        176.00        175.83          2.34   o 
   9     6     5        531.25        546.02          6.23   o 
  10     6     5       1320.79       1334.75         14.58   o 
  11     6     5          2.66          1.78          1.53   o 
  12     6     5        687.87        685.95          7.96   o 
  13     6     5         28.97         29.45          1.83   o 
  14     6     5        652.85        661.90          8.62   o 
  15     6     5         66.61         68.35          2.53   o 
  16     6     5        396.71        397.56          6.66   o 
  17     6     5         79.70         82.81          3.46   o 
  19     6     5        302.38        304.55          7.69   o 
  20     6     5         48.25         49.05          4.32   o 
  21     6     5         83.64         79.26          4.63   o 
  22     6     5          9.94         22.60         11.12   o 
  23     6     5         67.60         75.25         10.98   o 
  24     6     5         18.58         22.49         11.18   o 
   1     7     5        402.44        397.11          4.25   o 
   2     7     5          0.95          0.78          1.37   o 
   4     7     5       1408.93       1407.41         13.36   o 
   5     7     5          5.18          3.87          1.39   o 
   6     7     5         86.46         84.16          1.87   o 
   7     7     5        935.06        909.01          7.79   o 
   8     7     5         41.46         37.48          1.39   o 
   9     7     5         54.42         54.35          1.56   o 
  10     7     5        409.51        405.94          4.87   o 
  11     7     5        152.41        158.34          3.00   o 
  12     7     5          9.98         10.38          1.69   o 
  13     7     5        141.88        141.31          2.67   o 
  14     7     5          4.64          3.49          2.03   o 
  15     7     5        257.24        260.45          4.37   o 
  16     7     5        932.72        948.87         14.95   o 
  17     7     5         33.15         36.79          3.54   o 
  18     7     5        314.55        322.16          7.05   o 
  20     7     5        147.77        146.86          5.72   o 
  21     7     5         39.01         35.22          4.36   o 
  22     7     5        236.98        244.92          9.59   o 
  23     7     5        421.86        422.73         16.45   o 
   0     8     5       6003.65       5946.58        106.18   o 
   1     8     5         36.04         34.94          2.16   o 
   2     8     5       1631.13       1634.01         24.17   o 
   3     8     5          3.85          5.57          1.76   o 
   4     8     5       1448.76       1426.57         14.59   o 
   6     8     5         34.78         36.73          1.54   o 
   7     8     5       1039.18       1051.10         11.15   o 
   8     8     5        203.54        199.25          2.87   o 
   9     8     5         48.19         51.39          1.76   o 
  10     8     5        276.89        277.74          3.67   o 
  11     8     5        360.08        364.40          4.52   o 
  12     8     5        569.51        579.67          7.02   o 
  13     8     5        306.70        304.88          4.49   o 
  14     8     5        939.03        944.02         13.08   o 
  15     8     5          0.41          0.99          2.29   o 
  16     8     5         10.46         10.16          2.63   o 
  17     8     5        154.56        162.60          4.73   o 
  18     8     5        708.84        729.71         12.79   o 
  19     8     5        345.01        350.04          7.59   o 
  20     8     5        555.71        566.25         14.28   o 
  21     8     5         73.31         69.72          4.53   o 
  22     8     5        114.60        112.91         10.05   o 
   1     9     5         15.97         18.82          1.84   o 
   2     9     5        417.80        421.81          4.75   o 
   3     9     5       1689.27       1677.71         16.81   o 
   4     9     5        320.44        312.32          3.74   o 
   5     9     5        409.60        417.37          4.50   o 
   6     9     5       3177.99       3176.98         31.26   o 
   7     9     5        227.66        231.64          3.16   o 
   8     9     5       1111.17       1109.48         11.32   o 
   9     9     5          6.79          6.05          1.67   o 
  10     9     5          0.07          0.79          1.86   o 
  11     9     5        330.68        328.52          5.02   o 
  12     9     5          7.38          6.59          2.16   o 
  13     9     5          4.20          7.34          2.29   o 
  14     9     5        622.67        630.13          8.68   o 
  15     9     5         38.37         41.60          2.56   o 
  16     9     5        310.91        314.83          5.47   o 
  17     9     5         45.70         49.12          3.57   o 
  18     9     5         57.52         62.85          4.03   o 
  19     9     5        365.94        380.81          9.29   o 
  20     9     5        167.25        176.49          6.95   o 
  21     9     5        101.46         96.61          5.39   o 
  22     9     5          6.71          7.80          4.30   o 
   0    10     5        109.45        115.21          3.22   o 
   1    10     5          1.30          0.13          1.84   o 
   2    10     5        508.12        513.87          5.55   o 
   3    10     5         60.85         62.13          1.92   o 
   4    10     5        165.12        167.31          2.60   o 
   5    10     5        282.46        276.84          3.53   o 
   6    10     5        406.65        406.01          4.70   o 
   7    10     5        291.78        292.59          3.74   o 
   8    10     5         25.40         24.72          2.00   o 
   9    10     5         29.25         29.12          2.04   o 
  10    10     5        802.57        806.77          9.18   o 
  12    10     5          0.00          0.98          2.27   o 
  13    10     5        553.36        559.94          7.65   o 
  14    10     5        799.55        818.29         11.19   o 
  15    10     5        154.98        161.21          3.93   o 
  16    10     5          1.38          1.68          2.83   o 
  17    10     5          1.59          1.42          3.39   o 
  18    10     5         48.69         53.56          4.69   o 
  19    10     5         31.59         29.92          4.32   o 
  20    10     5         57.66         54.76          4.35   o 
   1    11     5         47.88         47.20          2.03   o 
   2    11     5        225.19        216.90          3.37   o 
   3    11     5         46.54         45.70          2.26   o 
   5    11     5         37.98         38.79          2.43   o 
   6    11     5        133.92        133.78          2.60   o 
   7    11     5         17.34         17.59          2.03   o 
   8    11     5        263.51        265.87          3.97   o 
   9    11     5        397.30        409.54          5.32   o 
  10    11     5        149.95        152.64          3.09   o 
  11    11     5         14.53         13.10          2.32   o 
  12    11     5        237.75        243.23          4.04   o 
  13    11     5        462.83        472.42          6.85   o 
  14    11     5        167.45        168.47          4.10   o 
  15    11     5         71.51         71.54          3.23   o 
  16    11     5        582.68        607.62         11.15   o 
  17    11     5          0.16          0.39          3.17   o 
  18    11     5        396.34        401.25          8.43   o 
  19    11     5          2.83          3.06          3.86   o 
   0    12     5        131.29        130.28          4.13   o 
   1    12     5         27.00         27.03          2.33   o 
   2    12     5        231.54        235.84          3.84   o 
   3    12     5         15.35         15.06          2.20   o 
   4    12     5        155.01        152.97          2.77   o 
   5    12     5         88.73         88.39          2.40   o 
   6    12     5          7.08          8.56          2.07   o 
   7    12     5          0.99          0.78          2.03   o 
   8    12     5         61.63         65.08          2.37   o 
   9    12     5          6.01          4.32          2.22   o 
  10    12     5       1487.36       1505.11         16.84   o 
  11    12     5         16.76         17.40          2.43   o 
  12    12     5        665.27        665.40          8.88   o 
  13    12     5          7.96          6.88          2.96   o 
  14    12     5         95.71         98.54          3.19   o 
  15    12     5         90.28         88.26          3.46   o 
  16    12     5        505.99        511.93          8.92   o 
  17    12     5        308.92        316.29          6.66   o 
  18    12     5          2.70          6.84          3.80   o 
   1    13     5         24.30         24.13          2.16   o 
   2    13     5        164.40        162.57          3.30   o 
   3    13     5         56.62         58.01          2.39   o 
   4    13     5        131.23        132.47          2.73   o 
   5    13     5          1.18          0.06          2.16   o 
   6    13     5        270.66        269.14          3.80   o 
   7    13     5        146.03        139.48          2.89   o 
   8    13     5        148.54        150.09          3.12   o 
   9    13     5         22.24         20.80          2.54   o 
  10    13     5          3.07          1.48          2.97   o 
  11    13     5         10.45          9.21          2.62   o 
  12    13     5          9.13          7.70          2.94   o 
  13    13     5         27.11         28.54          2.83   o 
  14    13     5         35.68         34.71          3.00   o 
  15    13     5        117.35        114.12          3.89   o 
  16    13     5          5.16          3.02          3.20   o 
   0    14     5        718.68        710.70         11.13   o 
   1    14     5         24.92         25.00          2.27   o 
   2    14     5        274.61        269.78          4.02   o 
   3    14     5        104.06        104.02          2.67   o 
   4    14     5         22.62         20.85          2.62   o 
   5    14     5          1.46          0.62          2.69   o 
   6    14     5        127.97        126.15          4.36   o 
   7    14     5          5.51          6.45          2.40   o 
   8    14     5         11.53         12.01          2.57   o 
   9    14     5         66.71         67.49          2.84   o 
  10    14     5         86.66         85.19          3.20   o 
  11    14     5        184.58        174.06          3.90   o 
  12    14     5         28.33         26.97          2.82   o 
  13    14     5          4.70          1.59          2.72   o 
  14    14     5          9.47          8.01          2.86   o 
   1    15     5         65.58         65.68          3.20   o 
   2    15     5         67.77         68.30          2.84   o 
   3    15     5         40.56         47.31          2.39   o 
   4    15     5        234.63        230.00          3.87   o 
   5    15     5          2.21          1.55          2.34   o 
   6    15     5        396.37        393.14          6.40   o 
   7    15     5         30.70         27.98          2.39   o 
   8    15     5        293.10        290.16          4.86   o 
  10    15     5         59.88         58.26          2.76   o 
  11    15     5          4.20          2.54          2.47   o 
   0    16     5          3.34          2.45          3.27   o 
   1    16     5         10.16          7.07          2.29   o 
   2    16     5         45.06         48.78          2.40   o 
   3    16     5        121.82        114.46          3.22   o 
   4    16     5         92.64         92.18          3.02   o 
   5    16     5          3.42          3.39          2.32   o 
   6    16     5         78.70         76.22          2.54   o 
   0     0     6        512.46        501.41          9.85   o 
   1     0     6        331.11        326.38          5.67   o 
   2     0     6       8522.43       8622.50        168.24   o 
   3     0     6        201.01        197.10          3.17   o 
   4     0     6      13760.61      14096.82        222.77   o 
   5     0     6      10351.51      10546.46        157.71   o 
   6     0     6       3006.48       3002.40         47.61   o 
   7     0     6         79.40         87.37          1.89   o 
   8     0     6       1209.47       1115.31         18.25   o 
   9     0     6       7305.95       7352.59        131.21   o 
  10     0     6       1760.05       1697.21         30.44   o 
  11     0     6       1779.33       1712.73         28.59   o 
  12     0     6        164.04        158.67          3.19   o 
  13     0     6          1.72          1.44          1.37   o 
  14     0     6        941.17        951.21         18.72   o 
  15     0     6        487.95        492.43         11.05   o 
  16     0     6       2622.95       2716.46         68.89   o 
  17     0     6       2804.87       2736.38         81.20   o 
  18     0     6        974.80        940.81         26.31   o 
  19     0     6        180.79        179.47         11.15   o 
  20     0     6          0.54          3.65          5.16   o 
  21     0     6          2.00          2.97          5.82   o 
  22     0     6        108.89        100.12         20.14   o 
   1     1     6       1207.19       1202.57         18.38   o 
   2     1     6        355.90        349.67          3.89   o 
   3     1     6        115.79        125.45          1.62   o 
   4     1     6        958.07        988.07         10.72   o 
   5     1     6         83.74         87.47          1.29   o 
   6     1     6        377.93        378.25          4.20   o 
   7     1     6         76.04         75.06          1.20   o 
   8     1     6          0.90          1.03          0.70   o 
   9     1     6        340.99        344.08          4.07   o 
  10     1     6          5.72          5.70          0.77   o 
  11     1     6        636.00        644.07          7.38   o 
  12     1     6        818.54        823.01          9.18   o 
  13     1     6       2553.57       2550.20         29.54   o 
  14     1     6       1189.62       1201.81         14.18   o 
  15     1     6       1380.52       1401.24         18.18   o 
  16     1     6        566.34        565.58          9.00   o 
  17     1     6        131.83        131.45          3.64   o 
  18     1     6        289.24        292.14          7.65   o 
  19     1     6         69.00         66.99          3.94   o 
  20     1     6         50.24         47.05          5.17   o 
  21     1     6         21.80         21.13          9.62   o 
  22     1     6          3.58         12.84         11.55   o 
  23     1     6         62.95         37.25         18.02   o 
   0     2     6       5935.11       5907.83         85.04   o 
   1     2     6       1036.25       1046.07         10.76   o 
   2     2     6      11991.70      11813.84        119.40   o 
   3     2     6         44.73         44.79          1.09   o 
   4     2     6        173.68        160.96          1.96   o 
   5     2     6       3400.98       3519.86         36.89   o 
   6     2     6        283.05        289.47          3.24   o 
   7     2     6       1098.80       1100.44         12.05   o 
   8     2     6        219.64        219.08          2.74   o 
   9     2     6          1.13          0.68          0.94   o 
  10     2     6         10.62         12.19          1.03   o 
  11     2     6        173.29        182.59          2.63   o 
  12     2     6        443.79        438.28          5.17   o 
  13     2     6        121.96        124.12          2.16   o 
  14     2     6        259.98        257.65          3.73   o 
  15     2     6        120.76        117.55          2.39   o 
  16     2     6         54.22         55.65          2.56   o 
  17     2     6        461.66        453.87          8.26   o 
  18     2     6        712.01        700.50         14.65   o 
  19     2     6        233.98        235.89          7.59   o 
  21     2     6         98.89         97.67          9.63   o 
  22     2     6        168.68        176.19         11.32   o 
  23     2     6         33.20         32.52         12.26   o 
  24     2     6          9.75          3.97          9.66   o 
   1     3     6      17072.51      16606.49        161.58   o 
   2     3     6        969.47        971.03          9.59   o 
   3     3     6       1053.77       1073.65         10.43   o 
   4     3     6        672.26        681.59          6.98   o 
   5     3     6          7.43          5.59          0.90   o 
   6     3     6       4073.88       4023.38         43.42   o 
   7     3     6       1245.63       1273.67         14.14   o 
   8     3     6       2709.20       2734.40         28.49   o 
   9     3     6        585.33        592.73          6.79   o 
  10     3     6        669.67        683.13          7.60   o 
  11     3     6        251.98        251.47          3.17   o 
  12     3     6       1170.13       1183.32         13.61   o 
  13     3     6        700.77        701.99          9.10   o 
  14     3     6       2661.59       2665.32         35.99   o 
  15     3     6          4.78          4.08          1.87   o 
  16     3     6       1285.36       1318.12         20.87   o 
  17     3     6        347.88        353.96          7.48   o 
  18     3     6       1371.41       1377.57         24.38   o 
  19     3     6          0.83          0.48          2.96   o 
  20     3     6        121.24        115.83          6.19   o 
  21     3     6        394.88        401.92         17.19   o 
  22     3     6        177.25        172.50          9.81   o 
  23     3     6        228.60        224.97         11.22   o 
  24     3     6         22.21         26.95         10.85   o 
   0     4     6       3021.22       2985.58         40.04   o 
   1     4     6       5616.12       5600.87         53.60   o 
   2     4     6       2192.81       2193.36         21.08   o 
   3     4     6       3225.22       3216.11         31.77   o 
   4     4     6        438.47        449.21          5.59   o 
   5     4     6        991.28        956.69         10.65   o 
   6     4     6       1248.61       1243.74         13.31   o 
   7     4     6        237.17        232.90          2.76   o 
   8     4     6         15.32         16.39          0.97   o 
   9     4     6       1719.72       1735.87         18.51   o 
  10     4     6        436.18        428.14          4.95   o 
  11     4     6         33.24         34.39          1.19   o 
  12     4     6       2707.11       2710.99         29.96   o 
  13     4     6        709.54        721.39          8.59   o 
  14     4     6          1.18          2.46          1.64   o 
  15     4     6          0.10          1.39          1.87   o 
  16     4     6          9.71         10.74          2.56   o 
  17     4     6         69.30         67.81          3.10   o 
  18     4     6        194.35        191.51          5.73   o 
  19     4     6        438.53        426.29          9.15   o 
  20     4     6        696.16        695.91         15.64   o 
  21     4     6         85.73         91.73          7.70   o 
  22     4     6         38.74         39.20          7.20   o 
  23     4     6         10.96          6.91          7.23   o 
  24     4     6         56.44         50.00         17.32   o 
  25     4     6         46.98         50.53         16.64   o 
   1     5     6        280.84        272.44          3.40   o 
   2     5     6         90.45         90.21          1.69   o 
   3     5     6        430.33        431.84          4.79   o 
   4     5     6         12.35         16.25          1.19   o 
   5     5     6        637.35        627.59          6.37   o 
   6     5     6        546.27        540.67          5.67   o 
   7     5     6        621.79        611.49          6.47   o 
   8     5     6          0.11          0.06          1.10   o 
   9     5     6         78.22         76.95          1.44   o 
  10     5     6        199.50        198.90          2.53   o 
  11     5     6        261.50        254.59          3.42   o 
  12     5     6         10.11         12.12          1.39   o 
  13     5     6          0.73          1.58          1.57   o 
  14     5     6          0.80          0.03          1.72   o 
  15     5     6         55.16         55.82          2.20   o 
  16     5     6        297.29        294.44          5.13   o 
  17     5     6         33.28         32.32          2.92   o 
  18     5     6        218.09        218.79          5.05   o 
  20     5     6         31.11         30.90          3.73   o 
  21     5     6          5.26          6.28          7.69   o 
  22     5     6         45.92         44.35          9.36   o 
  23     5     6         56.68         52.28         10.32   o 
  24     5     6        143.75        124.07         10.43   o 
   0     6     6        651.84        644.37          9.10   o 
   1     6     6       2376.31       2370.38         22.80   o 
   2     6     6       3102.87       3120.98         30.12   o 
   3     6     6        137.14        134.98          1.96   o 
   4     6     6         40.59         37.42          1.29   o 
   5     6     6        359.76        349.25          3.74   o 
   6     6     6         11.78         11.69          1.11   o 
   7     6     6         17.86         17.98          1.27   o 
   8     6     6       2461.99       2454.79         25.84   o 
   9     6     6        728.44        735.71          7.89   o 
  10     6     6        193.56        191.70          2.79   o 
  11     6     6         79.92         85.36          1.97   o 
  12     6     6        485.18        483.45          5.83   o 
  13     6     6        770.61        766.82          9.52   o 
  14     6     6          0.63          1.04          1.83   o 
  15     6     6        102.68        100.71          2.67   o 
  16     6     6        200.56        200.05          4.22   o 
  17     6     6        218.34        215.17          4.79   o 
  18     6     6         37.98         43.05          3.44   o 
  19     6     6        151.96        155.64          5.12   o 
  20     6     6          5.88          7.84          4.19   o 
  21     6     6        168.35        166.57          7.18   o 
  22     6     6          0.72          8.89         10.51   o 
  23     6     6         19.96         19.24         10.23   o 
  24     6     6         15.00         11.66          8.00   o 
   1     7     6        545.96        538.66          5.62   o 
   2     7     6        130.47        134.02          2.02   o 
   3     7     6         82.72         82.75          1.67   o 
   4     7     6       2848.84       2891.60         27.29   o 
   5     7     6         38.82         38.67          1.42   o 
   6     7     6        196.32        194.37          3.10   o 
   7     7     6          2.35          0.44          1.42   o 
   8     7     6       1138.31       1150.34         11.72   o 
   9     7     6        896.38        897.15          9.25   o 
  10     7     6        463.80        456.94          5.59   o 
  11     7     6        889.18        884.14         10.25   o 
  12     7     6         21.78         23.92          1.76   o 
  13     7     6       1050.76       1059.52         12.44   o 
  14     7     6        160.18        163.97          3.26   o 
  15     7     6          9.34         10.94          2.29   o 
  16     7     6        678.29        690.83         11.45   o 
  17     7     6         89.93         88.19          3.83   o 
  18     7     6        108.76        108.70          4.37   o 
  19     7     6         40.53         41.33          3.94   o 
  20     7     6          2.85          2.45          3.72   o 
  21     7     6        256.58        257.96          7.72   o 
  22     7     6        295.42        286.92         13.75   o 
  23     7     6        267.33        285.08         12.86   o 
   0     8     6       2978.69       2901.90         66.03   o 
   1     8     6        448.41        453.27          6.92   o 
   2     8     6         50.27         46.49          2.13   o 
   3     8     6        237.20        242.51          3.50   o 
   4     8     6         39.21         37.55          1.72   o 
   5     8     6          5.71          5.57          1.50   o 
   6     8     6        528.82        542.03          5.75   o 
   7     8     6        460.74        474.04          5.15   o 
   8     8     6        106.70         99.96          2.07   o 
   9     8     6         46.39         49.34          1.66   o 
  10     8     6         29.07         27.40          1.72   o 
  11     8     6          0.10          1.47          1.69   o 
  12     8     6        430.62        432.86          5.63   o 
  13     8     6         40.46         42.95          2.14   o 
  14     8     6        535.15        541.03          7.93   o 
  16     8     6         33.22         32.25          2.86   o 
  17     8     6        495.28        513.14          9.13   o 
  18     8     6          9.38          9.18          3.50   o 
  19     8     6        129.26        136.60          5.22   o 
  20     8     6          5.20          1.25          3.63   o 
  21     8     6         39.66         41.46          4.73   o 
  22     8     6          6.68          5.56          7.65   o 
   1     9     6       1717.01       1717.88         17.25   o 
   3     9     6        510.67        510.38          5.52   o 
   4     9     6          7.39          8.24          1.70   o 
   5     9     6        400.46        395.73          4.32   o 
   6     9     6        235.86        237.70          3.10   o 
   7     9     6        109.49        113.38          2.13   o 
   8     9     6        746.63        744.27          7.66   o 
   9     9     6        349.21        349.41          4.07   o 
  10     9     6        201.63        207.18          3.17   o 
  11     9     6       1237.23       1266.32         15.82   o 
  12     9     6          5.22          4.65          2.17   o 
  13     9     6         16.07         16.45          2.19   o 
  14     9     6        141.37        143.32          3.47   o 
  15     9     6        155.86        158.39          3.39   o 
  16     9     6        146.53        149.86          4.13   o 
  17     9     6         56.81         56.13          3.67   o 
  18     9     6        181.54        192.78          5.42   o 
  19     9     6         62.13         67.44          4.12   o 
  20     9     6          4.68          5.60          4.50   o 
   0    10     6        522.47        519.08          7.90   o 
   1    10     6        995.36        992.06          9.95   o 
   2    10     6        355.41        356.03          4.04   o 
   3    10     6       2254.04       2236.47         21.35   o 
   4    10     6          0.10          1.54          1.80   o 
   5    10     6       2164.25       2171.41         21.67   o 
   6    10     6         17.70         16.03          1.82   o 
   7    10     6         44.23         46.67          1.92   o 
   8    10     6        231.98        229.12          3.59   o 
   9    10     6        101.40         98.35          2.50   o 
  10    10     6        463.44        472.24          6.02   o 
  11    10     6          1.59          2.09          2.10   o 
  12    10     6        888.63        895.29         11.21   o 
  13    10     6         40.59         42.67          2.53   o 
  14    10     6        236.40        246.67          5.26   o 
  15    10     6         18.56         19.92          2.89   o 
  16    10     6         33.83         33.79          3.02   o 
  17    10     6         52.28         57.12          3.36   o 
  18    10     6        191.90        193.56          6.53   o 
  19    10     6          8.16          2.64          4.19   o 
  20    10     6         16.74         14.41          4.20   o 
   1    11     6        669.40        672.08          8.26   o 
   2    11     6        143.62        143.90          2.97   o 
   3    11     6        113.33        108.01          2.67   o 
   4    11     6        238.57        231.00          5.26   o 
   5    11     6          4.22          3.25          2.16   o 
   6    11     6         52.52         55.05          2.22   o 
   7    11     6        985.93        998.58         11.09   o 
   8    11     6          0.37          1.50          2.19   o 
   9    11     6        243.71        246.07          3.79   o 
  10    11     6        392.17        403.04          5.37   o 
  11    11     6        130.14        133.95          3.03   o 
  12    11     6         38.27         40.97          2.46   o 
  13    11     6        324.88        335.34          5.17   o 
  14    11     6        241.44        248.24          4.53   o 
  15    11     6        143.25        154.08          4.59   o 
  16    11     6        238.69        245.11          5.60   o 
  17    11     6         34.89         32.23          3.37   o 
  18    11     6          6.08          6.09          3.82   o 
  19    11     6         10.24          9.84          3.90   o 
   0    12     6         11.43          8.17          3.30   o 
   1    12     6        392.52        392.31          5.06   o 
   2    12     6        315.04        316.08          4.04   o 
   3    12     6          4.78          4.25          2.14   o 
   4    12     6         93.92        100.18          2.50   o 
   5    12     6         35.18         36.62          2.16   o 
   6    12     6          2.01          1.69          2.06   o 
   7    12     6         13.73         15.76          2.10   o 
   8    12     6        496.42        497.83          6.13   o 
   9    12     6          2.18          0.12          2.24   o 
  11    12     6         55.24         54.40          2.54   o 
  12    12     6         52.44         56.38          2.92   o 
  13    12     6          0.87          0.09          2.77   o 
  14    12     6         57.17         56.03          2.87   o 
  15    12     6        112.72        112.92          3.79   o 
  16    12     6         14.08         12.67          3.32   o 
  17    12     6         18.31         16.74          3.79   o 
   1    13     6        831.23        823.96          8.52   o 
   2    13     6        166.48        166.89          3.03   o 
   3    13     6        438.15        432.98          5.86   o 
   4    13     6        586.45        578.15          6.79   o 
   6    13     6        366.59        367.36          4.60   o 
   7    13     6         48.65         50.78          2.42   o 
   8    13     6         57.69         58.92          2.46   o 
   9    13     6         74.52         78.49          2.94   o 
  10    13     6          5.82          7.29          2.54   o 
  11    13     6         10.77         10.15          2.79   o 
  12    13     6         14.17         14.46          2.86   o 
  13    13     6        172.04        166.91          3.89   o 
  14    13     6        186.46        181.66          4.53   o 
  15    13     6         30.93         31.53          3.39   o 
  16    13     6         26.29         21.92          3.20   o 
   0    14     6        639.71        631.00         10.28   o 
   1    14     6          6.19          3.33          2.27   o 
   2    14     6        310.70        306.31          4.09   o 
   3    14     6        190.39        185.68          3.56   o 
   4    14     6         16.39         14.86          2.77   o 
   5    14     6        463.36        465.03          8.65   o 
   6    14     6         57.47         58.97          2.69   o 
   7    14     6        369.84        365.95          5.63   o 
   8    14     6          1.94          1.56          2.57   o 
   9    14     6         30.04         27.74          2.83   o 
  10    14     6        101.26         98.94          3.14   o 
  11    14     6          2.05          2.26          2.66   o 
  12    14     6        102.45         95.60          3.43   o 
  13    14     6         14.67         13.99          2.73   o 
   1    15     6        125.58        120.83          3.10   o 
   2    15     6        174.99        167.86          3.30   o 
   3    15     6         79.05         77.03          2.49   o 
   4    15     6          0.59          1.75          2.33   o 
   5    15     6         45.78         43.98          2.42   o 
   6    15     6          9.90          9.73          2.43   o 
   7    15     6          0.00          0.68          2.42   o 
   8    15     6          6.10          3.00          2.47   o 
  10    15     6         10.90          9.40          2.57   o 
   1    16     6         11.63          9.27          2.33   o 
   2    16     6          6.66          6.83          2.26   o 
   3    16     6          0.89          1.63          2.26   o 
   4    16     6         86.76         85.51          2.56   o 
   5    16     6         91.24         86.66          2.69   o 
   6    16     6          4.22          3.05          2.33   o 
   1     1     7      10984.91      10989.65        117.39   o 
   2     1     7       3123.19       3121.38         34.33   o 
   3     1     7       4896.29       4909.12         53.74   o 
   4     1     7        533.33        544.53          5.99   o 
   5     1     7       1678.98       1639.56         16.77   o 
   6     1     7       1857.81       1888.64         19.30   o 
   7     1     7       2733.79       2760.96         30.26   o 
   8     1     7       3134.35       3134.38         35.55   o 
   9     1     7       4469.51       4460.90         50.51   o 
  10     1     7        100.42         96.09          1.57   o 
  11     1     7       1142.10       1106.40         13.19   o 
  12     1     7        192.69        194.00          2.62   o 
  13     1     7         84.15         86.51          1.72   o 
  14     1     7        807.00        815.15         10.25   o 
  15     1     7        926.17        910.52         12.69   o 
  16     1     7        105.54        104.51          2.77   o 
  17     1     7       1030.35       1015.75         16.87   o 
  18     1     7         20.47         23.03          3.74   o 
  19     1     7        133.46        127.60          4.65   o 
  20     1     7         98.25         99.28          5.07   o 
  21     1     7        280.14        275.04         13.82   o 
  22     1     7          8.51          7.37         10.16   o 
  23     1     7        587.73        576.17         29.22   o 
   0     2     7       7078.31       6845.16         97.26   o 
   1     2     7       1207.92       1201.94         11.99   o 
   2     2     7       2772.77       2760.75         28.76   o 
   3     2     7       9118.65       9104.93         95.11   o 
   4     2     7       9915.58       9946.13         98.42   o 
   5     2     7       3253.35       3230.69         33.57   o 
   6     2     7        864.59        886.42          9.60   o 
   7     2     7      11403.35      11364.78        122.74   o 
   8     2     7          2.54          2.13          0.80   o 
   9     2     7       2123.29       2110.30         23.31   o 
  10     2     7        715.14        716.85          7.86   o 
  11     2     7        221.06        223.65          2.86   o 
  12     2     7          7.02          6.59          1.03   o 
  13     2     7       1360.49       1383.48         17.35   o 
  14     2     7          2.74          1.06          1.54   o 
  15     2     7          4.24          4.00          1.84   o 
  16     2     7          0.79          0.84          2.14   o 
  17     2     7        389.73        391.11          7.33   o 
  18     2     7          0.28          3.06          2.72   o 
  19     2     7        819.42        828.03         17.24   o 
  20     2     7        127.87        125.19          5.77   o 
  21     2     7        239.73        236.65         19.18   o 
  22     2     7        112.78        118.93          8.96   o 
  23     2     7          6.76          4.79          8.96   o 
  24     2     7         65.37         55.05          9.58   o 
   1     3     7       6769.24       6728.76         64.72   o 
   2     3     7         78.34         77.56          1.33   o 
   3     3     7       3734.38       3694.07         36.68   o 
   4     3     7       4305.33       4265.57         43.28   o 
   5     3     7         80.55         85.24          1.42   o 
   6     3     7       1135.82       1132.25         13.11   o 
   7     3     7        165.51        175.91          2.19   o 
   8     3     7        270.80        270.27          3.14   o 
   9     3     7        444.60        452.91          5.16   o 
  10     3     7         29.65         29.48          1.10   o 
  11     3     7         91.65         91.83          1.73   o 
  12     3     7         53.51         54.56          1.43   o 
  13     3     7        104.41        103.73          2.07   o 
  14     3     7       1078.08       1092.67         14.06   o 
  15     3     7        546.47        550.10          7.98   o 
  16     3     7          2.67          1.78          2.22   o 
  17     3     7        334.94        333.08          7.03   o 
  18     3     7         20.69         20.70          2.93   o 
  19     3     7          8.63          7.73          3.19   o 
  20     3     7         25.39         32.44          6.16   o 
  21     3     7         23.58         22.41          7.95   o 
  22     3     7        106.13        106.29          7.86   o 
  23     3     7        195.26        211.46         14.29   o 
  24     3     7          4.94          5.12         10.26   o 
   0     4     7       2585.49       2560.40         34.75   o 
   1     4     7       1825.01       1790.36         17.34   o 
   2     4     7       1119.12       1096.27         10.56   o 
   3     4     7        645.34        654.77          9.00   o 
   4     4     7         30.02         31.64          1.29   o 
   5     4     7        441.19        442.85          5.20   o 
   6     4     7       3134.19       3151.77         32.80   o 
   7     4     7       1221.13       1199.08         12.68   o 
   8     4     7        128.98        129.53          1.77   o 
   9     4     7        382.55        377.08          4.12   o 
  10     4     7       2620.99       2616.74         27.77   o 
  11     4     7        170.56        165.94          2.29   o 
  12     4     7         99.46         99.00          1.90   o 
  13     4     7        689.00        697.38          8.75   o 
  14     4     7         17.13         17.85          1.63   o 
  15     4     7        104.26        103.82          2.62   o 
  16     4     7        332.20        329.36          6.12   o 
  17     4     7        260.74        257.49          5.53   o 
  18     4     7         84.39         83.03          3.37   o 
  19     4     7        235.06        230.02          6.39   o 
  20     4     7         10.74         12.27          3.73   o 
  21     4     7        245.83        248.20         10.61   o 
  22     4     7        148.41        163.40         10.08   o 
  23     4     7         23.60         21.07          7.22   o 
  24     4     7         69.76         60.98         12.26   o 
  25     4     7        257.24        257.40         14.78   o 
   1     5     7       2045.48       1958.58         19.34   o 
   2     5     7        217.02        219.68          2.73   o 
   3     5     7        216.53        225.57          2.63   o 
   4     5     7         13.04         14.10          1.21   o 
   5     5     7        124.52        124.85          1.84   o 
   6     5     7       2180.58       2133.66         22.03   o 
   7     5     7       2829.64       2814.99         28.39   o 
   8     5     7        608.21        618.32          6.59   o 
   9     5     7       4227.16       4265.59         44.09   o 
  10     5     7       2116.54       2134.47         22.64   o 
  11     5     7        124.10        118.45          2.09   o 
  12     5     7        166.08        167.51          2.67   o 
  13     5     7        732.62        742.10          9.36   o 
  14     5     7        140.92        139.01          2.72   o 
  15     5     7        234.51        237.74          4.13   o 
  16     5     7        157.21        162.41          3.70   o 
  17     5     7          8.50          9.09          2.76   o 
  18     5     7         26.67         26.81          3.19   o 
  19     5     7         90.30         91.66          4.23   o 
  20     5     7        204.77        204.14          6.39   o 
  21     5     7         20.02         25.01          5.76   o 
  23     5     7       1361.53       1432.00         49.44   o 
  24     5     7          4.88          2.45          9.82   o 
   0     6     7       2422.05       2434.26         32.67   o 
   1     6     7          2.88          4.18          1.31   o 
   2     6     7        220.80        216.55          2.60   o 
   3     6     7        581.94        584.45          6.16   o 
   4     6     7        567.10        556.63          5.60   o 
   5     6     7       1194.17       1151.07         11.33   o 
   6     6     7       1184.86       1181.27         11.46   o 
   7     6     7        130.14        126.43          1.87   o 
   8     6     7       1743.93       1757.33         18.94   o 
   9     6     7          0.07          0.15          1.24   o 
  10     6     7        565.95        567.45          6.69   o 
  11     6     7         38.22         39.43          1.59   o 
  12     6     7        532.57        535.27          6.63   o 
  13     6     7        338.99        339.93          4.67   o 
  14     6     7         21.21         19.33          1.94   o 
  15     6     7         33.37         31.75          2.43   o 
  17     6     7        265.57        261.97          5.27   o 
  18     6     7         12.94         13.24          3.93   o 
  19     6     7        468.07        473.24          9.85   o 
  20     6     7          8.36          4.11          4.12   o 
  21     6     7          0.02          2.18          4.13   o 
  22     6     7        118.92        130.18         10.92   o 
  23     6     7         60.03         57.69          9.13   o 
   1     7     7       1727.32       1728.76         17.69   o 
   2     7     7       1951.87       1940.64         18.67   o 
   3     7     7        325.54        320.99          3.56   o 
   4     7     7          6.77          6.37          1.37   o 
   5     7     7          3.96          3.15          1.44   o 
   6     7     7        727.48        720.56          8.72   o 
   7     7     7         42.65         47.03          1.63   o 
   8     7     7        256.69        255.38          3.16   o 
   9     7     7        102.57        100.92          1.92   o 
  10     7     7          0.01          1.33          1.50   o 
  11     7     7         21.60         23.67          1.64   o 
  12     7     7          8.85         10.44          1.74   o 
  13     7     7         12.84         14.65          1.94   o 
  14     7     7         15.50         17.35          2.23   o 
  15     7     7         16.87         16.00          2.40   o 
  16     7     7         23.88         22.65          2.80   o 
  17     7     7         82.37         87.70          3.97   o 
  19     7     7         39.71         36.28          3.83   o 
  20     7     7         24.46         27.62          3.87   o 
  21     7     7         23.19         20.13          4.72   o 
  22     7     7          1.79          2.36          4.86   o 
  23     7     7        193.02        205.83         11.09   o 
   0     8     7        382.62        375.14          7.02   o 
   1     8     7         49.12         47.77          1.94   o 
   2     8     7          5.69          7.23          1.87   o 
   3     8     7       1799.30       1802.65         19.01   o 
   4     8     7       6507.66       6568.40         67.41   o 
   5     8     7       1152.43       1158.44         11.86   o 
   6     8     7        513.83        516.73          5.52   o 
   7     8     7       1816.08       1825.26         18.44   o 
   8     8     7         65.19         65.77          1.77   o 
   9     8     7        320.07        317.77          3.89   o 
  10     8     7        150.18        151.27          2.53   o 
  11     8     7        184.20        185.61          2.87   o 
  12     8     7          3.67          3.51          1.86   o 
  13     8     7        759.60        767.57          9.96   o 
  14     8     7          0.98          0.45          2.22   o 
  15     8     7        348.98        356.93          6.13   o 
  16     8     7          0.72          0.63          2.77   o 
  17     8     7        375.06        383.53          6.90   o 
  18     8     7         70.75         68.98          3.80   o 
  19     8     7        246.79        253.96          6.43   o 
  20     8     7         55.69         58.61          4.10   o 
  21     8     7          0.64          3.38          4.23   o 
  22     8     7         85.38         93.97          8.53   o 
   1     9     7       1493.39       1509.23         15.05   o 
   2     9     7        406.90        405.95          4.65   o 
   3     9     7       1026.86       1045.04         10.41   o 
   4     9     7          9.93         10.81          1.72   o 
   5     9     7        366.53        356.26          4.06   o 
   6     9     7          1.03          1.47          1.72   o 
   7     9     7        552.92        560.08          5.82   o 
   8     9     7        150.54        156.40          2.49   o 
   9     9     7        774.42        781.01          8.50   o 
  10     9     7         38.49         39.33          2.14   o 
  11     9     7        258.15        260.58          4.06   o 
  12     9     7         27.63         27.17          2.20   o 
  13     9     7         92.95         97.14          2.63   o 
  14     9     7          9.21          7.51          2.30   o 
  15     9     7         15.22         15.11          2.49   o 
  16     9     7         23.18         26.34          3.06   o 
  17     9     7          3.58          3.25          3.47   o 
  18     9     7         55.47         59.85          5.05   o 
  19     9     7          6.45          3.68          3.80   o 
  20     9     7         62.62         61.98          5.07   o 
  21     9     7        372.75        388.71         15.17   o 
   0    10     7        467.01        476.83          7.20   o 
   1    10     7         62.49         65.90          2.03   o 
   2    10     7        818.15        822.52          8.08   o 
   3    10     7         31.95         33.04          1.84   o 
   4    10     7       1085.18       1091.06         11.12   o 
   5    10     7        288.21        283.87          3.79   o 
   6    10     7        251.59        257.30          3.40   o 
   7    10     7          2.12          2.57          1.92   o 
   8    10     7        843.42        843.83         10.73   o 
  10    10     7        347.57        355.02          4.97   o 
  11    10     7       1065.82       1082.88         13.18   o 
  12    10     7          1.05          1.60          2.26   o 
  13    10     7          2.54          4.74          2.37   o 
  14    10     7        101.69        110.40          3.17   o 
  15    10     7        345.04        357.30          5.85   o 
  16    10     7         34.36         34.58          3.02   o 
  17    10     7          0.79          2.41          3.57   o 
  18    10     7         12.36         10.98          3.96   o 
  19    10     7          6.03          4.31          4.07   o 
  20    10     7         15.86         13.25          4.04   o 
   1    11     7        670.81        675.89          8.88   o 
   2    11     7        443.37        433.51          6.47   o 
   3    11     7        214.22        209.20          3.83   o 
   4    11     7        434.40        426.20          5.97   o 
   5    11     7          5.38          6.06          2.06   o 
   6    11     7        244.25        242.91          3.43   o 
   7    11     7         12.91         12.31          2.03   o 
   8    11     7        339.95        337.85          4.50   o 
   9    11     7        181.98        184.14          3.32   o 
  10    11     7          3.91          3.21          2.19   o 
  11    11     7        876.51        904.04         10.49   o 
  12    11     7         18.54         20.10          2.34   o 
  13    11     7        224.78        229.18          4.00   o 
  14    11     7         45.55         44.21          2.73   o 
  16    11     7         19.19         20.84          3.17   o 
  17    11     7        252.57        259.04          5.85   o 
  18    11     7        255.15        263.51          6.93   o 
  19    11     7          2.03          0.47          3.92   o 
   0    12     7        450.86        464.80          8.80   o 
   1    12     7         46.67         47.52          2.23   o 
   2    12     7          2.05          2.82          2.06   o 
   3    12     7        497.41        500.72          5.86   o 
   4    12     7          6.27          5.82          2.10   o 
   5    12     7        471.51        471.03          5.46   o 
   6    12     7         28.17         29.59          2.17   o 
   7    12     7       1047.18       1064.67         11.49   o 
   8    12     7          0.62          0.90          2.23   o 
   9    12     7        391.44        394.39          5.29   o 
  10    12     7         92.18         94.83          2.72   o 
  11    12     7         46.06         49.50          2.62   o 
  12    12     7        558.69        557.18         10.15   o 
  13    12     7         28.96         29.15          2.79   o 
  14    12     7        280.02        281.70          5.40   o 
  15    12     7          0.24          0.38          3.04   o 
  16    12     7         14.56         14.17          3.59   o 
  17    12     7        124.40        125.59          4.36   o 
   1    13     7          4.77          4.59          2.14   o 
   2    13     7        146.88        145.46          3.10   o 
   3    13     7         86.81         85.95          2.46   o 
   4    13     7         11.12         12.50          2.22   o 
   5    13     7        165.46        170.61          2.99   o 
   6    13     7        117.56        121.65          2.76   o 
   7    13     7         51.67         54.45          2.42   o 
   8    13     7        177.04        174.41          3.47   o 
   9    13     7        101.25        100.55          3.32   o 
  10    13     7        492.11        486.84          8.70   o 
  11    13     7         14.83         15.39          2.84   o 
  12    13     7         15.30         15.66          2.82   o 
  13    13     7         47.03         46.93          2.93   o 
  14    13     7         62.81         66.15          3.10   o 
  15    13     7        322.66        323.66          6.02   o 
   0    14     7         39.85         39.25          3.36   o 
   1    14     7         11.66         11.36          2.22   o 
   2    14     7         44.27         43.39          2.50   o 
   3    14     7        157.13        155.05          3.49   o 
   4    14     7        126.45        123.89          3.56   o 
   5    14     7         23.03         22.08          2.76   o 
   6    14     7         22.64         23.47          2.44   o 
   7    14     7        301.67        298.09          5.27   o 
   8    14     7          9.44          8.42          2.59   o 
   9    14     7        107.48        106.17          3.54   o 
  10    14     7        175.88        167.29          4.09   o 
  11    14     7          0.78          0.88          2.56   o 
  12    14     7          7.65          6.29          2.76   o 
  13    14     7        119.32        115.61          3.63   o 
   1    15     7        366.98        359.66          5.40   o 
   2    15     7          0.02          1.35          2.29   o 
   3    15     7        107.77        105.80          2.70   o 
   4    15     7         10.47         11.11          2.30   o 
   5    15     7          7.76          8.68          2.54   o 
   7    15     7         21.42         20.25          2.50   o 
   8    15     7        142.52        141.82          3.66   o 
   9    15     7        191.64        184.92          4.10   o 
  10    15     7         33.79         34.19          2.62   o 
   0    16     7         55.03         53.12          3.49   o 
   1    16     7          5.67          1.29          2.26   o 
   2    16     7         66.98         64.66          2.62   o 
   3    16     7         47.99         46.36          2.84   o 
   4    16     7         22.44         20.03          2.26   o 
   5    16     7        531.58        510.59          6.65   o 
   6    16     7         28.62         27.18          2.37   o 
   0     0     8       3359.07       3414.48         68.65   o 
   1     0     8          1.05          1.80          1.34   o 
   2     0     8      23243.63      23648.91        322.41   o 
   3     0     8       6469.19       6703.74        101.01   o 
   4     0     8         48.55         49.06          1.63   o 
   5     0     8          2.47          1.57          1.19   o 
   6     0     8        333.42        332.36          5.32   o 
   7     0     8        979.08        970.83         15.51   o 
   8     0     8       3212.21       3248.39         52.78   o 
   9     0     8        979.55       1008.74         16.19   o 
  10     0     8         48.08         44.71          1.79   o 
  11     0     8         57.02         57.11          2.12   o 
  12     0     8       6026.33       6068.45        106.05   o 
  13     0     8          8.14         11.55          2.16   o 
  14     0     8       6346.08       6428.78        117.28   o 
  15     0     8        910.38        906.91         19.90   o 
  16     0     8         11.35         11.96          2.57   o 
  17     0     8        273.36        262.12          6.42   o 
  18     0     8        446.53        433.30         13.28   o 
  19     0     8         35.37         33.87          5.35   o 
  20     0     8         79.58         78.18          6.36   o 
  21     0     8         65.63         63.77          7.03   o 
  22     0     8          4.98         18.12         18.25   o 
   1     1     8       4926.81       5002.28         49.34   o 
   2     1     8       2089.39       2066.07         21.15   o 
   3     1     8       5774.89       5781.73         61.49   o 
   4     1     8       3213.24       3165.82         33.32   o 
   5     1     8        838.43        833.44          8.98   o 
   6     1     8        758.28        775.52          8.30   o 
   8     1     8       3153.73       3154.40         34.09   o 
   9     1     8         87.43         82.57          1.37   o 
  10     1     8       2230.66       2219.95         26.96   o 
  11     1     8       1132.18       1123.83         13.01   o 
  12     1     8        230.50        224.05          3.16   o 
  13     1     8        660.70        667.49          8.28   o 
  14     1     8         68.00         70.09          1.87   o 
  15     1     8        359.17        362.62          5.65   o 
  16     1     8       1310.93       1305.19         19.01   o 
  17     1     8         43.60         44.46          2.63   o 
  18     1     8        741.13        715.80         18.28   o 
  19     1     8        165.69        158.95          5.06   o 
  20     1     8         19.10         17.19          5.67   o 
  21     1     8        166.76        167.98         11.95   o 
  22     1     8          1.20          1.17          6.43   o 
  23     1     8         61.39         51.08          7.40   o 
   0     2     8       1600.72       1622.99         22.60   o 
   1     2     8         24.00         22.27          1.04   o 
   2     2     8       2229.31       2199.66         22.38   o 
   3     2     8         33.57         37.29          1.04   o 
   4     2     8        198.43        200.24          2.39   o 
   5     2     8        548.00        554.09          6.16   o 
   6     2     8          0.34          1.16          0.90   o 
   7     2     8         30.39         29.76          1.03   o 
   8     2     8        261.70        254.19          3.02   o 
   9     2     8        443.27        443.60          4.92   o 
  10     2     8          1.10          0.31          0.90   o 
  11     2     8        169.35        164.77          2.46   o 
  12     2     8          2.09          2.57          1.14   o 
  13     2     8         95.54         94.17          1.93   o 
  14     2     8        196.31        200.77          3.17   o 
  15     2     8        106.39        108.81          2.42   o 
  16     2     8         79.06         84.88          2.83   o 
  17     2     8         64.79         65.45          2.96   o 
  18     2     8        587.45        598.68         11.23   o 
  19     2     8        187.09        176.97          6.07   o 
  20     2     8          0.27          2.71          6.23   o 
  21     2     8        117.44        107.01         10.38   o 
  22     2     8          5.95          1.45          7.62   o 
  23     2     8         11.49          4.47          8.05   o 
  24     2     8        204.88        181.25         29.40   o 
   1     3     8       2926.62       2961.07         28.37   o 
   2     3     8       5652.13       5631.70         54.47   o 
   3     3     8        257.71        262.25          2.92   o 
   4     3     8        927.24        937.41          9.66   o 
   5     3     8        463.22        438.55          5.57   o 
   6     3     8        901.04        921.06         10.22   o 
   7     3     8       2025.90       2018.03         21.10   o 
   8     3     8        747.59        749.77          8.28   o 
   9     3     8       1782.97       1768.36         19.47   o 
  10     3     8        779.60        761.62          8.59   o 
  11     3     8        171.13        175.59          2.39   o 
  12     3     8        350.57        352.88          4.50   o 
  13     3     8          2.83          2.97          1.33   o 
  14     3     8        967.64        971.85         13.86   o 
  15     3     8          2.67          3.53          1.93   o 
  16     3     8       3579.14       3585.13         54.04   o 
  17     3     8         13.32         11.87          2.70   o 
  18     3     8       1443.87       1438.84         24.43   o 
  19     3     8         70.92         67.68          3.84   o 
  21     3     8        358.32        346.58         12.58   o 
  22     3     8          1.73          4.44          6.86   o 
  23     3     8         21.63         12.54          8.83   o 
  24     3     8        113.67        111.65         11.03   o 
  25     3     8         18.23          6.90         11.51   o 
   0     4     8       2213.61       2200.19         35.42   o 
   1     4     8        510.27        497.59          6.12   o 
   2     4     8       9380.55       9107.33        124.61   o 
   3     4     8        276.61        273.24          3.62   o 
   4     4     8         14.86         14.67          1.17   o 
   5     4     8         14.64         13.90          1.13   o 
   6     4     8        344.44        350.19          3.72   o 
   7     4     8       1174.50       1160.32         12.13   o 
   8     4     8          4.81          5.35          0.90   o 
   9     4     8          0.16          0.73          0.96   o 
  10     4     8         35.82         35.16          1.11   o 
  11     4     8        930.72        917.77          9.96   o 
  12     4     8       3291.29       3300.00         37.31   o 
  13     4     8        310.20        316.78          4.77   o 
  14     4     8        384.58        378.13          5.40   o 
  15     4     8         24.62         25.79          2.03   o 
  16     4     8        190.46        189.98          4.04   o 
  17     4     8          4.87          2.23          2.73   o 
  18     4     8         25.84         24.49          3.03   o 
  19     4     8         42.69         39.62          3.87   o 
  20     4     8       1222.05       1210.63         24.01   o 
  22     4     8         18.40         19.92          7.13   o 
  23     4     8         21.96         14.03          7.30   o 
  24     4     8         94.08         98.76         11.71   o 
  25     4     8          4.94          4.30          9.71   o 
   1     5     8        433.40        436.91          4.77   o 
   2     5     8         70.06         71.82          1.54   o 
   3     5     8        521.54        530.86          5.49   o 
   4     5     8        211.29        222.39          2.72   o 
   5     5     8        459.12        469.05          5.15   o 
   6     5     8        123.17        117.89          1.79   o 
   7     5     8        820.24        816.22          8.39   o 
   8     5     8        768.29        773.16          7.98   o 
   9     5     8          0.53          0.99          1.20   o 
  10     5     8          1.69          2.37          1.17   o 
  11     5     8          6.53          6.08          1.33   o 
  12     5     8         17.29         15.67          1.53   o 
  13     5     8        301.41        304.75          4.19   o 
  14     5     8          7.87          6.54          1.76   o 
  16     5     8         10.33          9.01          2.32   o 
  17     5     8          0.74          0.14          2.76   o 
  18     5     8         51.00         52.55          3.13   o 
  19     5     8         29.09         26.52          3.47   o 
  20     5     8         37.57         38.09          6.53   o 
  21     5     8          1.78          2.24          4.75   o 
  22     5     8          2.36          3.87          7.28   o 
  23     5     8         58.34         60.41          8.43   o 
  24     5     8          6.56         11.65          8.96   o 
   0     6     8        350.49        343.63          5.23   o 
   1     6     8       1642.98       1665.45         16.11   o 
   2     6     8       3584.45       3536.94         33.96   o 
   3     6     8        707.21        707.82          7.13   o 
   4     6     8        802.91        798.25          8.18   o 
   5     6     8        330.19        324.18          3.56   o 
   6     6     8        457.05        448.38          4.70   o 
   7     6     8       1444.52       1438.61         14.66   o 
   8     6     8        552.26        557.84          6.26   o 
   9     6     8        120.74        120.84          1.94   o 
  10     6     8        106.41        109.85          2.00   o 
  11     6     8        155.71        161.23          2.54   o 
  12     6     8       2053.00       2062.86         24.43   o 
  13     6     8          1.10          0.81          1.80   o 
  14     6     8        190.24        192.05          3.67   o 
  15     6     8        132.35        129.80          3.59   o 
  16     6     8        125.54        127.51          3.66   o 
  17     6     8         45.00         50.48          3.14   o 
  18     6     8         67.89         73.11          4.30   o 
  19     6     8         11.47         12.41          3.46   o 
  20     6     8       1241.19       1274.88         27.76   o 
  21     6     8         28.56         30.39          4.29   o 
  23     6     8          1.91          1.23         10.03   o 
  24     6     8         46.25         48.35          8.03   o 
   1     7     8         10.75         10.23          1.56   o 
   2     7     8       2044.13       2033.86         19.51   o 
   3     7     8         36.56         34.27          1.47   o 
   4     7     8         80.52         79.53          1.73   o 
   5     7     8          1.54          1.56          1.57   o 
   6     7     8       1265.03       1242.11         13.58   o 
   7     7     8        765.32        774.04          8.58   o 
   8     7     8       1715.18       1692.65         17.01   o 
   9     7     8          1.12          0.50          1.39   o 
  10     7     8         46.28         46.70          1.77   o 
  11     7     8        348.64        349.45          5.07   o 
  12     7     8         33.83         37.30          2.02   o 
  13     7     8        247.80        248.76          3.83   o 
  14     7     8       1106.48       1111.23         14.78   o 
  15     7     8        174.38        172.10          4.33   o 
  16     7     8       2530.92       2592.68         36.13   o 
  17     7     8         37.46         36.46          3.37   o 
  18     7     8        523.15        543.90         10.25   o 
  19     7     8         92.78         91.42          4.07   o 
  20     7     8         76.31         74.49          4.23   o 
  21     7     8         15.41         17.31          4.45   o 
  22     7     8         66.62         68.76          5.36   o 
  23     7     8         44.00         40.19          9.30   o 
   0     8     8       1470.01       1457.65         22.60   o 
   1     8     8        704.17        715.89          8.16   o 
   2     8     8         91.04         92.79          2.19   o 
   3     8     8       1231.42       1255.08         13.54   o 
   4     8     8        164.25        165.82          2.57   o 
   6     8     8        417.01        435.40          5.02   o 
   7     8     8        793.04        810.31          8.66   o 
   8     8     8        311.74        317.62          4.07   o 
   9     8     8         21.89         24.15          1.76   o 
  10     8     8        613.88        623.50          7.12   o 
  11     8     8         62.20         63.58          2.04   o 
  12     8     8        190.88        189.54          3.33   o 
  13     8     8         33.31         34.49          2.36   o 
  14     8     8         79.83         79.50          2.69   o 
  15     8     8         19.81         21.12          2.54   o 
  16     8     8         73.48         74.26          3.04   o 
  17     8     8         37.47         35.96          3.06   o 
  18     8     8        454.66        452.66          8.66   o 
  19     8     8        106.25        112.48          4.47   o 
  21     8     8         23.86         19.90          5.35   o 
  22     8     8         78.46         81.49          5.66   o 
   1     9     8        429.37        420.77          4.63   o 
   2     9     8        103.47        103.29          2.23   o 
   3     9     8        200.16        201.65          2.80   o 
   4     9     8       1242.41       1239.61         12.39   o 
   5     9     8       1075.05       1069.92         10.33   o 
   6     9     8        299.40        307.35          3.72   o 
   7     9     8         11.91         12.18          1.73   o 
   8     9     8        540.54        540.56          5.87   o 
   9     9     8        190.36        192.33          2.87   o 
  10     9     8        488.41        490.88          6.96   o 
  11     9     8          0.67          0.42          2.17   o 
  12     9     8          0.28          1.43          2.26   o 
  13     9     8         81.03         83.81          2.79   o 
  14     9     8          9.18         11.18          2.40   o 
  15     9     8          0.44          1.43          2.63   o 
  16     9     8        443.20        458.32          8.05   o 
  17     9     8        308.43        313.75          6.30   o 
  18     9     8        426.03        442.53          8.70   o 
  19     9     8          0.13          1.47          4.30   o 
  20     9     8         66.18         73.24          4.55   o 
  21     9     8         62.13         60.94          4.69   o 
   0    10     8       1138.45       1125.56         15.34   o 
   1    10     8        476.93        475.68          5.22   o 
   2    10     8       3079.69       3100.27         29.40   o 
   3    10     8        105.49        107.01          2.16   o 
   4    10     8        132.02        130.55          2.33   o 
   5    10     8        112.91        112.93          2.29   o 
   6    10     8         34.89         35.40          2.09   o 
   7    10     8         54.33         57.88          2.23   o 
   8    10     8        698.28        697.98          8.26   o 
   9    10     8        215.92        211.70          3.47   o 
  10    10     8        329.19        328.61          4.72   o 
  11    10     8         79.43         78.49          2.49   o 
  12    10     8        354.39        362.01          5.16   o 
  13    10     8          5.04          4.50          2.34   o 
  14    10     8        916.71        941.83         12.59   o 
  16    10     8        185.12        183.53          4.57   o 
  17    10     8         78.38         87.79          4.73   o 
  18    10     8        109.80        115.33          4.57   o 
  19    10     8          6.36          4.63          4.39   o 
  20    10     8         61.12         64.89          4.03   o 
   1    11     8        137.37        136.07          3.52   o 
   2    11     8        413.99        413.09          6.63   o 
   3    11     8         77.68         78.46          2.62   o 
   4    11     8        111.74        110.75          2.80   o 
   5    11     8          2.82          0.95          2.07   o 
   6    11     8        984.65        989.97         10.71   o 
   7    11     8        123.27        126.58          2.53   o 
   8    11     8        192.55        194.90          3.23   o 
   9    11     8        648.03        660.07          7.82   o 
  10    11     8         53.74         57.43          2.40   o 
  11    11     8         36.35         33.80          2.24   o 
  12    11     8         19.38         20.79          2.46   o 
  13    11     8        326.84        335.48          5.37   o 
  14    11     8        220.85        228.35          4.42   o 
  15    11     8         51.92         52.42          3.10   o 
  16    11     8         45.77         48.14          3.32   o 
  17    11     8        183.90        189.82          5.16   o 
  18    11     8          7.12          6.01          3.63   o 
  19    11     8         12.84          8.21          4.47   o 
   0    12     8        211.01        217.33          5.16   o 
   1    12     8        647.39        651.47          7.19   o 
   2    12     8        366.20        364.72          4.45   o 
   3    12     8        293.80        296.14          4.03   o 
   4    12     8         52.90         53.09          2.20   o 
   5    12     8         48.74         50.82          2.20   o 
   6    12     8          4.88          7.08          2.09   o 
   7    12     8        518.23        523.52          6.09   o 
   8    12     8        654.55        664.18          7.78   o 
   9    12     8         12.19         13.14          2.27   o 
  10    12     8         27.80         30.20          2.37   o 
  11    12     8         34.97         35.88          2.53   o 
  12    12     8        217.78        215.97          4.72   o 
  13    12     8         43.13         43.37          2.83   o 
  14    12     8         99.14        104.71          3.39   o 
  16    12     8         62.76         61.57          3.86   o 
  17    12     8          3.76          3.45          3.39   o 
   2    13     8          2.09          2.44          2.19   o 
   3    13     8         42.11         43.36          2.26   o 
   4    13     8        559.32        553.95          6.27   o 
   5    13     8          3.07          1.94          2.27   o 
   6    13     8       1334.00       1335.99         13.72   o 
   7    13     8         74.34         74.81          2.52   o 
   8    13     8         59.14         59.87          2.59   o 
   9    13     8         48.73         46.62          3.23   o 
  10    13     8        152.07        149.22          4.23   o 
  11    13     8          2.93          2.51          2.67   o 
  12    13     8          4.11          2.50          2.73   o 
  13    13     8          8.24          7.53          2.82   o 
  14    13     8        134.22        131.83          3.82   o 
  15    13     8         34.41         38.69          3.52   o 
   0    14     8        334.19        326.65          8.53   o 
   1    14     8        103.80         98.91          3.03   o 
   2    14     8        263.97        267.83          5.09   o 
   3    14     8        296.39        292.40          5.25   o 
   4    14     8        273.67        265.67          5.77   o 
   6    14     8         53.92         55.09          2.50   o 
   7    14     8        108.38        107.26          3.03   o 
   8    14     8          2.34          1.11          2.69   o 
   9    14     8          0.24          1.60          2.53   o 
  10    14     8        206.30        198.32          4.45   o 
  11    14     8          1.94          0.89          2.63   o 
  12    14     8        698.26        687.98          9.19   o 
  13    14     8          5.75          3.45          2.73   o 
   1    15     8         10.38         11.77          2.42   o 
   2    15     8        239.45        234.19          4.69   o 
   3    15     8         42.03         43.12          2.42   o 
   4    15     8          2.41          1.38          2.22   o 
   5    15     8         84.31         83.77          2.66   o 
   6    15     8        143.04        137.97          3.26   o 
   7    15     8          7.12          9.36          2.40   o 
   8    15     8        263.90        250.48          5.57   o 
   9    15     8         12.99         13.32          2.54   o 
  10    15     8         67.93         66.90          2.77   o 
   1    16     8         75.25         72.99          2.66   o 
   2    16     8        155.04        154.67          3.43   o 
   3    16     8         29.17         28.92          2.32   o 
   5    16     8          4.74          1.88          2.29   o 
   1     1     9       3637.23       3665.78         36.35   o 
   2     1     9       4670.19       4773.48         47.72   o 
   3     1     9        509.69        504.64          5.13   o 
   4     1     9       1548.13       1553.67         16.38   o 
   5     1     9        399.88        409.95          4.40   o 
   6     1     9       1188.77       1174.07         13.16   o 
   7     1     9         62.53         66.98          1.36   o 
   8     1     9       5860.98       5841.59         63.98   o 
   9     1     9       1218.73       1180.54         13.49   o 
  10     1     9       1415.98       1390.19         17.17   o 
  11     1     9       3984.29       4016.69         47.22   o 
  12     1     9        298.34        297.11          3.73   o 
  13     1     9        305.93        314.99          4.25   o 
  14     1     9        650.46        637.03          8.58   o 
  15     1     9          0.47          1.22          1.73   o 
  16     1     9        460.22        461.81          6.77   o 
  17     1     9         96.59         96.96          3.46   o 
  18     1     9        186.01        181.23          4.90   o 
  19     1     9        182.45        177.67          5.46   o 
  20     1     9        110.15        100.07          5.15   o 
  21     1     9        146.47        137.33          7.72   o 
  22     1     9          1.26          4.56          6.06   o 
  23     1     9        200.56        187.82          9.83   o 
  24     1     9        543.61        453.69         47.62   o 
   0     2     9        358.91        362.28          5.33   o 
   1     2     9       2098.02       2093.12         20.57   o 
   2     2     9       2032.56       2025.36         19.88   o 
   3     2     9       4538.88       4439.46         45.02   o 
   4     2     9         18.86         17.34          0.97   o 
   5     2     9        978.30        964.12         10.83   o 
   6     2     9        563.19        580.15          7.65   o 
   7     2     9       6830.12       6862.52         76.93   o 
   8     2     9          0.18          0.63          0.89   o 
   9     2     9         60.75         63.42          1.33   o 
  10     2     9        186.67        183.11          2.44   o 
  11     2     9        343.01        344.44          4.07   o 
  12     2     9       3199.44       3246.15         37.51   o 
  13     2     9        561.37        571.72          7.46   o 
  14     2     9        281.68        281.68          4.20   o 
  15     2     9        813.19        820.26         11.56   o 
  16     2     9        253.76        257.11          4.29   o 
  17     2     9        193.98        190.58          4.77   o 
  18     2     9         21.23         22.97          3.36   o 
  19     2     9        969.15        960.60         19.18   o 
  20     2     9         27.25         29.24          4.56   o 
  21     2     9        166.19        155.03          6.33   o 
  22     2     9        173.93        172.56         10.63   o 
  23     2     9          0.56         10.01          8.25   o 
  24     2     9          8.48         10.47          7.98   o 
   1     3     9        165.95        175.36          2.12   o 
   2     3     9       4003.41       3981.05         38.46   o 
   3     3     9        352.59        355.23          3.82   o 
   4     3     9        118.04        119.91          2.03   o 
   5     3     9        255.51        250.73          3.04   o 
   6     3     9       2096.33       2088.69         23.10   o 
   7     3     9          2.57          2.07          1.00   o 
   8     3     9        971.64        983.58         10.52   o 
   9     3     9        543.19        543.44          6.12   o 
  10     3     9        440.52        435.35          4.76   o 
  11     3     9         13.75         11.49          1.09   o 
  12     3     9         44.64         47.00          1.37   o 
  13     3     9         42.68         46.22          1.74   o 
  14     3     9        146.18        149.60          3.02   o 
  15     3     9        275.43        271.98          4.70   o 
  16     3     9         20.83         20.56          2.13   o 
  17     3     9          3.44          0.92          2.74   o 
  18     3     9        482.05        467.85         10.31   o 
  19     3     9          3.59          4.17          3.09   o 
  21     3     9          7.12          6.61          5.67   o 
  22     3     9         23.45         30.49         11.51   o 
  23     3     9        311.09        284.34         13.92   o 
  24     3     9          0.01          2.80         14.36   o 
  25     3     9         11.21         16.88         10.08   o 
   0     4     9        625.88        618.45         14.04   o 
   1     4     9         84.08         84.74          2.00   o 
   2     4     9       2243.95       2177.00         23.93   o 
   3     4     9       3810.92       3800.32         40.08   o 
   4     4     9       1882.17       1847.07         19.45   o 
   5     4     9        200.34        207.04          2.57   o 
   6     4     9        282.14        276.68          3.30   o 
   7     4     9       1811.05       1774.06         18.78   o 
   8     4     9        498.08        504.12          5.55   o 
   9     4     9         32.15         30.25          1.16   o 
  10     4     9          2.64          3.08          1.07   o 
  11     4     9         23.74         25.24          1.33   o 
  12     4     9        216.16        220.11          3.23   o 
  13     4     9        364.91        367.89          5.19   o 
  14     4     9        895.13        894.43         11.91   o 
  15     4     9        169.38        168.10          3.43   o 
  16     4     9        120.51        118.28          3.07   o 
  17     4     9        128.62        129.39          3.92   o 
  18     4     9        178.24        175.62          4.63   o 
  19     4     9        383.69        374.97          9.29   o 
  20     4     9          5.98          5.31          4.07   o 
  21     4     9          6.46          7.99          5.70   o 
  22     4     9         42.67         37.52          7.29   o 
  24     4     9        170.83        176.73         12.61   o 
  25     4     9        165.31        155.12         21.45   o 
   1     5     9       2822.44       2793.54         28.59   o 
   2     5     9        181.15        180.26          2.37   o 
   3     5     9        752.70        748.40          7.68   o 
   4     5     9        832.33        827.27          8.48   o 
   5     5     9       1051.64       1068.80         11.02   o 
   6     5     9        256.05        255.07          3.03   o 
   7     5     9        426.64        431.19          4.62   o 
   8     5     9        556.10        544.16          5.77   o 
   9     5     9       5383.66       5399.82         59.00   o 
  10     5     9         29.17         30.01          1.39   o 
  11     5     9       2031.52       2025.96         24.27   o 
  12     5     9         94.39         96.25          2.12   o 
  13     5     9        216.39        212.79          3.74   o 
  14     5     9        955.79        948.53         12.03   o 
  15     5     9        234.56        241.46          4.19   o 
  16     5     9        244.45        240.26          4.69   o 
  17     5     9         12.93         12.21          2.96   o 
  18     5     9        421.98        423.07          7.60   o 
  20     5     9         42.49         45.36          5.12   o 
  21     5     9         87.42         91.34          4.96   o 
  22     5     9         84.40         92.44         10.33   o 
  23     5     9        997.88       1022.29         32.02   o 
  24     5     9         88.02         88.98         10.79   o 
   0     6     9       3892.69       3885.20         52.67   o 
   1     6     9       1492.94       1465.80         14.12   o 
   2     6     9        127.57        124.77          1.93   o 
   3     6     9         94.45         97.09          1.73   o 
   4     6     9       2798.15       2796.33         28.01   o 
   5     6     9       2864.91       2841.89         28.16   o 
   6     6     9        284.88        289.58          3.29   o 
   7     6     9       1001.37       1008.71         11.23   o 
   8     6     9         15.33         14.23          1.30   o 
   9     6     9        725.71        731.94          7.62   o 
  10     6     9          9.65          8.48          1.44   o 
  11     6     9          3.86          3.27          1.53   o 
  12     6     9         22.90         21.78          1.72   o 
  13     6     9        768.45        761.46          9.76   o 
  14     6     9          0.12          0.92          2.06   o 
  15     6     9        296.02        299.53          5.09   o 
  16     6     9        129.70        132.37          3.52   o 
  17     6     9        208.48        218.96          5.76   o 
  18     6     9        204.71        207.44          5.30   o 
  19     6     9         15.92         20.01          3.52   o 
  20     6     9        429.63        426.82         11.33   o 
  21     6     9          4.22          7.44          4.19   o 
  22     6     9        271.33        267.06         17.01   o 
  23     6     9         14.05         10.66          7.56   o 
  24     6     9         92.64        102.37         11.08   o 
   1     7     9         25.11         25.29          1.53   o 
   2     7     9        115.95        112.69          1.93   o 
   3     7     9        981.04        952.16         10.01   o 
   4     7     9        866.29        849.60         10.79   o 
   5     7     9         16.05         17.83          1.50   o 
   6     7     9          6.72          7.25          1.56   o 
   7     7     9         13.89         16.15          1.72   o 
   8     7     9         11.57         12.67          1.52   o 
   9     7     9        127.69        128.17          2.16   o 
  10     7     9        187.42        188.22          2.97   o 
  11     7     9        203.35        204.74          3.14   o 
  12     7     9         30.90         31.63          1.90   o 
  13     7     9         95.36         94.16          2.42   o 
  14     7     9        453.55        453.01          6.66   o 
  15     7     9          3.86          3.06          2.50   o 
  16     7     9          9.71          9.44          2.49   o 
  17     7     9         25.82         28.99          3.17   o 
  18     7     9         14.97         14.34          3.37   o 
  19     7     9         24.93         25.15          3.63   o 
  20     7     9        105.46        108.54          6.12   o 
  21     7     9         93.24         91.18          5.19   o 
  22     7     9          2.90          4.27          4.33   o 
  23     7     9        465.93        480.85         16.78   o 
   0     8     9         69.25         69.75          3.02   o 
   1     8     9        732.58        736.23          8.12   o 
   2     8     9        299.80        300.16          3.62   o 
   3     8     9        246.20        251.51          3.22   o 
   4     8     9         22.05         25.02          1.64   o 
   5     8     9        604.86        605.05          6.47   o 
   6     8     9        340.50        347.50          4.32   o 
   7     8     9       3038.80       2990.20         30.30   o 
   8     8     9       1323.99       1325.03         13.69   o 
   9     8     9        537.41        544.77          6.45   o 
  10     8     9        316.67        322.13          4.32   o 
  11     8     9        104.82        103.73          2.34   o 
  12     8     9        229.12        226.21          3.87   o 
  13     8     9        773.61        775.55         10.45   o 
  14     8     9         82.64         88.33          2.84   o 
  15     8     9        399.15        396.19          6.06   o 
  16     8     9        115.30        113.35          3.32   o 
  17     8     9         49.26         47.52          3.09   o 
  18     8     9         13.89         15.36          3.43   o 
  19     8     9        263.33        271.13          6.80   o 
  20     8     9         49.52         50.41          4.03   o 
  21     8     9         69.55         70.91          7.52   o 
  22     8     9          6.52          7.51          4.92   o 
   1     9     9       2279.28       2278.29         21.94   o 
   2     9     9          9.99         12.44          1.86   o 
   3     9     9          9.98         10.17          1.84   o 
   4     9     9        250.97        245.97          3.26   o 
   5     9     9        335.07        329.48          3.66   o 
   6     9     9        470.87        464.87          5.09   o 
   7     9     9        132.94        137.71          2.37   o 
   8     9     9        703.57        698.03          7.62   o 
   9     9     9        179.76        183.50          2.87   o 
  10     9     9        200.68        199.77          3.76   o 
  11     9     9        197.79        199.02          3.40   o 
  12     9     9         60.29         63.22          2.39   o 
  13     9     9        378.10        380.83          5.30   o 
  14     9     9         20.12         18.38          2.67   o 
  15     9     9         43.58         46.97          2.89   o 
  16     9     9        186.86        192.89          4.42   o 
  17     9     9        161.15        162.02          4.32   o 
  18     9     9         34.97         35.80          4.04   o 
  19     9     9         10.72         12.28          4.46   o 
  20     9     9        113.03        116.02          5.60   o 
  21     9     9        351.79        363.29          8.68   o 
   0    10     9       2806.09       2831.86         38.98   o 
   2    10     9        400.89        412.49          4.46   o 
   3    10     9         80.37         82.88          2.06   o 
   4    10     9         40.20         43.32          1.87   o 
   5    10     9        215.33        217.14          2.99   o 
   6    10     9         71.47         70.04          2.39   o 
   7    10     9        755.22        746.10          9.82   o 
   8    10     9        101.82        101.03          2.43   o 
   9    10     9         17.03         18.13          2.20   o 
  10    10     9        364.95        368.20          4.86   o 
  11    10     9          5.63          4.72          2.13   o 
  12    10     9        255.66        261.83          4.32   o 
  13    10     9        234.86        238.20          4.17   o 
  14    10     9          0.59          1.24          2.66   o 
  15    10     9         98.01         99.68          3.66   o 
  16    10     9        142.24        140.07          4.17   o 
  17    10     9        149.46        155.24          5.37   o 
  18    10     9         20.25         20.48          3.99   o 
  19    10     9          1.11          0.13          4.10   o 
  20    10     9        226.37        223.57          6.13   o 
   1    11     9       1132.34       1124.89         14.88   o 
   2    11     9         91.59         90.95          2.56   o 
   3    11     9        198.39        198.25          3.44   o 
   4    11     9        707.20        702.42          7.86   o 
   5    11     9         19.30         19.32          2.09   o 
   6    11     9         23.32         25.81          2.13   o 
   7    11     9        358.51        359.59          4.45   o 
   8    11     9        331.41        334.23          4.55   o 
   9    11     9        108.36        112.41          2.80   o 
  10    11     9        100.24        100.65          2.70   o 
  11    11     9        743.11        758.22          9.29   o 
  12    11     9          0.95          2.54          2.49   o 
  13    11     9        169.45        174.80          4.04   o 
  14    11     9          8.11         12.19          2.89   o 
  15    11     9          4.41          4.92          2.87   o 
  17    11     9         17.48         15.43          3.56   o 
  19    11     9         28.12         25.86          3.84   o 
   0    12     9        795.69        799.68         11.68   o 
   1    12     9         21.05         21.90          2.19   o 
   2    12     9        457.69        462.02          5.33   o 
   3    12     9       1078.35       1084.53         11.13   o 
   4    12     9        264.44        267.77          3.66   o 
   5    12     9        441.32        437.88          5.03   o 
   6    12     9         63.64         65.16          2.23   o 
   7    12     9        448.46        446.27          5.19   o 
   8    12     9          9.34         11.80          2.36   o 
   9    12     9        366.33        373.22          4.96   o 
  10    12     9         17.23         16.03          2.37   o 
  11    12     9         10.75         11.79          2.49   o 
  12    12     9        110.31        109.18          3.46   o 
  13    12     9         60.67         62.21          3.03   o 
  14    12     9         62.39         67.13          3.23   o 
  15    12     9        256.74        260.28          6.12   o 
  16    12     9          0.08          2.39          3.43   o 
  17    12     9        262.52        262.26          5.90   o 
   1    13     9          7.40          7.71          2.13   o 
   2    13     9          3.90          2.66          2.17   o 
   3    13     9         44.97         46.48          2.23   o 
   4    13     9         26.95         26.57          2.14   o 
   5    13     9        112.69        116.10          2.64   o 
   6    13     9        387.19        390.36          4.92   o 
   7    13     9          3.57          3.31          2.27   o 
   8    13     9         69.86         70.46          3.69   o 
   9    13     9        234.31        227.09          4.55   o 
  10    13     9         11.40         10.73          2.66   o 
  11    13     9         99.50         98.48          2.99   o 
  12    13     9         37.03         37.04          2.87   o 
  13    13     9         22.60         22.41          2.89   o 
  14    13     9        144.02        148.59          4.99   o 
  15    13     9         93.73         97.61          4.45   o 
   0    14     9        363.78        360.76          8.95   o 
   2    14     9          0.31          1.11          2.80   o 
   3    14     9        417.51        411.85          6.67   o 
   4    14     9        436.64        423.71          6.03   o 
   5    14     9         88.43         87.65          2.67   o 
   6    14     9         19.00         18.30          2.53   o 
   7    14     9         96.54         99.52          2.96   o 
   9    14     9        317.38        312.92          5.67   o 
  10    14     9         10.31         11.26          2.60   o 
  11    14     9         10.84         10.88          2.67   o 
  12    14     9        218.31        209.73          4.13   o 
  13    14     9         41.19         36.87          2.80   o 
   1    15     9        214.21        211.59          3.77   o 
   2    15     9         34.38         32.75          2.33   o 
   3    15     9         90.37         89.24          2.63   o 
   4    15     9         56.90         57.79          2.60   o 
   5    15     9        105.91        105.82          2.80   o 
   6    15     9         22.70         21.67          2.42   o 
   7    15     9         40.60         40.01          2.62   o 
   8    15     9         23.55         22.05          2.60   o 
   9    15     9        116.50        110.49          3.37   o 
  10    15     9          2.57          2.07          2.56   o 
   0    16     9        158.89        147.40          4.20   o 
   1    16     9          5.28          2.10          2.29   o 
   2    16     9          4.94          2.61          2.47   o 
   3    16     9          9.81          7.24          2.29   o 
   4    16     9        237.00        219.32          4.26   o 
   0     0    10       5776.48       5759.27        110.24   o 
   1     0    10       5712.10       5838.80         78.07   o 
   2     0    10       6537.40       6500.39         90.06   o 
   3     0    10       1931.62       1934.89         27.00   o 
   4     0    10        372.28        382.32          5.83   o 
   5     0    10      22969.77      22667.69        327.53   o 
   6     0    10        154.30        152.80          3.00   o 
   7     0    10       3625.01       3690.52         61.39   o 
   8     0    10       3811.62       3800.01         61.50   o 
   9     0    10        132.95        142.18          2.86   o 
  10     0    10       2981.26       2920.49         47.24   o 
  11     0    10        243.60        237.32          4.69   o 
  12     0    10        424.20        432.67          7.52   o 
  13     0    10        551.76        545.72         10.02   o 
  14     0    10         42.81         46.44          2.57   o 
  15     0    10        114.27        110.26          3.77   o 
  16     0    10         56.27         56.78          2.89   o 
  17     0    10       1154.82       1143.80         23.81   o 
  18     0    10        374.68        366.32         13.79   o 
  19     0    10         43.70         39.33          5.79   o 
  20     0    10        325.58        320.57         16.32   o 
  21     0    10         77.73         80.29         11.12   o 
  22     0    10        186.31        185.80         19.18   o 
  23     0    10         22.18         15.58          9.52   o 
   1     1    10      20658.82      20598.89        196.87   o 
   2     1    10         19.65         17.81          1.06   o 
   3     1    10       6043.24       6007.31         60.03   o 
   4     1    10        300.18        300.38          3.29   o 
   5     1    10         20.48         16.95          0.93   o 
   6     1    10       1331.29       1340.17         14.71   o 
   7     1    10         15.65         14.62          0.96   o 
   8     1    10         21.18         20.91          1.03   o 
   9     1    10        770.01        750.37          9.20   o 
  10     1    10        343.50        337.64          3.82   o 
  11     1    10        253.50        251.61          3.10   o 
  12     1    10        169.85        167.29          2.43   o 
  13     1    10         71.63         70.86          1.76   o 
  14     1    10        445.58        446.41          6.43   o 
  15     1    10        140.59        136.38          2.94   o 
  16     1    10        246.58        249.18          4.27   o 
  17     1    10         45.50         46.97          2.62   o 
  18     1    10        227.22        224.95          5.37   o 
  19     1    10        215.36        211.17          7.12   o 
  20     1    10         45.55         41.59          4.47   o 
  21     1    10          0.24          1.36          6.45   o 
  23     1    10         15.52         13.99          6.90   o 
  24     1    10         83.84         75.16         22.41   o 
   0     2    10          0.49          0.85          1.44   o 
   1     2    10      13171.64      13153.60        125.49   o 
   2     2    10       2693.10       2639.07         25.80   o 
   3     2    10       2649.44       2664.16         26.19   o 
   4     2    10        677.76        664.74          7.38   o 
   5     2    10       1563.85       1545.15         18.38   o 
   6     2    10        432.77        429.37          5.07   o 
   7     2    10         51.15         51.15          1.24   o 
   8     2    10        370.45        359.60          4.12   o 
   9     2    10          0.40          0.34          0.84   o 
  10     2    10        108.11        104.40          1.73   o 
  11     2    10          0.32          0.12          0.93   o 
  12     2    10          1.47          1.11          1.31   o 
  13     2    10         43.64         44.97          1.64   o 
  14     2    10         36.59         37.68          1.74   o 
  15     2    10         38.97         39.56          2.06   o 
  16     2    10         51.41         52.89          2.23   o 
  17     2    10       1087.61       1081.18         19.71   o 
  18     2    10          1.04          1.43          2.94   o 
  19     2    10         99.05         95.07          4.49   o 
  20     2    10         56.10         54.42          4.15   o 
  21     2    10         15.48         12.51          5.67   o 
  23     2    10         41.11         50.44          8.58   o 
  24     2    10          3.15         14.13          7.20   o 
   1     3    10       2394.80       2423.49         23.94   o 
   2     3    10        531.47        528.28          6.56   o 
   3     3    10        310.93        309.73          4.87   o 
   4     3    10       6270.75       6108.25         65.65   o 
   5     3    10        337.90        347.19          3.96   o 
   6     3    10       4282.85       4299.99         45.15   o 
   7     3    10       3453.36       3415.23         36.10   o 
   8     3    10        105.35         99.72          1.66   o 
   9     3    10       6335.72       6329.76         67.43   o 
  10     3    10        104.12        102.12          1.62   o 
  11     3    10        333.16        328.53          3.92   o 
  12     3    10         26.94         27.26          1.39   o 
  13     3    10       1486.14       1495.90         19.04   o 
  14     3    10          4.22          4.59          1.90   o 
  15     3    10        296.70        293.99          4.67   o 
  16     3    10          0.55          0.97          2.04   o 
  17     3    10        403.20        402.32          7.29   o 
  18     3    10        411.91        401.70          8.02   o 
  19     3    10          2.26          1.22          3.04   o 
  20     3    10        135.02        129.73          5.92   o 
  21     3    10          7.38         11.91          6.67   o 
  22     3    10        209.65        210.18         10.96   o 
  23     3    10         16.45         23.63          8.89   o 
  25     3    10        128.19        127.54         12.12   o 
   0     4    10       3787.73       3754.34         65.88   o 
   1     4    10       1277.68       1297.27         13.64   o 
   2     4    10       2407.04       2407.82         26.06   o 
   3     4    10       6876.15       6870.63         71.47   o 
   4     4    10         59.43         62.31          1.43   o 
   5     4    10        487.49        481.50          5.19   o 
   6     4    10         14.59         16.26          1.19   o 
   7     4    10         64.10         66.92          1.50   o 
   8     4    10       2217.20       2246.35         23.17   o 
   9     4    10        109.99        104.72          1.72   o 
  10     4    10        142.02        138.56          2.19   o 
  11     4    10        396.55        403.13          5.05   o 
  12     4    10        115.94        109.75          2.14   o 
  13     4    10        185.09        182.86          3.10   o 
  14     4    10          8.05          7.73          1.89   o 
  15     4    10        423.99        413.44          6.15   o 
  16     4    10         26.92         27.77          2.32   o 
  17     4    10        501.30        504.20         10.41   o 
  18     4    10        224.69        221.70          5.65   o 
  19     4    10          1.61          0.01          3.22   o 
  20     4    10         28.22         27.83          3.94   o 
  21     4    10        196.01        190.12          8.96   o 
  22     4    10         43.56         36.95          6.42   o 
  23     4    10         13.22          3.91         31.30   o 
  24     4    10        152.54        150.22         13.65   o 
   1     5    10        279.71        277.26          3.17   o 
   2     5    10         27.88         30.51          1.39   o 
   3     5    10       1203.59       1194.97         12.42   o 
   4     5    10          1.60          1.69          1.34   o 
   5     5    10       1441.38       1420.57         14.55   o 
   6     5    10         68.97         67.15          1.53   o 
   7     5    10        329.93        339.22          3.99   o 
   8     5    10         17.16         17.31          1.21   o 
   9     5    10        190.58        187.13          2.57   o 
  10     5    10          5.04          5.42          1.31   o 
  11     5    10       1494.56       1516.23         16.84   o 
  12     5    10         85.81         89.36          2.07   o 
  13     5    10         13.66         13.78          1.80   o 
  14     5    10         46.16         48.63          2.29   o 
  15     5    10         24.84         27.97          2.36   o 
  16     5    10          1.33          0.07          2.64   o 
  17     5    10         19.81         19.19          2.93   o 
  18     5    10        228.73        228.22          5.60   o 
  19     5    10         96.60         98.29          5.86   o 
  21     5    10        116.64        108.81          5.02   o 
  22     5    10         42.23         44.03         10.42   o 
  23     5    10         12.50          5.18          8.18   o 
  24     5    10         38.38         28.31          9.02   o 
   0     6    10        462.32        481.74          7.16   o 
   1     6    10         41.79         39.33          1.54   o 
   2     6    10       1601.30       1592.04         15.64   o 
   3     6    10       1198.84       1182.61         11.51   o 
   4     6    10        523.77        520.41          5.53   o 
   5     6    10        125.56        124.85          2.03   o 
   6     6    10       1058.20       1064.48         12.11   o 
   7     6    10        225.50        214.92          3.14   o 
   8     6    10       1855.91       1862.24         19.45   o 
   9     6    10        629.03        623.49          6.76   o 
  10     6    10        177.54        176.29          2.63   o 
  11     6    10         70.12         70.74          2.00   o 
  12     6    10        836.42        844.19         10.75   o 
  13     6    10         73.76         73.85          2.26   o 
  14     6    10        239.45        236.27          3.94   o 
  15     6    10        168.98        169.60          3.56   o 
  16     6    10         38.54         36.30          2.53   o 
  17     6    10       1706.33       1731.32         31.42   o 
  18     6    10         70.59         73.41          3.54   o 
  19     6    10          3.02          0.24          3.89   o 
  20     6    10        232.33        242.19         10.26   o 
  21     6    10          7.43          7.20          4.32   o 
  22     6    10         70.84         72.17          8.62   o 
  23     6    10        186.59        186.99         10.23   o 
   1     7    10       5290.92       5238.61         51.81   o 
   2     7    10          1.43          0.79          1.77   o 
   3     7    10        121.82        123.66          2.60   o 
   4     7    10       2075.88       2088.57         26.06   o 
   5     7    10        247.40        242.55          3.19   o 
   6     7    10       1631.75       1627.19         16.42   o 
   7     7    10         39.28         42.29          1.72   o 
   8     7    10       1580.85       1577.36         17.12   o 
   9     7    10        549.09        555.10          5.95   o 
  10     7    10        831.58        832.44          9.23   o 
  11     7    10        296.03        303.57          4.12   o 
  12     7    10         88.96         90.53          2.24   o 
  13     7    10        913.83        925.94         12.59   o 
  14     7    10         98.62         99.38          3.07   o 
  15     7    10         22.51         22.54          2.46   o 
  16     7    10        304.47        306.08          5.25   o 
  17     7    10         51.32         55.08          3.17   o 
  18     7    10        150.18        150.67          4.99   o 
  19     7    10         72.57         72.01          4.85   o 
  20     7    10         10.91         10.03          4.30   o 
  21     7    10         85.68         83.62          5.22   o 
  22     7    10        125.80        123.08          7.05   o 
  23     7    10         12.70         11.30          7.75   o 
   0     8    10       2367.10       2365.67         37.53   o 
   1     8    10          2.20          2.07          1.70   o 
   2     8    10        396.55        395.22          4.27   o 
   3     8    10        891.57        887.04          9.00   o 
   4     8    10          1.51          1.76          1.64   o 
   5     8    10       1667.89       1677.07         16.04   o 
   6     8    10          9.45          8.18          1.59   o 
   7     8    10        501.92        512.91          5.52   o 
   8     8    10         20.21         20.01          1.63   o 
   9     8    10         22.46         23.04          1.73   o 
  10     8    10         85.67         86.63          2.30   o 
  11     8    10         39.75         40.88          2.13   o 
  12     8    10         24.58         25.76          2.22   o 
  13     8    10        501.78        506.96          7.26   o 
  14     8    10        241.27        245.29          4.17   o 
  15     8    10          3.65          2.80          2.43   o 
  16     8    10         68.43         75.21          2.99   o 
  17     8    10         55.59         57.31          3.30   o 
  19     8    10          6.52          6.71          3.83   o 
  20     8    10         16.70         14.92          3.96   o 
  21     8    10         19.77         21.39          7.00   o 
  22     8    10         46.94         45.89          4.72   o 
   1     9    10        188.45        195.47          3.42   o 
   2     9    10         13.70         13.91          1.80   o 
   3     9    10        698.20        695.35          7.29   o 
   4     9    10         42.75         44.23          1.93   o 
   5     9    10        148.31        151.14          2.39   o 
   6     9    10        206.05        208.70          3.16   o 
   7     9    10        120.40        122.83          2.22   o 
   8     9    10        193.47        192.58          2.82   o 
   9     9    10          0.18          0.01          2.03   o 
  10     9    10         99.61        101.96          2.60   o 
  11     9    10        148.97        149.13          2.93   o 
  12     9    10        292.72        290.66          4.35   o 
  13     9    10        254.25        261.27          4.33   o 
  14     9    10         99.24         97.85          3.27   o 
  15     9    10          2.27          2.67          2.50   o 
  16     9    10         79.18         82.01          3.19   o 
  17     9    10        299.53        305.25          6.49   o 
  18     9    10         12.03         11.23          3.66   o 
  19     9    10        260.25        264.40          8.69   o 
  20     9    10          0.54          3.27          4.37   o 
  21     9    10         74.97         72.11          4.66   o 
   0    10    10        640.68        642.45          9.68   o 
   1    10    10         71.74         69.54          2.04   o 
   2    10    10       1116.79       1128.25         10.75   o 
   3    10    10        206.34        214.94          2.89   o 
   4    10    10         74.66         78.01          2.06   o 
   5    10    10        669.31        669.52          6.79   o 
   6    10    10        181.22        183.52          3.40   o 
   7    10    10        338.28        344.18          5.12   o 
   8    10    10        576.47        576.54          6.70   o 
   9    10    10         35.85         39.54          2.27   o 
  10    10    10        351.71        361.85          4.86   o 
  11    10    10        617.63        627.97          7.76   o 
  12    10    10         55.30         55.78          2.59   o 
  13    10    10        102.29        105.88          3.04   o 
  14    10    10         18.04         20.04          2.63   o 
  15    10    10        198.74        198.57          4.33   o 
  16    10    10         40.42         42.70          3.33   o 
  17    10    10        377.18        389.95          7.89   o 
  18    10    10          6.92          9.13          4.22   o 
  19    10    10        131.26        139.08          4.89   o 
  20    10    10         18.34         18.76          4.07   o 
   1    11    10        450.71        454.57          5.55   o 
   2    11    10        454.48        453.28          5.79   o 
   3    11    10         33.08         32.83          2.33   o 
   4    11    10        449.28        450.39          5.37   o 
   5    11    10        137.49        142.69          3.13   o 
   6    11    10        315.75        318.77          4.23   o 
   7    11    10         38.53         39.55          2.14   o 
   8    11    10         53.23         56.54          2.46   o 
   9    11    10         66.84         66.69          2.60   o 
  10    11    10          0.33          2.36          2.26   o 
  11    11    10          7.23          7.88          2.34   o 
  12    11    10          3.04          4.49          2.53   o 
  13    11    10         63.50         63.66          2.89   o 
  14    11    10         85.99         84.86          3.30   o 
  15    11    10        275.08        285.97          6.46   o 
  16    11    10         10.21          8.18          3.13   o 
  17    11    10        259.36        261.68          5.39   o 
  18    11    10         25.23         27.36          3.87   o 
   0    12    10        218.62        218.73          4.70   o 
   1    12    10          7.64          8.23          2.13   o 
   2    12    10        124.87        123.81          2.64   o 
   3    12    10         65.33         68.71          2.27   o 
   5    12    10          1.15          0.21          2.02   o 
   6    12    10         18.67         18.95          2.09   o 
   7    12    10        348.05        346.36          4.42   o 
   8    12    10          0.24          0.21          2.33   o 
   9    12    10          8.74          8.55          2.26   o 
  10    12    10          4.63          3.83          2.34   o 
  11    12    10          8.18          5.78          2.67   o 
  12    12    10          4.85          3.23          2.70   o 
  13    12    10          0.32          3.11          2.77   o 
  14    12    10         13.42         14.22          3.24   o 
  15    12    10          4.81          4.96          3.19   o 
  16    12    10         26.01         26.71          3.37   o 
  17    12    10        123.56        122.75          4.15   o 
   1    13    10         10.07          9.96          2.12   o 
   2    13    10         38.73         40.59          2.22   o 
   3    13    10        536.53        534.63          5.93   o 
   5    13    10          1.15          1.75          2.12   o 
   6    13    10        343.55        341.66          4.75   o 
   7    13    10         69.79         72.37          2.57   o 
   8    13    10         57.97         58.58          3.17   o 
   9    13    10        437.37        431.14          6.39   o 
  10    13    10         40.78         44.05          2.80   o 
  11    13    10         46.15         47.13          2.76   o 
  12    13    10          9.48          8.31          2.86   o 
  13    13    10        206.96        205.79          5.06   o 
  14    13    10        128.72        127.77          3.69   o 
  15    13    10        437.35        437.43          9.26   o 
   0    14    10         24.00         19.58          4.45   o 
   1    14    10         36.56         38.06          3.19   o 
   2    14    10         20.24         21.03          2.96   o 
   3    14    10         53.74         57.35          3.33   o 
   4    14    10         16.54         16.83          2.60   o 
   5    14    10        109.64        111.30          2.86   o 
   6    14    10          9.24         11.13          2.59   o 
   7    14    10         80.72         81.36          3.02   o 
   8    14    10          0.15          1.43          2.47   o 
   9    14    10         59.01         62.31          2.69   o 
  10    14    10        102.82        105.12          3.10   o 
  11    14    10        118.21        119.05          3.27   o 
  12    14    10        103.70        102.97          3.14   o 
   1    15    10         58.26         58.95          2.86   o 
   3    15    10        457.61        442.99          5.85   o 
   4    15    10          0.81          0.66          2.29   o 
   5    15    10         42.39         39.94          2.49   o 
   6    15    10         83.90         83.44          2.73   o 
   7    15    10         90.14         90.76          2.90   o 
   8    15    10         22.67         24.40          2.50   o 
   9    15    10        127.21        122.99          3.07   o 
   0    16    10         77.71         77.28          3.64   o 
   1    16    10          1.86          0.53          2.29   o 
   2    16    10        230.10        224.24          3.80   o 
   3    16    10          1.43          1.18          2.29   o 
   4    16    10         41.63         41.56          2.50   o 
   1     1    11         52.33         52.60          1.19   o 
   2     1    11         75.40         77.08          1.37   o 
   3     1    11        413.77        417.64          4.35   o 
   4     1    11        236.42        221.38          3.00   o 
   5     1    11        187.94        184.91          2.47   o 
   6     1    11        444.29        469.26          5.35   o 
   7     1    11         34.76         36.18          1.06   o 
   8     1    11       7374.52       7387.01         76.44   o 
   9     1    11        195.76        195.49          2.39   o 
  10     1    11          8.23          5.92          1.06   o 
  11     1    11         14.96         13.51          1.03   o 
  12     1    11         72.16         65.77          1.60   o 
  13     1    11       4631.38       4634.10         62.20   o 
  14     1    11       2291.97       2279.05         29.86   o 
  15     1    11         40.91         36.80          2.02   o 
  16     1    11        566.86        552.73          8.22   o 
  17     1    11        124.90        124.73          4.35   o 
  18     1    11        384.03        380.07          8.39   o 
  19     1    11        259.84        259.59          8.66   o 
  20     1    11        386.06        380.23         15.35   o 
  21     1    11         37.72         39.33          4.75   o 
  22     1    11         18.95         14.24          5.07   o 
  23     1    11          0.08          4.15          5.87   o 
  24     1    11        481.00        448.98         21.23   o 
   0     2    11        552.08        550.04          7.63   o 
   1     2    11        284.01        283.22          3.00   o 
   2     2    11       1058.46       1059.49         10.41   o 
   3     2    11       5070.76       5056.38         65.42   o 
   4     2    11        140.11        134.17          2.09   o 
   5     2    11       1656.95       1664.60         18.02   o 
   6     2    11        251.94        257.68          3.04   o 
   7     2    11        134.37        136.45          1.90   o 
   8     2    11        723.13        707.59          7.69   o 
   9     2    11        342.81        339.20          3.83   o 
  10     2    11       2271.37       2275.66         23.97   o 
  11     2    11        169.49        175.84          2.64   o 
  12     2    11       2127.15       2150.57         26.31   o 
  13     2    11         26.76         29.03          1.60   o 
  14     2    11          0.50          2.53          1.76   o 
  15     2    11        467.19        457.07          7.08   o 
  16     2    11       1100.63       1083.68         16.14   o 
  17     2    11       1341.15       1308.37         21.18   o 
  18     2    11          0.02          0.96          2.83   o 
  19     2    11          5.70          5.73          3.52   o 
  20     2    11        124.43        127.35          6.16   o 
  21     2    11          2.32          6.42          6.06   o 
  22     2    11        970.78        951.53         34.09   o 
  23     2    11         20.27         33.08          9.50   o 
  24     2    11        260.28        250.61         20.08   o 
  25     2    11          3.94          9.45         12.23   o 
   1     3    11        210.02        219.34          3.82   o 
   2     3    11        680.67        668.48          8.63   o 
   3     3    11         48.93         48.53          1.40   o 
   4     3    11         21.37         20.94          1.20   o 
   5     3    11       1534.89       1525.14         15.52   o 
   6     3    11         98.60         94.24          1.54   o 
   7     3    11          3.17          3.94          1.07   o 
   8     3    11        269.92        272.69          3.20   o 
   9     3    11        159.58        153.32          2.24   o 
  10     3    11          6.31          7.11          1.03   o 
  11     3    11         61.22         58.22          1.47   o 
  12     3    11         36.74         37.08          1.39   o 
  13     3    11         90.51         89.19          2.27   o 
  14     3    11         32.58         31.83          2.10   o 
  15     3    11        132.00        129.78          2.83   o 
  16     3    11         93.94         94.07          2.62   o 
  17     3    11         43.40         45.49          2.87   o 
  18     3    11        480.89        473.68          9.73   o 
  19     3    11        130.55        126.29          4.35   o 
  20     3    11        127.24        126.28          7.39   o 
  21     3    11         62.00         57.05          6.66   o 
  23     3    11          5.77          1.84          8.62   o 
  25     3    11         26.71         31.46          8.18   o 
   0     4    11      11661.23      11647.05        165.60   o 
   1     4    11        598.01        602.34          6.53   o 
   2     4    11       8923.46       8886.17         95.48   o 
   3     4    11       4011.67       3970.99         40.28   o 
   4     4    11        146.62        145.77          2.09   o 
   5     4    11         32.88         33.21          1.31   o 
   6     4    11          0.00          0.38          1.19   o 
   7     4    11         92.67         85.88          1.52   o 
   8     4    11         89.55         89.83          1.57   o 
   9     4    11        132.47        134.51          2.04   o 
  10     4    11        224.78        217.29          2.96   o 
  11     4    11        656.59        673.58          8.16   o 
  12     4    11        277.69        278.90          3.84   o 
  13     4    11        140.28        143.10          3.33   o 
  14     4    11        284.51        288.59          4.35   o 
  15     4    11        148.36        144.01          3.04   o 
  16     4    11         59.60         60.94          2.70   o 
  17     4    11        129.51        126.61          4.90   o 
  18     4    11          4.29          5.53          3.04   o 
  19     4    11         42.78         47.11          3.74   o 
  20     4    11          0.38          0.06          3.82   o 
  21     4    11         30.44         25.79          6.00   o 
  22     4    11        281.87        283.57          9.81   o 
  23     4    11          7.82          7.94          9.18   o 
  24     4    11         81.54         83.89         10.21   o 
   1     5    11        944.81        949.60          9.66   o 
   2     5    11        389.79        394.33          4.32   o 
   3     5    11       2095.65       2080.56         21.20   o 
   4     5    11       4498.45       4415.79         43.64   o 
   5     5    11       1601.49       1566.99         16.72   o 
   6     5    11       3339.27       3298.93         33.90   o 
   7     5    11       1059.33       1033.49         11.22   o 
   8     5    11       3067.99       3037.35         36.43   o 
   9     5    11       1412.90       1409.16         15.48   o 
  10     5    11        265.15        264.03          3.33   o 
  11     5    11        999.64        996.81         11.53   o 
  12     5    11        252.93        262.68          4.15   o 
  13     5    11       1491.03       1500.66         19.01   o 
  14     5    11       1521.84       1523.01         19.84   o 
  15     5    11        617.74        617.84          9.60   o 
  16     5    11        143.71        143.42          3.53   o 
  18     5    11        870.66        877.42         16.79   o 
  19     5    11        959.37        972.27         18.67   o 
  20     5    11        114.39        115.26          5.52   o 
  21     5    11          1.86          3.52          4.15   o 
  22     5    11          0.10          0.02          5.85   o 
  24     5    11         62.73         66.34          8.65   o 
   0     6    11       1447.74       1406.49         19.08   o 
   1     6    11       1346.91       1341.86         13.52   o 
   2     6    11       1903.84       1869.53         18.97   o 
   3     6    11        117.81        112.70          1.96   o 
   4     6    11       3478.00       3472.13         35.29   o 
   5     6    11        437.25        426.07          4.76   o 
   6     6    11       1078.02       1088.55         13.66   o 
   7     6    11       2031.73       2035.08         21.63   o 
   8     6    11         68.72         68.89          1.73   o 
   9     6    11         95.08         98.30          1.92   o 
  10     6    11        453.00        451.82          5.29   o 
  11     6    11        655.35        658.11          7.72   o 
  12     6    11        302.90        299.54          4.04   o 
  13     6    11         64.83         65.04          2.13   o 
  14     6    11         59.89         62.11          2.39   o 
  15     6    11        356.81        357.85          5.87   o 
  16     6    11         10.25         13.28          2.69   o 
  17     6    11         69.51         69.39          3.74   o 
  18     6    11        183.71        190.13          5.06   o 
  19     6    11        164.98        172.14          6.65   o 
  20     6    11        206.36        209.79          7.72   o 
  21     6    11         30.07         33.85          4.96   o 
  22     6    11        222.28        221.30         13.41   o 
  23     6    11        143.53        144.39         11.51   o 
   1     7    11       1118.21       1111.74         14.74   o 
   2     7    11         35.44         37.10          2.29   o 
   3     7    11        479.34        471.59          6.27   o 
   4     7    11        186.94        183.05          2.74   o 
   5     7    11        964.69        974.87         10.11   o 
   6     7    11        108.15        108.31          1.99   o 
   7     7    11         14.42         15.89          1.50   o 
   8     7    11         17.04         18.28          1.62   o 
   9     7    11          0.12          0.74          1.50   o 
  10     7    11         30.54         28.85          1.69   o 
  12     7    11         37.25         41.33          1.93   o 
  13     7    11        202.67        205.29          3.59   o 
  14     7    11        851.73        860.83         12.52   o 
  15     7    11          0.09          1.15          2.36   o 
  16     7    11         21.78         23.48          2.72   o 
  17     7    11          9.06          5.25          2.89   o 
  18     7    11        136.24        140.84          4.73   o 
  19     7    11        101.53        105.72          4.90   o 
  20     7    11          4.65          6.16          4.03   o 
  21     7    11          0.06          0.97          4.19   o 
  22     7    11         14.14         22.56          5.55   o 
  23     7    11         23.47         27.66          8.02   o 
   0     8    11        940.54        914.42         14.79   o 
   1     8    11       1202.81       1180.82         12.35   o 
   2     8    11        421.00        421.30          4.73   o 
   3     8    11       1458.11       1438.77         14.38   o 
   4     8    11          2.20          2.89          1.67   o 
   5     8    11          1.23          1.11          1.62   o 
   6     8    11        151.71        147.73          2.40   o 
   7     8    11        167.88        169.01          2.57   o 
   8     8    11       1530.08       1517.22         15.14   o 
   9     8    11         54.10         59.30          1.74   o 
  10     8    11       1254.28       1251.71         13.58   o 
  11     8    11        332.50        331.72          5.36   o 
  12     8    11       1267.48       1277.12         16.59   o 
  13     8    11         31.25         29.52          2.50   o 
  14     8    11        236.36        233.73          4.15   o 
  15     8    11        286.47        285.32          5.66   o 
  16     8    11        189.03        191.27          4.57   o 
  17     8    11        144.60        151.02          5.55   o 
  18     8    11          5.67          6.07          3.73   o 
  19     8    11         21.46         22.47          4.04   o 
  20     8    11        176.98        180.83          6.57   o 
  21     8    11         46.57         48.63          5.49   o 
  22     8    11        136.86        132.72          7.58   o 
   1     9    11          6.42          6.61          1.79   o 
   2     9    11        243.28        243.58          3.27   o 
   3     9    11       1163.78       1155.17         11.28   o 
   4     9    11        901.17        907.35          9.79   o 
   5     9    11         17.53         19.00          1.84   o 
   6     9    11        795.08        804.00          8.36   o 
   7     9    11        136.69        134.03          2.33   o 
   8     9    11        737.85        742.11          7.70   o 
   9     9    11         16.59         15.34          2.22   o 
  10     9    11         23.86         25.13          2.07   o 
  11     9    11        257.44        256.99          3.90   o 
  12     9    11          0.83          0.65          2.24   o 
  13     9    11         62.25         67.71          2.73   o 
  14     9    11          1.35          0.55          2.62   o 
  15     9    11         59.33         63.48          3.10   o 
  16     9    11        192.44        200.90          4.43   o 
  17     9    11          0.25          0.81          3.03   o 
  18     9    11        156.92        157.22          7.26   o 
  19     9    11         36.01         37.91          3.94   o 
  20     9    11        456.49        470.65         10.69   o 
  21     9    11          7.95          6.70          4.29   o 
   0    10    11        497.51        495.92          8.40   o 
   1    10    11          4.57          4.91          1.86   o 
   2    10    11        186.06        185.78          2.73   o 
   3    10    11        405.79        399.63          4.42   o 
   4    10    11         66.82         69.20          2.06   o 
   5    10    11          4.02          2.84          2.19   o 
   7    10    11        749.58        763.93          8.88   o 
   8    10    11          0.86          1.53          2.07   o 
   9    10    11         63.58         67.22          2.36   o 
  10    10    11         80.04         79.85          2.52   o 
  11    10    11        117.06        116.94          2.82   o 
  12    10    11         24.90         27.12          2.44   o 
  13    10    11          6.10          6.53          2.54   o 
  14    10    11         40.84         44.47          2.69   o 
  15    10    11          7.38          8.47          2.72   o 
  16    10    11        472.34        482.49          8.69   o 
  17    10    11         39.12         40.90          3.47   o 
  18    10    11        512.67        524.68         10.45   o 
  19    10    11          2.39          1.69          4.07   o 
  20    10    11        126.93        128.58          4.86   o 
   1    11    11        160.71        162.99          3.06   o 
   2    11    11        934.35        929.50         10.45   o 
   3    11    11        109.22        113.93          2.72   o 
   4    11    11       1197.21       1221.61         13.02   o 
   6    11    11         35.94         36.84          2.26   o 
   7    11    11          4.92          5.20          2.09   o 
   8    11    11        370.23        372.43          5.09   o 
   9    11    11         21.02         21.99          2.43   o 
  10    11    11         34.50         38.38          2.42   o 
  11    11    11         71.40         73.80          2.66   o 
  12    11    11         37.33         40.43          2.72   o 
  13    11    11        234.94        235.95          4.59   o 
  14    11    11        476.60        480.07          8.58   o 
  15    11    11         50.94         50.05          3.20   o 
  16    11    11         75.96         78.09          3.32   o 
  17    11    11          2.36          3.35          3.20   o 
  18    11    11         23.56         21.46          3.87   o 
   0    12    11       1502.54       1515.11         20.85   o 
   1    12    11        140.04        141.01          2.72   o 
   2    12    11        694.29        696.00          7.89   o 
   3    12    11          9.03          7.91          2.17   o 
   4    12    11        214.90        209.27          3.19   o 
   5    12    11         26.36         27.52          2.04   o 
   6    12    11         33.88         37.13          2.13   o 
   7    12    11         52.11         57.12          2.32   o 
   8    12    11        330.60        331.51          4.55   o 
   9    12    11        101.48         97.21          2.73   o 
  10    12    11        448.99        452.20          5.79   o 
  11    12    11          0.92          1.89          2.82   o 
  12    12    11        287.25        288.22          6.10   o 
  13    12    11         19.73         20.63          2.93   o 
  14    12    11        155.13        156.70          4.03   o 
  15    12    11         29.51         31.28          3.10   o 
  16    12    11          0.05          1.63          3.23   o 
  17    12    11        204.38        197.71          4.76   o 
   1    13    11        169.56        168.81          2.87   o 
   2    13    11         28.61         29.44          2.24   o 
   3    13    11         44.38         47.13          2.22   o 
   4    13    11         63.09         67.17          2.44   o 
   5    13    11         65.37         66.98          2.53   o 
   6    13    11        799.73        797.81          9.05   o 
   8    13    11          4.44          5.53          2.96   o 
   9    13    11          3.05          2.02          2.54   o 
  10    13    11         88.35         86.98          2.82   o 
  11    13    11        132.26        135.94          3.50   o 
  12    13    11        178.78        177.96          3.90   o 
  13    13    11         20.07         19.50          2.96   o 
  14    13    11          0.62          2.08          2.84   o 
  15    13    11          3.47          4.68          2.89   o 
   0    14    11        559.98        540.34         11.51   o 
   1    14    11         50.79         51.06          2.74   o 
   2    14    11         24.82         24.25          2.50   o 
   3    14    11        140.37        135.63          3.14   o 
   4    14    11         28.78         31.74          2.60   o 
   5    14    11        272.16        271.49          4.27   o 
   6    14    11          0.05          0.31          2.59   o 
   7    14    11          0.76          1.41          2.56   o 
   8    14    11          0.16          0.15          2.50   o 
   9    14    11         47.45         47.00          2.72   o 
  10    14    11         23.62         24.08          2.62   o 
  12    14    11        457.54        437.96          6.32   o 
   1    15    11        106.67        105.20          2.83   o 
   2    15    11         40.38         39.32          2.56   o 
   3    15    11         55.99         55.05          2.46   o 
   4    15    11        303.96        299.91          4.25   o 
   5    15    11          3.11          4.97          2.47   o 
   6    15    11        235.86        228.89          4.95   o 
   7    15    11         14.68         16.28          2.47   o 
   8    15    11        214.26        205.69          4.15   o 
   9    15    11         47.57         50.12          2.96   o 
   0    16    11         18.06         17.34          3.22   o 
   1    16    11        117.83        111.58          2.97   o 
   2    16    11        113.99        107.91          2.69   o 
   3    16    11         13.07         10.82          2.29   o 
   0     0    12       7200.30       7333.39        140.23   o 
   1     0    12         82.90         79.65          1.89   o 
   2     0    12        662.75        670.05          9.42   o 
   3     0    12        650.05        639.74          9.91   o 
   4     0    12       2048.90       2025.52         44.51   o 
   5     0    12         40.31         50.41          1.97   o 
   6     0    12       1994.40       1982.67         29.09   o 
   7     0    12       2784.93       2827.30         41.29   o 
   8     0    12        229.55        223.35          3.76   o 
   9     0    12       2133.45       2131.46         31.27   o 
  10     0    12        882.15        876.35         14.32   o 
  11     0    12        591.99        563.85          9.05   o 
  12     0    12        197.09        205.54          4.33   o 
  13     0    12       3656.96       3676.80         64.59   o 
  14     0    12        832.21        832.46         15.84   o 
  15     0    12       1628.61       1616.24         30.09   o 
  16     0    12        702.51        689.09         13.15   o 
  17     0    12       2782.75       2720.34         62.68   o 
  18     0    12        100.68         99.11          7.83   o 
  19     0    12        139.21        132.12          8.62   o 
  20     0    12        284.89        274.91         12.03   o 
  21     0    12        221.16        217.43         12.13   o 
  22     0    12        536.51        540.09         19.32   o 
  23     0    12          8.01          6.65          9.46   o 
  24     0    12         17.27         14.73         19.80   o 
   1     1    12       1562.00       1541.28         15.11   o 
   2     1    12        942.97        926.09          9.18   o 
   3     1    12       1337.87       1335.00         16.98   o 
   4     1    12         45.83         46.52          1.46   o 
   5     1    12        493.71        508.94          5.83   o 
   6     1    12        423.71        427.31          4.52   o 
   7     1    12         22.65         25.04          0.97   o 
   8     1    12        541.40        546.46          5.95   o 
   9     1    12        226.29        224.33          2.80   o 
  10     1    12         47.52         48.74          1.19   o 
  11     1    12          4.09          3.01          1.06   o 
  12     1    12         11.55         14.05          1.44   o 
  13     1    12        777.15        769.82          9.96   o 
  14     1    12         73.00         76.20          2.13   o 
  15     1    12         69.25         66.19          2.26   o 
  16     1    12        894.32        891.95         13.66   o 
  17     1    12        392.65        381.52          6.59   o 
  18     1    12         32.18         30.27          3.29   o 
  19     1    12        449.22        446.12         10.72   o 
  20     1    12        125.97        121.80          5.92   o 
  21     1    12        342.41        331.00         15.22   o 
  22     1    12         35.33         27.75          5.03   o 
  23     1    12        307.41        282.54         10.55   o 
  24     1    12          9.98         12.65          9.75   o 
  25     1    12         85.13         35.24         16.97   o 
   0     2    12       1739.98       1680.02         26.19   o 
   1     2    12        619.00        606.49          7.86   o 
   2     2    12        210.63        207.71          3.42   o 
   3     2    12        271.46        275.30          3.50   o 
   4     2    12        222.10        218.19          2.83   o 
   5     2    12         59.96         62.21          1.27   o 
   6     2    12        330.08        336.97          3.74   o 
   7     2    12       1192.01       1199.35         12.45   o 
   8     2    12         14.87         16.87          0.99   o 
   9     2    12        123.54        125.59          1.82   o 
  10     2    12       1514.63       1494.82         15.61   o 
  11     2    12       1272.59       1274.56         14.74   o 
  12     2    12          0.51          1.55          1.40   o 
  13     2    12        328.46        331.74          4.73   o 
  14     2    12        784.49        789.43         11.61   o 
  15     2    12        246.94        242.25          4.25   o 
  16     2    12         20.98         23.21          2.24   o 
  17     2    12          9.34          7.92          2.49   o 
  18     2    12          7.89          5.58          2.86   o 
  19     2    12         24.29         22.34          3.53   o 
  20     2    12         20.78         19.25          6.62   o 
  21     2    12         24.01         24.37          5.29   o 
  22     2    12         49.94         46.97          5.40   o 
  23     2    12         27.99         26.47          8.45   o 
  24     2    12         18.73         20.85          9.49   o 
  25     2    12        105.83         98.65         11.35   o 
   1     3    12       1826.29       1815.27         20.17   o 
   2     3    12        310.96        304.81          3.74   o 
   3     3    12       4148.73       4214.97         43.52   o 
   4     3    12        470.65        470.02          5.05   o 
   5     3    12       1821.95       1765.99         17.71   o 
   6     3    12       1268.36       1263.27         12.85   o 
   7     3    12       1141.43       1155.53         11.93   o 
   8     3    12        301.26        309.97          3.59   o 
   9     3    12       3485.51       3529.69         36.70   o 
  10     3    12       2638.05       2625.16         29.67   o 
  11     3    12       1032.29       1026.95         11.23   o 
  12     3    12       1211.72       1203.22         14.44   o 
  13     3    12       2278.17       2280.33         28.26   o 
  14     3    12        195.62        195.03          3.39   o 
  15     3    12        335.70        336.97          5.16   o 
  16     3    12       2070.81       2062.17         27.96   o 
  17     3    12        101.95         97.78          4.10   o 
  18     3    12          0.95          2.45          3.19   o 
  19     3    12         53.22         54.04          3.70   o 
  20     3    12         19.73         19.68          4.46   o 
  21     3    12         29.85         28.60          5.87   o 
  22     3    12         19.50         20.54          7.10   o 
  23     3    12        195.97        201.66         16.07   o 
  24     3    12         35.44         38.67         10.35   o 
   0     4    12        137.24        136.29          2.82   o 
   1     4    12        176.24        177.72          2.32   o 
   2     4    12        264.37        262.60          3.10   o 
   3     4    12       1085.50       1102.03         11.55   o 
   4     4    12        765.98        781.61          8.45   o 
   5     4    12       1393.93       1365.55         14.31   o 
   6     4    12         85.54         85.75          1.60   o 
   7     4    12       4322.01       4310.23         42.94   o 
   8     4    12       5413.95       5409.32         56.07   o 
   9     4    12        167.43        172.62          2.39   o 
  10     4    12          0.04          0.57          1.24   o 
  11     4    12        533.72        539.36          6.42   o 
  12     4    12        132.19        132.79          2.27   o 
  13     4    12        149.18        148.87          2.72   o 
  14     4    12         21.38         21.44          2.13   o 
  15     4    12         95.58         99.83          3.04   o 
  16     4    12        245.77        250.45          5.15   o 
  17     4    12        887.22        863.89         14.42   o 
  18     4    12          3.89          4.15          3.50   o 
  19     4    12         35.26         38.79          3.67   o 
  20     4    12        257.26        243.24          9.08   o 
  21     4    12        202.78        201.64          8.69   o 
  22     4    12          5.42          0.62          6.13   o 
  24     4    12         13.93         33.76          9.29   o 
   1     5    12        327.03        322.82          3.72   o 
   2     5    12         44.22         47.48          1.52   o 
   3     5    12        238.36        240.79          2.92   o 
   4     5    12       2070.97       2088.21         21.27   o 
   5     5    12         10.79         11.97          1.39   o 
   6     5    12          4.98          4.38          1.40   o 
   7     5    12       1258.27       1262.04         15.47   o 
   8     5    12        141.37        141.47          2.29   o 
   9     5    12         82.36         83.70          1.64   o 
  10     5    12          7.48          7.52          1.30   o 
  11     5    12        117.18        118.09          2.36   o 
  12     5    12        326.43        332.76          4.70   o 
  13     5    12         15.77         15.88          1.89   o 
  14     5    12        140.87        140.05          2.92   o 
  15     5    12         98.35         97.89          2.92   o 
  16     5    12         94.63         95.34          2.97   o 
  17     5    12         14.86         11.50          2.82   o 
  18     5    12          2.41          2.50          3.82   o 
  19     5    12         98.63        101.73          4.39   o 
  20     5    12        114.88        114.38          4.67   o 
  21     5    12         21.91         19.44          4.30   o 
  22     5    12          0.25          1.46          5.75   o 
  23     5    12        116.25        131.65         14.65   o 
  24     5    12          8.04         13.16          8.26   o 
   0     6    12       2534.48       2510.16         34.19   o 
   1     6    12         77.37         77.56          1.76   o 
   2     6    12        890.98        883.47          9.06   o 
   3     6    12         12.56         12.18          1.53   o 
   4     6    12        970.67        972.46         10.01   o 
   5     6    12        611.69        589.50          7.72   o 
   6     6    12       1459.59       1458.62         17.02   o 
   7     6    12       7605.63       7696.81         84.57   o 
   8     6    12        400.78        414.63          4.89   o 
   9     6    12        724.84        707.83          7.83   o 
  10     6    12         52.07         52.41          1.72   o 
  11     6    12        296.85        297.75          3.99   o 
  12     6    12          4.19          5.19          1.80   o 
  13     6    12          5.45          6.06          1.96   o 
  14     6    12          1.92          2.10          2.06   o 
  15     6    12        446.06        444.73          7.00   o 
  16     6    12          4.46          3.61          2.77   o 
  17     6    12       1143.93       1157.86         17.97   o 
  18     6    12          2.63          2.24          3.54   o 
  19     6    12        127.66        131.32          4.92   o 
  20     6    12         39.15         42.89          4.32   o 
  21     6    12         80.55         78.75          4.57   o 
  22     6    12        196.48        182.83          7.12   o 
  23     6    12        197.01        195.15         12.08   o 
   1     7    12        223.85        214.12          3.36   o 
   2     7    12       1865.71       1848.01         21.50   o 
   3     7    12       6633.24       6615.14         71.58   o 
   4     7    12        527.80        524.89          6.06   o 
   5     7    12       1506.27       1533.89         15.79   o 
   6     7    12        153.11        149.04          2.54   o 
   7     7    12          0.74          0.90          1.64   o 
   8     7    12          3.33          2.60          1.54   o 
   9     7    12        865.39        870.91          9.19   o 
  10     7    12        107.39        106.35          2.22   o 
  11     7    12       1710.56       1721.89         18.98   o 
  12     7    12        252.01        257.36          4.04   o 
  13     7    12       1602.60       1602.01         20.83   o 
  14     7    12        256.69        262.54          4.69   o 
  15     7    12        155.03        159.97          4.06   o 
  16     7    12        126.25        127.38          3.50   o 
  17     7    12         47.78         46.75          3.32   o 
  18     7    12        110.76        113.06          4.45   o 
  19     7    12        477.58        469.99         11.58   o 
  20     7    12          2.91          3.68          4.29   o 
  21     7    12        107.16        111.86          5.27   o 
  22     7    12         83.48         83.26          7.45   o 
   0     8    12        251.28        252.16          4.60   o 
   1     8    12       1190.99       1185.69         12.15   o 
   2     8    12        110.46        113.41          2.22   o 
   3     8    12        605.78        613.60          6.59   o 
   4     8    12        129.87        127.58          2.36   o 
   5     8    12         44.80         44.41          1.77   o 
   6     8    12         14.46         12.49          1.67   o 
   7     8    12        211.70        207.84          2.94   o 
   8     8    12         43.59         44.86          1.79   o 
   9     8    12        423.57        426.17          4.92   o 
  10     8    12         56.50         57.53          2.07   o 
  11     8    12        341.20        346.22          5.36   o 
  12     8    12         53.32         54.93          2.32   o 
  13     8    12         34.56         33.80          2.30   o 
  14     8    12          1.81          0.23          2.47   o 
  15     8    12         82.60         84.60          2.93   o 
  16     8    12         17.36         19.76          2.96   o 
  17     8    12         31.25         32.70          3.53   o 
  18     8    12         47.90         48.99          3.94   o 
  19     8    12         69.78         75.98          4.26   o 
  20     8    12          5.56          3.31          4.93   o 
  21     8    12          7.78         10.40          4.56   o 
   1     9    12         58.38         58.70          2.02   o 
   2     9    12        364.56        366.42          4.17   o 
   3     9    12        481.18        483.15          5.32   o 
   4     9    12        175.19        178.78          2.74   o 
   5     9    12        680.34        683.82          7.36   o 
   6     9    12        174.48        170.63          2.92   o 
   7     9    12        229.62        225.62          3.06   o 
   8     9    12        147.77        147.80          2.74   o 
   9     9    12       2033.34       2052.80         24.97   o 
  10     9    12        293.91        303.02          4.20   o 
  11     9    12          2.65          2.38          2.16   o 
  12     9    12          4.07          3.82          2.23   o 
  13     9    12         63.35         66.31          2.60   o 
  14     9    12          0.50          2.12          2.63   o 
  15     9    12         60.11         64.34          2.97   o 
  16     9    12         91.22         93.70          3.34   o 
  17     9    12         75.11         77.77          3.53   o 
  18     9    12         20.17         18.84          4.70   o 
  19     9    12        138.11        143.18          4.95   o 
  20     9    12          3.33          1.03          4.36   o 
   0    10    12         45.35         50.31          2.84   o 
   1    10    12          1.26          2.49          1.92   o 
   2    10    12          0.19          0.44          1.86   o 
   3    10    12        536.19        525.23          5.60   o 
   4    10    12        181.02        179.52          3.22   o 
   5    10    12       1034.85       1028.40         13.92   o 
   6    10    12         88.15         91.46          2.54   o 
   7    10    12        612.16        614.03          7.20   o 
   8    10    12         21.58         23.29          2.26   o 
   9    10    12        138.58        143.38          3.03   o 
  10    10    12         24.52         25.08          2.17   o 
  11    10    12          5.57          6.22          2.20   o 
  12    10    12         11.57         12.30          2.29   o 
  13    10    12        206.01        210.35          4.36   o 
  14    10    12        122.73        125.79          3.23   o 
  15    10    12        138.41        141.95          3.87   o 
  16    10    12          4.46          3.40          3.24   o 
  17    10    12       1129.76       1160.45         18.30   o 
  18    10    12         11.95         10.02          4.00   o 
  19    10    12        248.24        255.61          6.76   o 
   1    11    12        955.04        951.32         10.21   o 
   2    11    12         77.95         78.27          2.50   o 
   3    11    12         68.40         70.05          2.36   o 
   4    11    12          9.38          9.06          2.09   o 
   5    11    12         39.10         44.17          2.16   o 
   6    11    12         14.63         15.54          2.04   o 
   7    11    12          0.30          2.69          1.97   o 
   8    11    12         11.15         11.35          2.22   o 
   9    11    12         32.45         30.88          2.27   o 
  10    11    12         44.78         46.68          2.42   o 
  11    11    12        241.44        241.17          4.00   o 
  12    11    12         31.53         32.77          2.66   o 
  13    11    12        508.24        510.75          9.06   o 
  14    11    12         22.37         24.29          2.94   o 
  15    11    12         95.92         96.68          3.66   o 
  16    11    12         29.14         29.27          3.17   o 
  17    11    12        212.01        214.55          5.36   o 
  18    11    12         16.43         17.72          3.90   o 
   0    12    12        584.25        581.54          8.46   o 
   1    12    12        415.76        416.53          4.67   o 
   2    12    12         14.16         13.43          2.22   o 
   3    12    12         52.24         51.72          2.53   o 
   4    12    12         63.76         64.68          2.27   o 
   5    12    12        322.59        323.20          4.06   o 
   6    12    12         52.26         54.44          2.20   o 
   7    12    12         90.33         90.26          2.44   o 
   8    12    12         50.90         55.74          2.44   o 
   9    12    12         67.36         69.13          2.53   o 
  10    12    12        109.82        108.71          3.09   o 
  11    12    12          3.51          3.47          2.60   o 
  12    12    12        191.12        189.19          4.49   o 
  14    12    12         52.90         56.84          3.20   o 
  15    12    12         44.65         45.73          3.06   o 
  16    12    12          9.47          7.53          3.62   o 
   1    13    12         64.40         67.53          2.34   o 
   2    13    12         16.10         13.26          2.13   o 
   3    13    12          7.86          9.58          2.13   o 
   4    13    12         95.29         98.61          2.60   o 
   5    13    12         44.49         44.68          2.23   o 
   6    13    12          0.49          2.07          2.37   o 
   8    13    12        165.47        169.97          3.59   o 
   9    13    12        477.03        480.29          6.65   o 
  10    13    12          9.92         10.15          2.59   o 
  11    13    12        188.78        189.53          3.83   o 
  13    13    12        649.98        652.43         10.71   o 
  14    13    12         20.90         23.83          3.13   o 
   0    14    12         96.58         94.01          4.10   o 
   1    14    12         17.84         13.96          2.46   o 
   2    14    12          1.00          1.67          2.39   o 
   3    14    12         17.71         17.70          2.49   o 
   4    14    12          2.55          3.92          2.36   o 
   5    14    12          0.60          0.92          2.39   o 
   6    14    12          1.15          1.55          2.56   o 
   7    14    12         64.38         67.02          2.89   o 
   8    14    12         39.56         39.55          2.62   o 
   9    14    12        647.24        639.36          8.48   o 
  10    14    12          6.15          9.03          2.77   o 
  11    14    12         75.32         74.81          3.00   o 
  12    14    12          0.66          1.53          2.76   o 
   1    15    12         79.32         76.02          2.82   o 
   2    15    12         42.66         42.49          2.54   o 
   3    15    12        159.42        154.61          3.49   o 
   4    15    12         80.42         81.88          2.50   o 
   5    15    12         11.51         11.53          2.57   o 
   6    15    12          2.25          3.14          2.43   o 
   8    15    12         32.93         37.98          2.84   o 
   0    16    12          1.13          5.04          3.17   o 
   1     1    13        349.82        332.54          4.90   o 
   2     1    13         65.60         65.75          1.92   o 
   3     1    13       1428.74       1427.73         14.88   o 
   4     1    13       5776.48       5687.01         59.55   o 
   5     1    13        469.01        454.93          4.95   o 
   6     1    13        749.27        744.95          7.80   o 
   7     1    13        520.08        520.15          5.30   o 
   8     1    13       1840.56       1835.80         18.41   o 
   9     1    13        525.70        518.66          5.66   o 
  10     1    13         99.46        101.79          1.70   o 
  11     1    13       2270.72       2277.82         25.73   o 
  12     1    13         83.64         85.75          1.83   o 
  13     1    13        737.33        739.22          9.26   o 
  14     1    13        162.09        166.16          3.30   o 
  15     1    13        168.31        163.21          3.40   o 
  16     1    13        827.82        812.55         12.16   o 
  17     1    13          8.25          6.83          2.60   o 
  18     1    13        460.58        456.50          8.89   o 
  19     1    13        235.51        234.24          8.48   o 
  20     1    13          1.72          1.01          4.72   o 
  21     1    13         37.86         41.80          5.02   o 
  22     1    13        251.34        236.84         12.71   o 
  23     1    13        269.48        259.28         13.81   o 
  24     1    13        129.49        107.58         16.57   o 
  25     1    13          4.82          2.09         21.05   o 
   0     2    13       6626.74       6658.98        121.33   o 
   1     2    13        261.98        260.05          3.36   o 
   2     2    13       3820.35       3824.48         42.19   o 
   3     2    13         72.35         76.23          1.53   o 
   4     2    13        439.95        425.62          4.65   o 
   5     2    13          2.58          2.36          1.10   o 
   6     2    13          8.48          9.00          1.10   o 
   7     2    13        387.53        382.47          4.16   o 
   8     2    13       3411.36       3401.61         34.42   o 
   9     2    13        518.25        504.70          5.32   o 
  10     2    13        329.30        327.81          3.94   o 
  11     2    13       1156.36       1148.49         13.35   o 
  12     2    13       2108.73       2090.20         24.47   o 
  13     2    13        318.75        323.55          4.79   o 
  14     2    13        757.73        756.54         10.73   o 
  15     2    13          0.57          1.13          2.10   o 
  16     2    13        149.10        150.37          3.90   o 
  17     2    13         31.96         32.71          2.62   o 
  18     2    13          5.29          4.97          2.93   o 
  19     2    13        672.35        652.70         14.76   o 
  20     2    13         57.63         65.90          5.72   o 
  21     2    13         22.23         29.07          5.29   o 
  22     2    13        406.91        398.17         16.11   o 
  23     2    13          2.78          5.37          7.06   o 
  24     2    13        192.84        186.24         28.57   o 
   1     3    13          0.78          0.15          1.29   o 
   2     3    13       2483.46       2491.05         26.39   o 
   3     3    13        949.55        935.37          9.42   o 
   4     3    13         36.43         38.17          1.27   o 
   5     3    13        321.26        311.36          3.64   o 
   6     3    13        259.37        259.48          3.09   o 
   7     3    13       1658.33       1656.64         16.65   o 
   8     3    13         17.62         18.04          1.21   o 
   9     3    13         72.53         73.31          1.57   o 
  10     3    13        236.04        235.54          3.04   o 
  11     3    13       1928.82       1918.73         23.21   o 
  12     3    13          3.11          2.96          1.47   o 
  13     3    13        212.18        206.92          3.20   o 
  14     3    13        355.31        352.47          5.23   o 
  15     3    13         16.98         16.77          2.27   o 
  16     3    13         55.73         54.38          2.82   o 
  17     3    13        195.19        191.84          5.26   o 
  18     3    13        204.12        198.00          5.22   o 
  20     3    13        218.50        216.28          6.60   o 
  21     3    13        113.44        109.93          5.75   o 
  22     3    13         33.38         27.06          7.03   o 
  23     3    13         14.78          3.26         15.25   o 
   0     4    13       4513.67       4419.86         64.55   o 
   1     4    13        535.33        541.00          5.70   o 
   2     4    13       1355.82       1360.37         13.96   o 
   3     4    13         12.25         16.82          1.34   o 
   4     4    13          3.09          3.30          1.42   o 
   5     4    13        136.08        141.29          2.10   o 
   6     4    13        544.09        542.31          5.85   o 
   7     4    13       2118.13       2103.72         21.24   o 
   8     4    13       1262.96       1252.45         14.32   o 
   9     4    13        587.62        582.63          6.89   o 
  10     4    13        529.44        518.65          6.09   o 
  11     4    13         57.62         55.72          1.64   o 
  12     4    13        334.82        331.32          4.42   o 
  13     4    13         17.01         19.38          1.92   o 
  14     4    13         52.60         53.81          2.24   o 
  15     4    13        191.30        190.09          3.52   o 
  16     4    13         38.51         39.12          2.76   o 
  17     4    13         80.19         80.40          3.12   o 
  18     4    13          9.17          8.73          3.73   o 
  19     4    13        315.99        320.97          8.69   o 
  20     4    13        212.43        205.78          8.86   o 
  21     4    13          7.74          4.85          4.35   o 
  22     4    13        249.29        254.11         14.51   o 
  23     4    13         42.61         45.96         13.94   o 
  24     4    13        119.27        117.69         10.52   o 
   1     5    13       1295.35       1270.15         12.89   o 
   2     5    13       1738.89       1765.70         18.44   o 
   3     5    13        901.54        900.97          9.28   o 
   4     5    13       3446.20       3434.99         35.08   o 
   5     5    13       1108.23       1114.95         11.59   o 
   6     5    13         24.57         21.31          1.49   o 
   7     5    13       2789.98       2769.57         35.18   o 
   8     5    13        966.97        963.57         10.42   o 
   9     5    13        343.57        347.92          4.33   o 
  10     5    13       1252.09       1267.54         13.91   o 
  11     5    13         74.28         73.98          1.99   o 
  12     5    13        149.88        146.73          2.64   o 
  13     5    13         84.20         81.88          2.23   o 
  14     5    13        630.36        626.41          8.60   o 
  15     5    13        424.61        423.60          6.47   o 
  16     5    13         26.82         25.71          2.72   o 
  17     5    13         22.35         20.10          3.06   o 
  18     5    13       1180.08       1196.73         22.73   o 
  19     5    13         66.61         70.42          4.62   o 
  20     5    13        160.07        156.71          4.99   o 
  21     5    13          1.37          2.32          4.42   o 
  22     5    13         50.20         46.51          5.90   o 
  23     5    13         17.84         15.12          8.38   o 
   0     6    13       1915.96       1898.00         26.33   o 
   1     6    13        158.16        156.64          2.32   o 
   2     6    13        837.71        852.41          8.89   o 
   3     6    13        150.47        149.50          2.57   o 
   4     6    13        114.94        113.84          2.63   o 
   5     6    13        871.21        860.69         10.62   o 
   6     6    13        811.27        798.34          9.45   o 
   7     6    13        937.19        939.18         10.25   o 
   8     6    13         57.79         57.28          1.67   o 
   9     6    13        290.10        298.38          3.73   o 
  10     6    13        185.60        181.01          2.77   o 
  11     6    13        251.81        245.80          3.40   o 
  12     6    13        124.75        121.11          2.44   o 
  13     6    13         13.60         17.86          2.06   o 
  14     6    13        235.87        240.90          4.06   o 
  15     6    13         13.49         12.42          2.50   o 
  16     6    13         10.37          9.44          2.66   o 
  17     6    13        103.82        108.28          3.62   o 
  18     6    13         86.18         88.66          4.39   o 
  19     6    13         11.59         11.56          3.74   o 
  20     6    13          1.97          5.01          4.63   o 
  21     6    13        153.32        149.46          5.85   o 
  22     6    13        658.32        638.41         21.48   o 
   1     7    13         91.55         91.19          2.22   o 
   2     7    13       1368.46       1362.51         14.69   o 
   3     7    13        280.19        290.57          3.57   o 
   4     7    13        688.55        690.30          7.60   o 
   5     7    13        319.47        320.20          3.94   o 
   6     7    13          0.36          0.10          1.67   o 
   7     7    13         21.40         21.75          1.66   o 
   8     7    13        165.92        167.63          2.84   o 
   9     7    13        119.21        124.13          2.32   o 
  10     7    13         10.74         10.86          1.70   o 
  11     7    13         18.32         18.19          1.82   o 
  12     7    13        102.62        102.67          2.52   o 
  13     7    13          0.85          2.10          2.20   o 
  14     7    13        417.15        419.04          6.02   o 
  15     7    13         68.54         69.90          2.87   o 
  16     7    13          7.45          7.70          2.64   o 
  17     7    13         59.03         62.98          3.56   o 
  18     7    13          4.83          4.38          3.64   o 
  19     7    13          1.92          0.54          4.06   o 
  21     7    13         12.97          9.22          5.76   o 
  22     7    13         12.68          7.61          4.79   o 
   0     8    13       3453.83       3449.13         48.57   o 
   1     8    13        825.23        820.22          8.29   o 
   2     8    13       1811.89       1813.43         18.68   o 
   3     8    13        242.44        242.59          3.20   o 
   4     8    13        804.83        808.66          8.36   o 
   5     8    13        113.53        114.93          2.24   o 
   6     8    13        259.23        262.39          3.27   o 
   7     8    13        283.56        283.21          3.54   o 
   8     8    13       1123.96       1133.24         11.66   o 
   9     8    13        735.02        742.44          8.20   o 
  10     8    13       1657.37       1646.80         20.95   o 
  11     8    13         18.16         17.22          2.14   o 
  12     8    13       1544.86       1548.21         18.27   o 
  13     8    13         46.62         46.28          2.42   o 
  14     8    13         50.87         48.30          2.74   o 
  15     8    13        173.40        171.75          4.03   o 
  16     8    13          2.13          2.98          2.96   o 
  17     8    13        322.89        332.24          6.27   o 
  19     8    13        161.06        166.56          6.49   o 
  20     8    13         74.26         71.18          4.92   o 
  21     8    13         63.67         66.82          4.93   o 
   1     9    13         12.41         12.44          1.89   o 
   2     9    13        790.54        786.12          7.85   o 
   3     9    13       1098.78       1108.69         10.89   o 
   4     9    13       2458.68       2469.52         24.53   o 
   5     9    13        226.86        230.29          3.20   o 
   6     9    13        952.27        950.24         10.06   o 
   8     9    13         69.16         69.38          2.22   o 
   9     9    13          0.02          1.84          2.03   o 
  10     9    13          1.80          1.46          2.14   o 
  11     9    13         72.04         74.60          2.44   o 
  12     9    13        213.06        217.87          3.73   o 
  13     9    13          5.75          3.60          2.49   o 
  14     9    13        112.74        113.72          3.36   o 
  15     9    13        134.88        132.30          3.43   o 
  16     9    13         63.54         68.86          3.20   o 
  17     9    13        130.29        132.63          4.75   o 
  18     9    13        149.67        156.43          5.57   o 
  19     9    13          0.17          0.06          4.07   o 
  20     9    13         18.33         14.28          4.09   o 
   0    10    13          0.73          2.81          2.83   o 
   1    10    13        542.01        539.13          6.37   o 
   2    10    13        140.61        142.11          2.96   o 
   3    10    13          5.12          6.39          2.20   o 
   4    10    13        229.41        225.71          4.59   o 
   5    10    13         54.19         57.63          2.37   o 
   6    10    13        262.44        259.22          3.62   o 
   7    10    13        307.12        303.74          4.00   o 
   8    10    13       1148.27       1173.91         13.21   o 
   9    10    13          3.82          4.62          2.13   o 
  10    10    13         11.82         12.09          2.19   o 
  11    10    13          1.72          2.05          2.17   o 
  12    10    13        103.43        105.83          2.73   o 
  13    10    13          5.58          5.63          2.57   o 
  14    10    13        128.10        128.70          3.59   o 
  15    10    13        358.19        353.84          7.52   o 
  16    10    13          1.99          1.94          2.99   o 
  17    10    13        110.61        108.20          4.32   o 
  18    10    13         11.52         13.61          4.09   o 
  19    10    13         95.77         93.46          4.55   o 
   1    11    13         14.78         16.39          2.14   o 
   2    11    13       1000.98        992.68         10.36   o 
   3    11    13          2.42          3.60          2.06   o 
   4    11    13        204.32        205.39          3.23   o 
   5    11    13          3.83          5.24          2.12   o 
   6    11    13        126.49        125.89          2.76   o 
   7    11    13        401.82        401.79          4.80   o 
   8    11    13        217.54        218.10          3.80   o 
   9    11    13         94.19         99.16          2.77   o 
  10    11    13         54.15         53.90          2.46   o 
  11    11    13        212.26        211.62          3.87   o 
  12    11    13        135.75        135.83          3.83   o 
  13    11    13         45.37         49.91          3.13   o 
  14    11    13        198.04        202.22          4.43   o 
  15    11    13         17.33         16.28          2.92   o 
  16    11    13         78.82         81.36          3.87   o 
  18    11    13         56.91         58.31          4.13   o 
   0    12    13        433.71        431.63          6.69   o 
   1    12    13         10.86          9.95          2.03   o 
   2    12    13        948.75        929.59          9.69   o 
   4    12    13        420.15        413.55          5.25   o 
   5    12    13          0.46          0.36          2.06   o 
   6    12    13         11.99         11.65          2.12   o 
   7    12    13        290.96        290.28          4.29   o 
   8    12    13        117.45        118.80          2.86   o 
   9    12    13         31.32         32.16          2.34   o 
  10    12    13         56.57         61.44          2.82   o 
  11    12    13        187.84        180.49          3.99   o 
  12    12    13        104.82        106.64          3.37   o 
  13    12    13        184.10        188.79          4.26   o 
  14    12    13        108.67        111.69          3.36   o 
  15    12    13         39.82         42.07          3.63   o 
  16    12    13         55.08         57.58          3.90   o 
   1    13    13        104.67        106.86          2.62   o 
   2    13    13         83.25         84.80          2.37   o 
   3    13    13         29.69         31.02          2.20   o 
   4    13    13         20.99         19.39          2.19   o 
   5    13    13         82.55         81.51          2.59   o 
   6    13    13        314.99        305.36          5.70   o 
   8    13    13         33.05         32.54          2.64   o 
   9    13    13        134.81        132.83          3.63   o 
  10    13    13         17.79         17.33          2.56   o 
  11    13    13          0.23          1.56          2.57   o 
  13    13    13        300.42        299.10          5.70   o 
  14    13    13         29.28         28.50          2.89   o 
   0    14    13         94.24         99.03          4.06   o 
   1    14    13         27.12         28.91          2.47   o 
   2    14    13        242.18        240.89          4.65   o 
   3    14    13         40.56         42.32          2.60   o 
   4    14    13         17.73         15.16          2.36   o 
   5    14    13         10.94          9.20          2.40   o 
   6    14    13        116.46        118.25          3.07   o 
   7    14    13        314.59        312.67          5.49   o 
   8    14    13        114.52        114.85          2.96   o 
   9    14    13         17.71         15.09          2.64   o 
  10    14    13         43.34         43.51          2.64   o 
  11    14    13         29.52         30.28          2.84   o 
   1    15    13         11.38         12.37          2.29   o 
   2    15    13        198.60        194.33          4.23   o 
   4    15    13        455.61        442.68          5.87   o 
   5    15    13         88.74         86.71          2.82   o 
   6    15    13        460.11        445.92          5.82   o 
   7    15    13         53.95         55.23          2.56   o 
   8    15    13         42.19         42.37          2.52   o 
   0     0    14        327.75        355.97          8.46   o 
   1     0    14        212.69        206.61          4.66   o 
   2     0    14        284.53        295.49          5.66   o 
   3     0    14        465.67        460.09          7.10   o 
   4     0    14          1.65          0.20          1.73   o 
   5     0    14        487.52        484.39          7.56   o 
   6     0    14         57.68         58.49          1.94   o 
   7     0    14      13597.53      13788.38        209.58   o 
   8     0    14        838.84        835.98         12.11   o 
   9     0    14         77.79         74.93          2.10   o 
  10     0    14       2235.29       2234.06         34.59   o 
  11     0    14       1373.62       1385.22         22.41   o 
  12     0    14        600.84        589.92         10.26   o 
  13     0    14        176.44        176.50          4.37   o 
  14     0    14       1867.99       1879.78         38.41   o 
  15     0    14        153.73        148.68          4.65   o 
  16     0    14         10.78         11.93          3.30   o 
  17     0    14         35.15         32.87          3.59   o 
  18     0    14          7.70          8.87          4.25   o 
  19     0    14       1174.72       1129.37         34.59   o 
  20     0    14         29.57         30.98          8.36   o 
  21     0    14        112.74        109.42          7.86   o 
  22     0    14         70.94         65.06          7.52   o 
  23     0    14         70.48         71.69          8.89   o 
  24     0    14        251.98        236.96         28.21   o 
   1     1    14       2048.60       2038.45         24.94   o 
   2     1    14        268.78        266.94          3.86   o 
   3     1    14       4709.50       4712.19         49.20   o 
   4     1    14        124.11        126.29          1.89   o 
   5     1    14       1474.99       1461.85         15.34   o 
   6     1    14        488.68        487.65          5.30   o 
   7     1    14       1637.83       1609.81         16.28   o 
   8     1    14         54.90         53.97          1.33   o 
   9     1    14        151.43        151.00          2.04   o 
  10     1    14        463.97        467.55          5.45   o 
  11     1    14        214.19        211.87          2.83   o 
  12     1    14         53.16         54.19          1.69   o 
  14     1    14        259.71        260.38          4.29   o 
  15     1    14        421.58        421.64          6.55   o 
  16     1    14        621.79        619.95          9.98   o 
  17     1    14        344.59        335.06          6.13   o 
  18     1    14        296.00        291.95          6.20   o 
  19     1    14        402.64        384.16         12.35   o 
  20     1    14        214.11        209.76          6.69   o 
  21     1    14         98.97         96.58          5.45   o 
  23     1    14         90.72         82.99          8.29   o 
  24     1    14          9.15          5.96         10.32   o 
   0     2    14       4370.09       4463.20         67.13   o 
   1     2    14         13.18         13.11          1.33   o 
   2     2    14        267.97        262.59          3.19   o 
   3     2    14        489.96        499.61          5.53   o 
   4     2    14        787.39        781.54          8.25   o 
   5     2    14         55.39         53.30          1.39   o 
   6     2    14        248.10        249.32          2.87   o 
   7     2    14       1030.65       1022.80         10.36   o 
   8     2    14       1171.70       1163.13         11.82   o 
   9     2    14       1029.19       1022.08         10.45   o 
  10     2    14          1.87          2.94          1.29   o 
  11     2    14        670.42        675.52          7.68   o 
  12     2    14        214.87        214.62          3.17   o 
  13     2    14        888.77        874.09         11.52   o 
  14     2    14         16.26         16.31          1.97   o 
  15     2    14          7.25          4.93          2.13   o 
  16     2    14        424.96        409.49          6.93   o 
  17     2    14         28.42         26.13          2.74   o 
  19     2    14        200.88        195.84          5.22   o 
  20     2    14          9.05          6.27          4.82   o 
  21     2    14         37.54         35.00          5.23   o 
  22     2    14          4.15          3.89          5.05   o 
  23     2    14         18.88         18.60          7.00   o 
  24     2    14          0.19          1.32         10.22   o 
   1     3    14        616.51        615.48          6.17   o 
   2     3    14       1135.74       1133.29         11.52   o 
   3     3    14        616.88        618.14          6.53   o 
   4     3    14       1893.98       1896.76         19.57   o 
   5     3    14        831.46        832.52          8.35   o 
   6     3    14       1913.39       1870.83         18.21   o 
   7     3    14       1639.18       1629.03         16.12   o 
   8     3    14         42.81         39.06          1.44   o 
   9     3    14       3343.76       3332.51         36.75   o 
  10     3    14        583.66        573.96          6.77   o 
  11     3    14       1993.03       1990.24         23.03   o 
  12     3    14        243.08        241.00          3.30   o 
  13     3    14         18.66         20.59          1.97   o 
  14     3    14         25.41         25.44          2.13   o 
  15     3    14        261.95        260.46          4.45   o 
  16     3    14        279.30        277.17          5.95   o 
  17     3    14        140.23        135.51          3.43   o 
  18     3    14        263.88        260.19          5.89   o 
  19     3    14        738.61        731.32         14.15   o 
  20     3    14         52.86         49.43          4.82   o 
  21     3    14         16.69         15.84          5.29   o 
   0     4    14       3328.60       3275.60         46.77   o 
   1     4    14        177.51        179.17          2.42   o 
   2     4    14       3470.16       3411.87         34.15   o 
   3     4    14       3753.83       3704.77         36.79   o 
   4     4    14          2.03          2.47          1.37   o 
   5     4    14       2989.31       2955.81         31.72   o 
   6     4    14        506.08        503.02          5.49   o 
   7     4    14       1312.79       1312.75         13.99   o 
   8     4    14          6.54          6.07          1.43   o 
   9     4    14        556.50        562.44          6.45   o 
  10     4    14        465.88        455.07          5.42   o 
  11     4    14          2.87          2.00          1.57   o 
  12     4    14        119.31        114.85          2.26   o 
  14     4    14         13.23         12.30          1.99   o 
  15     4    14       1113.72       1122.29         16.05   o 
  16     4    14          3.91          2.00          2.69   o 
  17     4    14        400.83        392.50          8.30   o 
  19     4    14         81.38         81.11          4.82   o 
  20     4    14          7.42          5.54          3.77   o 
  21     4    14         13.17         10.90          4.52   o 
  22     4    14         43.24         36.37          8.22   o 
  23     4    14          5.30          3.13          6.95   o 
  24     4    14        376.16        327.73         19.94   o 
   1     5    14        930.78        917.00          9.56   o 
   2     5    14        119.56        119.27          2.06   o 
   3     5    14         10.08          8.51          1.50   o 
   4     5    14         20.86         17.15          1.54   o 
   5     5    14        223.82        231.92          3.42   o 
   6     5    14         85.36         85.27          2.10   o 
   7     5    14        776.43        775.07          8.75   o 
   8     5    14         45.79         46.63          1.70   o 
   9     5    14        194.31        192.07          2.72   o 
  10     5    14          2.16          2.62          1.49   o 
  11     5    14        225.03        224.91          3.57   o 
  12     5    14         19.42         19.01          1.79   o 
  13     5    14          1.94          1.48          1.97   o 
  14     5    14        158.66        162.74          3.46   o 
  15     5    14        128.91        125.66          3.12   o 
  17     5    14          2.67          1.35          2.84   o 
  18     5    14        161.22        165.89          5.30   o 
  19     5    14         73.65         75.33          3.97   o 
  20     5    14         13.79         12.31          3.63   o 
  21     5    14        105.73         99.20          6.17   o 
  22     5    14         34.38         37.00          5.66   o 
  23     5    14        159.67        153.26         11.63   o 
   0     6    14        417.62        429.18          8.06   o 
   1     6    14       1140.08       1132.35         14.09   o 
   2     6    14       1289.26       1266.35         17.28   o 
   3     6    14        505.55        520.20          8.39   o 
   4     6    14         90.45         89.70          2.16   o 
   5     6    14         31.91         32.18          1.82   o 
   6     6    14        362.27        364.69          4.39   o 
   7     6    14        207.47        202.09          2.92   o 
   8     6    14        182.74        186.87          2.73   o 
   9     6    14        142.27        143.22          2.39   o 
  10     6    14       1161.07       1151.27         13.06   o 
  11     6    14        399.54        405.28          5.19   o 
  12     6    14         85.78         85.37          2.34   o 
  13     6    14        145.32        145.05          3.06   o 
  14     6    14         56.68         53.41          2.46   o 
  15     6    14        387.30        389.56          6.45   o 
  16     6    14          0.07          0.71          2.60   o 
  17     6    14       1308.57       1333.08         20.38   o 
  18     6    14         70.84         73.56          4.46   o 
  19     6    14        103.35        106.69          4.37   o 
  21     6    14         34.61         30.00          4.67   o 
  22     6    14         35.37         34.92          6.20   o 
  23     6    14          1.85          0.24          5.92   o 
   1     7    14        159.79        163.24          2.64   o 
   2     7    14        238.08        239.76          3.17   o 
   3     7    14         15.89         15.62          1.77   o 
   4     7    14        438.04        441.57          5.12   o 
   5     7    14         80.95         81.43          2.00   o 
   6     7    14        416.10        408.09          4.83   o 
   7     7    14         69.13         70.67          1.97   o 
   8     7    14        647.15        651.84          7.40   o 
   9     7    14         21.13         21.73          1.72   o 
  10     7    14       1190.33       1189.59         13.51   o 
  11     7    14        166.74        160.32          2.94   o 
  12     7    14        171.75        167.09          3.62   o 
  13     7    14        554.26        557.20          7.93   o 
  14     7    14        353.04        353.23          5.30   o 
  15     7    14        250.99        251.37          5.83   o 
  16     7    14        515.07        520.20          8.42   o 
  17     7    14         13.62          9.34          3.33   o 
  18     7    14         37.07         42.83          4.13   o 
  19     7    14        652.56        638.60         12.25   o 
  20     7    14          9.34          5.64          4.70   o 
  21     7    14        226.79        224.74          8.73   o 
  22     7    14         81.41         72.78          4.72   o 
   0     8    14       2561.23       2532.02         35.78   o 
   1     8    14          6.34          3.70          1.79   o 
   2     8    14        184.00        185.03          2.82   o 
   3     8    14        374.97        370.79          4.33   o 
   4     8    14         85.57         84.27          2.09   o 
   5     8    14          5.38          7.81          1.74   o 
   6     8    14        380.84        384.45          4.43   o 
   7     8    14         30.42         33.07          1.83   o 
   8     8    14        106.31        110.88          2.19   o 
   9     8    14         44.73         47.57          1.97   o 
  10     8    14        438.47        447.49          6.55   o 
  11     8    14          3.30          5.22          2.03   o 
  12     8    14        311.06        310.41          4.46   o 
  13     8    14         78.75         82.04          2.87   o 
  14     8    14        880.03        873.11         12.94   o 
  15     8    14        115.67        114.46          3.46   o 
  16     8    14         37.61         41.70          3.19   o 
  18     8    14          0.91          2.88          3.46   o 
  19     8    14         27.49         27.55          5.15   o 
  20     8    14         24.72         25.68          4.04   o 
  21     8    14        212.43        208.19          7.58   o 
   1     9    14        620.87        616.56          6.50   o 
   2     9    14        376.15        372.09          4.25   o 
   3     9    14        576.58        575.72          6.03   o 
   4     9    14        132.75        133.94          2.43   o 
   5     9    14         74.34         72.56          2.09   o 
   6     9    14       1508.79       1531.68         15.78   o 
   7     9    14        318.89        323.31          4.76   o 
   8     9    14        181.78        182.90          3.00   o 
   9     9    14          2.79          2.26          2.00   o 
  10     9    14          9.95          9.96          2.12   o 
  11     9    14         55.63         58.23          2.36   o 
  12     9    14        104.88        103.61          2.82   o 
  13     9    14        576.52        588.27          7.92   o 
  14     9    14        283.02        287.67          4.86   o 
  15     9    14        282.34        282.81          5.06   o 
  16     9    14         45.19         49.54          3.19   o 
  17     9    14         19.46         15.84          3.64   o 
  18     9    14         84.90         89.44          4.59   o 
  19     9    14        252.60        255.95          7.79   o 
  20     9    14         61.76         60.61          4.29   o 
   0    10    14       3709.24       3709.67         64.88   o 
   1    10    14          2.17          3.21          2.63   o 
   2    10    14        742.14        742.28         10.73   o 
   3    10    14        497.23        488.09          6.98   o 
   4    10    14         51.34         50.61          2.44   o 
   5    10    14        381.34        375.77          4.62   o 
   6    10    14        401.64        410.32          5.23   o 
   7    10    14       1248.25       1261.72         13.25   o 
   8    10    14        839.79        850.85          9.40   o 
   9    10    14         52.54         55.11          2.30   o 
  10    10    14        119.51        123.49          2.76   o 
  11    10    14         67.64         68.58          2.39   o 
  12    10    14         68.06         72.60          2.63   o 
  13    10    14         10.05         11.30          2.67   o 
  14    10    14         77.87         77.49          3.03   o 
  15    10    14        125.48        127.30          4.32   o 
  16    10    14         35.53         34.81          3.13   o 
  17    10    14         88.76         91.34          4.15   o 
  18    10    14         61.87         57.94          4.42   o 
  19    10    14         80.54         82.50          4.26   o 
   1    11    14        335.25        335.16          4.19   o 
   2    11    14        381.09        382.07          4.52   o 
   3    11    14        203.33        202.87          3.12   o 
   4    11    14       2035.10       2037.62         21.01   o 
   5    11    14         50.69         51.29          2.20   o 
   6    11    14          0.89          0.77          2.06   o 
   7    11    14        170.22        168.05          2.93   o 
   8    11    14          6.18          6.21          2.26   o 
   9    11    14        150.58        150.18          3.50   o 
  10    11    14          3.13          3.61          2.42   o 
  11    11    14        656.91        669.62          8.22   o 
  12    11    14         99.15        101.15          3.57   o 
  13    11    14        164.89        166.91          3.97   o 
  14    11    14          2.08          0.62          2.83   o 
  15    11    14         34.31         33.95          3.06   o 
  16    11    14          7.31         11.42          3.82   o 
  17    11    14        102.07        101.48          4.12   o 
   0    12    14        104.75        101.47          3.46   o 
   1    12    14         31.89         30.75          2.06   o 
   2    12    14         41.64         45.48          2.24   o 
   3    12    14        176.75        177.40          3.22   o 
   4    12    14          8.72          9.91          2.33   o 
   5    12    14         10.35         10.87          2.19   o 
   7    12    14         46.73         45.14          2.37   o 
   8    12    14         34.24         34.10          2.34   o 
  10    12    14          4.69          5.50          2.56   o 
  11    12    14         18.24         19.40          2.64   o 
  12    12    14         33.19         37.50          2.92   o 
  13    12    14          6.83          8.81          2.87   o 
  14    12    14          0.79          0.71          3.02   o 
  16    12    14          4.37          3.34          3.29   o 
   1    13    14         50.41         50.52          2.33   o 
   2    13    14          6.84          7.71          2.12   o 
   3    13    14         79.15         81.03          2.59   o 
   4    13    14        409.95        396.58          5.56   o 
   5    13    14         19.35         18.76          2.57   o 
   6    13    14        137.08        139.37          3.79   o 
   7    13    14          2.31          1.96          2.60   o 
   8    13    14        105.36        104.54          2.93   o 
   9    13    14        236.71        232.22          3.94   o 
  10    13    14         88.24         91.97          2.89   o 
  11    13    14        541.83        547.81          8.35   o 
  12    13    14        191.00        192.04          4.57   o 
  13    13    14        121.55        124.26          3.64   o 
  14    13    14          6.73          8.06          2.84   o 
   0    14    14         97.48        100.70          3.67   o 
   1    14    14         14.52         15.95          2.43   o 
   2    14    14        222.83        222.22          3.66   o 
   3    14    14          2.68          3.48          2.34   o 
   4    14    14         58.19         56.75          2.42   o 
   5    14    14        123.34        122.50          2.96   o 
   7    14    14        331.39        337.71          5.42   o 
   8    14    14          4.70          2.24          2.50   o 
   9    14    14        172.96        168.76          4.07   o 
  10    14    14         74.75         72.83          2.87   o 
  11    14    14         32.05         34.52          2.72   o 
   1    15    14          0.20          1.56          2.33   o 
   2    15    14        355.34        348.48          4.60   o 
   3    15    14         10.40          9.17          2.44   o 
   5    15    14          3.28          2.43          2.43   o 
   6    15    14          3.07          0.72          2.57   o 
   7    15    14          0.25          1.82          2.40   o 
   1     1    15       3445.85       3472.30         35.90   o 
   2     1    15        110.66        113.74          1.79   o 
   3     1    15       3637.17       3629.76         36.48   o 
   4     1    15        991.29        997.51         10.81   o 
   5     1    15         44.18         45.25          1.46   o 
   6     1    15         22.94         23.89          1.27   o 
   7     1    15        392.67        390.05          4.30   o 
   8     1    15        170.71        174.37          2.40   o 
   9     1    15        100.58        100.33          1.67   o 
  10     1    15       1122.53       1118.58         11.91   o 
  11     1    15       1995.24       2009.82         21.58   o 
  12     1    15        250.84        246.41          3.87   o 
  13     1    15        325.56        325.73          5.00   o 
  14     1    15        239.45        238.48          4.15   o 
  15     1    15        301.48        298.76          5.16   o 
  16     1    15          1.96          2.25          2.36   o 
  17     1    15          5.41          5.79          2.46   o 
  18     1    15          2.02          1.27          2.97   o 
  19     1    15        654.63        636.26         12.29   o 
  20     1    15          7.71          8.68          4.83   o 
  21     1    15         47.77         52.73          4.89   o 
  22     1    15        574.37        540.02         18.75   o 
  23     1    15         23.01         16.31          6.73   o 
  24     1    15         28.20         31.82         21.08   o 
   0     2    15        251.74        243.05          4.09   o 
   1     2    15        436.39        426.66          4.45   o 
   2     2    15        673.05        688.87          6.96   o 
   3     2    15       1717.57       1725.58         17.72   o 
   4     2    15        405.56        403.43          4.52   o 
   5     2    15       5579.94       5555.65         54.77   o 
   6     2    15       3356.66       3319.69         33.90   o 
   7     2    15       3022.67       3017.70         31.26   o 
   8     2    15        224.76        227.71          2.80   o 
   9     2    15        481.45        495.11          5.52   o 
  10     2    15        345.27        344.22          4.04   o 
  11     2    15         85.13         85.63          1.83   o 
  12     2    15       2453.14       2455.45         29.59   o 
  13     2    15         35.71         37.34          1.97   o 
  14     2    15        487.71        478.16          7.00   o 
  15     2    15       1674.93       1662.97         22.34   o 
  16     2    15        348.79        331.13          5.65   o 
  17     2    15        582.37        577.01          9.48   o 
  18     2    15          9.06         10.10          3.02   o 
  19     2    15         83.20         84.87          3.87   o 
  20     2    15         34.26         31.44          5.25   o 
  21     2    15         81.37         75.87          5.70   o 
  22     2    15         65.41         58.74          5.55   o 
  23     2    15         77.62         73.86          6.80   o 
  24     2    15         87.04         89.69         14.81   o 
   1     3    15       3805.79       3827.58         37.59   o 
   2     3    15         40.62         42.13          1.43   o 
   3     3    15        461.85        462.53          4.77   o 
   4     3    15          5.88          6.38          1.27   o 
   5     3    15        824.76        805.16          8.32   o 
   6     3    15        162.64        168.55          2.30   o 
   7     3    15          3.23          3.42          1.20   o 
   8     3    15        517.42        516.60          6.13   o 
   9     3    15        975.60        959.60         11.31   o 
  10     3    15        321.37        322.06          4.06   o 
  11     3    15        224.03        224.90          3.27   o 
  12     3    15         30.91         31.29          1.69   o 
  13     3    15        102.37        102.30          2.42   o 
  14     3    15          3.02          2.06          2.09   o 
  15     3    15         57.08         56.28          2.54   o 
  16     3    15          2.41          3.60          2.50   o 
  17     3    15        135.02        133.42          3.74   o 
  18     3    15         77.57         76.15          4.19   o 
  19     3    15         34.96         32.94          4.06   o 
  20     3    15          1.18          0.98          4.39   o 
  21     3    15         88.02         90.48          7.75   o 
  22     3    15         13.16          6.80          5.97   o 
  23     3    15         13.56         21.04          6.56   o 
  24     3    15          0.42          7.42          9.40   o 
   0     4    15       1625.82       1624.18         22.78   o 
   1     4    15         21.14         20.67          1.49   o 
   2     4    15        770.19        774.47          7.96   o 
   3     4    15          3.90          5.85          1.39   o 
   4     4    15         81.20         77.48          1.67   o 
   5     4    15         30.49         32.24          1.44   o 
   6     4    15       1565.45       1572.25         16.88   o 
   7     4    15         36.94         40.85          1.70   o 
   8     4    15        171.25        164.73          2.46   o 
   9     4    15         65.82         65.98          1.66   o 
  10     4    15        334.83        333.23          4.23   o 
  11     4    15        106.81        108.24          2.14   o 
  12     4    15        633.60        629.50          8.02   o 
  13     4    15         68.89         66.60          2.19   o 
  14     4    15        113.21        109.94          2.96   o 
  15     4    15       1003.46        992.22         14.85   o 
  16     4    15        275.11        266.70          5.25   o 
  17     4    15       1128.16       1132.96         18.10   o 
  18     4    15         37.19         32.56          4.04   o 
  19     4    15        180.25        175.54          6.76   o 
  20     4    15          2.61          0.41          3.50   o 
  21     4    15         12.87          7.70          4.26   o 
  22     4    15         31.25         30.55          5.99   o 
  23     4    15         73.80         75.26          9.92   o 
   1     5    15        501.04        488.44          5.25   o 
   2     5    15        238.73        236.02          3.03   o 
   3     5    15        189.34        190.79          2.64   o 
   4     5    15        750.94        731.62          9.03   o 
   5     5    15        113.12        113.71          2.64   o 
   6     5    15        683.28        682.69          8.16   o 
   7     5    15        193.06        198.01          2.74   o 
   8     5    15        594.39        602.85          6.95   o 
   9     5    15       1620.50       1634.63         18.04   o 
  10     5    15         50.52         51.85          1.72   o 
  11     5    15       1927.96       1947.49         21.97   o 
  12     5    15        112.42        114.15          2.42   o 
  13     5    15        431.98        432.53          5.92   o 
  14     5    15        843.51        828.25         10.91   o 
  15     5    15        240.08        236.57          4.60   o 
  16     5    15         42.27         48.25          3.37   o 
  17     5    15        252.88        250.65          6.76   o 
  19     5    15         64.26         62.31          4.45   o 
  20     5    15        211.00        211.93          5.66   o 
  21     5    15        740.69        722.05         14.55   o 
  22     5    15        138.34        135.95          9.35   o 
  23     5    15        143.22        137.27          9.43   o 
   0     6    15          8.16          6.31          2.99   o 
   1     6    15         61.44         60.04          2.27   o 
   2     6    15        314.62        330.11          4.89   o 
   3     6    15        225.21        224.23          3.69   o 
   4     6    15         38.64         39.02          1.93   o 
   5     6    15        230.25        231.65          3.27   o 
   6     6    15         69.47         69.37          1.99   o 
   7     6    15       1082.27       1078.33         11.55   o 
   8     6    15        137.91        138.04          2.34   o 
   9     6    15        105.57        103.83          2.19   o 
  10     6    15          7.31          7.17          1.73   o 
  11     6    15          2.24          1.82          1.97   o 
  12     6    15          3.05          2.39          2.09   o 
  13     6    15        234.83        234.23          4.72   o 
  14     6    15          3.65          3.91          2.59   o 
  15     6    15        404.44        402.29          6.19   o 
  16     6    15         52.97         54.33          2.90   o 
  17     6    15         38.13         39.24          3.17   o 
  18     6    15         44.46         47.25          4.23   o 
  19     6    15        244.38        250.86          6.43   o 
  20     6    15        109.95        108.03          5.03   o 
  21     6    15        156.25        161.83          6.46   o 
  22     6    15         99.65         83.20          7.49   o 
   1     7    15       1881.38       1907.29         19.92   o 
   2     7    15        352.34        349.73          4.36   o 
   3     7    15          2.60          1.58          1.82   o 
   4     7    15          5.95          5.07          1.77   o 
   5     7    15        737.22        736.11          7.99   o 
   6     7    15        667.29        650.37          7.19   o 
   7     7    15         88.02         88.75          2.02   o 
   8     7    15        119.20        116.72          2.37   o 
   9     7    15         44.86         47.51          1.79   o 
  10     7    15        138.79        140.13          2.54   o 
  11     7    15         20.37         20.97          2.13   o 
  12     7    15        440.17        442.74          6.16   o 
  13     7    15        143.11        146.72          3.16   o 
  14     7    15        237.71        239.54          4.20   o 
  15     7    15         93.94        101.03          3.34   o 
  16     7    15        563.03        570.06          9.35   o 
  17     7    15        132.72        137.38          4.92   o 
  18     7    15        114.43        121.66          5.37   o 
  19     7    15          3.42          4.71          3.86   o 
  20     7    15         51.58         52.57          6.90   o 
  21     7    15        101.50        101.76          7.58   o 
  22     7    15        139.14        122.98          6.85   o 
   0     8    15        341.36        349.34          5.79   o 
   1     8    15          3.32          4.75          1.90   o 
   2     8    15        574.96        561.17          5.83   o 
   3     8    15        293.45        293.68          3.57   o 
   4     8    15        192.61        196.71          2.96   o 
   5     8    15       1187.67       1194.22         12.45   o 
   6     8    15         82.98         86.14          2.13   o 
   7     8    15       1081.06       1093.15         11.48   o 
   8     8    15        529.56        535.40          6.09   o 
   9     8    15       1509.15       1506.93         19.80   o 
  10     8    15       1171.36       1159.65         13.42   o 
  11     8    15          0.83          0.32          2.12   o 
  12     8    15        382.19        389.84          5.45   o 
  13     8    15        436.46        448.70          6.82   o 
  14     8    15         49.56         53.83          2.73   o 
  15     8    15        511.61        513.50          7.89   o 
  17     8    15        275.28        279.98          5.65   o 
  18     8    15         70.19         69.74          4.16   o 
  19     8    15        114.40        118.24          5.35   o 
  20     8    15          5.15          4.77          4.49   o 
  21     8    15          3.20          1.74          4.27   o 
   1     9    15       1026.83       1016.75         10.28   o 
   2     9    15          3.02          3.98          1.89   o 
   3     9    15       1684.91       1695.81         16.59   o 
   4     9    15        271.12        270.19          3.43   o 
   5     9    15         75.76         77.42          2.13   o 
   6     9    15         45.97         48.36          2.32   o 
   7     9    15          3.21          4.30          2.19   o 
   8     9    15         32.28         33.74          2.10   o 
   9     9    15        215.88        218.83          3.63   o 
  10     9    15        120.81        117.62          2.76   o 
  11     9    15        874.08        875.34         10.22   o 
  12     9    15         61.78         63.22          2.49   o 
  13     9    15         25.56         27.60          2.50   o 
  14     9    15         77.55         80.10          3.04   o 
  15     9    15         69.78         71.99          3.23   o 
  16     9    15        308.11        321.90          7.89   o 
  18     9    15         24.21         25.38          3.92   o 
  19     9    15        469.21        479.44          9.95   o 
  20     9    15         33.67         29.55          4.12   o 
   0    10    15        383.07        372.22          7.90   o 
   1    10    15        110.37        111.81          2.79   o 
   2    10    15        204.74        200.72          4.15   o 
   3    10    15          8.48          9.74          2.26   o 
   4    10    15         31.45         33.96          2.23   o 
   5    10    15        261.74        265.46          4.17   o 
   6    10    15        680.24        686.70          7.88   o 
   7    10    15        292.62        292.16          3.94   o 
   8    10    15         15.32         14.70          2.16   o 
   9    10    15       1317.75       1322.95         15.05   o 
  10    10    15         64.95         68.20          2.44   o 
  11    10    15         33.27         33.92          2.27   o 
  12    10    15         43.68         44.97          2.54   o 
  13    10    15         11.12         11.46          2.66   o 
  14    10    15        357.47        363.59          6.96   o 
  15    10    15         88.05         92.04          3.76   o 
  17    10    15        106.39        110.53          4.09   o 
  18    10    15        197.45        203.52          5.66   o 
   1    11    15        219.31        219.48          3.32   o 
   2    11    15        211.14        212.18          3.33   o 
   3    11    15        171.26        171.31          2.92   o 
   4    11    15        130.59        129.66          2.72   o 
   5    11    15         27.42         28.35          2.10   o 
   6    11    15        140.71        138.66          2.67   o 
   7    11    15          0.15          1.08          2.04   o 
   8    11    15        242.54        242.47          3.80   o 
   9    11    15         11.96          9.73          2.36   o 
  10    11    15        134.38        136.84          3.16   o 
  11    11    15        311.16        320.60          4.73   o 
  12    11    15        259.71        259.52          6.35   o 
  13    11    15        587.05        604.40         10.28   o 
  14    11    15          6.13          3.67          2.89   o 
  15    11    15        819.83        836.90         12.79   o 
  16    11    15         37.94         34.20          3.49   o 
  17    11    15         50.69         50.32          3.54   o 
   0    12    15        784.22        773.66         11.26   o 
   1    12    15         82.30         81.47          2.30   o 
   2    12    15         30.56         28.64          2.23   o 
   3    12    15         24.40         24.14          2.24   o 
   4    12    15         51.17         53.15          2.27   o 
   5    12    15        157.57        157.64          3.00   o 
   6    12    15        217.37        215.57          3.34   o 
   7    12    15       1017.31       1028.92         11.39   o 
   8    12    15        126.84        126.62          2.83   o 
   9    12    15         72.65         75.21          3.10   o 
  10    12    15        137.61        138.83          3.94   o 
  11    12    15        685.66        700.35          9.78   o 
  12    12    15         65.08         68.47          2.97   o 
  13    12    15        118.70        121.94          3.93   o 
  14    12    15        160.68        162.83          4.02   o 
  15    12    15        619.28        619.53          9.50   o 
   1    13    15        242.36        242.50          3.44   o 
   2    13    15         58.24         60.90          2.57   o 
   3    13    15         45.86         46.09          2.87   o 
   4    13    15         89.57         89.45          3.26   o 
   5    13    15        433.63        433.74          6.93   o 
   6    13    15         76.00         77.04          2.69   o 
   7    13    15        331.80        331.05          6.15   o 
   8    13    15         18.63         18.27          2.67   o 
   9    13    15         30.67         31.18          2.50   o 
  10    13    15        181.84        178.06          3.62   o 
  11    13    15        271.25        265.91          4.57   o 
  12    13    15        160.72        158.57          4.35   o 
  13    13    15        115.18        112.92          3.90   o 
   0    14    15         64.08         67.58          3.69   o 
   1    14    15        297.38        291.06          4.87   o 
   2    14    15         24.99         23.25          2.30   o 
   3    14    15        237.00        238.35          3.69   o 
   4    14    15          0.00          1.75          2.26   o 
   5    14    15        114.69        118.96          3.44   o 
   6    14    15         23.10         25.36          2.63   o 
   7    14    15         34.43         40.33          2.50   o 
   8    14    15        287.39        286.50          4.33   o 
   9    14    15         21.56         22.24          2.56   o 
  10    14    15         36.42         36.22          2.62   o 
   1    15    15        220.02        216.97          4.12   o 
   2    15    15         70.53         71.33          2.67   o 
   3    15    15        201.40        197.64          3.46   o 
   4    15    15         55.63         58.17          2.69   o 
   5    15    15          4.88          4.15          2.40   o 
   6    15    15         56.55         54.55          2.60   o 
   0     0    16       9156.00       9234.23        185.28   o 
   1     0    16         46.74         49.28          2.09   o 
   2     0    16        575.49        579.31          8.65   o 
   3     0    16       7806.16       7827.91        112.54   o 
   4     0    16        469.36        447.89          7.00   o 
   5     0    16         55.55         52.44          2.04   o 
   6     0    16       1998.25       2003.84         28.79   o 
   7     0    16          1.43          2.58          1.72   o 
   8     0    16        574.52        554.09          9.00   o 
   9     0    16       5844.85       5706.73         92.71   o 
  10     0    16       1372.71       1360.96         21.35   o 
  11     0    16        688.67        686.33         11.68   o 
  12     0    16       3981.61       3930.77         70.67   o 
  13     0    16        527.38        506.47         10.06   o 
  14     0    16       3414.29       3377.95         63.60   o 
  15     0    16        367.55        367.55          8.29   o 
  16     0    16        124.40        126.07          4.59   o 
  17     0    16         37.19         30.90          3.97   o 
  18     0    16        358.75        334.58          9.58   o 
  19     0    16         36.48         33.58          4.92   o 
  20     0    16         13.12         11.83          6.55   o 
  21     0    16        174.37        173.33          8.70   o 
  22     0    16       1273.26       1240.18         37.66   o 
  23     0    16          8.23          8.95         14.91   o 
  24     0    16         71.61         65.02          9.60   o 
   1     1    16        133.85        141.55          2.09   o 
   2     1    16        291.26        302.74          3.36   o 
   3     1    16        435.66        444.65          4.85   o 
   4     1    16        455.00        464.47          5.03   o 
   5     1    16          4.55          4.73          1.31   o 
   6     1    16         15.27         14.74          1.37   o 
   7     1    16        529.21        530.56          5.95   o 
   8     1    16       1761.46       1780.74         20.07   o 
   9     1    16          6.49          5.65          1.27   o 
  10     1    16       2723.18       2713.32         27.69   o 
  11     1    16        536.44        545.75          6.46   o 
  12     1    16         72.86         73.04          2.23   o 
  13     1    16        180.79        176.98          3.47   o 
  14     1    16          1.97          1.11          1.94   o 
  15     1    16        108.39        109.70          3.16   o 
  16     1    16        406.70        395.05          6.35   o 
  17     1    16         78.87         77.35          2.96   o 
  18     1    16       1180.99       1142.59         19.00   o 
  19     1    16        192.35        190.25          6.09   o 
  20     1    16        164.83        161.38          6.15   o 
  22     1    16         18.59         14.42          5.25   o 
  23     1    16          0.40         11.14          6.75   o 
   0     2    16       6935.48       7002.85         95.78   o 
   1     2    16         21.93         22.72          1.36   o 
   2     2    16        438.80        438.53          4.57   o 
   3     2    16       1120.52       1138.70         11.23   o 
   4     2    16          0.33          0.75          1.31   o 
   5     2    16        160.07        156.56          2.22   o 
   6     2    16          0.08          0.76          1.30   o 
   7     2    16         10.77         11.05          1.20   o 
   8     2    16        310.30        295.86          3.83   o 
   9     2    16        437.86        439.86          5.25   o 
  10     2    16        629.47        628.07          7.25   o 
  11     2    16        314.03        313.25          4.10   o 
  12     2    16         14.63         15.81          1.72   o 
  13     2    16       1032.04       1013.08         13.01   o 
  14     2    16        760.61        738.78          9.68   o 
  15     2    16          4.31          4.18          2.12   o 
  16     2    16        575.40        558.59          8.89   o 
  17     2    16        199.68        188.15          4.19   o 
  18     2    16          3.72          2.95          2.93   o 
  19     2    16         45.92         48.33          3.82   o 
  20     2    16          4.89          7.91          5.22   o 
  21     2    16          7.00          6.40          5.30   o 
  22     2    16        105.79         98.62          7.29   o 
  24     2    16         18.62         14.91          6.90   o 
   1     3    16        574.43        571.96          6.00   o 
   2     3    16       1537.52       1547.49         15.34   o 
   3     3    16          9.08          9.43          1.36   o 
   4     3    16       4555.05       4545.59         43.44   o 
   5     3    16        102.57        108.34          1.76   o 
   6     3    16       1531.49       1532.87         15.24   o 
   7     3    16        567.52        578.27          7.12   o 
   8     3    16       1474.76       1453.52         15.71   o 
   9     3    16         73.11         70.10          1.72   o 
  10     3    16        168.30        169.49          2.53   o 
  11     3    16        362.55        359.29          4.75   o 
  12     3    16        665.56        660.14          8.19   o 
  13     3    16        751.63        740.30          9.48   o 
  14     3    16        973.40        960.77         12.79   o 
  15     3    16        488.17        483.54          7.62   o 
  16     3    16        379.78        371.63          6.55   o 
  17     3    16        113.05        111.94          4.15   o 
  18     3    16        309.57        304.31          7.16   o 
  19     3    16        214.24        219.77          6.63   o 
  20     3    16         59.95         58.84          5.10   o 
  21     3    16          0.36          0.96          5.75   o 
  22     3    16          8.82         12.59          6.83   o 
  23     3    16         52.04         49.23          8.50   o 
  24     3    16          3.35          6.92          7.86   o 
   0     4    16       3109.63       3075.96         41.81   o 
   1     4    16       1293.11       1303.66         12.82   o 
   2     4    16       3446.48       3459.71         33.72   o 
   3     4    16        321.20        325.09          3.54   o 
   4     4    16       1740.35       1751.83         17.35   o 
   5     4    16         10.58         10.37          1.49   o 
   6     4    16        377.29        367.89          5.22   o 
   7     4    16         10.43         11.44          1.57   o 
   8     4    16        662.08        656.34          7.39   o 
   9     4    16          0.95          0.10          1.44   o 
  10     4    16        380.77        387.60          4.70   o 
  11     4    16        344.60        343.53          4.63   o 
  12     4    16        233.75        232.02          3.36   o 
  13     4    16         10.24         10.26          1.89   o 
  14     4    16        705.30        697.51         10.26   o 
  15     4    16        895.87        890.11         12.59   o 
  16     4    16          2.18          3.32          2.50   o 
  17     4    16         39.54         35.26          3.33   o 
  18     4    16        578.84        570.95         10.89   o 
  19     4    16        124.20        125.69          4.42   o 
  20     4    16         99.99        100.13          5.55   o 
  21     4    16         11.37         10.15          4.63   o 
  22     4    16        116.25        109.35          6.82   o 
   1     5    16         60.79         60.94          1.80   o 
   2     5    16          1.18          0.57          1.82   o 
   3     5    16          9.65         10.43          2.00   o 
   4     5    16        217.01        222.77          4.06   o 
   5     5    16        117.56        121.04          2.29   o 
   6     5    16        368.15        375.12          4.47   o 
   7     5    16        116.28        121.00          2.20   o 
   8     5    16          6.14          5.19          1.63   o 
   9     5    16        184.81        179.31          2.77   o 
  10     5    16          0.22          0.17          1.60   o 
  11     5    16          0.84          2.23          1.74   o 
  12     5    16          4.99          4.93          1.74   o 
  13     5    16        201.00        198.68          3.60   o 
  14     5    16         20.73         22.27          2.49   o 
  15     5    16          2.01          1.21          2.50   o 
  16     5    16          8.17          7.13          2.72   o 
  17     5    16         17.61         15.72          2.87   o 
  18     5    16         11.43          9.08          3.27   o 
  19     5    16        491.94        492.96          9.56   o 
  20     5    16        112.78        108.41          4.85   o 
  21     5    16          1.80          1.40          3.87   o 
  22     5    16          7.50          5.06          7.28   o 
  23     5    16        146.92        137.56          7.99   o 
   0     6    16         37.23         39.31          3.00   o 
   1     6    16       1093.17       1088.36         12.99   o 
   2     6    16        379.15        377.17          4.59   o 
   3     6    16       2913.26       2908.95         30.69   o 
   4     6    16        405.08        409.56          4.83   o 
   5     6    16        154.48        158.75          2.57   o 
   6     6    16        901.01        904.84          9.95   o 
   7     6    16         31.23         28.95          1.72   o 
   8     6    16         86.40         91.82          2.12   o 
   9     6    16        117.36        123.21          2.30   o 
  10     6    16        766.05        771.80          8.73   o 
  11     6    16        111.37        113.52          2.44   o 
  12     6    16        455.07        458.43          7.12   o 
  13     6    16         96.28         98.12          3.03   o 
  14     6    16        409.16        405.29          6.32   o 
  15     6    16        479.97        479.77          7.15   o 
  16     6    16        358.65        361.76          6.29   o 
  17     6    16        105.28        107.96          4.45   o 
  18     6    16        250.62        258.08          6.03   o 
  19     6    16          0.78          1.11          4.03   o 
  20     6    16         60.91         64.24          4.16   o 
  21     6    16         69.62         70.27          5.39   o 
  22     6    16         86.46         83.80          6.16   o 
   1     7    16        568.87        563.57          6.43   o 
   2     7    16          7.72          8.00          1.86   o 
   3     7    16         82.59         84.36          2.14   o 
   4     7    16        243.01        245.28          3.52   o 
   5     7    16         49.20         50.37          1.96   o 
   6     7    16       1592.17       1608.97         16.69   o 
   7     7    16        920.80        914.48          9.75   o 
   8     7    16        340.14        329.75          4.09   o 
   9     7    16         35.16         36.30          1.77   o 
  10     7    16         10.08          9.88          1.90   o 
  11     7    16        636.40        634.78          9.33   o 
  12     7    16        147.80        149.59          3.03   o 
  13     7    16         30.16         31.17          2.40   o 
  14     7    16        473.63        473.60          7.90   o 
  15     7    16          7.47          9.28          2.97   o 
  16     7    16       1121.21       1140.83         16.91   o 
  17     7    16         32.61         35.46          3.53   o 
  18     7    16        747.19        751.35         13.09   o 
  19     7    16         83.68         79.19          4.75   o 
  20     7    16        138.98        134.50          6.73   o 
  21     7    16          1.13          1.83          5.17   o 
   0     8    16          6.30          8.69          2.93   o 
   1     8    16        456.71        454.29          5.17   o 
   2     8    16         94.39         96.89          2.19   o 
   3     8    16         40.61         43.42          1.92   o 
   4     8    16         18.87         18.63          1.86   o 
   5     8    16         40.38         43.18          1.96   o 
   6     8    16        272.34        269.38          3.59   o 
   7     8    16        486.97        490.57          5.60   o 
   8     8    16          0.03          0.45          2.03   o 
   9     8    16         15.57         15.62          2.06   o 
  10     8    16         41.12         39.76          2.22   o 
  11     8    16         53.26         56.47          2.50   o 
  12     8    16        204.21        206.23          3.67   o 
  13     8    16         68.69         69.12          2.73   o 
  14     8    16        302.55        307.98          4.97   o 
  15     8    16        126.67        124.64          3.50   o 
  16     8    16         12.31         11.19          2.96   o 
  17     8    16        151.02        155.62          4.50   o 
  19     8    16         14.30         14.44          4.25   o 
  20     8    16        104.72        106.45          5.70   o 
   1     9    16          7.40          8.87          2.00   o 
   2     9    16        129.83        124.63          2.43   o 
   3     9    16        314.65        315.15          3.79   o 
   4     9    16       1286.10       1303.86         13.92   o 
   5     9    16          1.07          0.42          2.43   o 
   6     9    16       1830.60       1833.98         21.38   o 
   7     9    16          0.24          0.43          2.20   o 
   8     9    16         87.72         83.56          2.42   o 
   9     9    16        191.34        187.81          3.87   o 
  10     9    16        213.36        217.49          3.47   o 
  11     9    16        180.33        177.39          3.33   o 
  12     9    16         17.68         17.16          2.34   o 
  13     9    16        104.24        108.71          3.14   o 
  14     9    16         23.52         23.07          2.83   o 
  15     9    16        115.57        128.44          4.46   o 
  16     9    16         82.39         80.08          3.76   o 
  17     9    16         17.17         18.14          3.30   o 
  19     9    16        351.02        347.16          8.95   o 
   0    10    16       3987.63       4009.73         60.27   o 
   1    10    16          9.96          9.35          2.24   o 
   2    10    16        738.96        740.44          8.65   o 
   4    10    16        269.79        267.57          4.27   o 
   5    10    16        234.67        240.52          3.86   o 
   6    10    16         59.78         63.16          2.27   o 
   7    10    16        104.78        106.12          2.62   o 
   8    10    16       1436.92       1432.19         16.21   o 
   9    10    16        341.33        348.59          5.13   o 
  10    10    16        618.72        618.08          7.70   o 
  11    10    16         31.04         33.52          2.50   o 
  12    10    16        154.07        159.23          3.40   o 
  13    10    16         10.64         12.77          2.74   o 
  14    10    16        104.04        107.45          4.02   o 
  15    10    16         12.80         13.23          3.07   o 
  16    10    16          0.42          0.95          3.06   o 
  17    10    16          9.56         12.52          3.87   o 
  18    10    16         10.11          7.52          3.79   o 
   1    11    16         65.50         68.00          2.29   o 
   2    11    16        273.36        276.50          3.89   o 
   3    11    16        356.20        350.37          4.49   o 
   4    11    16       1175.19       1167.15         12.22   o 
   5    11    16         35.97         37.55          2.14   o 
   6    11    16         17.07         17.25          2.17   o 
   7    11    16          7.05          5.79          2.13   o 
   8    11    16        199.74        203.65          3.47   o 
  10    11    16        252.47        251.10          3.97   o 
  11    11    16         11.69         11.46          2.66   o 
  12    11    16        429.38        436.61          7.59   o 
  13    11    16        199.68        207.78          4.49   o 
  14    11    16         15.77         15.38          3.09   o 
  16    11    16         17.67         16.74          3.46   o 
  17    11    16         11.01          8.24          3.40   o 
   0    12    16         45.70         48.84          3.14   o 
   1    12    16          1.17          2.64          2.10   o 
   2    12    16         25.12         24.34          2.26   o 
   3    12    16        164.44        163.81          2.93   o 
   4    12    16        242.80        242.53          3.40   o 
   5    12    16         40.16         40.47          2.30   o 
   6    12    16          1.13          1.49          2.30   o 
   7    12    16          0.02          0.54          2.29   o 
   8    12    16         21.25         21.43          2.76   o 
   9    12    16        242.37        239.64          4.76   o 
  10    12    16         38.43         38.87          2.72   o 
  11    12    16        216.81        220.60          4.07   o 
  12    12    16          0.04          0.86          2.99   o 
  13    12    16         79.44         78.97          3.42   o 
  14    12    16          8.70          7.04          2.92   o 
  15    12    16        124.38        123.69          3.73   o 
   1    13    16          2.38          2.51          2.82   o 
   2    13    16         78.27         78.62          3.17   o 
   3    13    16          8.64          8.37          2.84   o 
   4    13    16        761.53        751.55          9.50   o 
   5    13    16        438.56        425.36          5.76   o 
   6    13    16        209.66        212.35          3.96   o 
   7    13    16          4.28          4.02          2.47   o 
   8    13    16        536.04        537.21          7.10   o 
   9    13    16         81.97         83.51          3.17   o 
  10    13    16        109.74        108.57          3.19   o 
  11    13    16          5.69          2.86          2.80   o 
  12    13    16        200.62        201.20          4.20   o 
  13    13    16         15.75         16.07          3.33   o 
   0    14    16       1411.94       1400.58         24.31   o 
   2    14    16        368.78        363.08          4.52   o 
   3    14    16          6.97          7.54          2.22   o 
   4    14    16         32.64         34.04          2.29   o 
   5    14    16          0.29          0.22          2.44   o 
   6    14    16         30.58         28.22          2.62   o 
   7    14    16          1.41          0.83          2.46   o 
   8    14    16         86.52         85.55          2.79   o 
   9    14    16          9.35          8.66          2.56   o 
  10    14    16         83.20         83.46          2.94   o 
   1    15    16        106.09        104.77          3.02   o 
   2    15    16         22.22         22.74          2.29   o 
   3    15    16         19.06         20.93          2.49   o 
   4    15    16        138.53        136.03          2.76   o 
   5    15    16        156.49        151.37          3.06   o 
   1     1    17        698.17        686.29          7.13   o 
   2     1    17          1.82          2.51          1.37   o 
   3     1    17       6894.65       6861.23         71.92   o 
   4     1    17         90.15         89.77          1.69   o 
   5     1    17        471.29        476.41          5.06   o 
   6     1    17       1531.41       1511.57         15.45   o 
   7     1    17        628.54        616.77          7.06   o 
   8     1    17        151.81        148.89          2.34   o 
   9     1    17       1268.35       1253.63         14.26   o 
  10     1    17         86.32         85.69          1.96   o 
  11     1    17        334.70        330.53          4.22   o 
  12     1    17         38.35         36.68          1.66   o 
  13     1    17          7.32          7.21          1.82   o 
  14     1    17          1.87          1.73          2.07   o 
  15     1    17        184.20        185.80          3.93   o 
  16     1    17        681.07        666.60         10.32   o 
  17     1    17         10.34          9.20          2.72   o 
  18     1    17         28.52         30.13          2.77   o 
  19     1    17         30.72         29.79          3.44   o 
  20     1    17          4.59          5.09          4.63   o 
  21     1    17          8.02          8.62          4.72   o 
  22     1    17         85.96         83.54          7.86   o 
  23     1    17        316.15        295.26         17.49   o 
  24     1    17         51.44         42.56          7.08   o 
   0     2    17       8294.14       8321.05        115.22   o 
   1     2    17       3744.76       3731.37         37.15   o 
   2     2    17        557.92        559.13          5.76   o 
   3     2    17       1185.02       1225.00         12.46   o 
   4     2    17       2229.96       2228.66         21.88   o 
   5     2    17       2864.32       2881.69         27.87   o 
   6     2    17        693.32        693.46          7.18   o 
   7     2    17       2607.46       2608.09         30.42   o 
   8     2    17       1394.22       1388.86         14.99   o 
   9     2    17         17.55         17.35          1.50   o 
  10     2    17         47.17         44.98          1.69   o 
  11     2    17        211.04        210.93          3.12   o 
  12     2    17        429.16        419.79          5.32   o 
  13     2    17        536.03        535.95          6.95   o 
  14     2    17        218.73        213.58          3.66   o 
  15     2    17        204.63        200.21          3.82   o 
  16     2    17          1.60          0.34          2.84   o 
  17     2    17         91.69         89.35          3.06   o 
  18     2    17         78.16         74.42          3.16   o 
  19     2    17        105.37        102.30          5.07   o 
  20     2    17          2.36          5.25          4.39   o 
  21     2    17        102.88        101.70          7.72   o 
  22     2    17         60.67         62.80          9.20   o 
  23     2    17          0.83          1.73          6.75   o 
   1     3    17       2305.91       2297.18         22.93   o 
   2     3    17         30.27         33.76          1.60   o 
   3     3    17         24.03         26.26          1.49   o 
   4     3    17       3080.09       3064.54         30.12   o 
   5     3    17         61.24         62.05          1.52   o 
   6     3    17        196.44        199.30          2.76   o 
   7     3    17         69.35         68.14          1.70   o 
   8     3    17        287.63        284.64          3.59   o 
   9     3    17          7.96          9.26          1.36   o 
  10     3    17        104.71        104.10          1.97   o 
  11     3    17        109.66        110.45          2.19   o 
  12     3    17       1041.29       1025.60         12.19   o 
  13     3    17         45.20         46.49          2.00   o 
  14     3    17        435.48        429.83          6.26   o 
  15     3    17        335.60        332.78          5.73   o 
  16     3    17        465.75        461.77          7.62   o 
  17     3    17         45.50         47.89          2.86   o 
  18     3    17        223.59        218.63          7.09   o 
  19     3    17          6.94          7.57          3.90   o 
  21     3    17          2.87          7.49          5.85   o 
  22     3    17          0.00          3.20          5.97   o 
  23     3    17          1.84          8.30          7.56   o 
   0     4    17         45.06         44.13          2.24   o 
   1     4    17        329.95        334.56          3.64   o 
   2     4    17        304.91        303.47          3.49   o 
   3     4    17         29.42         30.90          1.54   o 
   4     4    17         36.98         36.05          1.83   o 
   5     4    17       1148.89       1134.40         14.32   o 
   6     4    17       2398.12       2437.37         25.43   o 
   7     4    17        923.55        911.67          9.73   o 
   8     4    17          2.43          3.46          1.59   o 
   9     4    17        235.01        235.48          3.17   o 
  10     4    17          6.42          6.43          1.50   o 
  11     4    17         52.00         54.81          1.87   o 
  12     4    17         85.58         81.48          2.04   o 
  13     4    17        152.89        149.82          3.59   o 
  14     4    17        107.95        103.24          2.86   o 
  15     4    17         44.85         47.11          2.52   o 
  16     4    17        206.87        202.27          5.20   o 
  17     4    17        282.07        271.33          6.10   o 
  18     4    17          2.99          3.58          3.22   o 
  19     4    17        120.79        116.66          4.37   o 
  20     4    17         57.58         59.16          4.32   o 
  21     4    17         26.85         28.85          4.35   o 
  22     4    17          1.54          4.39          7.19   o 
  23     4    17          3.65          0.48          6.96   o 
   1     5    17       2527.12       2497.49         38.48   o 
   2     5    17        905.86        907.00         11.86   o 
   3     5    17        191.12        191.51          3.00   o 
   4     5    17        226.87        224.75          3.24   o 
   5     5    17        114.43        114.45          2.16   o 
   6     5    17         20.72         22.12          1.59   o 
   7     5    17        322.81        331.52          4.16   o 
   8     5    17         31.80         34.04          1.69   o 
   9     5    17       1150.31       1136.83         12.23   o 
  10     5    17         15.06         13.14          1.69   o 
  11     5    17        956.65        957.71         11.25   o 
  12     5    17        666.43        653.44          8.22   o 
  13     5    17       2495.96       2471.61         30.16   o 
  14     5    17        174.44        170.07          3.70   o 
  15     5    17         57.18         53.87          2.79   o 
  16     5    17         68.72         70.33          3.24   o 
  17     5    17         10.81         11.18          2.89   o 
  18     5    17        700.14        703.10         12.06   o 
  19     5    17         44.69         39.14          3.94   o 
  20     5    17        200.66        197.08          5.49   o 
  21     5    17        127.49        130.08          6.02   o 
  22     5    17         76.11         71.05          7.05   o 
   0     6    17        531.59        540.42          8.95   o 
   1     6    17        504.99        506.88          5.89   o 
   2     6    17        666.96        666.10          7.52   o 
   3     6    17       2716.41       2733.41         28.83   o 
   4     6    17        175.09        172.42          2.69   o 
   5     6    17        355.50        357.69          4.30   o 
   6     6    17        123.82        128.97          2.34   o 
   7     6    17          6.07          6.03          1.70   o 
   8     6    17        756.87        755.08          8.32   o 
   9     6    17        771.18        773.64          8.82   o 
  10     6    17        306.17        308.90          4.16   o 
  11     6    17        117.62        120.44          2.60   o 
  12     6    17          3.32          1.96          2.10   o 
  13     6    17         78.31         81.06          3.37   o 
  14     6    17         67.23         64.88          2.70   o 
  15     6    17          1.02          2.07          2.53   o 
  16     6    17         18.73         19.66          3.06   o 
  17     6    17        177.72        175.55          4.55   o 
  18     6    17        134.17        133.73          4.95   o 
  19     6    17         28.60         31.95          4.07   o 
  20     6    17          1.16          2.79          4.35   o 
  21     6    17        105.58         92.25          5.95   o 
  22     6    17        183.23        174.34          6.50   o 
   1     7    17        338.54        345.76          4.36   o 
   2     7    17         47.27         50.80          2.02   o 
   3     7    17         37.07         42.11          1.93   o 
   4     7    17        484.43        475.62          5.52   o 
   5     7    17         11.22          9.60          1.96   o 
   6     7    17         29.64         31.02          1.90   o 
   7     7    17        749.55        750.21          8.22   o 
   8     7    17         55.68         60.69          2.00   o 
  10     7    17        171.03        173.06          3.30   o 
  11     7    17         26.92         28.31          2.06   o 
  12     7    17        182.52        184.96          3.56   o 
  13     7    17         39.41         43.44          2.67   o 
  14     7    17         13.84         17.15          2.72   o 
  15     7    17          0.65          1.25          2.82   o 
  16     7    17        179.82        181.51          4.57   o 
  17     7    17         23.00         21.14          3.20   o 
  18     7    17          1.38          1.10          3.40   o 
  19     7    17        115.18        116.27          6.25   o 
  20     7    17         35.96         39.49          5.72   o 
  21     7    17        228.61        223.42          6.70   o 
   0     8    17       2239.38       2277.98         34.58   o 
   1     8    17        845.03        841.71          9.19   o 
   2     8    17         59.38         60.60          2.07   o 
   3     8    17       1252.28       1250.83         12.61   o 
   4     8    17        970.58        980.02          9.92   o 
   5     8    17        657.96        658.67          7.22   o 
   6     8    17         21.76         22.98          1.97   o 
   7     8    17         84.61         85.98          2.44   o 
   8     8    17        949.55        943.96         12.18   o 
   9     8    17        998.14       1005.87         12.39   o 
  10     8    17        284.46        288.16          4.56   o 
  11     8    17         12.83         11.16          2.26   o 
  12     8    17        195.64        194.80          3.44   o 
  13     8    17        209.50        210.49          3.79   o 
  14     8    17         13.22         11.90          2.70   o 
  15     8    17         98.43        101.37          3.39   o 
  16     8    17         83.95         81.29          3.32   o 
  17     8    17        395.33        397.54          8.85   o 
  18     8    17          0.18          0.71          3.62   o 
  19     8    17         59.99         63.02          5.22   o 
  20     8    17         78.48         72.58          4.62   o 
   1     9    17       1127.19       1123.43         11.61   o 
   2     9    17        301.61        296.39          4.30   o 
   3     9    17       1200.74       1204.62         14.58   o 
   4     9    17        417.80        412.55          6.77   o 
   5     9    17        159.95        161.49          3.13   o 
   6     9    17        920.33        919.38         10.35   o 
   7     9    17        179.49        182.64          3.07   o 
   8     9    17          8.51          8.56          2.10   o 
   9     9    17        129.08        129.80          2.80   o 
  10     9    17        661.91        663.07          8.08   o 
  11     9    17        111.39        114.65          2.84   o 
  12     9    17         60.85         62.53          2.92   o 
  13     9    17        288.13        296.04          5.16   o 
  14     9    17         18.05         18.19          2.80   o 
  15     9    17          9.38          8.71          3.12   o 
  16     9    17         22.41         20.42          3.10   o 
  17     9    17         32.18         31.32          3.27   o 
  18     9    17         24.72         25.22          3.74   o 
  19     9    17         14.80         15.68          4.12   o 
   0    10    17        113.65        117.89          3.99   o 
   1    10    17         31.52         30.95          2.30   o 
   2    10    17        467.38        465.38          5.47   o 
   3    10    17         35.02         35.91          2.23   o 
   4    10    17         19.62         18.46          2.14   o 
   5    10    17         53.84         56.33          2.29   o 
   6    10    17         87.42         89.96          2.40   o 
   7    10    17        278.30        275.74          3.80   o 
   8    10    17         12.59         11.29          2.19   o 
   9    10    17         18.59         18.72          2.32   o 
  10    10    17         16.75         16.82          2.29   o 
  11    10    17        109.89        111.09          3.10   o 
  12    10    17         27.22         26.09          2.59   o 
  13    10    17         29.26         26.35          3.00   o 
  14    10    17        171.58        176.22          3.96   o 
  15    10    17         10.02         10.48          3.27   o 
  16    10    17         54.57         57.24          3.63   o 
  17    10    17          5.46          5.31          3.60   o 
  18    10    17         98.08         95.17          4.16   o 
   2    11    17          4.90          5.25          2.16   o 
   3    11    17         35.62         36.25          2.47   o 
   4    11    17          1.08          0.79          2.19   o 
   5    11    17          1.13          2.60          2.12   o 
   6    11    17        148.22        150.12          2.80   o 
   7    11    17         42.19         46.33          2.30   o 
   8    11    17          7.70          7.85          2.29   o 
   9    11    17        270.14        267.94          4.00   o 
  10    11    17         59.03         61.48          2.94   o 
  11    11    17        521.92        510.40          8.90   o 
  12    11    17        389.78        399.77          6.49   o 
  13    11    17        461.97        477.65          7.99   o 
  14    11    17        116.88        114.31          4.07   o 
  15    11    17         72.32         78.71          3.90   o 
  16    11    17        217.12        219.15          5.26   o 
   0    12    17         22.04         20.90          3.06   o 
   1    12    17         25.82         26.65          2.19   o 
   2    12    17         55.14         56.18          2.29   o 
   3    12    17          2.67          2.60          2.20   o 
   4    12    17        157.19        161.01          2.84   o 
   5    12    17        209.24        208.97          3.26   o 
   7    12    17        638.65        652.00          9.75   o 
   8    12    17          9.00          7.77          2.73   o 
   9    12    17         46.15         48.53          2.79   o 
  10    12    17         20.97         21.12          2.56   o 
  11    12    17          3.87          3.10          2.66   o 
  12    12    17         10.08         11.79          2.96   o 
  13    12    17          0.86          4.09          2.96   o 
  14    12    17        283.39        282.39          5.53   o 
  15    12    17        221.75        221.31          4.99   o 
   1    13    17         10.87         12.44          2.77   o 
   2    13    17        162.55        163.94          3.69   o 
   3    13    17         75.47         73.94          2.70   o 
   4    13    17         20.51         20.56          2.56   o 
   5    13    17         18.81         19.66          2.39   o 
   6    13    17         10.62         12.76          2.59   o 
   7    13    17        134.11        130.51          3.29   o 
   8    13    17        146.92        146.28          3.69   o 
   9    13    17          4.60          4.25          2.63   o 
  10    13    17        155.83        153.20          3.67   o 
  11    13    17         32.75         31.71          2.90   o 
  12    13    17         28.43         30.72          2.90   o 
   0    14    17          3.23          3.71          3.54   o 
   1    14    17          1.64          1.14          2.54   o 
   2    14    17        205.19        201.99          3.52   o 
   3    14    17          0.88          2.70          2.24   o 
   4    14    17         24.29         23.66          2.23   o 
   5    14    17        473.44        464.27          6.25   o 
   6    14    17        631.18        617.68          7.50   o 
   7    14    17         64.23         62.21          2.67   o 
   8    14    17          6.16          4.25          2.49   o 
   9    14    17         11.81         14.65          2.57   o 
   1    15    17        269.55        266.79          3.93   o 
   2    15    17         30.82         31.99          2.34   o 
   3    15    17        151.68        149.65          3.22   o 
   4    15    17        174.73        163.44          3.33   o 
   0     0    18          0.26          0.12          2.90   o 
   1     0    18       1584.45       1600.88         22.77   o 
   2     0    18       1034.97       1041.50         15.34   o 
   3     0    18        308.22        294.19          4.93   o 
   4     0    18        103.53        105.17          2.89   o 
   5     0    18         23.52         22.36          2.12   o 
   6     0    18        682.59        685.40         10.59   o 
   7     0    18         21.52         21.59          2.19   o 
   8     0    18       1277.68       1294.70         21.71   o 
   9     0    18       5427.68       5447.86         84.17   o 
  10     0    18       1052.34       1046.60         16.32   o 
  11     0    18        238.90        232.44          4.47   o 
  12     0    18       1871.33       1901.02         31.36   o 
  13     0    18         26.96         26.19          2.76   o 
  14     0    18        420.14        420.06          8.23   o 
  15     0    18       1193.25       1147.90         24.43   o 
  16     0    18        664.04        657.25         14.58   o 
  17     0    18        809.75        800.64         17.09   o 
  18     0    18         75.46         80.47          6.37   o 
  19     0    18        476.37        468.93         14.16   o 
  20     0    18       1102.37       1084.45         38.39   o 
  22     0    18        161.91        178.22         12.99   o 
  23     0    18         99.01         99.12          9.23   o 
   1     1    18         83.80         83.55          1.72   o 
   2     1    18        212.19        207.56          2.60   o 
   3     1    18        101.39        101.67          1.99   o 
   4     1    18          8.38          9.36          1.44   o 
   5     1    18        266.72        265.99          3.24   o 
   6     1    18        327.55        321.29          3.79   o 
   7     1    18         15.23         16.09          1.50   o 
   8     1    18        215.38        218.06          3.13   o 
   9     1    18        397.75        394.20          4.80   o 
  10     1    18        247.88        253.81          3.43   o 
  11     1    18        921.25        922.67         10.36   o 
  12     1    18        118.12        118.15          2.53   o 
  13     1    18        485.52        469.97          6.47   o 
  14     1    18        481.22        474.99          7.08   o 
  15     1    18        507.31        508.72          8.30   o 
  16     1    18        523.12        506.44          8.09   o 
  17     1    18         25.74         23.33          2.60   o 
  18     1    18        142.34        135.88          4.07   o 
  19     1    18         18.79         18.04          4.10   o 
  20     1    18         64.09         64.13          5.27   o 
  21     1    18         29.99         30.01          5.06   o 
  22     1    18         12.64         20.25          8.26   o 
  23     1    18         50.86         52.92          8.75   o 
   0     2    18       2859.07       2870.12         39.01   o 
   1     2    18          5.98          7.32          1.42   o 
   2     2    18        345.92        350.95          3.86   o 
   3     2    18       1559.00       1565.33         15.84   o 
   4     2    18       1275.20       1280.93         12.71   o 
   5     2    18        624.81        613.33          6.26   o 
   6     2    18        336.94        333.93          4.42   o 
   7     2    18        619.21        616.97          7.00   o 
   8     2    18         63.73         66.14          1.70   o 
   9     2    18       1421.88       1424.95         15.24   o 
  10     2    18        743.36        746.94          8.36   o 
  11     2    18        400.55        394.84          4.95   o 
  12     2    18          8.86          9.97          1.72   o 
  13     2    18        315.29        305.72          4.40   o 
  14     2    18         61.11         62.25          2.32   o 
  15     2    18          5.09          6.82          2.56   o 
  16     2    18         80.93         80.48          3.00   o 
  17     2    18        125.54        122.79          3.40   o 
  18     2    18          5.06          6.48          3.09   o 
  19     2    18          1.89          1.34          3.80   o 
  20     2    18        214.25        202.38          7.72   o 
  21     2    18         70.89         65.09          6.55   o 
  22     2    18         37.45         32.47          7.29   o 
   1     3    18       7910.15       7860.71         76.97   o 
   2     3    18        793.01        775.43          8.12   o 
   3     3    18        218.65        219.36          2.79   o 
   4     3    18        488.25        493.27          5.72   o 
   5     3    18        201.44        195.68          3.16   o 
   6     3    18       1059.34       1038.89         11.03   o 
   7     3    18       2143.61       2136.19         21.05   o 
   8     3    18       2759.81       2766.61         27.77   o 
   9     3    18         13.08         12.03          1.56   o 
  10     3    18        109.44        107.14          2.09   o 
  11     3    18        598.71        601.74          7.00   o 
  12     3    18        113.58        113.76          2.59   o 
  13     3    18        201.52        198.71          3.39   o 
  14     3    18         10.85         11.18          2.29   o 
  16     3    18        451.29        433.62          6.95   o 
  17     3    18        208.86        210.45          4.73   o 
  18     3    18        275.99        269.78          5.93   o 
  20     3    18        126.60        126.15          5.67   o 
  21     3    18        123.56        124.51          6.75   o 
  23     3    18          4.63          8.15          5.80   o 
   0     4    18        114.91        127.50          3.33   o 
   1     4    18       3856.94       3827.17         44.08   o 
   2     4    18         48.41         47.54          2.14   o 
   3     4    18       1101.02       1080.59         15.74   o 
   4     4    18       2332.79       2333.97         25.26   o 
   5     4    18        478.76        474.60          5.39   o 
   6     4    18       1564.47       1571.27         15.62   o 
   7     4    18       1311.13       1298.56         13.54   o 
   8     4    18        342.82        345.99          4.19   o 
   9     4    18          1.00          0.74          1.62   o 
  10     4    18        890.67        890.09         10.09   o 
  11     4    18         10.08         10.20          1.72   o 
  12     4    18        402.94        395.00          5.05   o 
  13     4    18          0.03          0.62          2.12   o 
  14     4    18         97.51         99.47          2.84   o 
  15     4    18       1388.24       1366.77         20.45   o 
  16     4    18        273.51        276.04          6.19   o 
  17     4    18          2.05          1.62          2.83   o 
  18     4    18        127.76        124.98          4.49   o 
  19     4    18          1.04          2.64          3.64   o 
  20     4    18        281.79        275.07          7.08   o 
  21     4    18          6.19          3.89          4.99   o 
  22     4    18        485.22        499.10         29.66   o 
  23     4    18         10.13         10.07          6.63   o 
   1     5    18          7.20          8.60          1.89   o 
   2     5    18         14.22         13.78          1.82   o 
   3     5    18       1563.15       1534.74         16.08   o 
   4     5    18       1213.89       1219.90         12.96   o 
   5     5    18        355.44        359.76          4.49   o 
   6     5    18         18.42         20.42          1.59   o 
   7     5    18          0.09          1.13          1.69   o 
   8     5    18         51.10         54.96          1.84   o 
   9     5    18         11.63         11.08          1.64   o 
  10     5    18        186.10        183.40          2.94   o 
  11     5    18         75.36         74.72          2.24   o 
  12     5    18        410.53        405.23          5.63   o 
  13     5    18         66.82         65.63          2.49   o 
  14     5    18         12.17         11.81          2.52   o 
  15     5    18         95.46         93.89          2.82   o 
  16     5    18          2.16          3.00          2.49   o 
  17     5    18         50.15         49.93          3.70   o 
  18     5    18         89.51         84.17          4.39   o 
  19     5    18         41.49         44.66          4.42   o 
  20     5    18        123.15        121.13          5.32   o 
  21     5    18        272.86        269.63          8.16   o 
  22     5    18         24.70         24.21          5.77   o 
   0     6    18        826.34        839.05         12.81   o 
   1     6    18        525.26        522.42          6.05   o 
   2     6    18        218.96        218.35          3.14   o 
   3     6    18          5.58          5.91          1.84   o 
   4     6    18       1336.13       1336.90         14.21   o 
   5     6    18         33.23         33.67          1.82   o 
   6     6    18          0.64          0.66          1.73   o 
   7     6    18        117.20        117.38          2.24   o 
   8     6    18        949.60        946.32         10.32   o 
   9     6    18        837.68        832.91          9.65   o 
  10     6    18       1200.38       1191.39         13.79   o 
  11     6    18        217.25        216.01          3.87   o 
  12     6    18        398.41        399.44          5.80   o 
  13     6    18         64.16         63.03          2.47   o 
  14     6    18         39.24         40.96          2.72   o 
  15     6    18       1187.89       1206.37         17.72   o 
  16     6    18         67.54         67.06          3.07   o 
  17     6    18        296.41        297.93          5.90   o 
  18     6    18          2.49          6.08          3.33   o 
  19     6    18        162.81        174.38          6.22   o 
  20     6    18          0.32          1.69          4.56   o 
  21     6    18          8.61          9.91          4.65   o 
   1     7    18        260.07        261.26          3.63   o 
   2     7    18        198.04        196.36          2.92   o 
   3     7    18        670.41        667.43          7.18   o 
   4     7    18        836.82        849.27          9.12   o 
   5     7    18        113.80        116.95          2.40   o 
   6     7    18       1825.47       1804.24         19.02   o 
   7     7    18         16.59         16.20          1.92   o 
   8     7    18        912.65        909.09         10.13   o 
   9     7    18        121.20        117.19          2.73   o 
  10     7    18          8.12          7.86          1.97   o 
  11     7    18       1083.06       1083.64         14.04   o 
  12     7    18         20.48         20.91          2.26   o 
  13     7    18        876.22        885.41         12.21   o 
  14     7    18        143.08        147.66          4.09   o 
  15     7    18        287.62        284.12          5.26   o 
  16     7    18         23.47         23.74          2.92   o 
  17     7    18         76.39         77.40          4.10   o 
  18     7    18        199.10        202.71          5.65   o 
  19     7    18         19.66         16.45          5.26   o 
  20     7    18        225.55        222.81          6.63   o 
  21     7    18         14.44         17.28          4.30   o 
   0     8    18        134.66        136.53          3.77   o 
   1     8    18         19.90         18.52          2.02   o 
   2     8    18        354.21        350.97          4.33   o 
   3     8    18        254.49        259.68          3.47   o 
   4     8    18         67.66         71.57          2.13   o 
   5     8    18         58.29         61.30          2.16   o 
   6     8    18         84.53         91.58          2.66   o 
   7     8    18          8.42          9.69          2.49   o 
   8     8    18         66.99         67.69          2.37   o 
   9     8    18        349.12        357.45          5.13   o 
  10     8    18        169.20        170.43          3.19   o 
  11     8    18         28.24         27.06          2.23   o 
  12     8    18        208.47        209.54          3.63   o 
  13     8    18         19.71         21.86          2.52   o 
  14     8    18         94.35         96.38          3.06   o 
  15     8    18          5.23          7.38          2.86   o 
  16     8    18         54.43         58.51          3.12   o 
  17     8    18        179.21        185.93          5.17   o 
  19     8    18         43.81         45.46          4.26   o 
  20     8    18         25.92         23.16          4.27   o 
   1     9    18        553.44        557.10          7.98   o 
   2     9    18         99.58         97.33          3.19   o 
   3     9    18        264.54        268.14          4.52   o 
   4     9    18        286.68        283.27          4.07   o 
   5     9    18        355.44        355.44          4.60   o 
   6     9    18        105.02        107.52          2.64   o 
   7     9    18        180.82        187.26          3.20   o 
   8     9    18         16.48         18.21          2.17   o 
   9     9    18          1.14          2.20          2.24   o 
  10     9    18        390.32        394.65          5.40   o 
  11     9    18        623.05        634.08          8.12   o 
  12     9    18        124.81        127.03          3.09   o 
  13     9    18         88.71         90.93          2.96   o 
  14     9    18         56.18         55.26          3.00   o 
  15     9    18         26.12         24.42          3.22   o 
  16     9    18         21.85         23.78          3.16   o 
  17     9    18         54.93         57.76          3.42   o 
  18     9    18         14.11         13.02          3.87   o 
  19     9    18          0.17          6.14          4.20   o 
   0    10    18         44.50         47.23          3.87   o 
   1    10    18        858.10        867.69          9.45   o 
   2    10    18         66.44         63.96          2.29   o 
   3    10    18       1096.00       1115.58         11.99   o 
   4    10    18        153.93        150.35          2.89   o 
   5    10    18        205.79        207.73          3.20   o 
   6    10    18         65.47         64.76          2.29   o 
   7    10    18         18.67         20.41          2.09   o 
   8    10    18         96.88        103.07          2.70   o 
   9    10    18        229.84        225.70          4.06   o 
  10    10    18        688.06        691.24          8.76   o 
  11    10    18          7.34          7.86          2.46   o 
  12    10    18        464.94        468.00          7.79   o 
  13    10    18         43.70         45.90          2.89   o 
  14    10    18         27.07         31.66          3.03   o 
  15    10    18        334.77        341.79          8.06   o 
  16    10    18         10.16          9.39          3.49   o 
  17    10    18         11.65         11.95          3.53   o 
   1    11    18        261.24        264.62          3.86   o 
   2    11    18          7.99          8.18          2.16   o 
   3    11    18         31.78         32.67          2.43   o 
   4    11    18          3.82          5.70          2.27   o 
   5    11    18         61.20         67.31          2.40   o 
   6    11    18        130.40        132.05          2.69   o 
   7    11    18         29.97         31.09          2.30   o 
   8    11    18         93.15         94.84          2.69   o 
   9    11    18         38.43         37.90          2.49   o 
  10    11    18         38.91         36.23          2.69   o 
  11    11    18         46.84         48.33          2.86   o 
  12    11    18         15.94         13.19          2.92   o 
  13    11    18        213.69        217.49          5.73   o 
  14    11    18         98.25        100.05          3.60   o 
  15    11    18          1.80          0.75          3.23   o 
  16    11    18        241.45        236.32          5.00   o 
   0    12    18         44.39         48.68          3.19   o 
   2    12    18          2.69          3.46          2.17   o 
   3    12    18         23.30         19.70          2.26   o 
   4    12    18        139.58        133.53          2.77   o 
   5    12    18         22.49         22.32          2.26   o 
   6    12    18          2.29          3.82          2.63   o 
   7    12    18        168.14        170.46          4.13   o 
   8    12    18          7.11          8.55          2.47   o 
   9    12    18        238.21        236.59          4.37   o 
  11    12    18         85.11         88.83          3.12   o 
  12    12    18         13.13         13.44          2.84   o 
  13    12    18          8.07          5.19          2.96   o 
  14    12    18         13.83         14.48          2.90   o 
   1    13    18        737.81        739.24          8.59   o 
   2    13    18        174.31        170.95          3.39   o 
   3    13    18         23.12         20.51          2.62   o 
   4    13    18        180.37        179.99          3.34   o 
   5    13    18          6.37          7.83          2.39   o 
   6    13    18         66.52         73.14          2.89   o 
   7    13    18         25.00         23.72          2.70   o 
   8    13    18         43.64         47.57          2.70   o 
   9    13    18          6.99          3.92          2.64   o 
  10    13    18         16.48         18.60          2.74   o 
  11    13    18        182.33        182.36          3.76   o 
   0    14    18        170.63        170.78          4.32   o 
   1    14    18         96.18         97.47          3.14   o 
   2    14    18        254.22        255.23          4.00   o 
   3    14    18         13.36         11.97          2.40   o 
   4    14    18         13.02         13.45          2.29   o 
   5    14    18         31.99         29.70          2.56   o 
   6    14    18         41.86         43.42          2.62   o 
   7    14    18        375.90        361.69          5.12   o 
   8    14    18          9.51          8.53          2.49   o 
   9    14    18          4.25          2.50          2.54   o 
   1    15    18        225.91        220.16          3.80   o 
   2    15    18         19.44         17.18          2.37   o 
   1     1    19       6260.52       6208.51         61.99   o 
   2     1    19        339.23        339.94          3.76   o 
   3     1    19       2388.23       2332.14         24.11   o 
   4     1    19        409.70        420.98          4.70   o 
   5     1    19       1334.97       1308.28         16.32   o 
   6     1    19       8957.47       8948.05        115.00   o 
   7     1    19        545.44        545.70          6.30   o 
   8     1    19        261.27        264.22          3.24   o 
   9     1    19         35.61         38.79          1.57   o 
  10     1    19          1.03          1.62          1.53   o 
  12     1    19         74.33         75.51          2.06   o 
  13     1    19        640.58        642.36          8.30   o 
  14     1    19        285.97        281.57          4.77   o 
  15     1    19         40.59         41.75          2.77   o 
  16     1    19        501.28        490.12          7.56   o 
  17     1    19        206.32        198.85          4.16   o 
  18     1    19        149.26        148.57          5.77   o 
  19     1    19          0.51          1.84          3.76   o 
  20     1    19        432.69        422.79         12.74   o 
  21     1    19         40.71         43.44          5.63   o 
  22     1    19         17.59         19.41          5.70   o 
  23     1    19         36.06         30.96          5.50   o 
   0     2    19          0.50          1.12          2.10   o 
   1     2    19        281.36        286.52          3.27   o 
   2     2    19        339.71        331.98          3.70   o 
   3     2    19       2837.04       2851.10         28.24   o 
   4     2    19       1753.75       1762.75         20.91   o 
   5     2    19       1022.23       1018.84         14.45   o 
   6     2    19         12.59         10.35          1.57   o 
   7     2    19       1568.93       1543.21         15.82   o 
   8     2    19        584.50        578.04          6.16   o 
   9     2    19         73.29         73.15          1.83   o 
  10     2    19       3788.22       3825.44         40.21   o 
  11     2    19        184.77        180.93          2.96   o 
  12     2    19         33.70         35.40          1.93   o 
  13     2    19        376.17        375.96          5.32   o 
  14     2    19        377.99        377.83          6.13   o 
  15     2    19         64.37         62.49          2.79   o 
  16     2    19          7.97          8.53          2.64   o 
  17     2    19         37.19         34.88          3.17   o 
  18     2    19         10.06          9.32          3.03   o 
  19     2    19         78.11         76.41          4.13   o 
  20     2    19        445.97        433.96          9.86   o 
  22     2    19        255.84        251.73          9.91   o 
  23     2    19        214.02        198.76          8.88   o 
   1     3    19         20.13         18.93          1.74   o 
   2     3    19        179.67        180.52          3.06   o 
   3     3    19         62.17         60.10          2.39   o 
   4     3    19        442.36        443.86          5.49   o 
   5     3    19        566.63        577.12          6.25   o 
   6     3    19        498.17        495.86          5.36   o 
   7     3    19        230.76        225.26          2.79   o 
   8     3    19          8.28          7.40          1.50   o 
   9     3    19        111.74        108.16          2.04   o 
  10     3    19        337.41        330.91          4.04   o 
  11     3    19        215.67        218.00          3.16   o 
  12     3    19        392.68        390.13          5.13   o 
  14     3    19         31.33         31.39          2.50   o 
  15     3    19         79.91         76.02          2.87   o 
  16     3    19        244.86        236.11          4.99   o 
  17     3    19         32.17         34.29          3.02   o 
  18     3    19        186.20        181.28          4.99   o 
  19     3    19          2.57          4.10          3.59   o 
  20     3    19          0.86          0.02          4.20   o 
  21     3    19          2.13          5.68          6.22   o 
  22     3    19          0.22          4.10          6.05   o 
  23     3    19         15.72         10.54          5.85   o 
   0     4    19          5.93          6.23          2.83   o 
   1     4    19       1090.82       1088.48         13.59   o 
   2     4    19       1477.68       1489.78         17.72   o 
   3     4    19       1091.10       1100.10         11.99   o 
   4     4    19       2429.96       2441.51         25.37   o 
   5     4    19         23.22         22.01          1.62   o 
   6     4    19         15.11         14.55          1.60   o 
   7     4    19         28.37         26.70          1.63   o 
   8     4    19        136.67        142.22          2.34   o 
   9     4    19         80.84         82.14          2.02   o 
  10     4    19       2478.42       2500.33         26.03   o 
  11     4    19        348.75        350.90          4.49   o 
  13     4    19        138.59        141.65          3.03   o 
  14     4    19        206.81        207.55          4.15   o 
  15     4    19        300.21        304.22          5.39   o 
  16     4    19         93.80         92.69          3.23   o 
  17     4    19         10.96         11.99          2.93   o 
  18     4    19          9.37          6.06          3.60   o 
  19     4    19         15.95         17.31          3.80   o 
  20     4    19          1.96          1.55          4.04   o 
  22     4    19          4.35          1.43          6.17   o 
   1     5    19        779.70        774.99          8.23   o 
   2     5    19         50.74         48.69          1.84   o 
   3     5    19         10.05          9.27          1.74   o 
   4     5    19       1159.82       1161.58         12.01   o 
   5     5    19        463.59        465.18          5.36   o 
   6     5    19       3594.16       3555.20         35.60   o 
   7     5    19        211.86        210.80          3.03   o 
   8     5    19       1505.13       1501.84         15.94   o 
   9     5    19        231.57        234.84          3.22   o 
  10     5    19       1828.45       1823.52         19.64   o 
  11     5    19        385.78        383.35          5.39   o 
  12     5    19        435.57        434.50          6.06   o 
  13     5    19        512.20        504.94          7.72   o 
  14     5    19         11.54         14.07          2.33   o 
  15     5    19         90.72         89.74          3.06   o 
  16     5    19        649.99        652.98         11.83   o 
  17     5    19          3.60          6.09          3.24   o 
  18     5    19        387.16        385.88          7.42   o 
  19     5    19         97.29        101.11          5.45   o 
  20     5    19        142.16        143.40          5.30   o 
  21     5    19         39.24         38.73          5.22   o 
  22     5    19         14.67         15.60          4.80   o 
   0     6    19       2446.37       2417.91         35.25   o 
   1     6    19         19.67         19.71          1.89   o 
   2     6    19         57.04         59.86          1.96   o 
   3     6    19        794.89        786.76          8.66   o 
   4     6    19        101.39        101.37          2.30   o 
   5     6    19       2018.10       2020.34         20.80   o 
   6     6    19        422.00        422.66          5.03   o 
   7     6    19         13.07         14.16          1.79   o 
   8     6    19        263.73        265.48          3.49   o 
   9     6    19        516.10        519.87          5.80   o 
  10     6    19        244.49        242.46          3.90   o 
  11     6    19         61.93         63.82          2.36   o 
  12     6    19        571.22        570.25          7.55   o 
  13     6    19          2.41          1.88          2.36   o 
  14     6    19        478.29        488.82          7.82   o 
  15     6    19         18.49         20.30          2.73   o 
  16     6    19         23.64         22.50          2.74   o 
  18     6    19         59.43         60.89          3.43   o 
  19     6    19         30.92         33.52          4.47   o 
  20     6    19        190.06        183.73          6.67   o 
   1     7    19         96.85         99.05          2.36   o 
   3     7    19        110.27        110.76          2.36   o 
   4     7    19          7.80          8.72          1.94   o 
   5     7    19        187.69        185.62          2.83   o 
   6     7    19        335.48        332.88          4.42   o 
   7     7    19        523.74        525.90          6.22   o 
   8     7    19          0.92          1.37          2.07   o 
   9     7    19       1029.92       1020.70         12.26   o 
  10     7    19         39.65         42.29          2.44   o 
  11     7    19         45.25         47.99          2.43   o 
  12     7    19        586.69        597.31          7.72   o 
  13     7    19        329.09        330.55          5.39   o 
  14     7    19         13.79         14.10          2.80   o 
  15     7    19         78.55         76.08          3.02   o 
  16     7    19         30.77         33.83          2.90   o 
  17     7    19          1.73          2.31          3.03   o 
  18     7    19         22.61         24.47          3.97   o 
  19     7    19        212.60        212.08          6.19   o 
  20     7    19         21.98         22.06          4.92   o 
   0     8    19       1824.16       1820.14         27.00   o 
   1     8    19         11.56         12.71          2.03   o 
   2     8    19        319.20        321.96          4.04   o 
   3     8    19         75.75         77.48          2.32   o 
   4     8    19        611.71        619.45          6.69   o 
   5     8    19        181.11        187.25          3.63   o 
   6     8    19         34.27         34.08          2.42   o 
   7     8    19         35.47         34.64          2.19   o 
   8     8    19        800.90        805.82          9.53   o 
   9     8    19          6.28          7.45          2.10   o 
  10     8    19        777.17        783.55          9.48   o 
  11     8    19        281.01        289.77          4.35   o 
  12     8    19         69.67         71.18          2.59   o 
  13     8    19        370.53        372.18          5.76   o 
  14     8    19        274.45        282.10          5.20   o 
  15     8    19          9.42          8.90          3.02   o 
  16     8    19         30.04         29.07          3.33   o 
  17     8    19        267.74        279.03          6.07   o 
  18     8    19         77.41         75.15          3.94   o 
  19     8    19         41.19         39.78          4.45   o 
   1     9    19        427.14        425.51          5.53   o 
   2     9    19          2.48          1.55          2.37   o 
   3     9    19          0.08          0.35          2.22   o 
   4     9    19        386.59        382.06          4.97   o 
   5     9    19        148.16        151.76          3.02   o 
   6     9    19       1135.81       1133.72         12.68   o 
   7     9    19        603.29        616.84          7.12   o 
   8     9    19        600.22        604.93          7.15   o 
  10     9    19         79.23         82.52          2.59   o 
  11     9    19          2.47          4.33          2.37   o 
  12     9    19          6.24          6.49          2.34   o 
  13     9    19         11.89         13.22          2.59   o 
  14     9    19         91.00         95.20          3.54   o 
  15     9    19         62.26         67.81          3.77   o 
  16     9    19        236.00        247.16          5.89   o 
  17     9    19         22.29         25.11          3.49   o 
  18     9    19         91.59         94.02          4.57   o 
   0    10    19          3.61          1.22          3.17   o 
   1    10    19         23.90         23.31          2.23   o 
   2    10    19         74.12         74.11          2.43   o 
   3    10    19         73.57         76.63          2.47   o 
   4    10    19          7.29          7.84          2.22   o 
   5    10    19         34.00         35.54          2.27   o 
   6    10    19         58.78         60.60          2.36   o 
   7    10    19          3.23          1.26          2.14   o 
   8    10    19         72.41         77.60          2.54   o 
   9    10    19        178.56        177.02          3.39   o 
  10    10    19          3.00          3.01          2.37   o 
  11    10    19        312.02        311.63          4.55   o 
  12    10    19         79.78         78.77          3.34   o 
  13    10    19         24.55         23.70          2.84   o 
  14    10    19          0.71          1.26          3.22   o 
  15    10    19          0.05          1.34          3.57   o 
  16    10    19         76.45         81.47          3.87   o 
  17    10    19         52.27         56.29          3.39   o 
   1    11    19          3.40          4.78          2.19   o 
   2    11    19         19.09         20.46          2.27   o 
   3    11    19         34.24         37.28          2.40   o 
   4    11    19          0.80          2.37          2.23   o 
   5    11    19          6.55          7.41          2.29   o 
   6    11    19        971.48        962.10         10.35   o 
   7    11    19         40.91         42.36          2.36   o 
   8    11    19        176.44        173.74          3.27   o 
   9    11    19        209.56        207.02          4.22   o 
  11    11    19         81.03         84.93          3.02   o 
  12    11    19        306.63        312.94          5.52   o 
  13    11    19        315.31        321.65          7.25   o 
  14    11    19         30.88         26.70          3.00   o 
  15    11    19         31.24         33.54          3.14   o 
   0    12    19          6.44          4.13          3.19   o 
   1    12    19         14.09         13.43          2.27   o 
   2    12    19        143.97        145.13          2.93   o 
   3    12    19        276.91        276.34          3.87   o 
   4    12    19        231.64        233.92          4.37   o 
   5    12    19        112.18        111.32          3.26   o 
   6    12    19         12.27         12.24          2.66   o 
   7    12    19         88.24         90.15          2.87   o 
   8    12    19        185.13        184.50          3.67   o 
   9    12    19        112.33        116.03          3.07   o 
  10    12    19        428.50        424.81          6.43   o 
  11    12    19          8.99          8.60          2.67   o 
  12    12    19        191.47        186.72          4.83   o 
  13    12    19        260.67        257.36          5.23   o 
  14    12    19         90.83         89.26          3.69   o 
   1    13    19        291.56        287.21          4.26   o 
   2    13    19          9.01          6.34          2.54   o 
   3    13    19        160.44        159.00          3.47   o 
   4    13    19        170.02        172.76          3.37   o 
   5    13    19         27.49         26.94          2.39   o 
   6    13    19         87.28         90.51          2.89   o 
   7    13    19        149.53        146.50          3.22   o 
   8    13    19          2.26          2.59          2.46   o 
   9    13    19        190.18        184.99          4.02   o 
  10    13    19          7.36          6.98          2.67   o 
  11    13    19          0.15          1.87          2.70   o 
   0    14    19         51.34         50.25          3.49   o 
   1    14    19        207.27        199.25          3.37   o 
   2    14    19        278.37        273.23          4.00   o 
   3    14    19          6.22          7.48          2.52   o 
   4    14    19        411.14        405.34          5.57   o 
   5    14    19         79.03         77.56          2.74   o 
   6    14    19         63.45         61.62          2.63   o 
   8    14    19         60.42         60.79          2.77   o 
   0     0    20      11674.69      11841.09        251.30   o 
   1     0    20         84.42         81.11          2.64   o 
   2     0    20        293.88        302.77          5.09   o 
   3     0    20       6944.42       6839.21        117.63   o 
   4     0    20       3096.87       3114.34         64.49   o 
   5     0    20       5034.62       5081.81         90.95   o 
   6     0    20        549.04        556.79          9.28   o 
   7     0    20        279.38        288.45          5.12   o 
   8     0    20        752.35        739.07         11.79   o 
   9     0    20       1368.88       1388.92         22.61   o 
  10     0    20        862.62        863.61         13.95   o 
  11     0    20        612.99        600.76          9.63   o 
  12     0    20          2.82          3.08          2.53   o 
  13     0    20        578.39        558.61         10.99   o 
  14     0    20         77.74         71.26          3.96   o 
  15     0    20        747.44        744.41         15.21   o 
  16     0    20        790.41        776.89         17.61   o 
  17     0    20        210.81        204.77          6.60   o 
  18     0    20        253.27        236.79          7.66   o 
  19     0    20         96.69         84.60          6.25   o 
  20     0    20          0.99          1.37          6.86   o 
  21     0    20         84.30         94.04         10.99   o 
  22     0    20         63.11         64.27          8.40   o 
  23     0    20         80.11         67.75          8.80   o 
   1     1    20       2764.55       2784.11         27.80   o 
   2     1    20         17.25         20.65          1.56   o 
   3     1    20        210.60        219.34          3.47   o 
   4     1    20         69.85         70.09          2.33   o 
   5     1    20          1.07          2.71          1.76   o 
   6     1    20       1412.26       1437.56         15.29   o 
   7     1    20       1091.84       1095.89         11.65   o 
   8     1    20        228.07        224.94          2.87   o 
   9     1    20        773.38        766.80          8.35   o 
  10     1    20        493.61        487.41          5.75   o 
  11     1    20        709.84        694.64          7.80   o 
  12     1    20         18.84         18.74          1.84   o 
  13     1    20        127.11        128.97          2.82   o 
  14     1    20         53.03         52.71          2.50   o 
  16     1    20        136.94        137.53          3.53   o 
  17     1    20        165.27        160.43          4.95   o 
  18     1    20         18.92         18.34          3.09   o 
  20     1    20         84.46         84.34          5.09   o 
  21     1    20        145.57        134.31          7.65   o 
  22     1    20         11.66         11.06          6.32   o 
  23     1    20         15.66         18.77          5.72   o 
   0     2    20       3346.22       3324.48         49.45   o 
   1     2    20         82.62         80.51          2.14   o 
   2     2    20         32.04         33.64          2.17   o 
   3     2    20        513.92        508.09          7.33   o 
   4     2    20       1857.88       1851.82         20.85   o 
   5     2    20         88.29         87.92          1.97   o 
   6     2    20        176.17        179.13          2.59   o 
   7     2    20        110.49        110.35          2.00   o 
   8     2    20         11.44         11.05          1.50   o 
   9     2    20        682.61        681.15          7.60   o 
  10     2    20        104.29        107.66          2.14   o 
  11     2    20         28.41         28.32          1.74   o 
  12     2    20        234.93        232.11          3.56   o 
  13     2    20         67.59         68.36          2.36   o 
  14     2    20         77.12         74.46          2.54   o 
  15     2    20         16.93         17.78          2.46   o 
  16     2    20          7.44          7.83          2.93   o 
  17     2    20          5.13          4.67          3.59   o 
  18     2    20         18.63         16.32          3.09   o 
  19     2    20         40.30         39.71          3.74   o 
  20     2    20        197.24        200.77          8.05   o 
  21     2    20        162.91        158.30         15.18   o 
  22     2    20         44.21         44.80          5.97   o 
  23     2    20          9.74          4.39          5.53   o 
   1     3    20       5193.36       5200.66         73.52   o 
   2     3    20       1070.14       1074.49         12.92   o 
   3     3    20          8.66          9.48          1.79   o 
   4     3    20       1465.29       1467.89         15.31   o 
   5     3    20        164.38        169.27          2.44   o 
   6     3    20       1215.30       1204.43         12.08   o 
   7     3    20        139.14        142.13          2.24   o 
   8     3    20        203.52        204.38          2.82   o 
   9     3    20         17.54         16.71          1.63   o 
  10     3    20        529.78        534.12          5.92   o 
  11     3    20       2069.93       2061.75         22.33   o 
  12     3    20         26.05         28.56          1.90   o 
  13     3    20        365.26        363.57          5.69   o 
  14     3    20        162.02        159.87          3.47   o 
  15     3    20        269.57        266.43          5.25   o 
  16     3    20        122.33        128.02          4.80   o 
  17     3    20         25.99         24.92          3.16   o 
  18     3    20          9.15          5.50          3.50   o 
  19     3    20         18.60         22.25          3.47   o 
  20     3    20        121.39        117.87          4.96   o 
  21     3    20        201.34        199.11          9.13   o 
  22     3    20         11.31         12.77          5.83   o 
   0     4    20        665.30        669.95         11.16   o 
   1     4    20        271.53        274.17          3.63   o 
   2     4    20         12.89         13.98          1.72   o 
   3     4    20        726.22        718.28          7.88   o 
   4     4    20        317.92        322.19          3.94   o 
   5     4    20       1837.77       1848.22         19.05   o 
   6     4    20       1182.52       1166.66         11.96   o 
   7     4    20        391.29        383.45          4.46   o 
   8     4    20        606.46        615.88          6.52   o 
   9     4    20         36.34         39.85          1.79   o 
  11     4    20         66.57         63.78          2.02   o 
  13     4    20          5.90          6.68          2.34   o 
  14     4    20          5.83          6.98          2.32   o 
  15     4    20        565.85        558.91          8.30   o 
  16     4    20         12.05         13.61          3.00   o 
  17     4    20         34.60         33.37          3.24   o 
  19     4    20        346.17        337.32          7.85   o 
  20     4    20         85.40         91.95          4.65   o 
  21     4    20         20.44         11.09          4.62   o 
  22     4    20        275.31        259.32          9.68   o 
   1     5    20         20.24         20.09          1.83   o 
   2     5    20         29.48         30.60          1.87   o 
   3     5    20         59.73         63.61          1.97   o 
   4     5    20        162.83        164.88          2.52   o 
   5     5    20         75.45         77.56          1.97   o 
   6     5    20        782.99        786.71          8.06   o 
   7     5    20         16.88         17.53          1.77   o 
   8     5    20        196.25        193.11          3.13   o 
   9     5    20        201.85        196.05          2.93   o 
  10     5    20        794.25        785.61          9.15   o 
  11     5    20        390.23        391.92          5.67   o 
  12     5    20        270.84        269.71          4.35   o 
  13     5    20        170.16        166.43          3.26   o 
  14     5    20         32.86         34.01          2.77   o 
  15     5    20         20.13         17.69          2.59   o 
  16     5    20         86.74         89.30          3.22   o 
  17     5    20        133.86        141.08          4.62   o 
  18     5    20        192.82        190.62          5.16   o 
  20     5    20         54.97         56.32          4.93   o 
   0     6    20        231.10        239.69          4.70   o 
   1     6    20       1342.90       1344.68         13.74   o 
   2     6    20         12.68         12.21          1.82   o 
   3     6    20       1394.53       1395.70         14.35   o 
   4     6    20         86.28         87.99          2.20   o 
   5     6    20       1156.25       1151.32         12.16   o 
   6     6    20          0.45          0.76          1.89   o 
   7     6    20        460.85        453.01          5.10   o 
   8     6    20        378.84        379.40          4.46   o 
   9     6    20        293.01        288.58          4.32   o 
  10     6    20        446.97        446.21          5.97   o 
  11     6    20        111.03        114.62          2.72   o 
  12     6    20        134.94        133.86          3.14   o 
  13     6    20          0.34          0.47          2.39   o 
  14     6    20         91.74         90.04          2.99   o 
  15     6    20       1146.43       1161.73         16.39   o 
  16     6    20         54.91         52.26          3.23   o 
  17     6    20          6.84          6.40          3.23   o 
  18     6    20         10.98         11.21          3.39   o 
  19     6    20        214.44        222.60          7.76   o 
  20     6    20         50.57         53.77          5.89   o 
   1     7    20       3743.18       3723.68         37.82   o 
   2     7    20        149.18        147.26          2.63   o 
   3     7    20        961.24        963.55         10.31   o 
   4     7    20         26.11         27.26          2.00   o 
   5     7    20         99.19        100.65          2.29   o 
   6     7    20         16.53         16.83          1.89   o 
   7     7    20        364.85        365.95          5.36   o 
   8     7    20         32.01         32.60          2.23   o 
   9     7    20        360.70        361.28          5.09   o 
  10     7    20        324.54        325.09          4.69   o 
  11     7    20       1004.70       1016.67         12.22   o 
  12     7    20        576.88        577.42          7.46   o 
  13     7    20          0.45          0.73          2.53   o 
  14     7    20         39.57         45.48          3.39   o 
  15     7    20        574.76        580.62          8.95   o 
  16     7    20        189.08        184.53          4.17   o 
  17     7    20         24.78         25.50          3.46   o 
  19     7    20         42.69         47.51          4.30   o 
  20     7    20         35.82         36.12          4.22   o 
   0     8    20        128.87        128.67          3.74   o 
   1     8    20         98.84         97.81          2.40   o 
   2     8    20         19.89         19.42          2.24   o 
   3     8    20         58.30         56.73          2.59   o 
   4     8    20        102.04        104.58          3.37   o 
   5     8    20        940.49        944.01         11.32   o 
   6     8    20        377.00        377.97          5.03   o 
   7     8    20        581.29        584.69          6.99   o 
   8     8    20        202.93        205.21          3.29   o 
  10     8    20         71.15         75.38          2.64   o 
  11     8    20          3.29          4.34          2.42   o 
  12     8    20          2.70          2.13          2.33   o 
  13     8    20          8.75         10.67          2.53   o 
  14     8    20        168.31        173.51          4.29   o 
  15     8    20          3.72          3.30          3.04   o 
  16     8    20         16.40         14.03          3.19   o 
  18     8    20         25.99         27.57          3.79   o 
  19     8    20          4.93          5.16          3.93   o 
   1     9    20        439.69        443.15          5.56   o 
   2     9    20         63.05         64.87          2.32   o 
   3     9    20          3.55          3.74          2.10   o 
   4     9    20         30.52         28.16          2.23   o 
   5     9    20         74.60         75.89          2.49   o
[truncated: 207,809 more chars]
