# Supplementary material for: Synthesis and quantum crystallographic evaluation of WYLID: YLID’s red rival
Source: J Appl Crystallogr. 2025 Apr 4;58(Pt 3):678–87. doi: 10.1107/S160057672500175X (PMC12135977; doi:10.1107/S160057672500175X)
Supplement: Supplementary file 2 [file j-58-00678-sup2.zip › 2393562_Ylidanhydrat-MoKADW2_MM_file001.fcf]

 
# fcf, LIST 4 option, 
# notice sigma(Iobs) is replaced by sigmaw(Iobs)
# where in the weighting scheme, Weight(hkl) = 1/sigmaw^2 )
# Weight(hkl) =  1/[4.7475*\s^2^(Fo^2^)]
# Input diffraction data were   Ihkl
# Structure was refined vs Ihkl
# written by  MoPro v22    

data_I
_shelx_title ' written by MoPro v22   '
_shelx_refln_list_code        4
_shelx_F_calc_maximum      171.41
_exptl_crystal_F_000      1392.00
_reflns_d_resolution_high  0.5500

loop_
_space_group_symop_operation_xyz 
  ' x , y , z '                                                                                     
  ' x+1/2 , -y+1/2 , -z '                                                                           
  ' -x , y+1/2 , -z+1/2 '                                                                           
  ' -x+1/2 , -y , z+1/2 '                                                                           
  ' -x , -y , -z '                                                                                  
  ' -x-1/2 , y-1/2 , z '                                                                            
  ' x , -y-1/2 , z-1/2 '                                                                            
  ' x-1/2 , y , -z-1/2 '                                                                            

_cell_length_a    14.4906
_cell_length_b     9.1569
_cell_length_c    23.3290
_cell_angle_alpha  90.000
_cell_angle_beta   90.000
_cell_angle_gamma  90.000


_shelx_F_squared_multiplier     1.0 

loop_ 
 _refln_index_h 
 _refln_index_k 
 _refln_index_l 
 _refln_F_squared_calc 
 _refln_F_squared_meas 
 _refln_F_squared_sigma
 _refln_observed_status
   2     0     0      15319.77      15787.60        108.00   o 
   4     0     0      14975.45      14991.04        117.48   o 
   6     0     0       7834.33       7985.10         64.39   o 
   8     0     0       1334.46       1327.52         11.10   o 
  10     0     0        428.38        438.49          5.45   o 
  12     0     0        528.36        520.20          6.66   o 
  14     0     0        829.36        823.43         13.32   o 
  16     0     0       1964.33       1946.11         25.03   o 
  18     0     0          9.67         10.19          6.26   o 
  20     0     0          3.80          4.63          8.88   o 
  22     0     0        294.20        286.92         16.15   o 
  26     0     0        631.01        645.27         34.52   o 
   2     1     0      18750.38      19719.47        102.95   o 
   4     1     0      89426.57      90431.69        506.07   o 
   6     1     0        784.84        784.89          4.84   o 
   8     1     0        521.41        518.44          3.63   o 
  10     1     0       2623.31       2591.01         14.53   o 
  12     1     0        351.67        350.20          3.63   o 
  14     1     0        356.18        352.70          4.44   o 
  16     1     0        305.49        316.38          5.85   o 
  18     1     0         37.66         41.51          5.25   o 
  20     1     0        195.12        192.52          7.27   o 
  22     1     0         12.13         10.65          9.29   o 
  24     1     0        117.03        122.38          9.89   o 
  26     1     0         21.92         25.85         10.29   o 
   0     2     0      55053.15      56329.77        431.18   o 
   2     2     0      27237.51      28576.00        179.86   o 
   4     2     0      36752.49      36826.44        182.08   o 
   6     2     0       3791.42       3858.59         20.59   o 
   8     2     0        482.28        474.07          3.23   o 
  10     2     0        194.67        192.15          2.02   o 
  12     2     0       1986.61       1984.46         12.31   o 
  14     2     0       1913.46       1902.38         14.33   o 
  16     2     0        111.69        114.88          4.64   o 
  18     2     0        226.29        228.56          6.86   o 
  20     2     0         79.32         72.08          6.66   o 
  22     2     0        251.64        247.36         13.73   o 
  24     2     0          9.83          7.50          8.68   o 
  26     2     0          1.22          1.57          9.69   o 
   2     3     0       5966.52       6158.41         38.15   o 
   4     3     0       9975.94      10103.81         50.87   o 
   6     3     0       8555.56       8590.54         45.02   o 
   8     3     0         86.46         86.72          1.82   o 
  10     3     0       8715.87       8684.48         46.02   o 
  12     3     0        187.32        191.96          3.23   o 
  14     3     0       2014.37       2000.40         14.53   o 
  16     3     0       4886.40       4931.88         40.98   o 
  18     3     0        618.38        618.32         10.70   o 
  20     3     0        244.53        236.62          9.29   o 
  22     3     0          3.78          5.84          9.29   o 
   0     4     0       8323.13       8262.95         74.49   o 
   2     4     0         14.46         10.75          1.41   o 
   4     4     0         13.79         15.29          1.61   o 
   6     4     0       4652.93       4702.40         25.03   o 
   8     4     0        148.59        147.12          2.22   o 
  10     4     0       3141.38       3130.21         20.79   o 
  12     4     0        888.14        866.33          8.68   o 
  14     4     0       1798.03       1786.48         15.14   o 
  16     4     0        787.10        817.41         10.50   o 
  18     4     0         59.93         59.85          6.46   o 
  20     4     0          1.45          6.30          7.67   o 
  22     4     0         27.65         31.78         10.50   o 
  24     4     0        238.44        244.03         13.93   o 
   2     5     0       1879.98       1864.58         10.50   o 
   4     5     0         27.51         29.55          1.61   o 
   6     5     0       4220.79       4226.76         23.21   o 
   8     5     0        442.49        436.27          4.04   o 
  10     5     0        677.53        660.75          6.46   o 
  12     5     0        267.89        253.48          4.84   o 
  14     5     0        167.71        175.47          6.26   o 
  16     5     0        332.68        349.00          7.87   o 
  18     5     0        120.68        121.46          7.47   o 
  20     5     0         66.58         65.41          9.29   o 
  22     5     0        195.38        197.15         11.91   o 
  24     5     0         76.84         84.77         13.12   o 
   0     6     0      15786.37      15767.04        130.81   o 
   2     6     0       2252.62       2277.59         12.72   o 
   4     6     0        268.41        261.17          2.83   o 
   6     6     0       8672.83       8762.30         48.65   o 
   8     6     0        171.80        171.02          3.23   o 
  10     6     0        857.13        856.78          8.68   o 
  12     6     0        272.56        269.32          6.06   o 
  14     6     0         11.92          9.73          4.84   o 
  16     6     0          1.63          2.69          5.45   o 
  18     6     0        690.64        691.41         13.93   o 
  20     6     0        103.50        106.45         11.71   o 
  22     6     0         44.51         45.12         11.10   o 
  24     6     0        226.52        218.92         15.54   o 
   2     7     0       4141.53       4110.49         22.61   o 
   4     7     0       4177.22       4186.18         23.42   o 
   6     7     0       3862.72       3829.03         25.43   o 
   8     7     0        213.27        213.36          4.64   o 
  10     7     0        696.35        710.59         11.71   o 
  12     7     0        182.55        186.31          6.06   o 
  14     7     0       1295.58       1303.52         17.36   o 
  16     7     0        748.13        729.03         13.12   o 
  18     7     0         88.02         91.72          9.89   o 
  20     7     0        144.27        157.40         12.11   o 
  22     7     0         14.46         13.43         12.11   o 
   0     8     0       1013.45       1027.53         11.71   o 
   2     8     0        244.08        237.45          3.03   o 
   4     8     0        553.56        553.83          4.64   o 
   6     8     0          4.52          4.54          2.22   o 
   8     8     0       1163.85       1148.90         11.10   o 
  10     8     0        944.07        929.33         11.10   o 
  12     8     0         35.87         38.36          5.65   o 
  14     8     0         42.29         45.12          6.86   o 
  16     8     0        112.77        117.10          9.08   o 
  18     8     0         40.02         45.86          9.29   o 
   2     9     0        221.47        220.22          3.63   o 
   4     9     0         17.41         16.86          2.42   o 
   6     9     0        232.19        224.48          4.24   o 
   8     9     0        601.82        606.09          7.87   o 
  10     9     0        570.05        569.31          9.49   o 
  12     9     0       1216.28       1233.20         17.16   o 
  14     9     0          3.88          4.72          7.87   o 
  16     9     0       1280.76       1306.67         25.23   o 
  18     9     0        498.88        518.44         17.56   o 
  20     9     0        180.86        190.57         15.54   o 
  22     9     0        133.27        133.59         14.53   o 
   0    10     0       7073.77       7041.14         73.28   o 
   2    10     0        293.64        299.43          5.25   o 
   4    10     0        409.23        403.38          6.46   o 
   6    10     0        223.59        232.45          5.45   o 
   8    10     0          4.02          5.65          4.24   o 
  10    10     0        417.64        405.51          8.88   o 
  12    10     0        856.99        883.10         16.96   o 
  14    10     0       1640.38       1663.63         28.46   o 
  16    10     0         29.38         24.09         11.51   o 
  18    10     0         77.47         83.20         13.52   o 
  20    10     0        202.38        206.23         15.34   o 
   2    11     0         22.54         21.86          4.24   o 
   4    11     0       1606.53       1574.79         15.95   o 
   6    11     0          7.82          7.13          4.64   o 
   8    11     0        168.63        173.52          6.46   o 
  10    11     0       1068.61       1084.51         16.55   o 
  12    11     0         66.19         68.37          9.29   o 
  14    11     0        161.30        155.83         17.76   o 
  16    11     0          8.57          6.76         13.12   o 
  18    11     0        274.45        273.21         15.34   o 
   0    12     0        373.65        376.51         10.09   o 
   2    12     0         46.68         51.51          4.84   o 
   4    12     0         20.81         23.25          5.45   o 
   6    12     0        607.69        619.61         11.51   o 
  10    12     0         37.05         35.11          9.08   o 
  12    12     0        148.59        157.78         11.71   o 
  14    12     0         64.61         66.89         11.71   o 
  16    12     0          7.62          5.37         12.52   o 
  18    12     0          0.56          9.54         13.73   o 
   2    13     0        753.90        758.77         12.11   o 
   4    13     0       1269.82       1283.42         18.37   o 
   6    13     0          8.69          5.84          7.67   o 
   8    13     0        363.43        363.82         12.31   o 
  10    13     0        574.01        569.86         15.54   o 
  12    13     0         23.69         27.89         11.30   o 
  14    13     0         63.07         72.08         15.14   o 
  16    13     0        167.60        181.31         23.01   o 
   0    14     0        741.77        745.42         20.59   o 
   2    14     0        155.22        160.28          8.88   o 
   4    14     0          2.48          1.11          6.66   o 
   6    14     0          5.71          7.41          7.87   o 
   8    14     0        197.86        192.79          9.08   o 
  10    14     0        233.02        235.69         12.11   o 
  12    14     0        246.17        240.04         13.73   o 
  14    14     0        434.16        458.13         28.46   o 
   2    15     0        396.21        395.50          9.69   o 
   4    15     0         21.03         15.56          7.27   o 
   6    15     0        353.66        361.50          9.89   o 
   8    15     0          0.89          1.30          8.48   o 
   0    16     0        357.10        355.57         16.55   o 
   2    16     0        291.70        292.20          9.49   o 
   4    16     0         21.04         21.31          8.07   o 
   6    16     0        217.83        219.01         10.09   o 
   1     1     1       4553.19       4786.43         18.37   o 
   2     1     1        460.65        465.54          2.02   o 
   3     1     1      59269.66      61010.86        223.87   o 
   4     1     1       1222.87       1235.98          5.45   o 
   5     1     1        205.96        205.49          1.41   o 
   6     1     1      10798.97      10846.92         39.16   o 
   7     1     1       2709.96       2733.32         10.09   o 
   8     1     1         28.83         31.31          1.01   o 
   9     1     1       3532.24       3504.68         12.92   o 
  10     1     1        133.71        138.04          1.41   o 
  11     1     1       2652.61       2633.35         10.29   o 
  12     1     1          7.98          6.76          1.21   o 
  13     1     1        264.62        268.30          2.42   o 
  14     1     1         24.50         25.20          1.61   o 
  15     1     1       2114.34       2126.49         12.11   o 
  16     1     1          0.08          0.74          2.62   o 
  17     1     1        352.20        364.37          4.84   o 
  18     1     1          3.62          4.63          3.43   o 
  19     1     1        177.30        177.79          4.64   o 
  20     1     1        149.61        149.34          4.84   o 
  21     1     1        372.05        378.83          8.68   o 
  22     1     1        183.92        186.31          8.28   o 
  23     1     1        228.04        240.51          8.07   o 
  24     1     1          9.79         12.88          6.06   o 
  25     1     1        315.25        316.29          9.29   o 
  26     1     1        174.05        176.95          8.48   o 
   0     2     1      14848.04      15199.58         82.56   o 
   1     2     1        707.08        725.78          3.43   o 
   2     2     1       5667.81       5892.24         26.44   o 
   3     2     1      50810.39      51979.98        209.53   o 
   4     2     1         38.94         36.32          0.81   o 
   5     2     1      10347.84      10498.57         36.54   o 
   6     2     1       3470.09       3477.35         12.92   o 
   7     2     1      19362.53      19424.58         69.64   o 
   8     2     1       1457.93       1463.52          5.85   o 
   9     2     1       4061.38       4041.84         14.74   o 
  10     2     1       1471.55       1463.61          5.85   o 
  11     2     1          5.64          6.02          1.01   o 
  12     2     1         98.18         96.44          1.41   o 
  13     2     1          0.30          0.74          1.21   o 
  14     2     1        129.99        134.43          2.22   o 
  15     2     1       1667.53       1676.05          9.89   o 
  16     2     1          3.63          4.45          2.83   o 
  17     2     1       1517.96       1525.59         11.91   o 
  18     2     1        296.06        294.61          5.45   o 
  19     2     1       1331.61       1337.24         12.31   o 
  20     2     1         13.47         15.75          4.44   o 
  21     2     1        121.71        124.33          6.66   o 
  22     2     1         72.58         68.74          7.07   o 
  23     2     1        310.80        319.63          8.68   o 
  24     2     1         58.51         63.74          6.46   o 
  25     2     1        122.13        120.90          7.47   o 
  26     2     1         46.42         46.42          7.67   o 
   1     3     1        684.77        695.86          3.43   o 
   2     3     1       2096.86       2128.90          9.49   o 
   3     3     1       2147.72       2185.13          8.88   o 
   4     3     1       9392.74       9479.29         34.72   o 
   5     3     1       2637.20       2629.37          9.89   o 
   6     3     1         24.25         25.20          1.01   o 
   7     3     1        443.16        452.57          2.42   o 
   8     3     1        174.01        178.43          1.61   o 
   9     3     1        340.56        339.45          2.22   o 
  10     3     1       2147.36       2140.11          8.88   o 
  11     3     1       1358.36       1348.36          6.66   o 
  12     3     1         15.36         17.14          1.41   o 
  13     3     1       1989.48       1966.68          9.69   o 
  14     3     1        258.86        251.35          3.03   o 
  15     3     1        133.89        132.39          2.83   o 
  16     3     1         15.41         14.27          3.03   o 
  17     3     1        218.59        221.42          4.64   o 
  18     3     1        164.77        160.37          5.05   o 
  19     3     1          1.66          1.67          4.24   o 
  20     3     1         10.23         11.67          4.84   o 
  21     3     1        254.62        254.96         10.29   o 
  22     3     1          8.37          6.86          6.26   o 
  23     3     1         15.07         19.27          6.66   o 
  24     3     1          9.09         10.19          6.66   o 
   0     4     1       7062.08       7045.12         42.59   o 
   1     4     1        161.85        163.98          1.41   o 
   2     4     1        638.75        636.94          3.03   o 
   3     4     1       9052.03       9072.39         36.34   o 
   4     4     1        512.33        518.54          2.62   o 
   5     4     1       8533.73       8599.90         31.69   o 
   6     4     1       1739.94       1745.07          7.07   o 
   7     4     1       4158.58       4186.46         16.55   o 
   8     4     1         43.12         41.32          1.21   o 
   9     4     1        213.64        207.25          1.82   o 
  10     4     1       2068.32       2064.51         10.70   o 
  11     4     1        675.40        666.58          4.84   o 
  12     4     1          2.80          3.15          1.82   o 
  13     4     1        283.63        275.34          3.63   o 
  14     4     1        176.70        171.95          2.83   o 
  15     4     1        495.10        494.73          6.06   o 
  16     4     1         64.36         67.63          3.43   o 
  17     4     1        257.01        263.58          5.25   o 
  18     4     1        111.92        112.84          5.25   o 
  19     4     1         67.18         68.19          5.25   o 
  21     4     1          9.80          8.52          6.46   o 
  23     4     1         25.88         21.31          7.67   o 
  24     4     1        164.44        170.10          9.08   o 
  25     4     1          1.29          2.13          8.88   o 
   1     5     1       3760.75       3795.31         15.54   o 
   2     5     1        100.01        100.80          1.21   o 
   3     5     1       4320.16       4303.75         17.16   o 
   4     5     1        587.47        585.24          3.23   o 
   5     5     1       6959.75       6950.72         26.44   o 
   6     5     1        998.76       1013.08          4.64   o 
   7     5     1        399.16        397.17          2.42   o 
   8     5     1        614.47        612.48          3.43   o 
   9     5     1       4329.27       4349.51         19.18   o 
  10     5     1          7.57          7.41          1.41   o 
  11     5     1        738.39        739.03          5.65   o 
  12     5     1        639.27        632.49          5.25   o 
  13     5     1        111.25        112.66          2.83   o 
  14     5     1        511.23        506.03          6.86   o 
  15     5     1         19.13         18.71          3.23   o 
  16     5     1         95.07         95.05          4.04   o 
  17     5     1         16.74         16.58          4.04   o 
  18     5     1         81.48         85.33          5.25   o 
  19     5     1         33.50         35.76          5.45   o 
  20     5     1         40.35         39.84          6.66   o 
  21     5     1       1447.87       1443.88         18.77   o 
  22     5     1         16.26         17.70          7.07   o 
  23     5     1        186.48        187.98          8.68   o 
  24     5     1          7.44          5.84          8.68   o 
  25     5     1        249.04        245.32         11.91   o 
   0     6     1       3923.27       3916.58         24.22   o 
   1     6     1         27.87         30.48          1.01   o 
   2     6     1          4.10          3.15          0.81   o 
   3     6     1        715.94        727.08          3.63   o 
   4     6     1        860.75        845.02          4.04   o 
   5     6     1        745.60        759.32          3.84   o 
   6     6     1        270.73        265.80          2.02   o 
   7     6     1        393.10        393.37          3.43   o 
   8     6     1       2183.93       2199.68         11.10   o 
   9     6     1       1459.87       1474.27          8.88   o 
  10     6     1        267.75        265.89          3.03   o 
  11     6     1        159.48        163.43          3.03   o 
  12     6     1        140.57        142.40          3.43   o 
  13     6     1         89.60         95.70          3.63   o 
  14     6     1         47.89         48.08          3.63   o 
  15     6     1         87.53         85.23          3.84   o 
  16     6     1         25.48         24.83          3.84   o 
  17     6     1        480.22        481.57          6.86   o 
  18     6     1         24.42         25.57          4.84   o 
  19     6     1        274.12        274.79          8.68   o 
  20     6     1        158.53        157.59          8.48   o 
  21     6     1         60.23         64.20          7.07   o 
  22     6     1         39.72         40.58          7.67   o 
  23     6     1         96.84        114.51          8.68   o 
  24     6     1          5.86          7.78          9.89   o 
   1     7     1          9.77         11.49          1.21   o 
   2     7     1        201.08        202.52          1.61   o 
   3     7     1        280.97        278.31          2.22   o 
   4     7     1        723.08        728.29          3.63   o 
   5     7     1         24.63         23.62          1.21   o 
   6     7     1          6.85          8.62          1.41   o 
   7     7     1       1306.49       1308.52          8.07   o 
   8     7     1         26.41         24.64          1.82   o 
   9     7     1       2015.49       2027.73         13.93   o 
  10     7     1       1017.70       1018.08          8.48   o 
  11     7     1         19.70         20.01          2.62   o 
  12     7     1         96.43         95.80          3.63   o 
  13     7     1          0.17          1.76          3.84   o 
  14     7     1          2.31          1.67          3.84   o 
  15     7     1         57.94         59.66          4.04   o 
  16     7     1          6.68          7.78          4.04   o 
  17     7     1         42.54         46.97          4.64   o 
  18     7     1        123.88        127.94          6.46   o 
  19     7     1        461.07        465.82         10.70   o 
  20     7     1         10.14         11.58          7.07   o 
  21     7     1          3.11          4.08          7.87   o 
  22     7     1         16.85         25.94          8.48   o 
  23     7     1         16.23         24.46         10.29   o 
   0     8     1        658.12        654.17          5.65   o 
   1     8     1         53.41         54.57          1.61   o 
   2     8     1        324.05        323.61          2.42   o 
   3     8     1          3.05          3.24          1.21   o 
   4     8     1         20.33         22.98          1.41   o 
   5     8     1       3193.30       3131.88         13.73   o 
   6     8     1         53.56         52.62          1.82   o 
   7     8     1        613.16        611.64          4.64   o 
   8     8     1         64.68         63.37          2.62   o 
   9     8     1       2031.03       2027.08         13.32   o 
  10     8     1          5.00          6.11          3.03   o 
  11     8     1        336.71        333.34          4.84   o 
  12     8     1         55.58         57.90          4.04   o 
  13     8     1        148.39        153.79          5.25   o 
  14     8     1        134.98        136.00          6.66   o 
  15     8     1         72.57         75.69          5.85   o 
  16     8     1         89.55         89.87          5.85   o 
  17     8     1        672.30        667.32         11.51   o 
  18     8     1        104.72        106.45          7.67   o 
  19     8     1        455.81        459.80         10.29   o 
  20     8     1        101.81        109.88          8.48   o 
  21     8     1        135.99        136.37         10.50   o 
  22     8     1        130.79        139.34         10.09   o 
  23     8     1         16.46         18.34          9.89   o 
   1     9     1        182.61        178.53          2.42   o 
   2     9     1        746.23        739.59          4.84   o 
   3     9     1        788.77        784.71          5.05   o 
   4     9     1         58.59         58.27          2.02   o 
   5     9     1         11.52         10.56          2.02   o 
   6     9     1        420.38        423.30          3.84   o 
   7     9     1         76.83         73.10          2.42   o 
   8     9     1         13.57         12.88          2.62   o 
   9     9     1        730.00        708.92          7.07   o 
  10     9     1          5.21          6.02          3.23   o 
  11     9     1       1940.17       1953.71         15.95   o 
  12     9     1          4.20          1.48          4.44   o 
  13     9     1        876.16        905.15         11.91   o 
  14     9     1         14.92         13.06          5.25   o 
  15     9     1        405.92        414.96          8.88   o 
  16     9     1         23.94         23.25          6.66   o 
  17     9     1        215.55        209.29          8.88   o 
  18     9     1         27.79         19.08          6.66   o 
  19     9     1         69.00         76.62          8.48   o 
  20     9     1         90.83         95.15          9.29   o 
  21     9     1         97.77         93.57          9.49   o 
  22     9     1         43.31         46.14          9.49   o 
   0    10     1        442.23        444.42          6.26   o 
   1    10     1         11.12         11.02          2.22   o 
   2    10     1        318.75        317.13          3.84   o 
   3    10     1         27.79         29.83          2.42   o 
   4    10     1         41.89         40.67          2.83   o 
   5    10     1        628.60        629.62          5.65   o 
   6    10     1        145.54        146.10          3.23   o 
   7    10     1        197.45        201.32          3.84   o 
   8    10     1         35.95         37.06          3.23   o 
   9    10     1        134.48        131.93          4.04   o 
  10    10     1          0.93          1.11          3.84   o 
  11    10     1        243.56        245.51          5.85   o 
  12    10     1         10.10          9.36          5.05   o 
  13    10     1        141.47        146.47          6.66   o 
  14    10     1         33.75         31.04          6.46   o 
  15    10     1        168.52        177.88          8.88   o 
  16    10     1         72.37         66.61          8.88   o 
  17    10     1         20.83         25.48          8.28   o 
  19    10     1         57.00         62.63          8.88   o 
  20    10     1          6.58          1.85          9.69   o 
  21    10     1         27.49         19.18          9.29   o 
   1    11     1       1253.23       1246.54          8.68   o 
   2    11     1          4.56          5.28          3.03   o 
   3    11     1       2411.23       2406.56         15.14   o 
   4    11     1        322.33        316.57          4.64   o 
   5    11     1        111.20        113.68          3.63   o 
   6    11     1        765.85        773.03          7.47   o 
   7    11     1        239.99        242.27          4.84   o 
   8    11     1        399.64        397.63          6.06   o 
   9    11     1        987.83        990.10          9.69   o 
  10    11     1         40.95         41.97          4.64   o 
  11    11     1        358.48        357.80          7.47   o 
  12    11     1        294.28        296.37          8.48   o 
  13    11     1         65.03         66.43          8.48   o 
  14    11     1          1.99          3.89          9.29   o 
  15    11     1         54.16         51.33          8.68   o 
  16    11     1         48.54         46.42          9.08   o 
  17    11     1         96.82        107.93         13.32   o 
  19    11     1         11.23         15.10          8.88   o 
   0    12     1        662.62        658.15          9.08   o 
   1    12     1        547.44        556.80          6.06   o 
   2    12     1        219.19        220.22          4.24   o 
   3    12     1        383.48        380.59          5.25   o 
   4    12     1        375.57        370.95          5.85   o 
   5    12     1       1927.90       1937.12         15.34   o 
   6    12     1         19.89         21.31          4.24   o 
   7    12     1       2133.54       2143.17         18.77   o 
   8    12     1        972.11        973.89         11.91   o 
   9    12     1         16.19         15.56          6.26   o 
  10    12     1        122.99        124.70          7.07   o 
  11    12     1         50.05         50.58          8.07   o 
  12    12     1         12.85          9.45          7.07   o 
  13    12     1          8.95         12.41          7.47   o 
  14    12     1         13.57         14.55          8.07   o 
  15    12     1        401.76        399.12         13.52   o 
  16    12     1          4.24         11.12         10.09   o 
  17    12     1          2.97          2.41         10.90   o 
  18    12     1         43.95         37.61         10.70   o 
   1    13     1        731.52        739.12          8.48   o 
   2    13     1         34.71         37.89          4.24   o 
   3    13     1        244.47        242.82          5.65   o 
   4    13     1       1330.78       1318.25         16.55   o 
   5    13     1         13.81         12.32          5.45   o 
   6    13     1         31.03         31.78          5.25   o 
   7    13     1         23.17         27.15          5.85   o 
   8    13     1         19.61         15.01          6.46   o 
   9    13     1          1.17          1.57          6.46   o 
  11    13     1         23.51         22.05          6.46   o 
  12    13     1         22.44         27.52          7.67   o 
  13    13     1          4.31          7.04          8.68   o 
  14    13     1          4.02          3.98          9.89   o 
  15    13     1          6.43          8.15          9.89   o 
  16    13     1         48.08         53.55         11.30   o 
   0    14     1        705.50        702.16         14.13   o 
   1    14     1         10.03          6.58          5.25   o 
   2    14     1         11.22         13.80          5.25   o 
   3    14     1        235.52        234.58          6.46   o 
   4    14     1        124.37        128.68          5.65   o 
   5    14     1        267.98        266.45          6.46   o 
   6    14     1         22.24         22.70          5.45   o 
   7    14     1         93.71        101.45          6.06   o 
   8    14     1          0.24          0.56          5.65   o 
   9    14     1          1.49          0.09          5.85   o 
  10    14     1          1.32          3.15          6.46   o 
  11    14     1          3.96          1.76          6.86   o 
  12    14     1         15.76         15.94          7.87   o 
  13    14     1          1.22          7.04          8.88   o 
  14    14     1          7.94          3.61         10.29   o 
   1    15     1        205.02        212.71          5.65   o 
   2    15     1          1.41          4.72          4.84   o 
   3    15     1         85.01         87.64          5.25   o 
   4    15     1         14.53         14.27          5.05   o 
   5    15     1          6.09          6.86          5.05   o 
   6    15     1          6.28          2.22          5.25   o 
   7    15     1         49.87         50.49          5.45   o 
   8    15     1         15.75         14.45          6.06   o 
   9    15     1        174.78        176.40          7.47   o 
  10    15     1         12.55         14.64          7.07   o 
  11    15     1         93.54        103.67          8.28   o 
   0    16     1        146.79        146.38          8.88   o 
   1    16     1          0.01          0.46          5.25   o 
   2    16     1         25.70         27.79          5.45   o 
   3    16     1        234.84        234.58          6.66   o 
   4    16     1         14.39         15.66          5.65   o 
   5    16     1          5.85          6.58          5.65   o 
   6    16     1         97.39        102.84          6.46   o 
   7    16     1         25.48         23.90          6.06   o 
   1     0     2       4003.95       4013.86         28.06   o 
   2     0     2       3070.91       3070.82         16.75   o 
   3     0     2      26477.35      26859.56        148.17   o 
   4     0     2      11953.56      12127.00         67.22   o 
   5     0     2       1135.01       1184.56          7.67   o 
   6     0     2       3937.50       3946.14         21.60   o 
   7     0     2       6466.43       6417.64         33.51   o 
   8     0     2         42.12         44.66          1.41   o 
   9     0     2       4109.56       4065.56         23.21   o 
  10     0     2        643.17        634.34          4.84   o 
  11     0     2          2.50          1.11          1.61   o 
  12     0     2         30.78         33.26          1.82   o 
  13     0     2        115.88        114.42          2.42   o 
  14     0     2          1.47          0.74          2.02   o 
  15     0     2       2013.78       2020.32         15.95   o 
  16     0     2       1032.23       1034.66         11.10   o 
  17     0     2        370.95        369.47          6.66   o 
  18     0     2         12.05          7.23          4.44   o 
  19     0     2        468.12        487.13         10.09   o 
  20     0     2         18.67         19.08          5.85   o 
  21     0     2         11.50         14.92          7.27   o 
  22     0     2        454.37        471.19         20.99   o 
  23     0     2        164.96        174.36         10.50   o 
  24     0     2        765.95        766.46         17.36   o 
  25     0     2         14.11         15.56          9.49   o 
  26     0     2        167.90        165.00         11.30   o 
   1     1     2      10493.26      10696.46         40.98   o 
   2     1     2       7695.58       7792.12         29.27   o 
   3     1     2       6502.69       6568.37         26.44   o 
   4     1     2        922.95        944.70          4.24   o 
   5     1     2       1253.96       1255.62          5.25   o 
   6     1     2        217.67        216.42          1.41   o 
   7     1     2       1518.83       1505.77          6.06   o 
   8     1     2        155.84        159.16          1.41   o 
   9     1     2        293.37        291.18          1.82   o 
  11     1     2       3934.56       3903.43         15.14   o 
  12     1     2        526.48        526.60          3.23   o 
  13     1     2        190.80        189.46          2.02   o 
  14     1     2        331.02        330.47          3.03   o 
  15     1     2         19.06         18.16          2.02   o 
  16     1     2        181.89        180.47          3.43   o 
  17     1     2          4.31          4.45          3.03   o 
  18     1     2          0.26          0.00          3.43   o 
  19     1     2         85.08         85.97          4.24   o 
  20     1     2         96.44         97.93          4.64   o 
  21     1     2         34.79         35.58          5.65   o 
  22     1     2          6.38          5.28          7.07   o 
  23     1     2         10.16         12.51          6.26   o 
  24     1     2         10.03         17.14          5.85   o 
  25     1     2         12.43         13.71          6.86   o 
  26     1     2         40.97         42.06          7.27   o 
   0     2     2       4118.93       4191.37         24.83   o 
   1     2     2       5952.85       6060.21         26.44   o 
   2     2     2       5321.90       5528.80         24.63   o 
   3     2     2         60.74         56.24          1.41   o 
   4     2     2       1322.79       1326.03          5.05   o 
   5     2     2       1888.22       1923.32          7.07   o 
   6     2     2          3.26          4.17          0.81   o 
   7     2     2       1994.87       2016.15          7.67   o 
   8     2     2       4069.96       4033.41         14.74   o 
   9     2     2       2911.71       2916.57         10.70   o 
  10     2     2       1413.84       1414.79          5.65   o 
  11     2     2          9.39         10.65          1.01   o 
  12     2     2        306.47        303.88          2.22   o 
  13     2     2          0.83          1.39          1.21   o 
  14     2     2        640.31        642.22          4.24   o 
  15     2     2         32.07         31.22          2.22   o 
  16     2     2          2.62          1.30          2.83   o 
  17     2     2        588.62        594.23          6.86   o 
  18     2     2        456.97        462.39          6.46   o 
  19     2     2        719.59        732.55          8.28   o 
  20     2     2         30.72         32.06          4.44   o 
  22     2     2         36.42         35.11          7.07   o 
  23     2     2         54.83         59.29          6.46   o 
  24     2     2          8.33          7.50          6.06   o 
  25     2     2        122.82        126.37          7.67   o 
  26     2     2         13.79         14.55          7.47   o 
   1     3     2         56.57         59.39          0.81   o 
   2     3     2       3096.08       3125.39         12.92   o 
   3     3     2         34.91         35.30          1.01   o 
   4     3     2        461.49        457.48          2.22   o 
   5     3     2       5321.73       5409.01         19.78   o 
   6     3     2       2012.32       2033.66          7.87   o 
   7     3     2         42.51         42.80          1.01   o 
   8     3     2       3122.62       3129.37         12.31   o 
   9     3     2        712.13        713.65          3.63   o 
  10     3     2       2071.54       2065.90          8.68   o 
  11     3     2       3018.63       3004.86         12.92   o 
  12     3     2       1061.39       1054.40          5.65   o 
  13     3     2       1530.25       1547.73          7.87   o 
  14     3     2        506.37        505.66          4.04   o 
  15     3     2        317.88        318.98          4.24   o 
  16     3     2        852.03        856.51          7.67   o 
  17     3     2          0.18          0.37          3.63   o 
  18     3     2        155.39        159.07          4.84   o 
  19     3     2        241.98        233.65          5.45   o 
  20     3     2        189.40        193.91          6.06   o 
  21     3     2        471.66        459.15          9.89   o 
  22     3     2         11.15         12.14          6.26   o 
  23     3     2        232.11        232.08          8.48   o 
  24     3     2          7.80          7.69          7.07   o 
  25     3     2        156.60        156.57         11.30   o 
   0     4     2       3423.20       3370.16         20.59   o 
   2     4     2       2100.04       2131.40          8.88   o 
   3     4     2       1853.23       1890.43          8.07   o 
   4     4     2        309.65        317.31          2.02   o 
   5     4     2       1700.36       1704.21          6.86   o 
   6     4     2       9244.50       9258.42         34.11   o 
   7     4     2       4671.27       4667.84         17.76   o 
   8     4     2         86.05         87.46          1.41   o 
   9     4     2       1515.81       1515.31          6.86   o 
  10     4     2       2115.11       2129.73         10.90   o 
  11     4     2       1904.09       1886.82         10.50   o 
  12     4     2       2098.62       2097.49         11.51   o 
  13     4     2        314.37        311.01          3.43   o 
  14     4     2        872.07        854.56          6.26   o 
  15     4     2       4006.10       4027.76         23.82   o 
  16     4     2         16.96         17.42          3.23   o 
  17     4     2        780.68        779.05          8.07   o 
  18     4     2         93.53         93.02          4.84   o 
  19     4     2        107.88        106.26          5.65   o 
  20     4     2         46.44         48.64          6.06   o 
  21     4     2         48.34         53.55          6.86   o 
  22     4     2          1.02          1.39          6.86   o 
  23     4     2          8.36         13.34          7.27   o 
  24     4     2        100.06        100.89          8.28   o 
  25     4     2        100.72        107.10          8.88   o 
   1     5     2        991.33        986.30          4.64   o 
   2     5     2       3106.18       3111.77         12.31   o 
   3     5     2       1368.43       1368.56          5.85   o 
   4     5     2         96.92         97.09          1.21   o 
   5     5     2        832.12        816.76          3.84   o 
   6     5     2        193.16        197.71          1.61   o 
   7     5     2       2624.85       2645.86         10.29   o 
   8     5     2        101.16         95.80          1.41   o 
   9     5     2       1656.52       1638.25          7.87   o 
  10     5     2        556.06        562.08          4.04   o 
  11     5     2         11.63         12.88          1.82   o 
  12     5     2          2.56          3.06          2.02   o 
  13     5     2        260.48        252.00          4.04   o 
  14     5     2         79.04         80.69          3.03   o 
  15     5     2        743.27        743.48          7.67   o 
  16     5     2          0.27          1.67          3.43   o 
  17     5     2         44.03         48.92          4.04   o 
  18     5     2          1.95          0.65          4.44   o 
  19     5     2        182.19        183.81          6.86   o 
  20     5     2         28.00         30.02          6.66   o 
  22     5     2          3.32          2.41          7.07   o 
  23     5     2         69.12         73.00          7.47   o 
  24     5     2         32.46         39.28          8.68   o 
  25     5     2         48.91         46.60          9.08   o 
   0     6     2       7785.23       7763.59         46.23   o 
   1     6     2         81.72         81.25          1.21   o 
   2     6     2       1774.59       1788.80          7.47   o 
   3     6     2       1128.83       1126.75          4.84   o 
   4     6     2        795.34        795.36          3.84   o 
   5     6     2        724.84        723.75          3.63   o 
   6     6     2        264.75        263.39          2.22   o 
   7     6     2       1078.25       1071.07          5.45   o 
   8     6     2       1543.17       1533.47          8.07   o 
   9     6     2        212.93        219.11          2.83   o 
  10     6     2       1033.16       1033.09          6.86   o 
  11     6     2        331.91        333.80          4.04   o 
  12     6     2        393.77        377.90          5.65   o 
  13     6     2        101.14        102.56          3.63   o 
  14     6     2        439.76        437.29          5.85   o 
  15     6     2       1567.13       1592.85         13.73   o 
  16     6     2          6.40          4.45          3.84   o 
  17     6     2        180.32        179.64          5.05   o 
  18     6     2         15.36          9.73          5.05   o 
  20     6     2          0.90          0.19          7.27   o 
  21     6     2          3.22          6.11          7.07   o 
  22     6     2        170.01        171.30          8.48   o 
  23     6     2          2.52          5.84          7.47   o 
  24     6     2        159.57        159.72         10.90   o 
   1     7     2       2240.37       2233.22          9.69   o 
   2     7     2       4496.12       4489.41         17.97   o 
   3     7     2        628.24        622.21          3.23   o 
   4     7     2       1153.87       1147.32          5.45   o 
   5     7     2        784.41        776.09          4.24   o 
   6     7     2        318.47        318.33          2.83   o 
   7     7     2       1448.57       1436.28          8.07   o 
   8     7     2       1071.10       1059.31          7.27   o 
   9     7     2         28.45         27.89          2.22   o 
  10     7     2       1661.62       1670.12         11.91   o 
  11     7     2       1338.68       1358.00         10.70   o 
  12     7     2          7.94         10.84          3.43   o 
  13     7     2        303.41        305.54          5.85   o 
  14     7     2        235.53        229.95          5.25   o 
  15     7     2         74.01         72.91          4.64   o 
  16     7     2        395.71        397.73          7.67   o 
  17     7     2        117.78        114.14          5.45   o 
  18     7     2         86.60         84.96          6.06   o 
  19     7     2        171.33        170.93          8.28   o 
  20     7     2         46.36         40.49          7.27   o 
  21     7     2          7.04          9.08          7.87   o 
  22     7     2          1.45          4.17          8.68   o 
  23     7     2         72.02         75.69          9.89   o 
   0     8     2       1487.02       1492.89         10.29   o 
   1     8     2        513.82        508.07          3.23   o 
   2     8     2        287.59        294.70          2.42   o 
   3     8     2        346.50        344.55          2.42   o 
   4     8     2        387.11        379.20          3.43   o 
   5     8     2          1.82          3.34          1.41   o 
   6     8     2        193.64        190.02          2.42   o 
   7     8     2          0.03          0.46          2.02   o 
   8     8     2        959.41        953.78          7.07   o 
   9     8     2         31.44         30.94          2.62   o 
  10     8     2        203.56        214.20          4.24   o 
  11     8     2          0.79          1.30          3.03   o 
  12     8     2        233.54        242.82          5.65   o 
  13     8     2        511.27        517.79          8.28   o 
  14     8     2        284.37        285.16          6.66   o 
  15     8     2        169.55        168.43          6.06   o 
  16     8     2        107.50        103.39          5.65   o 
  17     8     2         20.17         21.77          5.65   o 
  18     8     2         59.57         64.67          7.27   o 
  19     8     2          6.59          7.60          7.07   o 
  20     8     2          5.25          5.10          7.47   o 
  21     8     2          9.52          2.04          8.68   o 
  22     8     2          2.70          4.72          9.49   o 
  23     8     2         16.14         16.31          9.49   o 
   1     9     2        635.11        635.73          4.04   o 
   2     9     2        607.78        603.40          4.04   o 
   3     9     2        507.65        510.11          3.84   o 
   4     9     2        467.73        469.80          3.84   o 
   5     9     2          9.17         10.19          2.02   o 
   6     9     2         27.39         26.77          2.22   o 
   7     9     2        394.76        393.46          4.24   o 
   8     9     2          2.51          2.69          2.62   o 
   9     9     2         11.51         12.88          3.03   o 
  10     9     2        381.61        388.46          5.45   o 
  11     9     2        262.59        276.82          5.25   o 
  12     9     2         74.55         77.54          4.84   o 
  13     9     2          1.18          5.10          5.05   o 
  14     9     2        769.49        793.97         11.91   o 
  15     9     2        216.04        219.66          7.27   o 
  16     9     2        584.76        582.46         12.52   o 
  17     9     2         36.14         40.95          7.47   o 
  18     9     2          4.76          9.64          6.86   o 
  19     9     2          3.33          0.74          7.67   o 
  20     9     2        254.98        251.90         12.52   o 
  22     9     2         37.44         35.21          9.69   o 
   0    10     2       1258.41       1275.73         11.71   o 
   1    10     2        105.68        102.56          2.62   o 
   2    10     2         15.43         14.27          2.42   o 
   3    10     2        158.09        158.89          3.03   o 
   4    10     2        247.31        244.03          3.63   o 
   5    10     2         38.47         43.73          2.83   o 
   6    10     2         17.75         18.90          2.62   o 
   7    10     2       1125.07       1137.22          8.68   o 
   8    10     2          0.30          1.20          3.03   o 
   9    10     2       1121.55       1126.94          9.89   o 
  10    10     2        325.83        319.16          5.25   o 
  11    10     2        466.74        466.10          7.07   o 
  12    10     2        827.34        843.17         10.90   o 
  13    10     2        123.82        122.66          6.46   o 
  14    10     2        357.27        357.15          9.08   o 
  15    10     2        981.21        986.02         17.16   o 
  16    10     2         68.47         74.21          9.89   o 
  17    10     2         84.90         90.51          8.68   o 
  18    10     2          3.47          3.15          7.27   o 
  19    10     2        121.69        120.90          9.49   o 
  20    10     2        166.03        176.21         10.50   o 
  21    10     2          6.78          6.21          9.29   o 
   1    11     2         76.94         78.84          3.23   o 
   2    11     2         31.22         31.04          3.03   o 
   3    11     2         54.13         57.25          3.23   o 
   4    11     2        326.56        330.74          4.64   o 
   5    11     2          0.65          1.76          3.23   o 
   6    11     2         12.58         11.30          3.43   o 
   7    11     2        499.85        508.62          6.26   o 
   8    11     2        492.26        492.32          6.46   o 
   9    11     2          3.39          4.91          4.04   o 
  10    11     2         17.05         17.79          4.64   o 
  11    11     2        799.17        812.13         10.70   o 
  12    11     2        116.63        114.69          7.27   o 
  13    11     2        603.27        605.44         16.15   o 
  14    11     2          0.31          0.00          8.68   o 
  15    11     2        120.14        126.65          9.08   o 
  16    11     2        131.87        127.67          8.68   o 
  17    11     2          5.10          8.80         10.90   o 
  18    11     2        260.73        262.09         14.13   o 
  19    11     2        117.57        125.35         16.15   o 
   0    12     2        584.29        578.94          9.89   o 
   1    12     2        164.71        163.52          4.04   o 
   2    12     2        129.62        125.35          3.84   o 
   3    12     2         17.48         16.40          3.43   o 
   4    12     2         30.23         33.35          3.84   o 
   5    12     2         55.16         61.15          4.24   o 
   6    12     2          7.78          8.89          4.04   o 
   7    12     2         21.41         18.53          4.64   o 
   9    12     2        103.35        104.32          6.66   o 
  10    12     2        344.98        348.90          9.49   o 
  11    12     2         17.54         16.58          8.07   o 
  12    12     2         31.90         32.24          7.27   o 
  13    12     2        160.26        160.37          8.48   o 
  14    12     2          3.15          5.37          7.87   o 
  15    12     2          8.43          9.64          9.49   o 
  16    12     2         20.16         28.16          9.89   o 
  17    12     2         25.85         28.26         11.10   o 
  18    12     2         59.60         66.52         10.90   o 
   1    13     2       1098.05       1093.40         10.70   o 
   2    13     2         18.11         15.47          4.44   o 
   3    13     2         17.46         14.17          4.44   o 
   4    13     2        312.53        320.46          6.66   o 
   5    13     2          1.85          1.11          5.25   o 
   6    13     2         95.44         98.57          5.85   o 
   7    13     2          3.34          3.71          6.26   o 
   8    13     2        315.21        307.95          8.88   o 
   9    13     2         99.53        107.75          7.27   o 
  10    13     2        111.82        113.49          7.07   o 
  11    13     2        312.68        329.26          8.88   o 
  12    13     2        138.80        140.82          8.68   o 
  13    13     2          5.14          7.41          9.08   o 
  14    13     2         36.61         42.25         10.09   o 
  15    13     2         35.35         39.28         10.09   o 
  16    13     2        138.61        145.27         11.51   o 
   0    14     2         62.62         55.03          7.67   o 
   1    14     2        411.72        410.97          7.67   o 
   2    14     2         56.22         59.11          5.45   o 
   3    14     2        340.87        340.29          7.07   o 
   4    14     2         23.29         22.05          5.05   o 
   5    14     2        157.67        155.09          5.85   o 
   6    14     2         57.00         54.57          5.85   o 
   7    14     2        256.67        260.43          7.27   o 
   8    14     2         54.95         58.83          6.06   o 
   9    14     2          9.01          7.78          6.06   o 
  10    14     2        133.06        138.60          7.47   o 
  11    14     2         21.83         21.77          7.07   o 
  12    14     2        224.99        225.22          9.89   o 
  13    14     2         10.87         14.82          8.88   o 
  14    14     2        193.32        203.54         11.91   o 
   1    15     2         71.20         78.47          5.05   o 
   2    15     2        127.02        127.20          5.45   o 
   3    15     2        458.06        459.71          7.47   o 
   4    15     2        131.71        131.83          5.45   o 
   5    15     2         10.41         12.32          5.05   o 
   6    15     2         13.96         13.80          5.45   o 
   7    15     2         30.66         32.15          5.65   o 
   8    15     2          3.47          4.35          6.06   o 
   9    15     2         58.86         61.15          6.66   o 
  10    15     2         80.25         79.12          7.47   o 
  11    15     2         19.50         26.77          7.47   o 
   0    16     2        472.44        476.75         15.14   o 
   1    16     2          5.93          5.10          5.25   o 
   2    16     2         53.35         50.40          5.45   o 
   3    16     2        111.24        113.40          5.85   o 
   4    16     2        136.78        133.87          6.26   o 
   5    16     2        101.63        106.26          6.06   o 
   6    16     2         56.65         55.22          5.85   o 
   7    16     2         12.08         10.47          6.06   o 
   1     1     3       7625.44       7568.57         28.66   o 
   2     1     3      12911.08      13111.63         50.06   o 
   3     1     3       8441.62       8623.52         32.90   o 
   4     1     3       2723.98       2713.49         11.30   o 
   5     1     3        195.68        195.02          1.41   o 
   6     1     3       5854.84       5906.05         21.40   o 
   7     1     3        701.15        693.08          3.23   o 
   8     1     3          1.18          1.30          0.81   o 
   9     1     3        170.00        166.11          1.41   o 
  10     1     3         46.56         45.03          1.01   o 
  11     1     3        915.72        923.12          4.24   o 
  12     1     3         46.74         47.53          1.41   o 
  13     1     3         85.58         83.84          1.61   o 
  14     1     3         20.65         21.40          1.61   o 
  15     1     3        507.95        508.25          4.44   o 
  16     1     3       2605.06       2606.30         15.95   o 
  17     1     3        118.39        124.89          3.63   o 
  18     1     3       1265.89       1284.99         11.71   o 
  19     1     3          4.66          2.87          4.04   o 
  20     1     3         50.33         57.63          4.44   o 
  21     1     3        258.77        248.94          7.07   o 
  22     1     3         83.29         85.42          8.07   o 
  24     1     3         36.42         42.25          6.26   o 
  26     1     3          0.34          1.39          6.86   o 
   0     2     3       5651.90       5740.77         34.92   o 
   1     2     3        469.77        467.03          3.23   o 
   2     2     3      14125.91      14371.70         63.18   o 
   3     2     3       2460.17       2466.40         10.29   o 
   4     2     3       2493.51       2501.89          9.29   o 
   5     2     3       5198.94       5185.36         18.98   o 
   6     2     3       4125.22       4119.85         15.14   o 
   7     2     3       4873.66       4879.54         17.97   o 
   8     2     3       5503.84       5516.48         19.78   o 
   9     2     3        541.76        536.88          2.62   o 
  10     2     3        394.22        388.37          2.22   o 
  11     2     3        454.92        448.22          2.62   o 
  12     2     3         53.30         53.46          1.21   o 
  13     2     3         25.98         25.66          1.41   o 
  14     2     3       1063.08       1059.77          6.06   o 
  15     2     3        255.61        256.72          3.43   o 
  16     2     3          0.69          0.09          2.62   o 
  17     2     3        715.30        721.99          7.67   o 
  18     2     3          8.80          9.73          3.63   o 
  19     2     3        337.24        338.43          6.26   o 
  20     2     3        326.52        326.76          6.26   o 
  21     2     3         85.18         86.90          6.06   o 
  22     2     3        238.08        235.69          8.88   o 
  23     2     3          1.40          3.06          5.65   o 
  24     2     3        231.51        225.22          7.67   o 
  25     2     3         45.98         42.25          7.27   o 
  26     2     3         63.34         64.11          7.87   o 
   1     3     3       1593.15       1605.91          7.27   o 
   2     3     3        709.37        712.54          3.43   o 
   3     3     3       3836.74       3832.09         15.34   o 
   4     3     3        413.61        424.78          2.22   o 
   5     3     3        626.77        623.69          2.83   o 
   6     3     3         26.18         27.24          0.81   o 
   7     3     3       4327.10       4367.21         16.35   o 
   8     3     3       1367.92       1382.73          5.65   o 
   9     3     3       2228.88       2234.88          8.88   o 
  10     3     3         17.48         17.88          1.01   o 
  11     3     3        578.15        581.63          3.63   o 
  12     3     3       2531.00       2537.83         11.91   o 
  13     3     3        324.49        317.77          2.83   o 
  14     3     3         69.97         71.71          2.22   o 
  15     3     3         59.71         62.44          2.62   o 
  16     3     3        274.78        274.51          4.44   o 
  17     3     3          4.93          3.15          3.43   o 
  18     3     3        229.38        225.50          5.45   o 
  19     3     3          0.70          1.39          4.04   o 
  20     3     3        125.95        125.35          5.65   o 
  21     3     3        149.43        152.96          7.27   o 
  22     3     3          4.07          3.61          6.06   o 
  23     3     3          0.00          0.93          6.06   o 
  24     3     3          0.01          1.30          6.86   o 
  25     3     3          0.47          5.10          8.07   o 
   0     4     3       3345.63       3354.50         19.58   o 
   1     4     3       3916.52       3956.14         15.75   o 
   2     4     3       4379.98       4377.68         16.96   o 
   3     4     3       1963.23       1974.83          8.28   o 
   4     4     3        322.66        321.29          2.02   o 
   5     4     3       1354.02       1359.57          5.45   o 
   6     4     3       1179.63       1170.76          5.05   o 
   7     4     3         53.85         53.73          1.21   o 
   8     4     3       1337.95       1343.45          5.85   o 
   9     4     3        509.68        512.51          3.03   o 
  10     4     3        418.44        414.12          3.23   o 
  11     4     3        180.24        175.29          2.42   o 
  12     4     3        209.60        200.21          2.62   o 
  13     4     3       1175.99       1178.73          8.48   o 
  14     4     3       1114.06       1119.62          7.87   o 
  15     4     3        135.64        139.71          3.43   o 
  16     4     3         30.32         32.33          3.43   o 
  17     4     3          0.34          1.76          3.63   o 
  18     4     3          3.33          2.41          4.24   o 
  19     4     3        116.82        115.81          5.25   o 
  20     4     3        123.21        122.11          7.07   o 
  22     4     3         25.37         24.18          7.07   o 
  23     4     3          4.91          4.08          7.07   o 
  24     4     3          1.51          0.46          7.87   o 
  25     4     3         24.65         22.79          8.68   o 
   1     5     3       5246.31       5241.41         21.80   o 
   2     5     3        548.56        541.60          2.83   o 
   3     5     3       1804.27       1808.99          7.67   o 
   4     5     3       5736.77       5711.12         23.21   o 
   5     5     3       5141.47       5132.65         19.98   o 
   6     5     3       4214.19       4195.82         15.54   o 
   7     5     3        832.89        835.57          3.84   o 
   8     5     3       2038.54       2030.69          8.28   o 
   9     5     3        299.87        297.21          2.42   o 
  10     5     3       1731.65       1709.40          9.89   o 
  11     5     3        229.79        229.48          2.83   o 
  12     5     3       1914.48       1895.43         11.71   o 
  13     5     3          1.46          3.15          2.42   o 
  14     5     3         10.40          8.43          2.62   o 
  15     5     3        930.56        914.22          9.89   o 
  16     5     3        261.45        260.24          5.05   o 
  17     5     3         12.46         12.41          4.04   o 
  18     5     3       1727.82       1736.08         15.34   o 
  19     5     3         58.81         61.33          5.85   o 
  20     5     3        151.34        154.90          8.28   o 
  21     5     3        213.24        214.94          8.48   o 
  22     5     3         51.39         51.51          7.27   o 
  24     5     3         11.03         11.30          8.07   o 
  25     5     3        193.85        197.89         10.70   o 
   0     6     3       4094.95       4113.18         24.83   o 
   1     6     3       1104.70       1093.03          5.25   o 
   2     6     3       1064.21       1076.17          4.84   o 
   3     6     3        534.99        540.49          2.83   o 
   4     6     3        204.78        200.39          1.82   o 
   5     6     3       1043.09       1020.95          4.84   o 
   6     6     3        186.76        182.23          1.82   o 
   7     6     3        797.12        793.41          4.24   o 
   8     6     3       3567.67       3519.88         16.35   o 
   9     6     3        124.23        121.64          2.02   o 
  10     6     3        559.58        559.11          5.05   o 
  11     6     3        214.09        211.23          3.43   o 
  12     6     3         47.43         48.45          2.83   o 
  13     6     3        300.79        295.17          4.84   o 
  14     6     3        232.40        227.35          4.84   o 
  15     6     3          3.38          4.26          3.43   o 
  16     6     3          5.41          6.11          4.04   o 
  17     6     3         56.82         64.67          4.44   o 
  18     6     3        376.30        383.18          7.47   o 
  19     6     3        176.66        171.21          8.07   o 
  20     6     3         22.61         21.68          7.87   o 
  21     6     3          0.13          2.69          6.66   o 
  22     6     3        430.40        433.39         10.50   o 
  23     6     3         15.54         15.38          7.87   o 
  24     6     3         39.66         42.34          9.49   o 
   1     7     3         68.25         67.26          1.41   o 
   2     7     3         79.75         82.45          1.41   o 
   3     7     3        517.12        521.04          3.03   o 
   4     7     3         17.34         17.79          1.21   o 
   5     7     3         28.59         27.15          1.41   o 
   6     7     3          0.21          1.67          1.41   o 
   7     7     3       5448.16       5476.17         25.84   o 
   8     7     3          9.15         10.01          1.61   o 
   9     7     3        220.08        223.28          3.23   o 
  10     7     3       1196.53       1216.25          9.08   o 
  11     7     3         19.41         21.12          3.03   o 
  12     7     3         28.61         29.18          3.43   o 
  13     7     3         93.59        100.89          4.04   o 
  14     7     3         19.36         20.38          3.84   o 
  15     7     3         23.25         26.87          4.04   o 
  16     7     3        555.15        547.81          8.48   o 
  17     7     3         35.86         34.83          4.64   o 
  18     7     3        311.82        311.94          9.29   o 
  20     7     3          6.43          6.58          6.86   o 
  22     7     3         79.29         80.79          9.08   o 
  23     7     3        385.41        400.60         13.73   o 
   0     8     3       5167.04       5156.92         31.49   o 
   1     8     3         18.64         19.83          1.61   o 
   2     8     3       1935.26       1907.29          8.68   o 
   3     8     3        307.44        304.90          2.42   o 
   4     8     3        118.06        117.10          1.82   o 
   5     8     3       4024.33       3998.11         18.17   o 
   6     8     3          5.43          5.56          1.61   o 
   7     8     3        100.86         94.04          2.22   o 
   8     8     3        623.52        622.85          5.25   o 
   9     8     3         40.09         38.73          2.62   o 
  10     8     3        270.76        268.12          4.24   o 
  11     8     3        809.92        815.46          8.48   o 
  12     8     3         77.03         71.61          4.44   o 
  13     8     3         57.65         59.48          4.64   o 
  14     8     3        685.87        683.26          9.69   o 
  15     8     3        199.44        203.26          6.26   o 
  16     8     3         32.95         31.50          4.84   o 
  17     8     3        212.25        216.88          7.47   o 
  18     8     3         55.36         56.51          6.26   o 
  19     8     3         10.55         10.65          6.86   o 
  20     8     3        372.23        376.23         13.32   o 
  21     8     3        129.41        135.35          9.49   o 
  22     8     3        642.89        652.87         20.19   o 
  23     8     3         25.78         20.94          9.69   o 
   1     9     3        570.04        567.27          3.84   o 
   2     9     3        147.13        144.53          2.22   o 
   3     9     3        247.87        243.56          2.83   o 
   4     9     3        391.43        391.98          3.63   o 
   5     9     3        875.53        874.85          6.06   o 
   6     9     3       1545.38       1559.41          9.29   o 
   7     9     3        459.67        458.13          4.64   o 
   8     9     3       1224.93       1216.34          9.08   o 
   9     9     3       1238.02       1254.42         10.09   o 
  10     9     3        134.22        131.83          4.04   o 
  11     9     3        501.51        499.36          6.46   o 
  12     9     3         54.78         61.05          4.64   o 
  13     9     3         33.28         39.93          5.45   o 
  14     9     3         19.35         19.36          5.65   o 
  15     9     3        264.37        265.24          7.87   o 
  16     9     3        240.51        240.04          9.89   o 
  17     9     3         13.15         10.84          7.47   o 
  18     9     3        449.31        442.47         11.51   o 
  19     9     3         10.36          3.43          7.87   o 
  20     9     3        109.25        111.45         10.70   o 
  21     9     3         16.08         19.83         10.09   o 
  22     9     3          3.31          3.34         10.29   o 
   0    10     3        634.44        632.86          7.27   o 
   1    10     3        608.25        607.38          5.25   o 
   2    10     3          2.51          4.17          2.42   o 
   3    10     3        321.90        313.33          3.84   o 
   4    10     3       1221.80       1212.64          8.48   o 
   5    10     3          1.14          0.46          2.83   o 
   6    10     3        205.98        205.95          3.63   o 
   7    10     3        279.01        281.18          4.24   o 
   8    10     3          0.11          1.95          2.83   o 
   9    10     3         19.45         19.18          3.43   o 
  10    10     3         24.91         25.94          3.84   o 
  11    10     3        113.36        114.69          5.05   o 
  12    10     3         33.39         35.02          5.25   o 
  13    10     3        560.37        577.09         10.09   o 
  14    10     3         28.29         25.85          6.26   o 
  15    10     3          0.42          0.74          7.27   o 
  16    10     3          4.51          2.22          7.67   o 
  17    10     3        298.48        303.04         13.73   o 
  18    10     3          7.18          8.34          7.27   o 
  19    10     3         37.84         38.45          8.48   o 
  20    10     3          4.12          4.08          9.08   o 
   1    11     3        138.50        142.30          3.43   o 
   2    11     3        386.97        385.87          5.05   o 
   3    11     3         82.98         81.90          3.43   o 
   4    11     3         55.86         59.48          3.43   o 
   5    11     3          0.81          0.83          3.03   o 
   6    11     3        719.67        724.02          7.07   o 
   7    11     3        188.78        195.48          4.44   o 
   8    11     3         71.98         73.84          4.24   o 
   9    11     3         84.77         90.79          4.84   o 
  10    11     3         84.29         89.96          5.05   o 
  11    11     3        119.10        125.07          5.85   o 
  12    11     3          1.69          6.30          6.66   o 
  13    11     3        116.74        119.51          9.89   o 
  14    11     3        343.48        352.05         12.72   o 
  15    11     3        206.13        216.14         10.50   o 
  16    11     3        979.98        981.30         17.97   o 
  17    11     3         23.79         24.74          9.69   o 
  18    11     3         45.77         51.70          9.29   o 
  19    11     3         49.99         45.86          9.49   o 
   0    12     3         79.73         87.83          5.25   o 
   1    12     3        178.69        181.77          4.04   o 
   2    12     3        825.47        830.20          7.47   o 
   3    12     3        117.50        120.44          4.04   o 
   4    12     3        183.16        183.07          4.84   o 
   5    12     3         23.80         24.18          4.04   o 
   6    12     3        380.24        377.44          6.26   o 
   7    12     3          5.94          7.69          4.44   o 
   8    12     3        391.62        393.93          7.27   o 
  10    12     3        361.43        367.99          9.89   o 
  11    12     3          3.10          4.45          7.67   o 
  12    12     3        319.11        324.17          9.69   o 
  13    12     3         67.03         76.43          7.67   o 
  14    12     3        259.70        264.60         10.09   o 
  15    12     3          0.29          8.52          8.88   o 
  16    12     3         45.89         54.48          9.29   o 
  17    12     3          9.93         10.84         10.50   o 
  18    12     3         33.27         30.39         10.70   o 
   1    13     3         33.00         32.06          4.44   o 
   2    13     3         13.22         14.36          4.44   o 
   3    13     3        169.49        169.45          5.45   o 
   4    13     3        425.98        427.37          7.27   o 
   5    13     3         85.08         89.87          5.45   o 
   6    13     3        156.78        163.89          6.46   o 
   7    13     3        152.59        150.83          7.27   o 
   8    13     3         50.15         48.64          6.86   o 
   9    13     3         74.93         78.01          7.07   o 
  10    13     3        210.77        219.57          7.87   o 
  11    13     3         26.82         26.77          6.46   o 
  12    13     3        318.42        329.91         10.70   o 
  13    13     3         40.82         39.65          9.49   o 
  14    13     3          7.36          5.47         10.29   o 
  15    13     3        158.17        156.48         12.72   o 
  16    13     3        143.17        155.64         11.71   o 
   0    14     3        182.73        187.98          9.08   o 
   1    14     3        582.27        574.96          8.48   o 
   2    14     3        443.49        442.20          8.68   o 
   3    14     3         32.41         34.74          5.45   o 
   4    14     3         19.38         17.23          5.05   o 
   5    14     3         24.04         22.42          5.25   o 
   6    14     3        126.31        129.24          6.26   o 
   7    14     3        180.28        180.84          6.86   o 
   8    14     3        125.37        122.94          6.46   o 
   9    14     3         42.50         40.21          6.26   o 
  10    14     3          6.65          6.86          6.86   o 
  11    14     3          0.00          0.46          7.27   o 
  12    14     3         72.69         74.39          8.68   o 
  13    14     3         15.03         14.92          9.08   o 
  14    14     3        207.70        220.40         14.33   o 
   1    15     3        275.82        272.38          6.26   o 
   2    15     3         50.04         57.16          5.25   o 
   3    15     3         51.85         54.48          5.25   o 
   4    15     3        237.55        238.65          6.26   o 
   5    15     3         41.67         42.34          5.25   o 
   6    15     3        306.16        311.10          6.86   o 
   7    15     3         53.34         52.16          5.65   o 
   8    15     3         93.75         94.22          6.46   o 
   9    15     3         79.93         82.82          6.66   o 
  10    15     3         79.47         84.21          7.47   o 
  11    15     3        101.33        112.56          8.68   o 
   0    16     3          4.02         10.38          7.87   o 
   1    16     3         31.79         27.24          5.45   o 
   2    16     3         12.01          6.95          5.25   o 
   3    16     3        271.39        269.23          6.86   o 
   4    16     3        253.93        253.11          6.86   o 
   5    16     3        206.84        206.41          7.27   o 
   6    16     3        403.53        391.98          8.88   o 
   7    16     3          3.41          3.61          5.85   o 
   0     0     4       5565.27       5706.12         45.82   o 
   1     0     4       1558.74       1564.32          9.49   o 
   2     0     4        283.08        293.41          2.62   o 
   3     0     4         31.35         36.97          1.21   o 
   4     0     4       8599.04       8577.29         51.27   o 
   5     0     4       2044.92       2061.73         12.31   o 
   6     0     4       5076.95       5088.55         26.65   o 
   7     0     4          1.98          2.87          1.21   o 
   8     0     4      10390.18      10362.38         55.11   o 
   9     0     4       5438.45       5425.59         29.07   o 
  10     0     4        139.28        140.82          2.22   o 
  11     0     4          0.11          1.02          1.41   o 
  12     0     4          7.75          6.11          1.61   o 
  13     0     4       4534.04       4545.46         27.25   o 
  14     0     4         41.31         42.80          2.62   o 
  15     0     4       1479.57       1496.41         12.92   o 
  16     0     4        295.26        294.80          6.06   o 
  17     0     4        519.71        528.54          8.28   o 
  19     0     4       1041.85       1036.70         13.12   o 
  20     0     4        576.41        565.97         10.50   o 
  21     0     4        354.71        352.79         12.31   o 
  22     0     4        155.85        156.76         15.14   o 
  23     0     4        232.64        240.32         10.09   o 
  24     0     4        120.42        124.33          9.49   o 
  25     0     4        607.78        590.52         14.53   o 
  26     0     4         47.46         55.96          9.49   o 
   1     1     4          2.29          2.78          0.61   o 
   2     1     4        325.98        323.24          1.61   o 
   3     1     4       7452.89       7503.53         30.48   o 
   4     1     4       3355.85       3362.38         13.52   o 
   5     1     4        767.53        771.37          3.43   o 
   6     1     4        815.98        827.97          3.63   o 
   7     1     4       1139.86       1142.04          4.64   o 
   8     1     4         82.04         86.53          1.21   o 
   9     1     4       2208.92       2195.32          8.48   o 
  10     1     4        405.08        400.78          2.42   o 
  11     1     4       1404.19       1386.35          5.85   o 
  12     1     4        260.29        264.69          2.22   o 
  13     1     4        799.72        810.74          4.64   o 
  14     1     4         49.39         51.79          1.82   o 
  15     1     4         64.26         65.59          2.22   o 
  16     1     4         63.86         62.26          2.83   o 
  17     1     4         12.30         10.47          3.03   o 
  18     1     4        155.35        156.57          4.24   o 
  19     1     4        129.43        133.50          4.44   o 
  20     1     4        149.99        155.83          5.05   o 
  21     1     4         90.60         94.13          6.06   o 
  22     1     4         16.57         19.46          6.86   o 
  23     1     4        316.57        319.16          7.67   o 
  24     1     4         53.47         55.03          6.46   o 
  25     1     4        212.74        209.84          7.87   o 
  26     1     4         14.64         15.66          6.86   o 
   0     2     4        624.56        657.23          4.64   o 
   1     2     4        857.55        870.96          4.44   o 
   2     2     4       2364.64       2396.18         10.50   o 
   3     2     4         24.27         24.00          0.81   o 
   4     2     4          0.00          0.37          0.81   o 
   5     2     4       2142.70       2140.11          8.07   o 
   6     2     4       2847.82       2830.04         10.70   o 
   7     2     4       2461.63       2465.48          9.29   o 
   8     2     4       1180.70       1186.14          5.05   o 
   9     2     4       2247.63       2237.48          8.68   o 
  10     2     4        315.65        313.60          2.02   o 
  11     2     4        280.50        286.64          2.02   o 
  12     2     4        427.01        425.98          2.83   o 
  13     2     4        565.15        558.19          3.63   o 
  14     2     4        310.09        316.85          3.03   o 
  15     2     4         77.03         76.06          2.62   o 
  16     2     4        303.74        309.90          4.24   o 
  17     2     4         89.37         86.81          3.84   o 
  19     2     4        123.18        121.55          4.64   o 
  20     2     4          1.93          1.67          4.44   o 
  21     2     4          6.62          7.04          5.45   o 
  22     2     4        434.15        445.53         10.09   o 
  24     2     4         19.53         18.53          6.26   o 
  25     2     4         88.07         98.20          7.67   o 
  26     2     4          5.45          3.15          7.07   o 
   1     3     4      18394.75      18536.95         74.08   o 
   2     3     4       3537.06       3631.79         14.74   o 
   3     3     4       7913.47       7998.35         31.89   o 
   4     3     4         51.53         53.18          1.01   o 
   5     3     4        936.67        946.37          4.04   o 
   6     3     4       3134.60       3102.79         11.71   o 
   7     3     4        314.75        315.92          1.82   o 
   8     3     4       1690.49       1695.87          6.86   o 
   9     3     4       2203.29       2208.20          8.88   o 
  10     3     4         76.95         75.51          1.41   o 
  11     3     4       5405.89       5401.32         22.20   o 
  12     3     4        703.37        707.35          4.44   o 
  13     3     4        174.32        182.05          2.42   o 
  16     3     4         82.81         86.16          3.23   o 
  17     3     4        221.27        225.68          4.64   o 
  18     3     4        903.79        901.16          9.89   o 
  19     3     4         17.77         20.38          4.24   o 
  20     3     4         77.02         80.23          5.25   o 
  21     3     4         96.97        101.35          6.66   o 
  22     3     4         60.29         56.98          6.46   o 
  23     3     4        948.85        949.99         14.74   o 
  24     3     4          6.36          6.95          6.86   o 
  25     3     4        408.69        389.94         12.92   o 
   1     4     4        965.62        937.48          4.44   o 
   2     4     4          9.29         10.01          1.01   o 
   3     4     4        303.11        308.88          1.82   o 
   4     4     4       1329.96       1310.38          5.65   o 
   5     4     4       2590.56       2584.90         10.09   o 
   6     4     4        686.67        680.20          3.23   o 
   7     4     4       3542.17       3534.61         13.52   o 
   8     4     4         18.77         15.01          1.01   o 
   9     4     4       1459.82       1459.53          6.46   o 
  10     4     4       6160.64       6181.02         27.05   o 
  11     4     4        369.07        365.58          3.23   o 
  12     4     4         31.02         34.46          1.82   o 
  13     4     4        150.48        151.66          2.62   o 
  14     4     4        851.70        851.78          6.46   o 
  15     4     4       2481.91       2497.90         17.16   o 
  17     4     4        632.24        641.75          7.07   o 
  18     4     4        328.76        322.59          6.26   o 
  19     4     4         91.16         94.04          5.65   o 
  20     4     4          6.70          6.39          6.06   o 
  21     4     4         47.79         49.01          7.47   o 
  22     4     4         23.67         25.85          6.86   o 
  23     4     4         10.21         16.31          6.86   o 
  24     4     4          3.99          5.28          7.67   o 
  25     4     4        161.28        158.42          9.69   o 
   1     5     4         27.33         30.30          1.01   o 
   2     5     4         22.37         23.53          1.01   o 
   3     5     4        221.61        220.96          1.61   o 
   4     5     4        157.68        152.03          1.61   o 
   5     5     4         67.25         68.28          1.21   o 
   6     5     4        318.85        318.42          2.22   o 
   7     5     4        113.80        110.99          1.41   o 
   8     5     4        232.69        224.48          1.82   o 
   9     5     4        380.56        384.29          3.03   o 
  10     5     4        625.14        612.48          4.44   o 
  11     5     4        361.36        364.65          3.84   o 
  12     5     4         46.73         42.71          2.22   o 
  13     5     4        454.07        456.28          4.84   o 
  14     5     4        449.53        458.04          5.05   o 
  15     5     4         98.06         96.91          3.63   o 
  16     5     4         74.03         77.91          4.04   o 
  18     5     4         76.80         77.08          4.84   o 
  19     5     4        621.65        630.08         10.70   o 
  20     5     4         21.28         22.98          7.27   o 
  21     5     4        248.58        242.92          8.48   o 
  22     5     4          2.98          1.48          6.86   o 
  23     5     4         58.95         59.66          7.47   o 
  24     5     4          9.59          9.73          8.28   o 
  25     5     4          2.25          6.67          8.68   o 
   0     6     4        956.50        948.13          7.07   o 
   1     6     4       2202.60       2192.64          9.29   o 
   2     6     4        441.63        450.63          2.62   o 
   3     6     4        135.61        139.34          1.41   o 
   4     6     4        285.53        291.74          2.22   o 
   5     6     4       1708.35       1690.87          7.27   o 
   6     6     4       1345.96       1347.43          6.26   o 
   7     6     4       5864.58       5847.31         24.43   o 
   8     6     4       3247.35       3230.73         15.34   o 
   9     6     4        604.80        588.30          4.24   o 
  10     6     4       1320.05       1309.36          8.48   o 
  11     6     4         58.88         61.89          2.62   o 
  12     6     4          4.21          4.63          2.62   o 
  13     6     4        149.24        148.60          3.63   o 
  15     6     4       1199.40       1199.20         10.70   o 
  16     6     4         56.18         56.79          4.24   o 
  17     6     4          2.77          5.10          4.44   o 
  18     6     4        123.54        126.83          5.85   o 
  19     6     4        244.32        245.14          9.29   o 
  20     6     4         29.45         28.81          7.07   o 
  21     6     4        316.12        323.15          9.29   o 
  22     6     4        230.52        230.04         10.90   o 
  23     6     4         10.80         17.51          8.07   o 
  24     6     4        106.28        111.08         10.50   o 
   1     7     4       5323.96       5315.53         21.80   o 
   2     7     4        574.06        578.20          3.23   o 
   3     7     4       3030.28       3026.26         12.31   o 
   4     7     4       3104.14       3088.98         12.72   o 
   5     7     4          5.15          5.47          1.41   o 
   6     7     4        155.39        150.09          2.02   o 
   7     7     4        346.89        343.99          3.43   o 
   8     7     4        284.93        274.23          3.43   o 
   9     7     4        706.66        697.99          5.45   o 
  10     7     4        648.21        655.28          5.85   o 
  11     7     4       2333.10       2350.78         17.56   o 
  12     7     4         23.25         23.90          3.43   o 
  13     7     4        317.36        310.73          5.65   o 
  14     7     4        154.11        153.51          5.25   o 
  15     7     4        417.45        418.94          6.66   o 
  16     7     4          1.26          3.52          4.24   o 
  17     7     4        220.30        220.87          6.06   o 
  18     7     4        106.59        107.56          6.86   o 
  19     7     4         24.71         22.14          7.07   o 
  20     7     4        197.33        198.35          8.28   o 
  21     7     4         22.61         25.94          7.47   o 
  22     7     4         10.41          5.65          8.48   o 
  23     7     4        123.23        127.48         10.29   o 
   0     8     4         37.41         36.41          2.22   o 
   1     8     4          1.74          1.57          1.41   o 
   2     8     4         28.99         30.76          1.41   o 
   3     8     4       1282.21       1270.54          6.26   o 
   4     8     4          0.52          1.39          1.41   o 
   5     8     4        926.67        936.92          5.45   o 
   6     8     4          0.77          1.02          1.61   o 
   7     8     4         58.75         64.85          2.22   o 
   8     8     4          1.33          1.95          2.22   o 
   9     8     4        218.11        215.31          3.63   o 
  10     8     4        288.15        292.85          4.44   o 
  11     8     4        271.01        266.45          5.05   o 
  12     8     4         23.05         27.24          4.04   o 
  13     8     4         55.49         57.07          4.64   o 
  15     8     4         52.57         50.86          5.05   o 
  16     8     4        185.78        194.37          6.46   o 
  17     8     4         87.09         94.50          6.06   o 
  18     8     4          5.46         10.47          6.06   o 
  19     8     4          3.19          5.84          6.46   o 
  20     8     4        325.81        314.16         11.30   o 
  21     8     4         13.87         18.90          8.48   o 
  22     8     4         62.49         67.17          9.49   o 
   1     9     4        109.88        108.49          2.02   o 
   2     9     4        129.18        129.61          2.42   o 
   3     9     4        306.10        306.56          3.03   o 
   4     9     4        685.10        690.86          4.84   o 
   5     9     4          2.29          0.65          2.02   o 
   6     9     4        127.55        126.18          2.62   o 
   7     9     4        918.60        907.74          6.86   o 
   8     9     4         70.79         68.09          2.83   o 
   9     9     4       1020.75       1033.27          8.68   o 
  10     9     4        542.04        541.98          6.26   o 
  11     9     4        424.56        431.82          6.26   o 
  12     9     4        979.00        997.14         11.10   o 
  13     9     4         47.60         48.73          5.45   o 
  14     9     4         73.22         77.45          5.65   o 
  15     9     4         44.85         45.86          5.85   o 
  16     9     4        233.79        238.56         11.71   o 
  17     9     4          0.05          1.30          7.07   o 
  18     9     4        100.88        104.50          9.08   o 
  19     9     4         32.39         37.61          9.49   o 
  20     9     4        186.99        172.97         11.10   o 
  21     9     4         99.37        102.65         10.70   o 
  22     9     4          0.54          1.57          9.89   o 
   0    10     4         62.21         61.61          3.63   o 
   1    10     4        139.24        138.04          3.03   o 
   2    10     4          0.50          0.19          2.62   o 
   3    10     4        527.31        527.24          5.25   o 
   4    10     4         16.09         16.31          2.62   o 
   5    10     4       1846.58       1861.52         12.11   o 
   6    10     4          0.94          0.56          2.62   o 
   7    10     4        580.14        580.98          5.85   o 
   8    10     4         86.35         89.77          3.43   o 
   9    10     4       1050.20       1063.48          9.89   o 
  10    10     4          0.55          1.48          3.84   o 
  11    10     4        140.46        145.18          5.05   o 
  12    10     4          0.48          3.15          4.84   o 
  13    10     4        658.19        667.60         10.70   o 
  15    10     4        295.84        294.15         10.29   o 
  16    10     4         19.40         20.20          7.87   o 
  17    10     4        370.75        380.31         11.30   o 
  18    10     4         46.82         47.53          8.07   o 
  19    10     4        139.48        138.50          9.29   o 
  20    10     4        106.07        113.40          8.88   o 
   1    11     4        812.76        812.04          6.86   o 
   2    11     4        152.14        148.05          3.63   o 
   3    11     4        134.65        134.80          3.84   o 
   4    11     4         84.23         83.84          3.63   o 
   5    11     4         23.78         27.52          3.23   o 
   6    11     4          6.44          4.72          3.23   o 
   7    11     4         27.40         29.18          3.63   o 
   8    11     4         21.30         23.35          3.84   o 
   9    11     4        171.62        179.08          5.05   o 
  10    11     4        152.42        154.07          5.25   o 
  11    11     4        156.00        154.44          6.06   o 
  12    11     4        428.52        430.99         11.91   o 
  13    11     4       1039.28       1046.43         19.58   o 
  14    11     4         22.84         24.00          9.08   o 
  15    11     4        143.99        145.55         10.70   o 
  16    11     4        339.65        343.16         12.11   o 
  17    11     4         14.95          9.26          8.68   o 
  19    11     4         36.69         38.08          9.49   o 
   0    12     4         36.14         38.36          4.84   o 
   1    12     4        239.20        238.93          4.44   o 
   2    12     4         99.77         95.70          3.84   o 
   3    12     4        204.01        201.78          4.44   o 
   4    12     4         47.08         53.92          4.04   o 
   5    12     4        172.49        172.41          4.84   o 
   6    12     4          8.44          9.64          4.04   o 
   7    12     4        469.69        468.97          7.47   o 
   8    12     4          0.08          0.93          4.84   o 
   9    12     4        218.67        211.79          7.87   o 
  11    12     4        391.39        392.72         11.30   o 
  12    12     4         12.59         14.82          7.07   o 
  13    12     4        226.48        227.81          9.29   o 
  14    12     4        173.71        177.14          8.68   o 
  15    12     4         22.88         23.35         11.10   o 
  16    12     4         78.66         83.38         10.09   o 
  17    12     4         12.01          8.89         10.70   o 
  18    12     4         98.65        101.82         10.70   o 
   1    13     4       1094.56       1102.39         11.10   o 
   2    13     4        117.26        115.62          4.84   o 
   3    13     4        102.60        107.28          5.05   o 
   4    13     4          1.64          1.48          5.05   o 
   5    13     4        403.53        400.23          8.28   o 
   6    13     4         14.04         13.34          5.65   o 
   7    13     4        397.05        400.97         12.72   o 
   9    13     4        799.42        797.68         15.75   o 
  10    13     4        165.30        167.87          7.47   o 
  11    13     4         89.30         96.44          7.07   o 
  12    13     4          0.00          0.09          7.87   o 
  13    13     4         59.62         63.18          9.08   o 
  14    13     4         19.84         20.47          9.89   o 
  15    13     4         48.76         53.36         11.10   o 
  16    13     4        212.77        220.59         13.52   o 
   0    14     4        488.52        484.81         12.72   o 
   1    14     4        152.21        154.07          5.65   o 
   2    14     4         52.43         53.18          5.25   o 
   3    14     4       1387.31       1398.85         13.52   o 
   4    14     4         13.66         12.69          5.05   o 
   5    14     4        545.83        550.04          8.48   o 
   6    14     4         39.27         44.84          5.65   o 
   7    14     4          1.37          2.69          5.85   o 
   8    14     4          7.06          9.54          5.65   o 
   9    14     4          6.97         11.30          6.06   o 
  10    14     4         55.07         53.27          7.27   o 
  11    14     4         12.91         14.73          7.47   o 
  12    14     4         89.26         97.46         12.11   o 
  13    14     4         52.31         54.66          9.49   o 
  14    14     4         67.34         61.33         11.51   o 
   1    15     4        233.31        236.99          5.85   o 
   2    15     4          2.39          3.80          5.05   o 
   3    15     4          9.65          8.34          4.84   o 
   4    15     4        104.53        102.00          5.45   o 
   5    15     4        239.17        239.49          6.66   o 
   6    15     4         23.90         23.90          5.45   o 
   7    15     4          1.12          1.57          5.45   o 
   8    15     4         33.44         33.82          6.06   o 
   9    15     4         88.81         99.59          7.07   o 
  10    15     4         35.50         41.32          7.47   o 
  11    15     4         11.10          7.78          7.67   o 
   0    16     4         12.22         12.23          8.07   o 
   1    16     4          7.55          9.26          5.45   o 
   2    16     4          0.43          2.32          5.45   o 
   3    16     4          5.02          8.15          5.45   o 
   4    16     4         18.16         18.07          5.45   o 
   5    16     4         82.46         83.01          6.06   o 
   6    16     4         27.03         27.05          5.65   o 
   1     1     5      13693.46      14031.23         57.73   o 
   2     1     5        174.42        179.92          1.41   o 
   3     1     5        523.11        526.97          2.62   o 
   4     1     5         14.77         15.29          0.81   o 
   5     1     5       4022.39       4046.01         15.34   o 
   6     1     5       7524.84       7489.91         26.85   o 
   7     1     5        583.13        588.76          2.83   o 
   8     1     5       4535.94       4548.24         16.55   o 
   9     1     5        129.69        126.74          1.21   o 
  10     1     5         80.03         78.29          1.21   o 
  11     1     5        288.31        287.94          2.02   o 
  12     1     5          9.09          9.64          1.21   o 
  13     1     5        868.85        860.21          4.64   o 
  14     1     5        519.08        522.43          3.84   o 
  15     1     5        944.31        934.88          6.46   o 
  16     1     5       1943.24       1951.48         12.11   o 
  17     1     5        348.95        353.72          5.25   o 
  18     1     5        268.22        265.52          4.84   o 
  19     1     5         65.07         67.17          4.04   o 
  20     1     5        407.93        418.85          6.66   o 
  21     1     5         61.58         64.11          5.85   o 
  22     1     5        125.02        127.76          8.68   o 
  23     1     5         18.93         20.10          5.65   o 
  24     1     5        241.09        239.77          7.47   o 
  25     1     5        272.75        267.75          9.08   o 
  26     1     5         14.91         10.19          6.66   o 
   0     2     5      20915.75      20912.10        129.19   o 
   1     2     5       2211.59       2196.90          9.69   o 
   2     2     5       4625.54       4605.22         18.98   o 
   3     2     5          2.02          2.22          0.81   o 
   4     2     5       3306.31       3335.14         12.72   o 
   5     2     5        310.01        313.51          1.82   o 
   6     2     5       1750.57       1754.89          7.07   o 
   7     2     5        627.63        632.86          3.03   o 
   8     2     5        572.03        572.92          2.83   o 
   9     2     5         61.05         58.83          1.21   o 
  10     2     5       3588.41       3561.47         13.52   o 
  11     2     5         17.99         17.42          1.21   o 
  12     2     5        678.78        671.49          3.63   o 
  13     2     5       1348.97       1340.49          6.66   o 
  14     2     5          4.64          3.80          1.82   o 
  15     2     5        277.79        285.44          3.43   o 
  16     2     5        626.20        632.30          6.06   o 
  17     2     5        467.91        474.53          5.85   o 
  18     2     5        134.00        129.43          4.44   o 
  19     2     5        125.89        123.50          4.44   o 
  20     2     5       1283.70       1289.81         15.95   o 
  21     2     5        281.08        284.33          7.67   o 
  22     2     5        103.41        106.08          7.87   o 
  23     2     5         72.60         73.10          6.06   o 
  24     2     5         31.06         29.18          6.26   o 
  25     2     5        116.45        122.11          8.07   o 
   1     3     5       1591.49       1607.58          6.66   o 
   2     3     5        318.19        310.73          2.22   o 
   3     3     5         16.14         24.09          1.01   o 
   4     3     5       3149.63       3167.27         11.91   o 
   5     3     5        450.19        447.76          2.42   o 
   6     3     5       1615.90       1613.42          6.46   o 
   7     3     5        194.49        194.37          1.61   o 
   8     3     5        255.72        254.59          1.82   o 
   9     3     5       1434.29       1428.59          6.06   o 
  10     3     5        104.89        103.67          1.41   o 
  11     3     5         63.31         62.54          1.41   o 
  12     3     5         43.04         42.25          1.61   o 
  13     3     5        713.11        718.19          4.64   o 
  14     3     5        328.42        327.22          3.43   o 
  15     3     5         76.61         76.71          2.83   o 
  16     3     5        266.92        261.72          4.04   o 
  17     3     5        107.49        112.75          4.04   o 
  18     3     5          2.25          0.19          3.84   o 
  19     3     5         14.08         13.80          4.04   o 
  20     3     5          2.60          4.91          5.05   o 
  21     3     5        131.91        135.54          7.67   o 
  22     3     5          0.40          0.74          6.06   o 
  23     3     5        103.47        101.17          7.27   o 
  24     3     5          3.76          4.45          7.07   o 
  25     3     5         46.90         41.51          7.87   o 
   0     4     5       3527.25       3544.52         20.59   o 
   1     4     5        146.80        147.68          1.21   o 
   2     4     5        130.35        125.35          1.21   o 
   3     4     5        775.67        770.72          3.63   o 
   4     4     5        714.83        719.95          3.43   o 
   5     4     5        296.38        288.31          1.82   o 
   6     4     5        331.82        331.30          2.02   o 
   7     4     5       2416.40       2391.08          9.29   o 
   8     4     5        607.81        597.19          3.23   o 
   9     4     5       1530.43       1515.40          6.66   o 
  10     4     5        330.53        330.84          2.62   o 
  11     4     5       1395.43       1385.23          8.68   o 
  12     4     5        610.14        627.95          4.64   o 
  13     4     5         51.87         46.51          2.02   o 
  14     4     5        623.10        629.62          6.06   o 
  15     4     5        296.51        301.75          4.24   o 
  16     4     5        535.02        533.64          5.85   o 
  17     4     5         89.71         94.68          4.04   o 
  18     4     5         45.73         49.10          4.44   o 
  19     4     5        183.11        187.24          6.06   o 
  20     4     5        314.47        313.70          9.89   o 
  21     4     5        238.08        243.84          9.08   o 
  22     4     5         73.33         81.06          7.07   o 
  23     4     5         19.73         21.03          6.86   o 
  24     4     5          1.94          6.21          7.87   o 
  25     4     5         10.35          8.43          8.28   o 
   1     5     5        779.69        785.73          3.84   o 
   2     5     5         91.61         90.98          1.21   o 
   3     5     5       2062.60       2021.80          8.48   o 
   4     5     5       4658.86       4616.70         18.17   o 
   5     5     5        459.41        466.28          2.62   o 
   6     5     5       1759.25       1741.45          7.07   o 
   7     5     5        434.18        439.14          2.62   o 
   8     5     5        774.40        768.59          4.04   o 
   9     5     5       2752.94       2732.57         12.92   o 
  10     5     5        950.64        946.74          6.26   o 
  11     5     5       1343.80       1336.32          8.48   o 
  12     5     5        434.02        429.04          4.24   o 
  13     5     5         26.60         27.24          2.62   o 
  14     5     5        193.23        192.05          3.63   o 
  16     5     5       2959.11       2963.17         20.39   o 
  17     5     5        730.72        732.82          9.49   o 
  18     5     5       1179.05       1183.45         13.32   o 
  19     5     5         22.21         17.32          5.65   o 
  20     5     5         58.28         60.13          7.47   o 
  21     5     5         37.41         42.62          7.07   o 
  22     5     5         25.79         29.00          6.66   o 
  23     5     5        154.91        163.80          8.68   o 
  24     5     5         11.53         13.99          8.48   o 
   0     6     5         35.39         40.95          1.82   o 
   1     6     5        520.75        525.86          3.03   o 
   2     6     5         77.59         77.27          1.21   o 
   3     6     5         48.65         49.10          1.21   o 
   4     6     5         22.90         21.68          1.21   o 
   5     6     5       1244.77       1225.88          5.85   o 
   6     6     5          2.97          2.59          1.21   o 
   7     6     5       2129.07       2139.09         10.29   o 
   8     6     5        181.34        179.08          2.42   o 
   9     6     5        514.36        511.68          4.04   o 
  10     6     5       1298.10       1303.52          8.88   o 
  11     6     5          2.32          2.78          2.22   o 
  12     6     5        686.45        677.89          7.47   o 
  13     6     5         24.90         25.38          3.23   o 
  14     6     5        647.92        645.09          7.27   o 
  15     6     5         58.95         63.28          4.04   o 
  16     6     5        378.85        382.07          6.66   o 
  17     6     5         73.79         77.82          4.84   o 
  18     6     5          0.06          2.59          5.05   o 
  19     6     5        267.40        274.42          9.69   o 
  20     6     5         50.16         45.77          7.27   o 
  21     6     5         81.65         90.33          7.67   o 
  22     6     5         12.73         17.14          7.67   o 
  23     6     5         65.58         61.24          8.68   o 
  24     6     5         20.49         17.79          9.08   o 
   1     7     5        361.49        365.21          2.62   o 
   2     7     5          0.26          0.65          1.21   o 
   3     7     5          0.13          0.56          1.21   o 
   4     7     5       1375.18       1353.64          6.46   o 
   5     7     5          4.60          5.84          1.21   o 
   6     7     5         78.17         81.90          1.61   o 
   7     7     5        899.46        892.64          5.45   o 
   8     7     5         32.22         30.02          1.61   o 
   9     7     5         46.83         49.84          2.22   o 
  10     7     5        362.98        366.32          4.24   o 
  11     7     5        133.88        138.60          3.63   o 
  12     7     5          9.43          9.73          3.23   o 
  13     7     5        133.50        132.67          4.44   o 
  14     7     5          3.77          1.67          3.84   o 
  15     7     5        238.10        241.80          5.45   o 
  16     7     5        869.83        879.20          9.49   o 
  17     7     5         35.91         36.32          5.05   o 
  18     7     5        293.58        292.76          8.28   o 
  19     7     5          0.08          1.39          7.07   o 
  20     7     5        139.51        147.40          7.87   o 
  21     7     5         33.16         30.94          7.27   o 
  22     7     5        229.54        229.30          9.69   o 
  23     7     5        397.86        388.09         12.52   o 
   0     8     5       5861.16       5825.26         35.33   o 
   1     8     5         40.33         39.74          1.41   o 
   2     8     5       1614.94       1599.52          7.67   o 
   3     8     5          5.68          6.49          1.41   o 
   4     8     5       1396.03       1387.92          7.07   o 
   5     8     5          0.10          0.00          1.61   o 
   6     8     5         35.30         35.76          1.82   o 
   7     8     5       1002.57       1001.68          6.46   o 
   8     8     5        205.96        203.54          3.03   o 
   9     8     5         45.12         47.62          2.62   o 
  10     8     5        273.82        273.30          4.24   o 
  11     8     5        352.08        352.33          5.45   o 
  12     8     5        545.62        551.80          7.47   o 
  13     8     5        301.94        307.12          6.26   o 
  14     8     5        894.64        895.23         11.30   o 
  16     8     5         10.92         11.21          5.05   o 
  17     8     5        146.85        148.14          6.86   o 
  18     8     5        665.85        663.06         13.93   o 
  19     8     5        326.72        330.65          9.69   o 
  20     8     5        544.31        530.39         14.94   o 
  21     8     5         74.39         78.10          9.08   o 
  22     8     5        111.84        117.57          9.89   o 
   1     9     5         16.72         16.21          1.82   o 
   2     9     5        415.70        409.68          3.43   o 
   3     9     5       1624.65       1602.95          8.68   o 
   4     9     5        320.75        320.65          3.23   o 
   5     9     5        392.46        395.23          3.84   o 
   6     9     5       3086.74       3128.26         17.16   o 
   7     9     5        203.82        203.17          3.23   o 
   8     9     5       1117.47       1123.14          8.48   o 
   9     9     5          6.58          6.86          2.83   o 
  11     9     5        322.98        319.44          5.65   o 
  12     9     5          6.09          4.72          4.24   o 
  13     9     5          3.76          1.30          4.84   o 
  14     9     5        599.71        601.73         13.52   o 
  15     9     5         38.04         33.63          6.06   o 
  16     9     5        317.21        307.40          9.08   o 
  17     9     5         49.37         48.82          7.07   o 
  18     9     5         62.20         60.31          9.08   o 
  19     9     5        336.86        338.90         15.54   o 
  20     9     5        162.94        160.83         10.90   o 
  21     9     5        105.54        115.99         13.93   o 
   0    10     5         87.16         85.97          3.84   o 
   1    10     5          0.05          0.65          2.42   o 
   2    10     5        505.25        509.27          5.05   o 
   3    10     5         66.86         66.15          2.83   o 
   4    10     5        171.48        169.08          3.43   o 
   5    10     5        271.34        262.56          3.84   o 
   6    10     5        381.94        377.16          4.64   o 
   7    10     5        304.60        298.69          4.24   o 
   8    10     5         22.55         22.51          3.03   o 
   9    10     5         25.15         29.09          3.63   o 
  10    10     5        775.92        776.46          8.68   o 
  11    10     5          0.00          0.46          4.44   o 
  13    10     5        518.88        511.31          9.69   o 
  14    10     5        732.64        732.73         12.52   o 
  15    10     5        144.13        144.71          8.68   o 
  16    10     5          1.54          1.20          7.67   o 
  18    10     5         49.96         53.83          8.07   o 
  19    10     5         26.86         29.55          8.07   o 
  20    10     5         54.18         59.29          8.48   o 
   1    11     5         39.21         38.17          3.23   o 
   2    11     5        211.14        206.41          4.04   o 
   3    11     5         45.85         45.21          3.23   o 
   4    11     5          0.45          0.56          3.23   o 
   5    11     5         37.12         36.50          3.23   o 
   6    11     5        127.08        131.00          3.84   o 
   7    11     5         17.86         17.79          3.63   o 
   8    11     5        245.86        248.85          5.25   o 
   9    11     5        371.55        373.18          6.66   o 
  10    11     5        139.57        140.82          4.84   o 
  11    11     5         14.36         14.17          5.45   o 
  12    11     5        228.94        219.48          9.49   o 
  13    11     5        424.27        427.65         12.72   o 
  14    11     5        159.19        168.61         11.91   o 
  15    11     5         67.44         67.17          9.49   o 
  16    11     5        563.85        551.80         13.32   o 
  17    11     5          0.08          0.74          9.08   o 
  18    11     5        370.84        373.36         13.52   o 
  19    11     5          1.80          9.08          9.08   o 
   0    12     5        103.26        101.91          5.25   o 
   1    12     5         30.86         34.37          3.43   o 
   2    12     5        236.15        240.23          4.64   o 
   3    12     5         13.08         15.10          3.63   o 
   4    12     5        146.31        148.51          4.64   o 
   5    12     5         94.17         94.59          4.24   o 
   6    12     5          5.20          3.71          4.04   o 
   7    12     5          2.68          3.34          4.44   o 
   8    12     5         54.65         59.48          5.45   o 
   9    12     5          4.22          2.87          6.66   o 
  10    12     5       1432.63       1428.22         20.99   o 
  11    12     5         17.08         13.53          7.47   o 
  12    12     5        658.30        664.64         12.72   o 
  13    12     5          9.22         14.73          7.27   o 
  14    12     5         96.70         94.31          8.48   o 
  15    12     5         81.25         93.48          9.08   o 
  16    12     5        477.16        467.77         14.13   o 
  17    12     5        296.78        290.44         15.75   o 
   1    13     5         21.75         16.40          4.64   o 
   2    13     5        147.44        146.75          5.25   o 
   3    13     5         44.75         40.76          4.84   o 
   4    13     5        116.84        118.31          6.06   o 
   5    13     5          0.86          1.11          5.25   o 
   6    13     5        277.54        273.58          7.87   o 
   7    13     5        145.33        143.79          7.67   o 
   8    13     5        160.09        158.89          8.48   o 
   9    13     5         27.64         27.52          6.46   o 
  10    13     5          3.63          3.15          6.46   o 
  11    13     5          9.75          9.54          6.46   o 
  12    13     5          7.03          8.80          7.87   o 
  13    13     5         25.21         23.16          9.08   o 
  14    13     5         36.30         42.80         10.29   o 
  15    13     5        111.82        119.05         10.70   o 
  16    13     5          6.56          2.50         10.70   o 
   0    14     5        701.23        702.81         12.72   o 
   1    14     5         17.84         17.60          5.05   o 
   2    14     5        256.25        262.37          6.46   o 
   3    14     5         93.25         96.44          5.45   o 
   4    14     5         16.74         21.86          5.05   o 
   5    14     5          1.78          5.65          5.25   o 
   6    14     5        118.08        123.77          6.26   o 
   7    14     5          3.53          4.26          5.65   o 
   8    14     5          9.87         13.25          5.85   o 
   9    14     5         67.65         72.63          6.46   o 
  10    14     5         74.25         77.27          7.67   o 
  11    14     5        174.03        176.95          8.68   o 
  12    14     5         23.55         18.90          8.68   o 
  13    14     5          4.71          4.82          9.69   o 
   1    15     5         61.86         68.84          5.25   o 
   2    15     5         65.19         67.82          5.25   o 
   3    15     5         37.24         39.28          5.05   o 
   4    15     5        231.44        234.21          6.26   o 
   5    15     5          3.81          2.69          5.25   o 
   6    15     5        382.03        382.07          7.47   o 
   7    15     5         26.78         27.33          5.65   o 
   8    15     5        284.13        280.53          7.47   o 
  10    15     5         61.42         65.78          7.87   o 
  11    15     5          2.56          3.89          7.87   o 
   0    16     5          4.61          3.98          7.87   o 
   1    16     5         10.27          7.41          5.45   o 
   2    16     5         48.82         49.47          5.65   o 
   3    16     5        117.36        115.16          6.06   o 
   4    16     5         98.39         99.41          6.06   o 
   5    16     5          2.81          7.69          5.65   o 
   6    16     5         73.65         69.58          6.06   o 
   0     0     6        529.82        514.55          8.07   o 
   1     0     6        346.61        332.60          3.84   o 
   2     0     6       8695.08       8854.49         50.87   o 
   3     0     6        186.87        192.89          2.02   o 
   4     0     6      14377.28      14228.47         81.75   o 
   5     0     6      10685.15      10786.88         62.78   o 
   6     0     6       3014.97       3043.96         17.36   o 
   7     0     6         82.59         82.73          1.82   o 
   8     0     6       1121.27       1134.16          6.86   o 
   9     0     6       7136.87       7173.44         38.96   o 
  10     0     6       1693.27       1672.71          9.89   o 
  11     0     6       1711.94       1698.84         10.50   o 
  12     0     6        178.16        175.47          2.83   o 
  13     0     6          0.64          1.95          1.61   o 
  14     0     6        914.58        909.31          7.67   o 
  15     0     6        487.13        490.65          5.85   o 
  16     0     6       2547.21       2566.18         21.20   o 
  17     0     6       2721.75       2743.78         23.62   o 
  18     0     6        963.72        939.70         11.71   o 
  19     0     6        187.84        179.27          6.26   o 
  20     0     6          0.72          1.30          5.65   o 
  21     0     6          1.95          0.37          9.49   o 
  22     0     6        102.27        109.23         12.11   o 
  23     0     6         21.78         23.72          8.07   o 
  24     0     6         93.42        102.74          9.08   o 
  25     0     6          0.48          0.00          8.88   o 
  26     0     6        100.22         90.33          9.89   o 
   1     1     6       1195.42       1208.37          5.45   o 
   2     1     6        352.20        344.18          1.82   o 
   3     1     6        124.40        124.89          1.01   o 
   4     1     6        976.55        992.05          4.44   o 
   5     1     6         90.59         96.26          1.21   o 
   6     1     6        394.94        395.04          2.22   o 
   7     1     6         76.23         75.88          1.01   o 
   8     1     6          1.63          1.76          0.81   o 
   9     1     6        357.16        357.98          2.02   o 
  10     1     6          5.71          5.93          1.01   o 
  11     1     6        633.04        635.55          3.23   o 
  12     1     6        781.15        780.72          4.04   o 
  13     1     6       2537.85       2519.21         10.90   o 
  14     1     6       1145.74       1148.62          6.46   o 
  15     1     6       1354.53       1365.78          8.68   o 
  16     1     6        554.31        555.41          5.25   o 
  17     1     6        121.62        121.18          3.43   o 
  18     1     6        277.51        275.25          4.84   o 
  19     1     6         59.94         61.15          3.84   o 
  20     1     6         44.68         45.12          4.44   o 
  21     1     6         23.70         25.20          6.66   o 
  22     1     6          2.77          3.43          7.27   o 
  23     1     6         63.92         63.28          6.06   o 
  24     1     6          2.30          3.06          6.06   o 
  25     1     6         15.99         11.86          6.66   o 
  26     1     6          1.35          1.39          6.66   o 
   0     2     6       6072.54       6141.92         35.93   o 
   1     2     6       1085.13       1085.43          4.64   o 
   2     2     6      12143.71      12127.09         46.83   o 
   3     2     6         41.27         43.82          0.81   o 
   4     2     6        162.47        161.20          1.21   o 
   5     2     6       3554.52       3562.68         13.32   o 
   6     2     6        297.85        296.09          1.82   o 
   7     2     6       1089.79       1088.49          4.64   o 
   8     2     6        215.07        211.60          1.61   o 
   9     2     6          1.41          0.74          1.01   o 
  10     2     6          9.75         11.49          1.01   o 
  11     2     6        163.04        166.02          1.82   o 
  12     2     6        435.97        422.83          3.03   o 
  13     2     6        116.58        118.03          1.82   o 
  14     2     6        247.71        247.64          2.83   o 
  15     2     6        112.50        112.56          2.62   o 
  16     2     6         54.23         57.81          3.03   o 
  17     2     6        436.07        439.05          5.45   o 
  18     2     6        695.86        690.39          7.87   o 
  19     2     6        224.65        232.08          5.25   o 
  20     2     6          0.42          0.83          4.64   o 
  21     2     6         96.92         95.61          6.06   o 
  22     2     6        154.88        162.78          7.27   o 
  23     2     6         32.43         35.48          5.65   o 
  24     2     6          7.45          7.50          6.26   o 
   1     3     6      17523.57      17492.28         67.22   o 
   2     3     6        975.17        986.95          4.44   o 
   3     3     6       1103.10       1103.96          4.64   o 
   4     3     6        683.27        689.56          3.23   o 
   5     3     6          6.45          5.00          0.81   o 
   6     3     6       4083.97       4098.26         15.75   o 
   7     3     6       1237.61       1242.00          5.45   o 
   8     3     6       2749.20       2719.70         10.90   o 
   9     3     6        604.09        599.97          3.23   o 
  10     3     6        680.39        672.61          3.63   o 
  11     3     6        250.20        241.06          2.22   o 
  12     3     6       1115.04       1123.88          6.06   o 
  13     3     6        698.17        691.60          4.44   o 
  14     3     6       2564.34       2578.51         13.32   o 
  15     3     6          6.27          7.60          2.42   o 
  16     3     6       1259.32       1275.45         10.50   o 
  17     3     6        345.57        346.12          4.84   o 
  18     3     6       1316.92       1338.26         11.30   o 
  19     3     6          1.34          0.28          4.04   o 
  20     3     6        114.04        115.71          6.06   o 
  21     3     6        372.91        372.53         10.50   o 
  22     3     6        174.57        178.62          7.67   o 
  23     3     6        222.28        219.66          7.87   o 
  24     3     6         20.85         23.72          7.07   o 
  25     3     6        258.39        246.90         10.29   o 
   0     4     6       3188.21       3136.69         18.57   o 
   1     4     6       5855.70       5814.70         22.41   o 
   2     4     6       2290.13       2312.06          9.49   o 
   3     4     6       3356.98       3328.10         13.32   o 
   4     4     6        477.11        468.51          2.62   o 
   5     4     6        982.89        977.04          4.44   o 
   6     4     6       1251.01       1232.74          5.25   o 
   7     4     6        244.97        239.95          2.02   o 
   8     4     6         19.20         18.81          1.01   o 
   9     4     6       1722.47       1720.61          7.67   o 
  10     4     6        404.60        400.78          3.03   o 
  11     4     6         32.02         30.48          1.61   o 
  12     4     6       2672.75       2643.54         13.93   o 
  13     4     6        706.99        705.49          5.25   o 
  14     4     6          2.71          5.56          2.42   o 
  15     4     6          0.23          1.30          2.62   o 
  16     4     6         11.29         12.04          3.03   o 
  17     4     6         67.61         70.41          3.84   o 
  18     4     6        185.75        183.99          5.05   o 
  19     4     6        437.10        428.58          9.69   o 
  20     4     6        667.73        686.87         13.93   o 
  21     4     6         82.84         83.94          7.87   o 
  22     4     6         43.13         40.49          6.66   o 
  23     4     6         12.29         17.14          6.86   o 
  24     4     6         51.14         50.86          8.48   o 
  25     4     6         48.35         41.04          8.48   o 
   1     5     6        287.21        282.48          2.02   o 
   2     5     6         90.63         91.16          1.21   o 
   3     5     6        444.95        438.58          2.42   o 
   4     5     6         20.08         18.25          1.01   o 
   5     5     6        619.33        618.69          3.23   o 
   6     5     6        511.36        522.43          3.03   o 
   7     5     6        606.15        600.62          3.23   o 
   8     5     6          0.00          1.39          1.21   o 
   9     5     6         70.32         68.46          1.61   o 
  10     5     6        195.84        202.80          2.62   o 
  11     5     6        251.12        246.25          3.03   o 
  12     5     6          9.18          9.73          2.42   o 
  14     5     6          1.07          0.74          2.62   o 
  15     5     6         48.40         49.19          3.43   o 
  16     5     6        287.63        294.06          5.25   o 
  17     5     6         28.10         27.15          4.24   o 
  18     5     6        195.06        199.84          5.65   o 
  20     5     6         27.45         29.00          7.47   o 
  21     5     6          2.83          5.93          6.66   o 
  22     5     6         43.42         40.21          6.86   o 
  23     5     6         59.15         64.30          7.87   o 
  24     5     6        128.39        133.87         10.29   o 
   0     6     6        621.58        639.72          5.25   o 
   1     6     6       2348.19       2346.71          9.89   o 
   2     6     6       3055.79       3049.51         12.52   o 
   3     6     6        145.36        137.95          1.41   o 
   4     6     6         39.97         35.85          1.21   o 
   5     6     6        344.82        337.97          2.42   o 
   6     6     6         12.03         12.51          1.21   o 
   7     6     6         13.90         15.84          1.41   o 
   8     6     6       2428.85       2423.60         11.51   o 
   9     6     6        709.77        704.29          4.84   o 
  10     6     6        190.60        185.85          3.03   o 
  11     6     6         77.26         77.17          2.83   o 
  12     6     6        472.30        471.66          5.65   o 
  13     6     6        743.42        739.96          8.28   o 
  14     6     6          0.79          0.37          3.43   o 
  15     6     6         96.86         98.30          4.84   o 
  16     6     6        186.35        189.27          5.25   o 
  17     6     6        201.71        198.54          5.85   o 
  18     6     6         33.93         30.57          5.25   o 
  19     6     6        148.32        152.12          8.07   o 
  20     6     6          6.16          7.41          6.86   o 
  21     6     6        156.74        163.15          8.28   o 
  22     6     6          0.70          3.15          7.27   o 
  23     6     6         18.90         17.60          8.28   o 
  24     6     6         11.65         17.51          8.68   o 
   1     7     6        553.49        546.70          3.23   o 
   2     7     6        140.28        139.15          1.61   o 
   3     7     6         73.59         75.04          1.41   o 
   4     7     6       2864.85       2843.38         12.31   o 
   5     7     6         34.37         35.85          1.41   o 
   6     7     6        213.03        208.17          2.42   o 
   7     7     6          1.77          2.22          1.41   o 
   8     7     6       1097.77       1097.29          7.27   o 
   9     7     6        879.32        881.61          6.26   o 
  10     7     6        442.79        447.11          4.64   o 
  11     7     6        876.79        870.40          7.67   o 
  12     7     6         16.20         16.49          3.43   o 
  13     7     6       1025.30       1030.86         10.50   o 
  14     7     6        157.56        159.26          4.84   o 
  15     7     6          5.68          7.23          4.04   o 
  16     7     6        675.74        677.05          8.48   o 
  17     7     6         79.57         84.86          5.45   o 
  18     7     6        111.87        109.32          6.66   o 
  19     7     6         36.70         41.13          6.66   o 
  20     7     6          1.70          5.00          6.46   o 
  21     7     6        244.65        242.92          8.88   o 
  22     7     6        268.74        260.43          9.89   o 
  23     7     6        257.13        266.08         12.92   o 
   0     8     6       2972.04       2925.09         18.77   o 
   1     8     6        435.82        435.16          3.03   o 
   2     8     6         35.79         35.30          1.61   o 
   3     8     6        238.40        229.85          2.42   o 
   4     8     6         40.14         37.15          1.61   o 
   5     8     6          7.92         11.12          1.61   o 
   6     8     6        496.82        496.30          3.84   o 
   7     8     6        437.58        429.69          3.84   o 
   8     8     6         91.82         90.42          2.62   o 
   9     8     6         52.50         54.57          2.62   o 
  10     8     6         30.33         29.00          3.03   o 
  12     8     6        418.97        426.72          6.66   o 
  13     8     6         38.13         38.73          4.24   o 
  14     8     6        528.54        529.56          8.07   o 
  15     8     6          0.67          1.39          4.64   o 
  16     8     6         26.75         26.22          5.45   o 
  17     8     6        482.56        477.59         10.29   o 
  18     8     6         10.14         15.38          6.46   o 
  19     8     6        129.53        127.29          7.67   o 
  20     8     6          6.04         11.77          7.07   o 
  21     8     6         35.98         38.63          8.48   o 
  22     8     6          8.13         10.56          9.08   o 
   1     9     6       1634.34       1625.37          9.08   o 
   2     9     6          0.09          1.48          1.82   o 
   3     9     6        486.71        482.87          4.04   o 
   4     9     6          7.80          8.34          2.02   o 
   5     9     6        380.42        378.55          3.63   o 
   6     9     6        231.54        230.22          3.23   o 
   7     9     6        112.88        109.23          2.83   o 
   8     9     6        681.91        685.67          5.85   o 
   9     9     6        326.43        328.06          4.44   o 
  10     9     6        203.02        207.99          4.84   o 
  11     9     6       1189.19       1209.11         11.51   o 
  12     9     6          3.94          8.99          4.44   o 
  13     9     6         16.07         16.49          5.05   o 
  14     9     6        121.02        120.81          6.06   o 
  15     9     6        161.45        158.05          7.27   o 
  16     9     6        139.13        140.91          7.47   o 
  17     9     6         48.62         49.19          7.47   o 
  18     9     6        167.76        169.08          9.49   o 
  19     9     6         58.54         60.03          8.07   o 
  21     9     6          0.03          0.93          9.89   o 
   0    10     6        515.83        516.87          6.86   o 
   1    10     6        930.74        917.10          6.86   o 
   2    10     6        351.51        354.92          4.24   o 
   3    10     6       2161.74       2152.61         13.32   o 
   4    10     6          0.11          1.02          2.83   o 
   5    10     6       2114.74       2110.37         12.72   o 
   6    10     6         14.88         14.73          2.83   o 
   7    10     6         46.36         50.77          3.23   o 
   8    10     6        226.61        221.98          4.44   o 
   9    10     6        103.30        104.78          4.04   o 
  10    10     6        442.50        450.26          6.66   o 
  11    10     6          1.97          3.24          4.44   o 
  12    10     6        831.47        830.94         10.50   o 
  13    10     6         37.99         39.93          6.06   o 
  14    10     6        218.88        223.74          8.48   o 
  15    10     6         20.71         21.96          7.27   o 
  16    10     6         35.55         31.41          7.87   o 
  17    10     6         54.00         54.94          7.87   o 
  18    10     6        184.83        179.55          9.69   o 
  19    10     6          7.87         11.86          7.87   o 
  20    10     6         16.17         17.70          8.28   o 
   1    11     6        694.91        705.59          6.46   o 
   2    11     6        148.75        146.19          3.63   o 
   3    11     6        113.13        116.27          3.63   o 
   4    11     6        226.82        227.07          4.24   o 
   5    11     6          4.98          3.24          3.23   o 
   6    11     6         53.71         53.83          3.63   o 
   7    11     6        951.01        949.99          8.68   o 
   8    11     6          0.05          1.85          3.84   o 
   9    11     6        239.23        243.84          5.45   o 
  10    11     6        390.86        398.10          7.27   o 
  11    11     6        127.32        124.61          6.46   o 
  12    11     6         40.26         38.82          7.87   o 
  13    11     6        318.90        321.29         10.90   o 
  14    11     6        244.17        246.25         10.90   o 
  15    11     6        144.27        149.71          9.49   o 
  16    11     6        237.13        236.52         13.73   o 
  17    11     6         32.03         35.76         11.10   o 
  18    11     6          6.57         10.75          9.69   o 
  19    11     6          7.98         16.58          9.89   o 
   0    12     6          7.30         10.93          4.84   o 
   1    12     6        363.95        361.32          5.05   o 
   2    12     6        288.11        288.31          4.84   o 
   3    12     6          3.50          0.09          3.63   o 
   4    12     6         93.10         93.29          4.24   o 
   5    12     6         27.32         27.05          3.84   o 
   6    12     6          1.67          0.93          4.24   o 
   7    12     6         12.79         16.21          4.64   o 
   8    12     6        481.80        478.88          9.89   o 
   9    12     6          0.83          4.17          6.66   o 
  11    12     6         48.25         49.19          7.87   o 
  12    12     6         60.12         61.89          7.47   o 
  14    12     6         61.26         62.81          8.48   o 
  15    12     6        108.77        106.45          9.49   o 
  16    12     6         11.70         15.01          9.08   o 
  17    12     6         17.36         16.95         10.29   o 
   1    13     6        789.95        780.35          9.29   o 
   2    13     6        162.67        169.36          5.45   o 
   3    13     6        415.62        404.86          7.47   o 
   4    13     6        541.70        549.76          9.49   o 
   6    13     6        372.84        382.81          8.68   o 
   7    13     6         53.02         56.33          6.46   o 
   8    13     6         53.06         59.85          7.07   o 
   9    13     6         74.69         78.93          6.66   o 
  10    13     6          5.81          8.34          6.66   o 
  11    13     6         11.37         12.23          6.66   o 
  12    13     6         13.16         18.62          7.67   o 
  13    13     6        166.83        172.32          9.69   o 
  14    13     6        185.14        194.56         10.90   o 
  15    13     6         31.27         33.72         10.70   o 
  16    13     6         24.43         30.20         12.11   o 
   0    14     6        646.91        672.70         12.72   o 
   1    14     6          6.34          2.32          5.05   o 
   2    14     6        320.39        323.05          7.07   o 
   3    14     6        183.34        180.47          5.85   o 
   4    14     6         11.74         11.12          5.05   o 
   5    14     6        453.77        457.95          7.67   o 
   6    14     6         62.14         67.26          5.45   o 
   7    14     6        357.49        347.23          7.47   o 
   9    14     6         33.90         35.58          6.66   o 
  10    14     6         96.86         98.95          8.07   o 
  11    14     6          1.92          1.95          7.67   o 
  12    14     6        105.68        114.79          9.49   o 
  13    14     6         16.89         13.99          9.69   o 
   1    15     6        125.05        124.89          5.65   o 
   2    15     6        181.55        180.01          5.85   o 
   3    15     6         72.31         73.00          5.05   o 
   5    15     6         40.66         36.97          5.45   o 
   6    15     6          7.63          8.25          5.45   o 
   8    15     6          4.86          4.82          5.85   o 
   9    15     6          1.30          0.00          6.66   o 
  10    15     6          8.76          7.04          7.27   o 
   0    16     6          1.20          0.28          7.67   o 
   1    16     6          9.75         13.43          5.45   o 
   2    16     6          7.06          6.58          5.45   o 
   3    16     6          0.85          3.24          5.65   o 
   4    16     6         77.46         76.71          5.85   o 
   5    16     6         81.72         84.40          6.46   o 
   1     1     7      11104.10      11267.71         44.01   o 
   2     1     7       3225.79       3194.50         12.31   o 
   3     1     7       4939.89       5008.13         19.98   o 
   4     1     7        553.05        554.39          2.62   o 
   5     1     7       1646.01       1630.84          6.46   o 
   6     1     7       1885.71       1898.40          7.47   o 
   7     1     7       2820.36       2817.81         10.70   o 
   8     1     7       3162.69       3145.03         11.91   o 
   9     1     7       4358.46       4385.28         15.75   o 
  10     1     7         90.65         89.31          1.21   o 
  11     1     7       1106.58       1100.35          4.84   o 
  12     1     7        194.35        194.09          1.82   o 
  13     1     7         89.04         88.29          1.61   o 
  14     1     7        791.74        793.88          5.25   o 
  15     1     7        874.61        869.20          6.06   o 
  16     1     7        108.53        107.38          3.03   o 
  17     1     7        981.60        985.19          7.67   o 
  18     1     7         18.93         20.29          3.23   o 
  19     1     7        126.93        128.31          4.44   o 
  20     1     7        107.07        104.87          4.64   o 
  21     1     7        280.95        275.43          8.68   o 
  22     1     7          8.34          6.86          6.66   o 
  23     1     7        573.72        559.95         11.10   o 
  24     1     7        141.70        149.34          6.86   o 
  25     1     7        123.33        120.81          7.67   o 
   0     2     7       7117.48       7115.90         39.16   o 
   1     2     7       1246.56       1234.68          5.25   o 
   2     2     7       2878.90       2870.89         10.90   o 
   3     2     7       9350.63       9468.91         35.12   o 
   4     2     7      10116.28      10149.76         35.33   o 
   5     2     7       3350.12       3352.19         12.52   o 
   6     2     7        896.70        899.96          4.04   o 
   7     2     7      11484.40      11412.15         42.59   o 
   8     2     7          3.76          2.78          1.01   o 
   9     2     7       2078.87       2071.74          8.28   o 
  10     2     7        728.36        734.21          3.63   o 
  11     2     7        217.17        213.45          2.02   o 
  12     2     7          8.26          6.86          1.21   o 
  13     2     7       1378.76       1376.15          6.66   o 
  14     2     7          2.66          3.43          1.82   o 
  15     2     7          2.91          2.13          2.42   o 
  17     2     7        385.91        386.70          5.05   o 
  18     2     7          0.24          2.32          3.43   o 
  19     2     7        794.02        806.20          8.28   o 
  20     2     7        111.22        111.82          5.25   o 
  21     2     7        240.30        238.93          8.07   o 
  22     2     7        105.58        114.97          6.46   o 
  23     2     7          9.58          5.93          5.45   o 
  24     2     7         63.88         69.39          6.66   o 
  25     2     7        164.40        163.89          8.28   o 
   1     3     7       6955.93       7074.58         27.25   o 
   2     3     7         71.65         73.10          1.01   o 
   3     3     7       3782.28       3781.88         14.74   o 
   4     3     7       4487.26       4446.05         16.75   o 
   5     3     7         88.76         85.23          1.21   o 
   6     3     7       1155.63       1150.10          5.05   o 
   7     3     7        179.35        187.70          1.61   o 
   8     3     7        263.95        259.50          2.02   o 
   9     3     7        463.92        469.34          2.83   o 
  10     3     7         35.14         31.31          1.21   o 
  11     3     7         76.63         79.77          1.61   o 
  12     3     7         52.72         53.46          1.61   o 
  13     3     7        100.29         96.63          2.02   o 
  14     3     7       1012.46       1017.15          6.86   o 
  15     3     7        546.99        547.26          5.05   o 
  16     3     7          1.78          2.32          3.03   o 
  17     3     7        313.53        312.77          5.05   o 
  18     3     7         19.09         17.97          3.84   o 
  19     3     7          6.59          6.30          4.24   o 
  20     3     7         27.34         26.50          5.45   o 
  21     3     7         20.16         22.42          7.27   o 
  22     3     7        101.99        103.39          6.86   o 
  23     3     7        197.04        191.50          7.67   o 
  24     3     7          5.87          3.43          7.27   o 
  25     3     7         10.48          9.54          8.07   o 
   0     4     7       2672.42       2677.73         15.75   o 
   1     4     7       1821.29       1843.27          7.47   o 
   2     4     7       1132.03       1121.01          5.05   o 
   3     4     7        656.31        664.82          3.23   o 
   4     4     7         32.57         30.02          1.01   o 
   5     4     7        455.48        445.35          2.42   o 
   6     4     7       3082.61       3084.16         11.91   o 
   7     4     7       1151.43       1156.03          5.05   o 
   8     4     7        124.09        126.55          1.41   o 
   9     4     7        375.86        363.45          2.62   o 
  10     4     7       2504.98       2527.46         11.91   o 
  11     4     7        150.83        152.96          2.22   o 
  12     4     7         97.75        100.06          2.22   o 
  13     4     7        660.19        655.93          5.85   o 
  14     4     7         17.28         16.77          2.42   o 
  15     4     7         98.78         97.09          3.23   o 
  16     4     7        317.44        325.00          5.45   o 
  17     4     7        247.64        244.40          5.05   o 
  18     4     7         76.30         77.64          4.44   o 
  19     4     7        217.31        220.77          6.66   o 
  20     4     7          8.85         10.38          7.27   o 
  21     4     7        229.36        243.75          9.69   o 
  22     4     7        136.53        137.02          7.27   o 
  23     4     7         25.49         25.38          6.86   o 
  24     4     7         63.50         66.33          8.48   o 
  25     4     7        244.22        235.13         10.29   o 
   1     5     7       2039.59       2020.87          8.48   o 
   2     5     7        215.70        213.45          1.61   o 
   3     5     7        233.72        229.67          1.61   o 
   4     5     7          9.06         12.14          1.01   o 
   5     5     7        118.02        114.60          1.41   o 
   6     5     7       2113.31       2118.34          8.28   o 
   7     5     7       2762.41       2765.56         11.10   o 
   8     5     7        608.93        605.53          3.43   o 
   9     5     7       4100.11       4136.06         19.38   o 
  10     5     7       2071.44       2062.56         11.51   o 
  11     5     7        124.78        119.79          2.42   o 
  12     5     7        159.91        160.09          3.43   o 
  13     5     7        696.47        692.15          6.06   o 
  14     5     7        131.92        129.05          3.23   o 
  15     5     7        242.01        240.14          4.24   o 
  16     5     7        159.81        158.79          4.44   o 
  17     5     7          7.16          6.86          4.24   o 
  18     5     7         26.80         27.61          4.64   o 
  19     5     7         80.24         86.90          6.66   o 
  20     5     7        189.20        192.05          8.48   o 
  21     5     7         20.19         20.01          6.86   o 
  22     5     7          0.32          5.19          6.46   o 
  23     5     7       1317.29       1300.83         18.57   o 
  24     5     7          4.31          8.89          8.48   o 
   0     6     7       2372.48       2392.57         14.33   o 
   1     6     7          3.95          4.35          1.01   o 
   2     6     7        212.61        210.40          1.82   o 
   3     6     7        581.27        580.24          3.23   o 
   4     6     7        557.06        556.43          3.23   o 
   5     6     7       1179.78       1155.29          5.45   o 
   6     6     7       1159.81       1160.29          5.45   o 
   7     6     7        157.60        147.03          2.02   o 
   8     6     7       1702.31       1698.47          8.68   o 
   9     6     7          0.17          0.83          1.61   o 
  10     6     7        565.54        556.61          5.05   o 
  11     6     7         37.27         36.41          2.62   o 
  12     6     7        520.85        522.80          6.06   o 
  13     6     7        339.22        336.58          5.85   o 
  14     6     7         22.90         22.61          3.23   o 
  15     6     7         28.20         27.05          3.84   o 
  16     6     7          0.36          1.11          4.04   o 
  17     6     7        253.23        249.12          6.46   o 
  18     6     7         10.63         15.29          5.45   o 
  19     6     7        459.65        459.06         10.50   o 
  20     6     7          9.57          6.67          7.07   o 
  21     6     7          0.19          1.30          6.46   o 
  22     6     7        107.58        111.27          8.28   o 
  23     6     7         49.13         52.44          8.48   o 
  24     6     7          1.60          2.13          8.68   o 
   1     7     7       1691.16       1679.29          7.47   o 
   2     7     7       1902.30       1889.50          8.28   o 
   3     7     7        294.51        292.76          2.22   o 
   4     7     7          5.28          5.56          1.41   o 
   5     7     7          4.05          3.43          1.41   o 
   6     7     7        702.23        687.43          4.24   o 
   7     7     7         44.90         46.42          1.82   o 
   8     7     7        244.68        241.25          3.03   o 
   9     7     7         89.37         87.74          2.42   o 
  10     7     7          0.03          0.93          2.42   o 
  11     7     7         18.92         21.31          3.03   o 
  12     7     7          8.40         11.95          3.23   o 
  13     7     7         12.75         12.51          3.43   o 
  14     7     7         19.98         21.86          4.04   o 
  15     7     7         16.41         16.21          4.24   o 
  16     7     7         23.74         22.42          4.44   o 
  17     7     7         82.52         82.92          6.06   o 
  18     7     7          1.66          0.09          5.85   o 
  19     7     7         38.07         37.71          6.46   o 
  20     7     7         22.25         21.59          6.66   o 
  21     7     7         23.77         27.05          7.07   o 
  23     7     7        177.50        191.22         10.70   o 
   0     8     7        361.23        363.63          4.44   o 
   1     8     7         46.78         46.97          1.61   o 
   2     8     7          4.19          5.37          1.61   o 
   3     8     7       1750.49       1739.60          8.68   o 
   4     8     7       6327.77       6313.78         27.66   o 
   5     8     7       1156.76       1125.36          6.46   o 
   6     8     7        507.35        503.81          3.63   o 
   7     8     7       1784.89       1777.03         10.50   o 
   8     8     7         60.55         60.78          2.42   o 
   9     8     7        313.54        317.22          3.84   o 
  10     8     7        145.00        144.34          3.43   o 
  11     8     7        175.61        182.14          4.24   o 
  12     8     7          2.66          3.34          3.84   o 
  13     8     7        728.68        734.49          9.69   o 
  14     8     7          0.57          5.56          4.44   o 
  15     8     7        334.40        339.73          7.27   o 
  16     8     7          0.43          2.04          4.84   o 
  17     8     7        365.64        371.32         10.50   o 
  18     8     7         67.60         65.13          6.86   o 
  19     8     7        237.14        237.08          8.68   o 
  20     8     7         54.21         53.92          8.28   o 
  21     8     7          0.39          2.41          7.87   o 
  22     8     7         79.18         81.34          9.08   o 
   1     9     7       1482.01       1490.02          8.48   o 
   2     9     7        404.48        398.65          3.63   o 
   3     9     7       1028.40       1022.34          6.46   o 
   4     9     7         10.33         11.21          2.02   o 
   5     9     7        373.88        369.84          3.84   o 
   6     9     7          2.26          2.69          2.22   o 
   7     9     7        526.48        525.86          4.84   o 
   8     9     7        159.23        165.09          3.23   o 
   9     9     7        772.36        771.27          6.86   o 
  10     9     7         32.38         34.83          3.63   o 
  11     9     7        260.04        267.75          5.45   o 
  12     9     7         28.26         28.16          4.64   o 
  13     9     7         94.22        102.10          5.65   o 
  14     9     7          5.16          9.17          5.45   o 
  15     9     7         11.29         12.04          6.26   o 
  16     9     7         23.26         22.51          6.46   o 
  17     9     7          5.22          7.97          7.27   o 
  18     9     7         50.57         53.83          8.07   o 
  19     9     7          5.62          7.13          7.47   o 
  20     9     7         59.09         53.73          9.89   o 
  21     9     7        368.62        378.09         12.52   o 
   0    10     7        483.57        493.52          6.46   o 
   1    10     7         57.94         57.16          2.62   o 
   2    10     7        810.44        807.13          6.46   o 
   3    10     7         32.53         30.48          2.83   o 
   4    10     7       1019.51       1007.33          7.67   o 
   5    10     7        288.57        284.88          4.24   o 
   6    10     7        253.73        251.07          4.04   o 
   7    10     7          0.50          1.67          3.03   o 
   8    10     7        817.24        815.37          7.87   o 
  10    10     7        313.37        320.83          6.06   o 
  11    10     7        975.10        982.69         12.92   o 
  13    10     7          3.06          1.76          5.85   o 
  14    10     7        100.74         94.31          7.67   o 
  15    10     7        325.38        319.44         10.29   o 
  16    10     7         28.90         28.16          7.47   o 
  17    10     7          1.31          2.41          7.07   o 
  18    10     7         11.35         14.17          8.68   o 
  19    10     7          8.16          8.15          8.48   o 
  20    10     7         15.41         11.02          9.29   o 
   1    11     7        635.53        638.14          6.06   o 
   2    11     7        421.54        415.05          5.05   o 
   3    11     7        193.28        196.13          4.04   o 
   4    11     7        401.81        389.67          5.05   o 
   5    11     7          4.64          6.49          3.23   o 
   6    11     7        228.57        227.17          4.64   o 
   7    11     7         14.08         11.21          3.63   o 
   8    11     7        320.13        316.94          5.45   o 
   9    11     7        170.24        168.99          5.05   o 
  10    11     7          5.15          3.06          4.64   o 
  11    11     7        839.04        845.67         12.72   o 
  12    11     7         18.86         24.83          7.67   o 
  13    11     7        214.70        230.41         12.31   o 
  14    11     7         40.16         37.24          8.07   o 
  15    11     7          0.37          1.20          7.47   o 
  16    11     7         18.57         14.92          8.88   o 
  17    11     7        227.78        239.40         14.33   o 
  18    11     7        246.87        247.64         12.52   o 
  19    11     7          1.60          9.82          9.89   o 
   0    12     7        425.88        420.89          9.49   o 
   1    12     7         39.61         43.64          3.63   o 
   3    12     7        481.63        479.53          6.06   o 
   4    12     7          5.19          4.72          4.04   o 
   5    12     7        463.28        461.10          6.66   o 
   6    12     7         25.40         24.55          4.24   o 
   7    12     7       1015.34       1029.75         11.51   o 
   8    12     7          0.29          3.89          5.45   o 
   9    12     7        397.03        392.26         10.90   o 
  10    12     7         96.30         99.69          8.48   o 
  11    12     7         42.41         41.04          8.07   o 
  12    12     7        527.13        528.45         11.51   o 
  13    12     7         32.86         27.89          7.27   o 
  14    12     7        272.32        264.60         12.72   o 
  16    12     7         17.07          9.45          9.69   o 
  17    12     7        132.63        137.67         11.71   o 
   1    13     7          6.86          3.89          4.64   o 
   2    13     7        131.73        132.30          5.65   o 
   3    13     7         87.09         89.87          5.65   o 
   4    13     7         11.96         11.40          5.45   o 
   5    13     7        168.16        170.19          6.46   o 
   6    13     7        103.78        108.30          6.86   o 
   7    13     7         50.94         54.94          6.66   o 
   8    13     7        171.93        171.67          7.87   o 
   9    13     7        108.80        105.15          7.07   o 
  10    13     7        467.49        473.51          9.89   o 
  11    13     7         10.49         14.45          6.26   o 
  12    13     7         17.68         14.73          7.47   o 
  13    13     7         48.07         46.42          8.48   o 
  14    13     7         60.75         67.91         10.09   o 
  15    13     7        312.76        314.16         15.14   o 
   0    14     7         38.89         35.02          7.07   o 
   1    14     7         13.02         14.92          4.84   o 
   2    14     7         34.53         39.19          4.84   o 
   3    14     7        146.84        150.64          5.65   o 
   4    14     7        115.85        117.29          5.45   o 
   5    14     7         24.63         26.13          5.25   o 
   6    14     7         19.28         22.70          5.05   o 
   7    14     7        264.51        261.63          6.86   o 
   8    14     7         11.01         13.53          5.65   o 
   9    14     7        104.71        103.95          7.87   o 
  10    14     7        168.21        176.03          8.68   o 
  12    14     7          8.67          2.59          8.68   o 
  13    14     7        110.54        114.88         10.50   o 
   1    15     7        349.33        345.01          7.07   o 
   3    15     7        105.34        101.54          5.45   o 
   4    15     7         10.88          9.36          5.25   o 
   5    15     7          8.28          5.56          5.45   o 
   6    15     7          1.69          3.43          5.45   o 
   7    15     7         19.08         18.81          5.65   o 
   8    15     7        142.38        138.32          6.46   o 
   9    15     7        180.37        191.22          9.08   o 
  10    15     7         30.14         38.36          7.47   o 
   0    16     7         60.92         66.61          8.28   o 
   1    16     7          4.08          2.13          5.65   o 
   2    16     7         65.03         60.96          5.85   o 
   3    16     7         40.59         42.80          5.85   o 
   4    16     7         17.07         17.79          5.65   o 
   5    16     7        506.28        504.27          9.49   o 
   0     0     8       3442.46       3594.92         29.47   o 
   1     0     8          1.97          1.20          1.21   o 
   2     0     8      23968.72      24290.78        122.33   o 
   3     0     8       6697.48       6834.82         38.35   o 
   4     0     8         48.67         52.90          1.41   o 
   5     0     8          1.96          2.50          1.21   o 
   6     0     8        337.06        330.84          2.62   o 
   7     0     8        988.01        983.34          6.06   o 
   8     0     8       3235.48       3283.35         17.76   o 
   9     0     8        996.75        995.29          6.26   o 
  10     0     8         50.39         50.03          1.61   o 
  11     0     8         48.84         52.81          1.61   o 
  12     0     8       5921.00       5886.22         31.49   o 
  13     0     8          9.89          9.08          2.02   o 
  14     0     8       6199.05       6210.57         38.96   o 
  15     0     8        888.63        877.72          8.68   o 
  16     0     8         16.10         15.38          3.63   o 
  17     0     8        265.87        267.19          5.45   o 
  18     0     8        456.07        457.85          7.67   o 
  19     0     8         30.88         37.06          5.45   o 
  20     0     8         87.11         86.81          6.46   o 
  21     0     8         63.26         64.02          9.89   o 
  22     0     8          6.87          4.17          9.49   o 
  23     0     8        289.34        290.54         10.29   o 
  24     0     8        143.62        148.79          9.29   o 
  25     0     8         75.80         69.02          9.49   o 
   1     1     8       5148.80       5166.65         19.78   o 
   2     1     8       2165.62       2147.15          8.28   o 
   3     1     8       5899.21       5921.43         22.20   o 
   4     1     8       3291.09       3280.76         12.72   o 
   5     1     8        849.30        849.93          3.63   o 
   6     1     8        825.56        813.61          3.43   o 
   7     1     8          0.00          0.56          0.81   o 
   8     1     8       3158.66       3128.45         11.71   o 
   9     1     8         80.75         79.86          1.21   o 
  10     1     8       2222.00       2201.16          8.68   o 
  11     1     8       1106.84       1096.18          5.05   o 
  12     1     8        214.24        214.29          2.02   o 
  13     1     8        673.33        662.51          3.84   o 
  14     1     8         69.13         70.04          2.02   o 
  15     1     8        354.75        354.00          3.84   o 
  16     1     8       1294.22       1295.92          8.88   o 
  17     1     8         42.91         45.40          2.83   o 
  18     1     8        720.40        727.73          7.27   o 
  19     1     8        156.25        159.72          4.64   o 
  20     1     8         18.36         18.34          4.44   o 
  21     1     8        156.41        157.50          7.07   o 
  23     1     8         56.74         54.85          5.65   o 
  24     1     8         30.86         29.18          6.06   o 
  25     1     8         91.42         94.13          7.07   o 
   0     2     8       1704.09       1734.78          9.69   o 
   1     2     8         19.51         18.16          0.81   o 
   2     2     8       2199.88       2220.80          8.88   o 
   3     2     8         42.68         40.58          1.01   o 
   4     2     8        202.03        205.77          1.61   o 
   5     2     8        574.83        570.32          2.62   o 
   6     2     8          0.19          0.74          0.81   o 
   7     2     8         28.76         27.89          1.01   o 
   8     2     8        259.69        258.57          1.82   o 
   9     2     8        444.21        441.08          2.62   o 
  10     2     8          1.19          1.39          1.21   o 
  11     2     8        160.98        163.80          1.82   o 
  12     2     8          1.58          2.13          1.21   o 
  13     2     8         90.16         91.72          1.82   o 
  14     2     8        189.44        191.59          2.62   o 
  15     2     8        100.40        104.60          2.83   o 
  16     2     8         69.47         71.80          3.03   o 
  17     2     8         62.29         60.78          3.23   o 
  18     2     8        567.72        575.79          6.66   o 
  19     2     8        181.12        182.79          5.05   o 
  21     2     8        108.63        111.55          7.07   o 
  22     2     8          5.06          3.98          5.85   o 
  23     2     8         11.21          8.06          5.65   o 
  24     2     8        183.15        189.37          7.87   o 
  25     2     8          1.50          1.76          6.86   o 
   1     3     8       3102.15       3135.03         12.11   o 
   2     3     8       5808.37       5835.73         22.20   o 
   3     3     8        269.70        264.50          1.82   o 
   4     3     8        943.74        948.97          4.04   o 
   5     3     8        453.49        443.49          2.22   o 
   6     3     8        931.11        943.22          4.04   o 
   7     3     8       2019.07       2021.24          8.48   o 
   8     3     8        751.30        745.52          3.84   o 
   9     3     8       1750.24       1752.48          7.67   o 
  10     3     8        750.99        744.31          3.84   o 
  11     3     8        174.37        172.78          2.02   o 
  12     3     8        332.97        331.67          3.03   o 
  13     3     8          4.00          3.89          1.82   o 
  14     3     8        942.99        943.50          6.46   o 
  15     3     8          1.92          2.50          2.62   o 
  16     3     8       3505.10       3555.17         21.80   o 
  17     3     8         10.01          9.82          3.23   o 
  18     3     8       1397.35       1421.83         12.11   o 
  19     3     8         68.50         69.11          4.64   o 
  20     3     8          0.26          1.67          5.85   o 
  21     3     8        333.31        347.05         11.30   o 
  22     3     8          2.00          5.10          6.06   o 
  23     3     8         20.35         17.60          6.46   o 
  24     3     8        106.67        102.93          7.87   o 
  25     3     8         16.52         20.75          7.67   o 
   0     4     8       2315.90       2319.56         13.93   o 
   1     4     8        516.10        520.57          2.62   o 
   2     4     8       9506.70       9488.18         36.74   o 
   3     4     8        260.35        259.59          1.82   o 
   4     4     8         17.41         17.32          1.01   o 
   5     4     8         13.76         15.01          1.01   o 
   6     4     8        365.98        362.43          2.22   o 
   7     4     8       1145.50       1140.74          5.05   o 
   8     4     8          6.44          8.99          1.21   o 
   9     4     8          0.63          0.37          1.01   o 
  10     4     8         36.59         39.19          1.41   o 
  11     4     8        895.73        890.79          5.45   o 
  12     4     8       3256.96       3232.12         17.16   o 
  13     4     8        302.55        309.06          3.63   o 
  14     4     8        382.35        380.87          4.44   o 
  15     4     8         23.71         23.62          3.03   o 
  16     4     8        186.89        189.18          4.24   o 
  17     4     8          3.59          4.54          3.63   o 
  18     4     8         24.40         19.55          4.44   o 
  19     4     8         40.34         45.30          5.85   o 
  20     4     8       1177.22       1192.62         24.02   o 
  21     4     8          1.78          1.39          7.27   o 
  22     4     8         22.70         18.71          6.26   o 
  23     4     8         20.42         22.05          6.66   o 
  24     4     8         87.76         97.74          8.68   o 
  25     4     8          5.16          0.56          8.07   o 
   1     5     8        414.53        421.17          2.42   o 
   2     5     8         69.63         74.21          1.21   o 
   3     5     8        530.05        534.75          3.03   o 
   4     5     8        191.80        197.52          1.82   o 
   5     5     8        485.68        490.74          2.83   o 
   6     5     8        122.50        119.88          1.61   o 
   7     5     8        814.81        810.00          3.84   o 
   8     5     8        765.30        762.10          4.04   o 
   9     5     8          0.71          0.83          1.41   o 
  10     5     8          3.76          4.54          1.61   o 
  11     5     8          6.43          6.21          2.02   o 
  12     5     8         17.86         17.51          2.42   o 
  13     5     8        291.35        291.00          3.84   o 
  14     5     8          5.25          5.84          2.62   o 
  15     5     8          0.00          2.04          3.23   o 
  16     5     8          6.72          8.71          3.84   o 
  17     5     8          0.33          2.13          4.24   o 
  18     5     8         46.09         51.33          4.84   o 
  19     5     8         27.41         28.35          5.85   o 
  20     5     8         40.12         41.32          7.07   o 
  21     5     8          0.96          6.02          7.07   o 
  22     5     8          3.79          9.17          6.46   o 
  23     5     8         57.20         54.01          7.87   o 
  24     5     8          5.30          6.39          8.28   o 
   0     6     8        351.47        349.83          3.23   o 
   1     6     8       1659.69       1654.09          7.27   o 
   2     6     8       3569.71       3547.39         14.53   o 
   3     6     8        710.20        719.76          3.84   o 
   4     6     8        782.85        777.57          4.24   o 
   5     6     8        310.17        308.23          2.42   o 
   6     6     8        454.33        456.37          3.03   o 
   7     6     8       1417.69       1434.71          7.27   o 
   8     6     8        522.16        527.06          3.63   o 
   9     6     8        107.31        106.45          2.22   o 
  10     6     8         98.77        100.98          2.62   o 
  11     6     8        144.42        153.24          3.63   o 
  12     6     8       1960.37       1962.32         14.13   o 
  13     6     8          0.72          2.22          2.83   o 
  14     6     8        181.93        180.29          4.44   o 
  15     6     8        128.86        132.30          4.44   o 
  16     6     8        119.89        120.16          5.25   o 
  17     6     8         42.65         48.18          4.84   o 
  18     6     8         62.09         64.02          5.85   o 
  19     6     8          9.05         10.38          6.26   o 
  20     6     8       1162.71       1168.07         24.22   o 
  21     6     8         24.92         27.70          6.66   o 
  22     6     8          0.13          3.71          7.47   o 
  23     6     8          1.18          2.50          8.28   o 
  24     6     8         38.40         33.35          8.88   o 
   1     7     8         11.93         11.58          1.41   o 
   2     7     8       2045.32       2055.24          9.29   o 
   3     7     8         36.93         37.61          1.41   o 
   4     7     8         66.41         68.93          1.61   o 
   5     7     8          0.36          1.02          1.41   o 
   6     7     8       1255.49       1236.44          6.66   o 
   7     7     8        738.72        730.69          5.05   o 
   8     7     8       1682.20       1670.40          9.89   o 
   9     7     8          1.81          2.69          2.02   o 
  10     7     8         53.77         50.31          2.62   o 
  11     7     8        332.84        330.37          4.64   o 
  12     7     8         30.82         35.58          3.23   o 
  13     7     8        242.54        243.56          5.05   o 
  14     7     8       1068.40       1073.85         12.72   o 
  15     7     8        164.52        167.04          5.25   o 
  16     7     8       2450.47       2466.22         24.43   o 
  17     7     8         32.36         40.02          5.45   o 
  18     7     8        498.33        497.97         15.75   o 
  19     7     8         85.08         92.09          7.67   o 
  20     7     8         72.18         77.82          7.07   o 
  21     7     8         15.48         10.75          7.07   o 
  22     7     8         56.21         58.37          8.88   o 
  23     7     8         38.35         37.43          9.69   o 
   0     8     8       1380.85       1348.08         12.31   o 
   1     8     8        695.48        700.58          4.44   o 
   2     8     8        101.71        101.08          1.82   o 
   3     8     8       1216.68       1213.56          6.26   o 
   4     8     8        167.38        166.21          2.22   o 
   5     8     8          0.50          1.20          1.82   o 
   6     8     8        395.18        403.01          3.63   o 
   7     8     8        743.60        757.56          5.65   o 
   8     8     8        279.24        287.20          3.43   o 
   9     8     8         23.15         26.87          2.62   o 
  10     8     8        596.52        603.31          6.06   o 
  11     8     8         54.82         55.22          3.63   o 
  12     8     8        203.05        206.23          5.05   o 
  13     8     8         29.90         31.13          4.44   o 
  14     8     8         84.94         83.38          5.65   o 
  15     8     8         20.45         18.90          5.05   o 
  16     8     8         75.07         74.49          5.65   o 
  17     8     8         40.51         40.58          6.46   o 
  18     8     8        424.68        416.53         11.10   o 
  19     8     8        102.35        108.21          7.47   o 
  20     8     8          0.02          8.80          7.87   o 
  21     8     8         22.02         20.38          8.07   o 
  22     8     8         71.82         76.34          9.69   o 
   1     9     8        418.16        411.99          3.63   o 
   2     9     8        101.65        103.39          2.42   o 
   3     9     8        184.83        181.96          2.62   o 
   4     9     8       1181.80       1167.33          7.47   o 
   5     9     8       1036.25       1031.88          7.07   o 
   6     9     8        285.83        281.27          3.63   o 
   7     9     8         11.04         10.38          2.62   o 
   8     9     8        504.92        503.90          5.05   o 
   9     9     8        190.56        182.60          3.84   o 
  10     9     8        458.71        457.02          6.66   o 
  11     9     8          1.34          1.30          4.04   o 
  12     9     8          0.74          2.13          4.44   o 
  13     9     8         72.12         77.08          5.25   o 
  14     9     8          7.63          8.43          5.25   o 
  15     9     8          0.83          2.04          6.46   o 
  16     9     8        401.02        401.06         11.91   o 
  17     9     8        292.41        282.66         11.71   o 
  18     9     8        394.30        381.70         12.31   o 
  19     9     8          0.06          3.34          7.27   o 
  20     9     8         62.10         64.02          9.08   o 
  21     9     8         61.91         67.26          9.89   o 
   0    10     8       1140.65       1145.37         10.70   o 
   1    10     8        462.19        459.61          4.44   o 
   2    10     8       3009.84       3019.31         17.16   o 
   3    10     8        112.09        111.08          3.03   o 
   4    10     8        131.39        131.93          3.23   o 
   5    10     8        115.84        113.03          3.23   o 
   6    10     8         36.04         39.93          2.83   o 
   7    10     8         49.21         53.92          3.43   o 
   8    10     8        667.71        676.50          7.07   o 
   9    10     8        208.38        205.39          5.25   o 
  10    10     8        319.35        321.48          5.85   o 
  11    10     8         80.45         84.21          5.05   o 
  12    10     8        351.25        359.37          7.47   o 
  13    10     8          5.59          8.34          6.06   o 
  14    10     8        868.99        860.49         19.98   o 
  16    10     8        174.95        182.97          9.49   o 
  17    10     8         76.57         81.81          8.07   o 
  18    10     8        113.85        113.77          9.49   o 
  19    10     8          7.10          2.69          9.08   o 
  20    10     8         57.27         63.28          9.29   o 
   1    11     8        122.01        118.31          3.63   o 
   2    11     8        416.32        415.42          5.05   o 
   3    11     8         75.98         79.68          3.63   o 
   4    11     8        123.07        123.59          3.84   o 
   5    11     8          2.48          0.56          3.23   o 
   6    11     8        993.02        996.12          8.48   o 
   7    11     8        129.56        129.05          4.24   o 
   8    11     8        194.94        197.06          4.84   o 
   9    11     8        623.74        627.49          9.69   o 
  10    11     8         53.81         53.46          5.25   o 
  11    11     8         30.46         28.26          6.46   o 
  12    11     8         22.48         15.38          7.67   o 
  13    11     8        314.80        317.59         10.29   o 
  14    11     8        210.66        218.74          9.29   o 
  15    11     8         52.97         55.96          8.07   o 
  16    11     8         52.83         55.77          9.49   o 
  17    11     8        171.07        167.97         12.52   o 
  18    11     8          8.08          5.84         10.09   o 
  19    11     8         12.44          9.45          9.69   o 
   0    12     8        188.52        192.89          6.46   o 
   1    12     8        609.39        601.55          6.66   o 
   2    12     8        315.31        313.33          5.05   o 
   3    12     8        286.21        280.44          5.05   o 
   4    12     8         51.90         55.12          4.04   o 
   5    12     8         50.01         49.29          4.24   o 
   6    12     8          3.35          5.00          4.24   o 
   7    12     8        497.40        493.34          7.67   o 
   8    12     8        615.69        619.70         10.90   o 
   9    12     8         11.28         10.19          6.86   o 
  10    12     8         27.97         28.26          7.07   o 
  11    12     8         38.47         36.50          6.86   o 
  12    12     8        209.17        220.50          8.28   o 
  13    12     8         42.16         39.19          7.87   o 
  14    12     8         88.55         96.26          9.69   o 
  15    12     8          1.13          0.00          9.89   o 
  16    12     8         54.67         57.72         10.29   o 
  17    12     8          4.44          7.13          9.69   o 
   2    13     8          2.31          3.71          5.25   o 
   3    13     8         37.94         37.52          5.65   o 
   4    13     8        543.32        556.24         10.09   o 
   6    13     8       1261.34       1265.44         14.94   o 
   7    13     8         65.81         64.94          7.27   o 
   8    13     8         56.14         61.05          7.07   o 
   9    13     8         45.67         49.75          6.46   o 
  10    13     8        135.25        134.89          7.07   o 
  11    13     8          3.07          2.87          6.46   o 
  12    13     8          3.41          4.08          7.27   o 
  13    13     8          6.15         10.38          8.07   o 
  14    13     8        126.76        120.53         11.10   o 
  15    13     8         30.04         39.84          9.69   o 
   0    14     8        333.11        329.26          9.29   o 
   1    14     8         95.90         95.24          5.25   o 
   2    14     8        260.96        266.08          6.46   o 
   3    14     8        278.71        283.40          7.07   o 
   4    14     8        261.43        252.83          6.46   o 
   5    14     8          0.12          4.72          5.25   o 
   6    14     8         48.68         44.56          5.25   o 
   7    14     8        104.16        102.84          6.26   o 
   8    14     8          0.66          1.67          6.26   o 
   9    14     8          0.15          2.13          6.66   o 
  10    14     8        203.53        205.77          8.68   o 
  12    14     8        685.95        683.82         17.76   o 
  13    14     8          5.82         10.47         10.09   o 
   1    15     8         11.44         11.67          5.25   o 
   2    15     8        228.72        232.17          6.26   o 
   3    15     8         43.67         43.91          5.25   o 
   4    15     8          3.35          4.63          5.45   o 
   5    15     8         80.23         83.20          5.85   o 
   6    15     8        126.71        130.26          6.26   o 
   7    15     8          6.40          8.43          5.65   o 
   8    15     8        255.95        253.20          7.67   o 
   9    15     8         14.90         17.51          6.86   o 
  10    15     8         70.68         68.56          7.87   o 
   0    16     8          0.82          0.65          7.87   o 
   1    16     8         66.34         65.69          5.85   o 
   2    16     8        143.89        146.47          6.66   o 
   3    16     8         28.62         28.53          6.06   o 
   4    16     8          0.03          2.78          5.85   o 
   5    16     8          4.34          5.84          6.06   o 
   1     1     9       3774.89       3810.23         14.74   o 
   2     1     9       4826.65       4931.51         18.37   o 
   3     1     9        497.33        503.06          2.42   o 
   4     1     9       1559.46       1566.54          6.26   o 
   5     1     9        427.54        426.08          2.22   o 
   6     1     9       1200.19       1189.01          5.05   o 
   7     1     9         68.88         66.43          1.01   o 
   8     1     9       5809.35       5739.47         21.20   o 
   9     1     9       1186.81       1174.47          5.05   o 
  10     1     9       1382.80       1379.86          5.65   o 
  11     1     9       3998.31       3988.48         14.94   o 
  12     1     9        282.98        276.64          2.22   o 
  13     1     9        314.84        317.40          2.42   o 
  14     1     9        632.80        630.17          4.24   o 
  15     1     9          0.22          1.20          2.22   o 
  16     1     9        455.88        457.85          4.84   o 
  17     1     9         91.85         94.50          3.23   o 
  18     1     9        169.20        177.05          4.04   o 
  19     1     9        166.62        164.63          4.44   o 
  20     1     9        106.41        110.99          5.05   o 
  21     1     9        147.78        148.60          6.86   o 
  23     1     9        203.64        203.45          6.66   o 
  24     1     9        522.28        513.90         10.70   o 
  25     1     9         19.56         22.23          6.66   o 
   0     2     9        359.42        363.63          2.83   o 
   1     2     9       2179.48       2239.52          9.29   o 
   2     2     9       2082.74       2048.94          8.68   o 
   3     2     9       4561.97       4560.47         17.36   o 
   4     2     9         16.49         20.29          0.81   o 
   5     2     9       1012.47       1004.65          4.24   o 
   6     2     9        578.18        583.39          2.83   o 
   7     2     9       6949.54       6929.41         26.44   o 
   9     2     9         72.13         73.00          1.21   o 
  10     2     9        184.06        181.31          1.82   o 
  11     2     9        347.88        345.94          2.42   o 
  12     2     9       3170.17       3169.03         13.12   o 
  13     2     9        573.09        570.32          3.84   o 
  14     2     9        266.02        270.43          3.03   o 
  15     2     9        800.59        799.90          6.06   o 
  16     2     9        244.01        246.16          3.84   o 
  17     2     9        192.91        194.56          4.24   o 
  18     2     9         18.76         15.66          3.63   o 
  19     2     9        912.78        931.18          9.89   o 
  20     2     9         26.85         26.68          4.64   o 
  21     2     9        162.91        163.80          7.07   o 
  22     2     9        174.54        172.97          6.86   o 
  23     2     9          1.04          1.95          6.06   o 
  24     2     9          8.96         16.31          6.46   o 
  25     2     9        220.80        223.55         10.09   o 
   1     3     9        188.19        187.79          1.41   o 
   2     3     9       4019.44       4062.78         15.34   o 
   3     3     9        374.20        377.62          2.02   o 
   4     3     9        121.17        119.14          1.21   o 
   5     3     9        261.49        264.78          1.61   o 
   6     3     9       2117.91       2081.46          8.28   o 
   7     3     9          1.43          0.28          1.01   o 
   8     3     9        942.34        952.30          4.64   o 
   9     3     9        537.68        545.22          3.23   o 
  10     3     9        439.45        437.93          2.83   o 
  11     3     9         13.42         13.34          1.41   o 
  12     3     9         46.10         46.97          1.82   o 
  13     3     9         43.52         44.01          1.82   o 
  14     3     9        133.88        135.08          3.03   o 
  15     3     9        283.89        280.90          4.04   o 
  16     3     9         23.43         21.49          3.03   o 
  17     3     9          3.34          4.54          3.43   o 
  18     3     9        472.06        466.01          6.26   o 
  19     3     9          2.40          1.30          4.24   o 
  20     3     9          0.38          0.83          6.06   o 
  21     3     9          6.46          5.37          6.86   o 
  22     3     9         23.13         26.59          6.26   o 
  23     3     9        292.75        294.06          8.28   o 
  25     3     9         10.96          8.34          7.47   o 
   0     4     9        670.57        655.00          4.64   o 
   1     4     9         89.35         87.83          1.21   o 
   2     4     9       2187.00       2163.92          8.88   o 
   3     4     9       3826.90       3820.32         14.94   o 
   4     4     9       1838.72       1835.86          7.67   o 
   5     4     9        204.56        205.58          1.61   o 
   6     4     9        287.76        281.92          2.02   o 
   7     4     9       1748.16       1735.99          7.27   o 
   8     4     9        481.31        483.70          2.83   o 
   9     4     9         34.23         33.54          1.41   o 
  10     4     9          1.98          1.67          1.41   o 
  11     4     9         22.50         22.79          1.61   o 
  12     4     9        216.57        215.68          3.03   o 
  13     4     9        374.88        371.60          4.04   o 
  14     4     9        874.20        867.90          7.27   o 
  15     4     9        169.51        165.37          3.84   o 
  16     4     9        120.64        122.57          4.04   o 
  17     4     9        120.36        120.99          4.24   o 
  18     4     9        162.06        162.04          5.05   o 
  19     4     9        345.98        361.69          7.67   o 
  20     4     9          4.46          5.74          6.86   o 
  21     4     9          6.49          7.60          6.86   o 
  22     4     9         37.22         34.93          6.26   o 
  23     4     9          2.80          2.41          6.46   o 
  24     4     9        152.39        157.31          9.49   o 
   1     5     9       2892.83       2874.04         11.71   o 
   2     5     9        164.58        167.04          1.61   o 
   3     5     9        742.83        748.95          3.63   o 
   4     5     9        782.97        794.53          4.04   o 
   5     5     9       1057.65       1068.11          5.05   o 
   6     5     9        252.99        251.81          2.02   o 
   7     5     9        433.67        438.21          2.62   o 
   8     5     9        524.90        522.06          3.23   o 
   9     5     9       5285.87       5294.96         23.82   o 
  10     5     9         25.82         27.42          1.61   o 
  11     5     9       1972.14       1985.95         11.51   o 
  12     5     9         85.81         85.70          2.62   o 
  13     5     9        208.72        208.17          3.43   o 
  14     5     9        905.83        906.81          9.08   o 
  15     5     9        237.45        234.02          4.44   o 
  16     5     9        240.38        240.97          5.25   o 
  17     5     9         12.91         12.32          3.84   o 
  18     5     9        386.58        384.02          7.47   o 
  19     5     9          0.97          4.45          5.45   o 
  20     5     9         37.29         40.95          6.66   o 
  21     5     9         86.01         94.78          7.27   o 
  22     5     9         76.88         81.71          7.07   o 
  23     5     9        963.11        956.93         15.95   o 
  24     5     9         79.80         80.14          8.88   o 
   0     6     9       3761.69       3783.91         21.80   o 
   1     6     9       1461.22       1470.65          6.46   o 
   2     6     9        125.26        126.65          1.61   o 
   3     6     9        101.08        100.80          1.41   o 
   4     6     9       2717.44       2708.12         11.30   o 
   5     6     9       2871.97       2872.56         11.91   o 
   6     6     9        278.72        282.85          2.42   o 
   7     6     9       1032.83       1033.09          5.65   o 
   8     6     9         11.42         11.86          1.41   o 
   9     6     9        726.02        717.35          5.05   o 
  10     6     9          9.47          9.36          2.02   o 
  11     6     9          5.72          6.86          2.62   o 
  12     6     9         18.99         17.05          2.83   o 
  13     6     9        743.59        737.55          7.27   o 
  14     6     9          0.10          0.46          3.23   o 
  15     6     9        286.07        292.76          6.26   o 
  16     6     9        125.41        127.11          5.05   o 
  17     6     9        212.89        209.93          5.65   o 
  18     6     9        191.37        190.57          6.86   o 
  19     6     9         21.44         18.90          5.85   o 
  20     6     9        403.20        400.51          9.29   o 
  21     6     9          4.56          6.02          6.66   o 
  22     6     9        258.51        251.53         11.10   o 
  23     6     9         10.91         11.40          8.68   o 
   1     7     9         28.64         28.44          1.41   o 
   2     7     9        121.33        123.22          1.82   o 
   3     7     9        900.28        903.48          4.84   o 
   4     7     9        840.98        827.88          4.64   o 
   5     7     9         11.45         13.16          1.41   o 
   6     7     9          7.31          6.76          1.61   o 
   7     7     9         12.97         12.69          1.61   o 
   8     7     9         11.67         12.41          2.02   o 
   9     7     9        112.99        116.73          2.62   o 
  10     7     9        178.03        177.88          3.23   o 
  11     7     9        186.67        181.49          3.84   o 
  12     7     9         31.06         30.57          3.23   o 
  13     7     9         92.95         97.28          4.04   o 
  14     7     9        439.87        436.54          6.66   o 
  15     7     9          2.58          4.26          4.04   o 
  16     7     9          9.39          8.89          4.84   o 
  17     7     9         24.60         30.85          5.45   o 
  18     7     9         10.96         16.49          6.26   o 
  19     7     9         21.71         20.57          6.46   o 
  20     7     9        103.83        108.40          7.47   o 
  21     7     9         92.22         96.35          7.67   o 
  22     7     9          1.76          5.19          9.08   o 
  23     7     9        419.51        432.47         13.93   o 
   0     8     9         52.41         57.35          2.42   o 
   1     8     9        715.46        707.81          4.44   o 
   2     8     9        307.86        308.05          2.62   o 
   3     8     9        232.62        233.37          2.62   o 
   4     8     9         21.01         23.16          1.82   o 
   5     8     9        592.56        590.61          4.24   o 
   6     8     9        349.88        343.99          3.43   o 
   7     8     9       2951.25       2929.54         16.55   o 
   8     8     9       1266.43       1255.34          8.48   o 
   9     8     9        511.12        509.64          5.45   o 
  10     8     9        298.46        302.30          4.64   o 
  11     8     9         92.88         99.22          4.04   o 
  12     8     9        220.51        220.87          5.05   o 
  13     8     9        750.17        748.48         10.50   o 
  14     8     9         74.94         77.27          4.84   o 
  15     8     9        388.18        387.16         11.10   o 
  16     8     9        109.26        109.04          8.28   o 
  17     8     9         51.59         54.01          6.86   o 
  18     8     9         14.84         12.60          6.46   o 
  19     8     9        249.87        249.49          8.48   o 
  20     8     9         50.46         44.84          8.07   o 
  21     8     9         66.27         60.22          8.68   o 
  22     8     9          5.17         15.29          9.69   o 
   1     9     9       2226.28       2230.07         11.71   o 
   2     9     9         11.23         12.97          2.22   o 
   3     9     9          7.09          6.02          2.02   o 
   4     9     9        237.79        233.74          3.23   o 
   5     9     9        330.36        325.83          3.63   o 
   6     9     9        467.16        469.16          4.64   o 
   7     9     9        137.06        135.73          3.23   o 
   8     9     9        686.90        681.87          6.26   o 
   9     9     9        194.83        195.02          4.04   o 
  10     9     9        191.39        189.37          4.44   o 
  11     9     9        210.18        203.36          5.25   o 
  12     9     9         57.15         63.00          5.05   o 
  13     9     9        374.38        369.10          7.87   o 
  14     9     9         16.99         15.29          5.25   o 
  15     9     9         44.31         44.47          6.46   o 
  16     9     9        169.23        170.10         10.70   o 
  17     9     9        147.73        148.51          9.49   o 
  18     9     9         31.48         29.00          7.27   o 
  19     9     9         10.26         12.04          8.07   o 
  20     9     9        108.54        118.12          9.89   o 
  21     9     9        341.09        336.30         13.32   o 
   0    10     9       2689.71       2684.49         20.59   o 
   2    10     9        376.06        374.66          4.64   o 
   3    10     9         91.75         91.90          3.03   o 
   4    10     9         45.25         44.84          2.83   o 
   5    10     9        216.91        214.57          3.84   o 
   6    10     9         60.77         62.35          3.23   o 
   7    10     9        696.92        691.69          7.27   o 
   8    10     9         90.91         92.65          4.04   o 
   9    10     9         18.74         18.62          4.04   o 
  10    10     9        354.13        351.59          6.46   o 
  11    10     9          5.19          7.78          4.44   o 
  12    10     9        240.50        239.77          6.66   o 
  13    10     9        209.16        221.70          8.28   o 
  15    10     9         89.93         92.00          8.88   o 
  16    10     9        146.68        144.80          9.89   o 
  17    10     9        147.98        146.01         10.29   o 
  18    10     9         25.00         25.66          8.68   o 
  20    10     9        211.79        221.42         11.30   o 
   1    11     9       1072.15       1071.54          8.07   o 
   2    11     9         98.21         99.50          3.43   o 
   3    11     9        194.65        190.66          4.04   o 
   4    11     9        668.01        670.38          7.27   o 
   5    11     9         18.60         21.03          3.23   o 
   6    11     9         21.27         24.83          3.43   o 
   7    11     9        331.75        341.31          5.45   o 
   8    11     9        304.76        309.16          5.45   o 
   9    11     9        102.92        103.86          5.05   o 
  10    11     9         91.74         95.52          5.85   o 
  11    11     9        705.90        700.21         13.32   o 
  13    11     9        158.36        159.07         11.71   o 
  14    11     9          9.29         10.84          7.47   o 
  15    11     9          4.38          3.80          7.47   o 
  17    11     9         15.75         10.47          8.68   o 
  18    11     9          0.12         10.19          9.29   o 
   0    12     9        758.00        756.17         12.31   o 
   1    12     9         23.37         25.11          3.63   o 
   2    12     9        462.90        461.10          5.85   o 
   3    12     9       1043.21       1047.36          9.29   o 
   4    12     9        247.59        246.07          5.05   o 
   5    12     9        432.87        429.50          7.67   o 
   6    12     9         54.50         55.49          4.84   o 
   7    12     9        446.08        447.38          8.07   o 
   8    12     9         13.09         12.97          6.06   o 
   9    12     9        355.55        338.71          9.89   o 
  10    12     9         18.07         22.14          7.67   o 
  11    12     9          8.46          8.34          6.46   o 
  12    12     9         96.07        106.73          7.67   o 
  13    12     9         59.08         66.52          7.87   o 
  14    12     9         66.99         68.56          9.08   o 
  15    12     9        237.35        244.58         11.30   o 
  16    12     9          0.12          2.04         10.90   o 
  17    12     9        258.35        249.96         11.91   o 
   1    13     9          9.22          8.25          5.45   o 
   2    13     9          3.53          3.61          6.06   o 
   3    13     9         48.57         53.92          6.06   o 
   4    13     9         28.09         29.46          5.25   o 
   5    13     9        111.19        116.36          6.06   o 
   6    13     9        397.84        400.14          9.08   o 
   7    13     9          3.58          3.15          6.66   o 
   8    13     9         65.71         70.60          6.66   o 
   9    13     9        222.28        224.11          7.67   o 
  10    13     9         14.50         15.10          6.26   o 
  11    13     9        103.17        104.97          6.86   o 
  12    13     9         36.27         35.58          7.47   o 
  13    13     9         25.91         22.88          8.28   o 
  14    13     9        134.19        141.65          9.29   o 
  15    13     9         99.19        108.86         10.29   o 
   0    14     9        338.76        333.71          9.69   o 
   1    14     9          0.16          1.48          4.84   o 
   2    14     9          0.87          0.28          4.84   o 
   3    14     9        394.60        390.87          8.07   o 
   4    14     9        415.86        420.42          7.67   o 
   5    14     9         78.57         78.84          5.45   o 
   6    14     9         18.48         20.94          5.25   o 
   7    14     9         84.43         88.75          5.85   o 
   8    14     9          0.02          1.30          6.26   o 
   9    14     9        288.33        293.41          8.48   o 
  10    14     9          7.79          6.95          7.07   o 
  11    14     9         11.71         11.02          7.47   o 
  12    14     9        210.14        205.12         10.29   o 
  13    14     9         42.89         40.12          9.49   o 
   1    15     9        216.58        213.64          6.46   o 
   2    15     9         30.43         32.43          5.45   o 
   3    15     9         91.50         93.39          5.85   o 
   4    15     9         52.16         56.61          5.65   o 
   5    15     9         97.14        104.97          6.06   o 
   6    15     9         22.01         24.09          5.65   o 
   7    15     9         39.22         39.56          5.85   o 
   8    15     9         22.14         19.64          5.85   o 
   9    15     9        118.46        125.16          7.47   o 
   0    16     9        153.02        159.44          9.08   o 
   1    16     9          5.04          5.56          5.65   o 
   2    16     9          5.24          8.71          5.85   o 
   3    16     9         13.28         14.64          5.85   o 
   4    16     9        221.40        209.93          7.47   o 
   0     0    10       5934.66       5975.44         43.80   o 
   1     0    10       5982.55       5989.99         33.31   o 
   2     0    10       6867.87       6838.80         33.51   o 
   3     0    10       1999.00       1974.37         11.10   o 
   4     0    10        355.56        349.00          2.83   o 
   5     0    10      23539.52      23537.29        131.41   o 
   6     0    10        151.40        145.27          2.22   o 
   7     0    10       3705.28       3721.47         20.59   o 
   8     0    10       3799.35       3798.18         20.59   o 
   9     0    10        151.98        150.73          2.02   o 
  10     0    10       2887.42       2836.99         15.34   o 
  11     0    10        242.15        240.60          2.62   o 
  12     0    10        430.86        428.58          3.84   o 
  13     0    10        532.99        530.21          4.64   o 
  14     0    10         41.86         43.73          2.62   o 
  15     0    10        102.82        107.65          3.84   o 
  16     0    10         64.28         66.98          4.24   o 
  17     0    10       1129.30       1137.59         11.91   o 
  18     0    10        357.38        351.96          7.07   o 
  19     0    10         39.38         34.28          5.25   o 
  20     0    10        309.98        305.64          9.89   o 
  21     0    10         81.24         80.79          8.88   o 
  22     0    10        188.53        180.38          9.89   o 
  23     0    10         18.09         21.03          8.28   o 
  24     0    10        142.35        139.71         10.29   o 
  25     0    10         31.29         37.06          9.29   o 
   1     1    10      21362.53      21407.38         78.52   o 
   2     1    10         20.25         18.16          0.81   o 
   3     1    10       6226.76       6208.07         23.21   o 
   4     1    10        314.31        319.90          2.02   o 
   5     1    10         18.54         17.79          0.81   o 
   6     1    10       1392.47       1382.36          5.85   o 
   7     1    10         13.37         15.10          1.01   o 
   8     1    10         15.68         15.29          1.01   o 
   9     1    10        757.05        746.07          3.63   o 
  10     1    10        324.17        327.04          2.22   o 
  11     1    10        243.32        241.99          2.02   o 
  12     1    10        159.92        162.04          1.82   o 
  13     1    10         71.72         73.10          1.82   o 
  14     1    10        415.90        418.29          3.63   o 
  15     1    10        130.64        127.39          2.83   o 
  16     1    10        241.57        243.01          3.84   o 
  17     1    10         45.82         49.10          3.23   o 
  18     1    10        221.34        219.75          4.24   o 
  19     1    10        207.73        206.51          5.25   o 
  20     1    10         44.39         45.67          4.64   o 
  22     1    10          0.24          6.49          5.85   o 
  23     1    10         14.37         11.21          5.65   o 
  24     1    10         80.05         81.62          6.86   o 
  25     1    10        113.78        109.04          7.47   o 
   0     2    10          0.25          3.24          1.01   o 
   1     2    10      13428.09      13523.72         51.47   o 
   2     2    10       2697.35       2679.67         11.10   o 
   3     2    10       2775.33       2768.34         10.50   o 
   4     2    10        685.81        677.33          3.03   o 
   5     2    10       1605.22       1582.48          6.66   o 
   6     2    10        425.61        419.31          2.42   o 
   7     2    10         45.49         47.16          1.01   o 
   8     2    10        357.39        355.85          2.22   o 
   9     2    10          0.04          0.09          1.21   o 
  10     2    10        108.20        102.74          1.41   o 
  11     2    10          0.47          1.11          1.21   o 
  12     2    10          1.17          0.93          1.41   o 
  13     2    10         42.37         42.99          1.82   o 
  14     2    10         34.27         35.58          2.22   o 
  15     2    10         38.30         40.30          2.62   o 
  16     2    10         54.17         53.18          3.03   o 
  17     2    10       1055.40       1054.95          8.68   o 
  18     2    10          0.62          2.04          3.43   o 
  19     2    10         99.67        100.43          4.24   o 
  20     2    10         51.16         52.62          5.05   o 
  21     2    10         16.91         17.32          5.85   o 
  22     2    10          0.28          2.13          5.85   o 
  23     2    10         36.84         42.99          6.26   o 
  24     2    10          3.86          1.20          6.66   o 
   1     3    10       2456.53       2446.86          9.89   o 
   2     3    10        545.33        549.48          2.62   o 
   3     3    10        331.43        325.65          1.82   o 
   4     3    10       6215.97       6140.91         22.81   o 
   5     3    10        345.90        345.10          2.02   o 
   6     3    10       4282.24       4305.04         16.75   o 
   7     3    10       3398.77       3388.69         13.32   o 
   8     3    10         96.03         99.13          1.41   o 
   9     3    10       6215.31       6221.97         25.43   o 
  10     3    10         97.94        101.91          1.61   o 
  11     3    10        315.73        307.58          2.62   o 
  12     3    10         24.93         27.70          1.82   o 
  13     3    10       1425.24       1432.48          8.07   o 
  14     3    10          2.96          3.34          2.22   o 
  15     3    10        311.35        312.03          4.24   o 
  16     3    10          0.16          0.09          3.03   o 
  17     3    10        372.47        374.38          5.45   o 
  18     3    10        397.32        398.10          6.86   o 
  19     3    10          2.92          3.52          4.24   o 
  20     3    10        131.38        128.78          7.47   o 
  21     3    10          7.50          7.04          6.86   o 
  22     3    10        190.84        191.78          7.27   o 
  23     3    10         15.43         16.77          6.26   o 
  24     3    10          1.49          5.28          7.07   o 
  25     3    10        119.49        123.31          8.48   o 
   0     4    10       3891.50       3866.65         22.41   o 
   1     4    10       1309.93       1298.15          5.65   o 
   2     4    10       2495.98       2483.45         10.09   o 
   3     4    10       7039.18       6971.47         26.85   o 
   4     4    10         66.56         60.78          1.21   o 
   5     4    10        493.74        488.98          2.62   o 
   6     4    10         12.42         14.36          1.01   o 
   7     4    10         61.00         61.61          1.21   o 
   8     4    10       2229.35       2231.36          9.69   o 
   9     4    10        108.93        102.19          1.61   o 
  10     4    10        142.62        141.65          2.02   o 
  11     4    10        394.50        391.06          3.43   o 
  12     4    10        113.54        112.56          2.42   o 
  13     4    10        188.38        188.35          3.23   o 
  14     4    10          7.25          6.95          2.83   o 
  15     4    10        408.85        411.16          5.05   o 
  16     4    10         28.48         28.26          3.43   o 
  17     4    10        492.37        496.21          6.86   o 
  18     4    10        209.20        212.99          5.85   o 
  19     4    10          1.17          2.78          5.25   o 
  20     4    10         27.64         26.59          6.86   o 
  21     4    10        187.40        188.63          8.07   o 
  22     4    10         45.89         44.84          6.46   o 
  23     4    10         10.82         13.25          6.66   o 
  24     4    10        141.93        137.02          8.48   o 
   1     5    10        289.72        289.05          2.02   o 
   2     5    10         37.36         37.06          1.01   o 
   3     5    10       1152.66       1175.21          5.25   o 
   4     5    10          1.96          2.59          1.01   o 
   5     5    10       1383.07       1400.06          6.26   o 
   6     5    10         58.15         56.61          1.41   o 
   7     5    10        321.14        315.18          2.22   o 
   8     5    10         12.73         14.64          1.41   o 
   9     5    10        176.66        174.45          2.22   o 
  10     5    10          3.46          3.06          1.61   o 
  11     5    10       1477.45       1475.47          9.08   o 
  12     5    10         90.52         85.79          2.83   o 
  13     5    10         17.34         15.01          2.62   o 
  14     5    10         40.62         42.34          3.03   o 
  15     5    10         23.50         23.25          3.43   o 
  16     5    10          1.52          2.96          3.63   o 
  17     5    10         17.61         14.45          3.84   o 
  18     5    10        209.14        219.48          6.26   o 
  19     5    10         92.44         96.07          6.66   o 
  20     5    10          0.01          4.17          6.46   o 
  21     5    10        109.65        101.54          7.07   o 
  22     5    10         41.64         42.15          7.27   o 
  23     5    10         10.91         12.32          7.47   o 
  24     5    10         35.31         37.43          8.28   o 
   0     6    10        488.49        484.16          4.04   o 
   1     6    10         36.36         37.06          1.21   o 
   2     6    10       1525.03       1519.85          6.86   o 
   3     6    10       1160.99       1176.50          5.65   o 
   4     6    10        487.83        494.36          3.03   o 
   5     6    10        119.66        122.85          1.82   o 
   6     6    10       1028.39       1028.18          5.65   o 
   7     6    10        208.88        205.77          2.22   o 
   8     6    10       1777.64       1798.80          9.08   o 
   9     6    10        597.82        597.84          4.44   o 
  10     6    10        170.43        174.45          3.03   o 
  11     6    10         67.49         67.91          3.03   o 
  12     6    10        799.88        794.71          7.07   o 
  13     6    10         72.28         76.06          3.43   o 
  14     6    10        232.06        226.61          4.64   o 
  15     6    10        152.43        156.66          4.44   o 
  16     6    10         41.62         40.76          4.44   o 
  17     6    10       1620.67       1632.87         19.78   o 
  18     6    10         61.05         66.43          6.06   o 
  20     6    10        231.05        232.35          8.28   o 
  21     6    10          6.42          6.39          6.86   o 
  22     6    10         75.55         67.26          8.07   o 
  23     6    10        185.80        182.23         10.09   o 
   1     7    10       5210.57       5199.91         21.40   o 
   2     7    10          1.84          2.59          1.41   o 
   3     7    10        115.40        119.33          1.82   o 
   4     7    10       2012.15       2004.57          9.49   o 
   5     7    10        225.51        223.55          2.42   o 
   6     7    10       1597.39       1590.81          8.07   o 
   7     7    10         37.47         37.61          1.82   o 
   8     7    10       1550.17       1536.62          9.29   o 
   9     7    10        530.66        535.03          4.84   o 
  10     7    10        805.28        807.87          6.66   o 
  11     7    10        292.35        297.48          4.64   o 
  12     7    10         87.75         91.26          3.63   o 
  13     7    10        882.87        887.64          9.29   o 
  14     7    10         96.71         96.72          5.05   o 
  15     7    10         18.37         18.16          4.44   o 
  16     7    10        303.04        300.26          7.27   o 
  17     7    10         50.16         52.72          6.26   o 
  18     7    10        160.67        153.33          7.07   o 
  19     7    10         71.41         75.88          6.46   o 
  20     7    10         13.96         16.95          6.46   o 
  21     7    10         88.29         84.59          8.48   o 
  22     7    10        113.46        115.34          9.49   o 
  23     7    10         14.59         10.10          9.08   o 
   0     8    10       2260.89       2251.56         15.14   o 
   1     8    10          2.68          4.54          1.61   o 
   2     8    10        401.81        409.59          3.23   o 
   3     8    10        867.35        868.83          5.25   o 
   4     8    10          3.96          3.52          1.61   o 
   5     8    10       1640.76       1651.13          9.08   o 
   6     8    10          6.96          8.34          2.02   o 
   7     8    10        467.35        466.93          4.64   o 
   8     8    10         16.06         18.71          2.42   o 
   9     8    10         16.91         17.88          2.83   o 
  10     8    10         89.90         87.64          3.43   o 
  11     8    10         47.69         48.73          3.84   o 
  12     8    10         30.72         36.13          4.04   o 
  13     8    10        483.32        489.17          8.48   o 
  14     8    10        233.84        236.62          6.06   o 
  15     8    10          5.21          4.45          5.25   o 
  16     8    10         66.82         69.76          6.86   o 
  17     8    10         46.35         52.44          6.66   o 
  18     8    10          0.05          1.57          6.66   o 
  19     8    10          6.89         10.47          6.86   o 
  20     8    10         14.74          8.52          8.28   o 
  21     8    10         19.60         10.93          8.88   o 
  22     8    10         48.35         49.19          9.49   o 
   1     9    10        169.02        168.80          2.83   o 
   2     9    10         19.54         20.38          2.22   o 
   3     9    10        657.02        660.65          5.05   o 
   4     9    10         41.63         42.89          2.42   o 
   5     9    10        139.55        137.30          3.03   o 
   6     9    10        201.56        195.30          3.43   o 
   7     9    10        109.42        111.27          3.23   o 
   8     9    10        182.02        184.83          3.84   o 
  10     9    10         92.94         96.63          3.84   o 
  11     9    10        146.41        145.45          4.84   o 
  12     9    10        284.85        281.27          6.66   o 
  13     9    10        233.30        243.01          6.66   o 
  14     9    10         87.11         87.09          6.46   o 
  15     9    10          2.15          3.43          6.86   o 
  16     9    10         72.86         74.86          7.87   o 
  17     9    10        288.29        280.72          9.89   o 
  18     9    10         12.52         10.93          7.07   o 
  19     9    10        237.52        237.08         10.50   o 
  20     9    10          0.28          2.04          8.68   o 
  21     9    10         77.75         90.42          9.49   o 
   0    10    10        621.72        624.71          7.27   o 
   1    10    10         59.68         61.33          2.83   o 
   2    10    10       1092.60       1073.85          7.47   o 
   3    10    10        196.70        202.71          3.63   o 
   4    10    10         64.33         67.45          3.03   o 
   5    10    10        633.04        641.85          6.06   o 
   6    10    10        167.08        169.82          3.84   o 
   7    10    10        329.65        330.00          4.64   o 
   8    10    10        570.88        562.36          6.26   o 
   9    10    10         38.03         37.24          3.84   o 
  10    10    10        347.11        347.88          6.46   o 
  11    10    10        593.61        602.47          8.68   o 
  12    10    10         59.60         58.74          5.85   o 
  13    10    10         99.44        100.52          8.48   o 
  14    10    10         19.01         19.64          8.88   o 
  15    10    10        202.43        208.36         11.91   o 
  16    10    10         38.48         45.40          8.07   o 
  17    10    10        379.15        373.27         13.73   o 
  18    10    10          7.36          6.67          9.29   o 
  19    10    10        122.77        126.18          9.69   o 
  20    10    10         18.33         19.08          9.29   o 
   1    11    10        459.15        460.35          5.25   o 
   2    11    10        455.48        452.29          5.25   o 
   3    11    10         30.45         33.91          3.43   o 
   4    11    10        446.28        446.18          5.45   o 
   5    11    10        129.24        129.61          3.63   o 
   6    11    10        317.41        313.88          4.84   o 
   7    11    10         31.66         36.22          3.84   o 
   8    11    10         44.97         45.58          4.04   o 
   9    11    10         62.68         68.65          5.05   o 
  11    11    10          8.25         10.75          8.07   o 
  12    11    10          3.15          1.11          8.28   o 
  13    11    10         74.98         69.67          8.68   o 
  14    11    10         84.20         89.68          8.07   o 
  15    11    10        275.03        276.27          9.69   o 
  16    11    10         12.33         19.92          8.48   o 
  17    11    10        242.70        245.70         10.90   o 
  18    11    10         27.08         18.16          9.49   o 
   0    12    10        214.40        206.60          6.86   o 
   1    12    10          6.40          6.39          3.63   o 
   2    12    10        109.97        109.14          4.24   o 
   3    12    10         69.56         70.41          4.04   o 
   4    12    10          0.05          1.30          4.04   o 
   5    12    10          1.04          1.85          4.44   o 
   6    12    10         18.15         17.70          4.84   o 
   7    12    10        328.17        332.60          7.47   o 
   9    12    10         11.30         12.14          7.07   o 
  10    12    10          4.35          4.08          7.27   o 
  11    12    10          6.13          5.28          6.26   o 
  12    12    10          3.16          5.47          6.66   o 
  14    12    10         10.57         14.36          8.28   o 
  15    12    10          5.62          2.50          8.68   o 
  16    12    10         25.28         26.87          9.89   o 
  17    12    10        107.84        106.63         11.10   o 
   1    13    10          8.09         13.06          6.46   o 
   2    13    10         35.42         39.93          6.46   o 
   3    13    10        505.05        503.06         10.09   o 
   4    13    10          0.98          0.74          5.45   o 
   5    13    10          1.00          1.20          5.45   o 
   6    13    10        338.26        325.00          8.88   o 
   7    13    10         68.05         75.32          7.87   o 
   8    13    10         57.33         51.79          6.46   o 
   9    13    10        396.16        401.90          8.68   o 
  10    13    10         40.56         41.51          6.06   o 
  11    13    10         41.44         44.75          6.86   o 
  12    13    10         10.44         13.90          7.47   o 
  13    13    10        190.29        194.00         10.50   o 
  14    13    10        122.67        127.67          9.08   o 
  15    13    10        416.36        412.18         14.33   o 
   0    14    10         25.66         25.66          7.07   o 
   1    14    10         32.80         36.32          5.25   o 
   2    14    10         23.25         22.88          5.25   o 
   3    14    10         52.26         56.88          5.25   o 
   4    14    10         16.93         21.40          5.25   o 
   5    14    10         97.67        105.52          5.65   o 
   6    14    10         11.71         12.14          5.25   o 
   7    14    10         79.73         79.95          5.85   o 
   8    14    10          0.21          0.83          6.06   o 
   9    14    10         67.91         71.15          6.86   o 
  10    14    10        105.30        107.38          7.67   o 
  11    14    10        125.03        124.79          8.28   o 
  12    14    10        114.18        117.75          9.69   o 
   1    15    10         57.95         66.43          5.45   o 
   2    15    10          0.56          0.37          5.45   o 
   3    15    10        419.93        413.66          7.87   o 
   4    15    10          0.92          0.37          5.65   o 
   5    15    10         37.81         35.85          5.85   o 
   6    15    10         74.40         70.78          5.85   o 
   7    15    10         95.52         96.44          6.26   o 
   8    15    10         15.82         12.41          5.85   o 
   9    15    10        117.53        117.01          6.86   o 
   0    16    10         74.88         68.93          8.48   o 
   1    16    10          1.00          2.69          5.85   o 
   2    16    10        208.66        207.90          7.07   o 
   3    16    10          1.35          4.26          5.85   o 
   1     1    11         60.44         57.53          1.01   o 
   2     1    11         82.85         82.36          1.01   o 
   3     1    11        432.49        438.31          2.22   o 
   4     1    11        223.65        224.11          1.61   o 
   5     1    11        191.23        189.74          1.41   o 
   6     1    11        467.10        469.06          2.42   o 
   7     1    11         37.48         37.15          1.01   o 
   8     1    11       7376.38       7353.82         27.05   o 
   9     1    11        183.84        182.05          1.61   o 
  10     1    11          8.69          7.69          1.01   o 
  11     1    11         13.50         13.62          1.21   o 
  12     1    11         61.57         61.79          1.61   o 
  13     1    11       4507.89       4506.73         19.38   o 
  14     1    11       2187.32       2203.94         11.51   o 
  15     1    11         34.98         35.85          2.62   o 
  16     1    11        547.85        552.91          5.45   o 
  17     1    11        123.89        123.13          3.63   o 
  18     1    11        364.55        366.13          4.84   o 
  19     1    11        246.81        249.86          4.84   o 
  20     1    11        379.69        380.40          8.07   o 
  21     1    11         39.28         36.87          6.46   o 
  22     1    11         18.86         23.90          5.85   o 
  24     1    11        472.68        471.56          9.49   o 
  25     1    11         34.20         36.59          7.27   o 
   0     2    11        570.77        568.75          3.84   o 
   1     2    11        278.95        288.59          2.02   o 
   2     2    11       1096.43       1103.87          5.05   o 
   3     2    11       5198.49       5186.94         19.58   o 
   4     2    11        120.77        119.88          1.21   o 
   5     2    11       1714.77       1684.39          6.86   o 
   6     2    11        247.06        249.12          1.82   o 
   7     2    11        136.16        132.11          1.41   o 
   8     2    11        722.42        717.26          3.43   o 
   9     2    11        343.58        343.71          2.22   o 
  10     2    11       2201.40       2209.78          9.29   o 
  11     2    11        180.69        178.06          2.02   o 
  12     2    11       2122.23       2134.36          9.89   o 
  13     2    11         28.70         29.92          1.82   o 
  14     2    11          0.64          0.00          2.22   o 
  15     2    11        453.47        446.83          4.44   o 
  16     2    11       1048.92       1053.93          8.07   o 
  17     2    11       1322.56       1311.67          9.69   o 
  18     2    11          0.03          1.48          3.43   o 
  19     2    11          5.83          6.21          3.84   o 
  20     2    11        117.24        121.09          5.65   o 
  21     2    11          2.33          0.19          5.85   o 
  22     2    11        944.98        933.12         13.93   o 
  23     2    11         18.61         14.27          6.26   o 
  24     2    11        250.48        244.40          9.69   o 
  25     2    11          3.47          3.80          7.27   o 
   1     3    11        223.59        225.59          1.61   o 
   2     3    11        685.91        668.44          3.23   o 
   3     3    11         46.06         46.32          1.01   o 
   4     3    11         22.20         20.29          0.81   o 
   5     3    11       1536.48       1511.60          6.06   o 
   6     3    11        104.61        104.69          1.21   o 
   7     3    11          2.20          2.32          1.01   o 
   8     3    11        249.28        248.94          2.02   o 
   9     3    11        155.92        153.24          1.82   o 
  10     3    11          6.64          5.19          1.41   o 
  11     3    11         67.03         66.43          1.82   o 
  12     3    11         37.37         36.04          1.82   o 
  13     3    11         91.84         90.24          2.22   o 
  14     3    11         27.56         30.48          2.42   o 
  15     3    11        128.02        131.37          3.43   o 
  16     3    11         90.61         95.61          3.43   o 
  17     3    11         43.16         42.34          3.63   o 
  18     3    11        468.46        467.67          6.26   o 
  19     3    11        125.74        123.03          4.84   o 
  20     3    11        122.20        125.81          7.47   o 
  21     3    11         55.63         57.63          6.66   o 
  23     3    11          5.31          5.84          6.46   o 
  24     3    11          2.82          5.19          7.07   o 
   0     4    11      11591.35      11545.56         62.58   o 
   1     4    11        620.68        615.81          3.03   o 
   2     4    11       8884.03       8837.16         33.91   o 
   3     4    11       4034.28       3998.94         16.15   o 
   4     4    11        138.99        136.10          1.41   o 
   5     4    11         32.14         34.00          1.01   o 
   6     4    11          0.84          0.93          1.01   o 
   7     4    11         86.33         85.70          1.41   o 
   8     4    11         94.72         88.48          1.41   o 
   9     4    11        125.40        131.37          1.82   o 
  10     4    11        225.35        217.81          2.42   o 
  11     4    11        644.68        642.77          4.64   o 
  12     4    11        271.81        280.62          3.43   o 
  13     4    11        134.90        133.32          3.03   o 
  14     4    11        282.70        282.66          4.24   o 
  15     4    11        137.25        137.49          3.63   o 
  16     4    11         51.72         54.48          3.43   o 
  17     4    11        131.77        127.57          4.64   o 
  18     4    11          5.07          3.34          4.24   o 
  19     4    11         44.05         45.40          6.06   o 
  20     4    11          0.40          0.37          6.86   o 
  21     4    11         27.07         24.92          6.66   o 
  22     4    11        264.56        266.63          8.07   o 
  23     4    11          6.68          5.74          7.07   o 
  24     4    11         78.13         83.57          8.07   o 
   1     5    11        970.24        978.71          4.64   o 
   2     5    11        406.29        406.90          2.42   o 
   3     5    11       2106.70       2109.07          8.88   o 
   4     5    11       4388.01       4374.71         16.75   o 
   5     5    11       1545.10       1536.52          6.86   o 
   6     5    11       3352.89       3330.04         13.52   o 
   7     5    11        986.56        984.54          4.64   o 
   8     5    11       2958.09       2962.98         12.92   o 
   9     5    11       1395.80       1393.76          7.47   o 
  10     5    11        244.59        239.86          3.03   o 
  11     5    11        977.17        978.98          7.27   o 
  12     5    11        232.64        237.08          3.84   o 
  13     5    11       1444.28       1449.99         10.09   o 
  14     5    11       1459.17       1470.28         11.30   o 
  15     5    11        583.34        585.61          6.66   o 
  16     5    11        146.18        150.55          4.44   o 
  18     5    11        832.05        832.51         11.91   o 
  19     5    11        911.17        920.71         15.34   o 
  20     5    11        117.33        119.88          7.27   o 
  21     5    11          2.76          3.06          6.26   o 
  22     5    11          0.18          0.00          6.86   o 
  24     5    11         61.25         65.31          8.68   o 
   0     6    11       1390.48       1370.78          8.68   o 
   1     6    11       1314.47       1311.67          6.06   o 
   2     6    11       1897.31       1919.24          8.28   o 
   3     6    11        108.60         98.02          1.61   o 
   4     6    11       3449.57       3466.79         14.33   o 
   5     6    11        422.20        417.92          2.83   o 
   6     6    11       1044.04       1027.53          5.45   o 
   7     6    11       1983.52       1991.60          9.69   o 
   8     6    11         69.88         70.97          1.82   o 
   9     6    11        104.74        102.19          2.22   o 
  10     6    11        455.49        448.22          4.44   o 
  11     6    11        639.08        638.42          6.06   o 
  12     6    11        307.33        304.34          4.44   o 
  13     6    11         61.65         66.89          3.23   o 
  14     6    11         59.78         61.15          3.63   o 
  15     6    11        345.66        347.05          5.85   o 
  16     6    11         15.31         17.70          4.24   o 
  17     6    11         71.11         71.52          5.45   o 
  18     6    11        171.56        177.05          8.07   o 
  19     6    11        153.07        158.42          7.27   o 
  20     6    11        200.08        204.75          7.67   o 
  21     6    11         23.74         22.70          6.86   o 
  22     6    11        232.74        227.35          9.29   o 
  23     6    11        134.74        134.61         10.50   o 
   1     7    11       1099.70       1081.91          5.45   o 
   2     7    11         31.35         29.65          1.61   o 
   3     7    11        475.51        459.89          3.43   o 
   4     7    11        179.01        181.40          2.22   o 
   5     7    11        999.16       1001.22          5.65   o 
   6     7    11        102.43        104.60          2.02   o 
   7     7    11         13.85         12.88          1.82   o 
   8     7    11         10.11         10.65          2.02   o 
   9     7    11          0.40          0.46          2.22   o 
  10     7    11         26.82         25.94          2.62   o 
  11     7    11          0.26          0.56          3.03   o 
  12     7    11         31.77         35.48          3.23   o 
  13     7    11        184.15        184.92          5.85   o 
  14     7    11        797.15        808.61          9.29   o 
  15     7    11          0.14          0.00          4.44   o 
  16     7    11         22.02         25.57          5.45   o 
  17     7    11          9.04         10.75          5.85   o 
  18     7    11        117.64        121.09          6.86   o 
  19     7    11         91.81         87.92          6.66   o 
  20     7    11          5.56          5.65          6.46   o 
  22     7    11         11.92         11.67          8.48   o 
   0     8    11        884.69        891.06          7.47   o 
   1     8    11       1179.63       1182.90          6.46   o 
   2     8    11        414.32        404.30          3.43   o 
   3     8    11       1441.20       1424.61          7.67   o 
   4     8    11          1.82          2.22          1.82   o 
   5     8    11          1.56          1.20          1.82   o 
   6     8    11        141.23        142.03          2.62   o 
   7     8    11        164.15        162.50          3.03   o 
   8     8    11       1486.01       1493.44         10.29   o 
   9     8    11         57.17         61.79          3.03   o 
  10     8    11       1225.01       1227.27         10.70   o 
  11     8    11        315.06        313.23          5.45   o 
  12     8    11       1211.34       1231.44         12.11   o 
  13     8    11         32.93         32.52          4.44   o 
  14     8    11        221.61        223.83          7.07   o 
  15     8    11        281.45        281.46          7.87   o 
  16     8    11        179.53        182.88          8.48   o 
  17     8    11        132.74        137.02          7.27   o 
  18     8    11          6.33         10.10          6.26   o 
  19     8    11         19.71         21.40          6.46   o 
  20     8    11        161.90        162.59         11.91   o 
  21     8    11         37.92         34.93          8.68   o 
  22     8    11        133.93        142.40         10.29   o 
   1     9    11          9.08          9.64          2.22   o 
   2     9    11        241.65        244.03          3.43   o 
   3     9    11       1123.06       1104.98          7.67   o 
   4     9    11        851.23        865.49          6.66   o 
   5     9    11         16.80         19.55          2.62   o 
   6     9    11        799.83        801.75          6.66   o 
   7     9    11        147.96        144.62          3.43   o 
   8     9    11        737.57        738.85          6.86   o 
   9     9    11         18.45         14.73          3.43   o 
  10     9    11         18.78         22.14          3.63   o 
  11     9    11        260.38        260.33          6.06   o 
  12     9    11          1.66          3.15          4.64   o 
  13     9    11         63.87         66.33          5.85   o 
  14     9    11          0.47          0.09          7.07   o 
  15     9    11         56.25         62.07          7.87   o 
  16     9    11        196.41        188.44          8.48   o 
  18     9    11        158.99        162.96          8.88   o 
  19     9    11         35.57         33.54          8.48   o 
  20     9    11        431.72        428.58         12.52   o 
  21     9    11          6.66          0.65          8.48   o 
   0    10    11        454.72        448.68          6.86   o 
   1    10    11          3.66          1.95          2.62   o 
   2    10    11        155.53        158.15          3.23   o 
   3    10    11        372.13        375.86          4.64   o 
   4    10    11         61.83         66.98          3.03   o 
   5    10    11          5.87          5.74          2.83   o 
   6    10    11          0.02          0.83          3.03   o 
   7    10    11        721.99        730.88          7.07   o 
   8    10    11          1.96          3.15          3.23   o 
   9    10    11         58.65         62.07          4.04   o 
  10    10    11         80.12         85.60          4.44   o 
  11    10    11        118.91        121.37          5.45   o 
  12    10    11         27.36         25.94          5.45   o 
  13    10    11          5.32          8.80          7.67   o 
  14    10    11         40.17         37.61          9.08   o 
  15    10    11          7.60          7.60          8.28   o 
  16    10    11        455.97        466.65         14.13   o 
  17    10    11         29.82         26.31          8.48   o 
  18    10    11        487.81        466.19         13.73   o 
  19    10    11          2.30          3.24          8.68   o 
   1    11    11        164.95        162.31          3.84   o 
   2    11    11        870.47        881.34          7.47   o 
   3    11    11        104.21        108.30          3.63   o 
   4    11    11       1134.10       1140.83          9.49   o 
   6    11    11         34.57         36.50          3.63   o 
   7    11    11          4.21          4.35          3.63   o 
   8    11    11        347.60        346.86          5.85   o 
   9    11    11         17.17         14.82          4.84   o 
  10    11    11         26.87         29.18          5.65   o 
  11    11    11         65.68         70.78          7.47   o 
  12    11    11         35.65         39.47          8.88   o 
  13    11    11        225.90        217.25          9.08   o 
  14    11    11        447.01        439.23         13.32   o 
  15    11    11         48.32         47.43          7.87   o 
  16    11    11         74.28         79.86          9.89   o 
  17    11    11          2.78          0.83          9.29   o 
  18    11    11         19.71         22.42          9.08   o 
   0    12    11       1507.71       1519.29         17.76   o 
   1    12    11        134.42        133.97          4.44   o 
   2    12    11        692.16        697.34          7.67   o 
   3    12    11          5.64          6.21          4.04   o 
   4    12    11        201.15        201.50          5.25   o 
   5    12    11         29.68         29.55          4.84   o 
   6    12    11         32.22         28.81          5.25   o 
   7    12    11         51.62         51.70          5.65   o 
   8    12    11        322.19        323.24          8.88   o 
   9    12    11         96.99         90.05          7.27   o 
  10    12    11        421.61        433.86         10.29   o 
  11    12    11          0.77          5.84          6.46   o 
  12    12    11        274.71        273.21          8.48   o 
  13    12    11         16.52         11.95          7.67   o 
  14    12    11        142.75        149.25          9.29   o 
  15    12    11         26.73         26.96          8.88   o 
  16    12    11          0.05          3.80          9.29   o 
   1    13    11        155.19        153.88          8.07   o 
   2    13    11         26.90         28.07          6.86   o 
   3    13    11         46.27         47.25          6.06   o 
   4    13    11         64.52         68.84          5.65   o 
   5    13    11         65.88         66.98          6.06   o 
   6    13    11        782.07        771.46         12.31   o 
   8    13    11          8.91         10.84          6.06   o 
   9    13    11          1.97          2.13          6.06   o 
  10    13    11         80.05         84.96          6.46   o 
  11    13    11        125.39        123.87          7.67   o 
  12    13    11        162.13        163.70          8.68   o 
  13    13    11         19.74         14.36          8.07   o 
  14    13    11          0.80          2.22          8.48   o 
   0    14    11        537.35        544.57         11.10   o 
   1    14    11         46.72         47.81          5.45   o 
   2    14    11         22.80         20.38          5.25   o 
   3    14    11        140.08        135.91          5.65   o 
   4    14    11         35.50         32.61          5.25   o 
   5    14    11        256.70        251.81          6.86   o 
   6    14    11          0.18          4.82          5.05   o 
   9    14    11         43.36         44.01          6.86   o 
  10    14    11         22.67         21.96          7.27   o 
  11    14    11          0.77          1.67          7.67   o 
  12    14    11        412.91        405.88         14.94   o 
   1    15    11        109.04        111.82          5.85   o 
   2    15    11         37.91         46.04          5.45   o 
   3    15    11         56.32         56.33          5.65   o 
   4    15    11        282.62        284.14          7.27   o 
   5    15    11          2.30          0.37          5.45   o 
   6    15    11        237.32        238.56          7.07   o 
   7    15    11         19.11         18.07          5.85   o 
   8    15    11        203.18        205.49          7.27   o 
   9    15    11         47.72         45.12          6.46   o 
   0    16    11         17.40         14.36          8.07   o 
   1    16    11        111.01        112.47          6.46   o 
   2    16    11        119.65        119.98          6.46   o 
   0     0    12       7388.49       7526.05         57.73   o 
   1     0    12         82.34         77.45          1.61   o 
   2     0    12        716.48        701.51          4.24   o 
   3     0    12        667.71        662.14          4.24   o 
   4     0    12       2062.44       2049.87         11.71   o 
   5     0    12         53.43         55.77          1.41   o 
   6     0    12       1991.27       2004.20         11.91   o 
   7     0    12       2853.89       2833.93         15.75   o 
   8     0    12        224.28        225.78          2.42   o 
   9     0    12       2115.53       2106.94         12.11   o 
  10     0    12        883.54        869.48          5.85   o 
  11     0    12        574.84        570.32          4.64   o 
  12     0    12        189.62        186.96          2.83   o 
  13     0    12       3565.42       3581.58         22.00   o 
  14     0    12        855.33        843.26          8.07   o 
  15     0    12       1567.57       1601.65         14.33   o 
  16     0    12        682.12        683.17          8.28   o 
  17     0    12       2660.95       2693.94         23.21   o 
  18     0    12         92.99        100.15          5.05   o 
  19     0    12        138.36        138.88          5.65   o 
  20     0    12        264.35        269.04         11.71   o 
  21     0    12        207.14        206.97         14.53   o 
  22     0    12        511.24        513.53         13.52   o 
  23     0    12         10.42          3.61          8.28   o 
  24     0    12         18.61         23.07          9.29   o 
   1     1    12       1604.64       1590.07          6.46   o 
   2     1    12        950.10        940.63          4.24   o 
   3     1    12       1355.72       1344.28          5.45   o 
   4     1    12         47.71         47.34          1.01   o 
   5     1    12        510.20        503.53          2.62   o 
   6     1    12        428.66        439.05          2.42   o 
   7     1    12         25.57         24.83          1.01   o 
   8     1    12        524.40        529.28          2.83   o 
   9     1    12        228.99        224.66          1.82   o 
  10     1    12         46.72         47.81          1.21   o 
  11     1    12          2.45          2.87          1.21   o 
  12     1    12         12.26         11.58          1.41   o 
  13     1    12        768.95        767.84          4.64   o 
  14     1    12         68.54         69.95          2.42   o 
  15     1    12         59.90         59.48          2.62   o 
  16     1    12        858.31        861.14          6.66   o 
  17     1    12        381.16        376.14          5.05   o 
  18     1    12         28.59         29.92          3.43   o 
  19     1    12        434.28        435.99          6.66   o 
  20     1    12        126.83        129.80          6.06   o 
  21     1    12        320.62        328.34          8.68   o 
  22     1    12         32.33         31.96          5.45   o 
  23     1    12        284.68        281.92          7.27   o 
  24     1    12          7.78          7.87          6.66   o 
  25     1    12         79.83         85.88          7.67   o 
   0     2    12       1723.92       1707.73          9.49   o 
   1     2    12        636.75        623.78          3.03   o 
   2     2    12        207.31        205.95          1.61   o 
   3     2    12        271.06        273.30          1.82   o 
   4     2    12        224.61        223.55          1.61   o 
   5     2    12         57.27         58.46          1.01   o 
   6     2    12        344.05        340.93          2.02   o 
   7     2    12       1207.65       1198.18          5.25   o 
   8     2    12         15.54         17.88          1.21   o 
   9     2    12        116.66        116.18          1.41   o 
  10     2    12       1468.37       1460.92          6.26   o 
  11     2    12       1208.61       1203.83          5.65   o 
  13     2    12        314.71        316.29          3.03   o 
  14     2    12        774.05        773.77          5.65   o 
  15     2    12        235.52        237.82          3.43   o 
  16     2    12         21.67         23.35          2.83   o 
  17     2    12          8.82          8.34          3.23   o 
  18     2    12          6.00          7.97          3.43   o 
  19     2    12         24.79         23.90          4.04   o 
  20     2    12         20.68         14.92          5.25   o 
  21     2    12         21.58         24.55          6.26   o 
  22     2    12         46.00         51.05          6.06   o 
  23     2    12         23.27         24.92          6.26   o 
  24     2    12         17.38         16.95          7.07   o 
  25     2    12         94.83         96.26          7.87   o 
   1     3    12       1861.75       1867.17          7.87   o 
   2     3    12        322.31        321.76          2.02   o 
   3     3    12       4223.56       4205.45         16.55   o 
   4     3    12        462.47        458.69          2.42   o 
   5     3    12       1750.12       1724.96          7.07   o 
   6     3    12       1263.15       1274.80          5.45   o 
   7     3    12       1170.10       1165.11          5.25   o 
   8     3    12        289.13        300.36          2.22   o 
   9     3    12       3406.45       3421.95         13.93   o 
  10     3    12       2543.62       2544.78         11.30   o 
  11     3    12       1024.15       1025.49          5.65   o 
  12     3    12       1180.69       1182.25          7.27   o 
  13     3    12       2200.17       2222.01         12.11   o 
  14     3    12        187.16        187.42          3.43   o 
  15     3    12        324.91        333.62          4.44   o 
  16     3    12       1977.69       1998.92         13.32   o 
  17     3    12         90.47         91.16          3.84   o 
  19     3    12         54.37         58.09          4.64   o 
  20     3    12         24.75         25.29          6.66   o 
  21     3    12         25.39         26.03          6.26   o 
  22     3    12         19.57         20.66          6.26   o 
  23     3    12        177.82        179.64          7.67   o 
  24     3    12         32.04         27.70          7.27   o 
   0     4    12        126.82        124.24          2.02   o 
   1     4    12        176.19        178.62          1.82   o 
   2     4    12        268.13        265.89          1.82   o 
   3     4    12       1130.48       1130.27          5.05   o 
   4     4    12        774.88        773.77          3.63   o 
   5     4    12       1384.67       1373.37          5.65   o 
   6     4    12         93.51         93.48          1.21   o 
   7     4    12       4221.34       4218.98         16.35   o 
   8     4    12       5382.88       5379.64         22.00   o 
   9     4    12        180.77        182.97          2.02   o 
  10     4    12          0.68          0.74          1.61   o 
  11     4    12        510.66        508.44          4.24   o 
  12     4    12        133.66        134.80          2.83   o 
  13     4    12        154.19        152.68          3.23   o 
  14     4    12         20.44         23.07          2.83   o 
  15     4    12         96.16         99.78          3.63   o 
  16     4    12        226.07        240.23          4.84   o 
  17     4    12        879.68        881.98          8.88   o 
  18     4    12          2.89          4.72          4.24   o 
  19     4    12         30.29         29.65          6.26   o 
  20     4    12        247.24        246.44          8.48   o 
  21     4    12        187.50        193.26          8.48   o 
  22     4    12          5.54          5.19          6.46   o 
  23     4    12          0.79          3.24          7.07   o 
  24     4    12         12.32         14.64          7.47   o 
   1     5    12        297.73        301.00          2.22   o 
   2     5    12         47.39         47.06          1.21   o 
   3     5    12        230.00        227.72          1.82   o 
   4     5    12       2030.65       2067.20          8.48   o 
   5     5    12         12.38         14.45          1.01   o 
   6     5    12          5.54          2.04          1.21   o 
   7     5    12       1196.91       1212.64          5.85   o 
   8     5    12        143.75        149.71          1.82   o 
   9     5    12         83.01         83.38          1.82   o 
  10     5    12          6.25          6.58          1.82   o 
  11     5    12        116.65        114.69          2.83   o 
  12     5    12        316.10        325.28          4.04   o 
  13     5    12         20.52         18.25          2.83   o 
  14     5    12        125.73        125.81          3.84   o 
  15     5    12         86.20         87.92          3.84   o 
  16     5    12         87.94         87.46          4.04   o 
  17     5    12         12.61         11.12          4.04   o 
  18     5    12          2.13          1.30          5.25   o 
  19     5    12         96.46         93.39          7.67   o 
  20     5    12        106.76        108.21          6.86   o 
  21     5    12         19.93         20.01          6.26   o 
  22     5    12          0.36          0.93          6.86   o 
  23     5    12        105.31        111.82          8.07   o 
   0     6    12       2494.69       2489.29         14.33   o 
   1     6    12         70.02         69.58          1.41   o 
   2     6    12        852.68        854.84          4.24   o 
   3     6    12          9.95          8.80          1.21   o 
   4     6    12        967.17        982.13          5.05   o 
   5     6    12        588.48        574.68          3.43   o 
   6     6    12       1474.84       1463.06          7.07   o 
   7     6    12       7304.12       7335.38         32.30   o 
   8     6    12        403.79        409.68          3.23   o 
   9     6    12        705.05        688.91          5.25   o 
  10     6    12         50.51         52.81          2.42   o 
  11     6    12        268.70        273.77          4.24   o 
  12     6    12          4.08          3.89          3.03   o 
  13     6    12          5.66          6.39          3.23   o 
  14     6    12          2.43          0.93          3.43   o 
  15     6    12        422.98        423.30          6.26   o 
  16     6    12          4.65          4.54          4.24   o 
  17     6    12       1116.27       1126.75         13.32   o 
  18     6    12          2.81          1.20          6.46   o 
  19     6    12        116.83        117.29          7.07   o 
  20     6    12         37.11         37.80          6.26   o 
  21     6    12         71.88         69.76          7.27   o 
  22     6    12        184.18        181.03          8.88   o 
  23     6    12        188.67        193.07          9.89   o 
   1     7    12        241.28        241.43          2.22   o 
   2     7    12       1836.75       1836.88          8.88   o 
   3     7    12       6444.67       6472.11         26.44   o 
   4     7    12        492.96        505.66          3.63   o 
   5     7    12       1464.67       1465.09          7.47   o 
   6     7    12        134.13        129.70          2.22   o 
   7     7    12          0.82          0.83          2.02   o 
   8     7    12          2.75          4.63          2.22   o 
   9     7    12        829.43        835.01          6.26   o 
  10     7    12         87.56         94.78          3.03   o 
  11     7    12       1660.07       1687.16         13.12   o 
  12     7    12        246.56        248.01          4.84   o 
  13     7    12       1574.50       1573.03         15.14   o 
  14     7    12        250.36        253.01          5.85   o 
  15     7    12        149.95        152.77          5.65   o 
  16     7    12        123.47        127.02          6.46   o 
  17     7    12         41.41         41.41          6.46   o 
  18     7    12        105.28        108.77          7.07   o 
  19     7    12        458.19        448.87         12.52   o 
  20     7    12          2.26          3.06          6.46   o 
  21     7    12        115.73        109.23          8.88   o 
  22     7    12         76.86         75.32          8.88   o 
   0     8    12        246.48        256.16          4.04   o 
   1     8    12       1141.97       1136.76          6.46   o 
   2     8    12         99.81        102.93          2.22   o 
   3     8    12        598.63        604.14          4.44   o 
   4     8    12        126.30        131.37          2.42   o 
   5     8    12         48.90         49.47          2.22   o 
   6     8    12         10.73         10.28          2.22   o 
   7     8    12        219.94        221.05          3.43   o 
   8     8    12         39.87         38.82          2.83   o 
   9     8    12        435.15        438.95          5.05   o 
  10     8    12         47.92         52.62          3.43   o 
  11     8    12        354.02        348.44          6.26   o 
  12     8    12         50.92         53.27          4.64   o 
  13     8    12         26.91         25.85          4.64   o 
  14     8    12          1.94          0.93          5.25   o 
  15     8    12         91.42         87.46          6.26   o 
  16     8    12         15.49         15.01          7.07   o 
  17     8    12         35.99         35.39          6.86   o 
  18     8    12         44.77         42.62          6.46   o 
  19     8    12         63.58         58.74          7.07   o 
  20     8    12          4.84          9.91          7.87   o 
  21     8    12          6.33         13.25          8.28   o 
   1     9    12         60.98         60.68          2.42   o 
   2     9    12        374.14        364.47          4.04   o 
   3     9    12        436.90        439.60          4.64   o 
   4     9    12        158.05        157.68          3.23   o 
   5     9    12        637.42        630.45          5.85   o 
   6     9    12        166.12        165.46          3.63   o 
   7     9    12        223.85        221.42          3.84   o 
   8     9    12        144.65        143.97          3.63   o 
   9     9    12       1897.12       1948.24         15.54   o 
  10     9    12        283.94        296.09          5.25   o 
  11     9    12          3.53          2.04          4.44   o 
  12     9    12          3.32          1.76          4.84   o 
  13     9    12         57.97         59.85          5.65   o 
  14     9    12          1.12          2.04          6.66   o 
  15     9    12         57.49         63.37          8.07   o 
  16     9    12         81.08         83.84          7.67   o 
  17     9    12         68.82         61.79          7.27   o 
  18     9    12         16.07         16.68          7.67   o 
  19     9    12        123.48        134.61          9.69   o 
   0    10    12         50.43         53.09          4.04   o 
   1    10    12          1.79          2.13          2.62   o 
   2    10    12          0.12          0.65          2.62   o 
   3    10    12        518.02        511.49          5.25   o 
   4    10    12        175.45        170.00          3.63   o 
   5    10    12        993.96       1016.13          8.28   o 
   6    10    12         90.08         89.96          3.63   o 
   7    10    12        602.89        608.03          6.26   o 
   8    10    12         19.05         19.83          3.43   o 
   9    10    12        131.54        134.71          4.44   o 
  10    10    12         25.18         23.16          4.04   o 
  11    10    12          6.74          3.80          4.64   o 
  12    10    12         12.83         15.10          6.26   o 
  13    10    12        206.72        214.75         10.70   o 
  14    10    12        115.37        117.38          9.08   o 
  15    10    12        145.99        148.60          8.68   o 
  16    10    12          5.08          9.54          7.07   o 
  17    10    12       1078.94       1072.00         28.26   o 
  18    10    12         10.34          7.87          8.28   o 
  19    10    12        236.55        221.98          9.89   o 
   1    11    12        950.69        953.51          8.07   o 
   2    11    12         72.15         73.38          3.43   o 
   3    11    12         73.36         73.65          3.63   o 
   4    11    12         10.75         11.30          3.43   o 
   5    11    12         44.36         47.34          3.63   o 
   6    11    12         13.40         13.06          3.63   o 
   7    11    12          0.01          1.39          3.84   o 
   8    11    12         11.49         12.79          4.24   o 
   9    11    12         24.05         27.42          4.84   o 
  10    11    12         44.49         50.12          6.26   o 
  11    11    12        243.02        244.95          9.29   o 
  12    11    12         28.35         30.94          8.88   o 
  13    11    12        487.50        508.62         12.31   o 
  14    11    12         17.60         21.96          7.27   o 
  15    11    12        103.44        110.43          8.48   o 
  16    11    12         28.21         25.57          8.48   o 
  17    11    12        186.40        185.75         10.09   o 
  18    11    12         14.86         12.51          9.08   o 
   0    12    12        565.25        563.47         10.09   o 
   1    12    12        390.51        389.20          6.06   o 
   2    12    12         11.99         13.62          4.04   o 
   3    12    12         51.60         52.99          4.44   o 
   4    12    12         61.17         62.81          4.64   o 
   5    12    12        292.23        299.06          6.66   o 
   6    12    12         46.22         42.62          5.65   o 
   7    12    12         80.56         83.47          6.46   o 
   8    12    12         45.80         47.25          7.07   o 
   9    12    12         62.57         67.17          6.86   o 
  10    12    12        101.67        102.00          7.47   o 
  11    12    12          2.80          6.76          6.26   o 
  12    12    12        181.78        171.02          7.87   o 
  13    12    12          3.71          1.85          7.27   o 
  14    12    12         46.74         48.64          8.07   o 
  15    12    12         44.50         42.62          8.48   o 
  16    12    12          8.06         10.56          9.49   o 
   1    13    12         68.95         72.73          7.07   o 
   2    13    12         16.85         17.79          6.66   o 
   3    13    12         10.67         15.19          5.45   o 
   4    13    12         97.14        100.89          6.26   o 
   5    13    12         42.44         41.69          6.26   o 
   7    13    12          0.70          1.57          6.26   o 
   8    13    12        161.08        164.72          7.07   o 
   9    13    12        442.63        446.74          9.29   o 
  10    13    12          7.68          6.02          6.46   o 
  11    13    12        178.21        179.36          8.28   o 
  13    13    12        588.72        584.04         12.92   o 
  14    13    12         21.62         30.11          8.88   o 
   0    14    12         86.27         79.49          8.28   o 
   1    14    12         15.93         13.62          5.25   o 
   2    14    12          0.78          0.46          5.05   o 
   3    14    12         19.33         19.36          5.05   o 
   4    14    12          2.41          3.89          5.45   o 
   5    14    12          0.18          1.11          5.05   o 
   6    14    12          0.87          2.78          5.25   o 
   7    14    12         74.16         77.82          5.85   o 
   8    14    12         38.10         36.59          6.26   o 
   9    14    12        628.99        629.80         11.51   o 
  10    14    12          3.89          7.04          7.07   o 
  11    14    12         77.80         70.60          8.07   o 
  12    14    12          0.35          2.96          9.29   o 
   1    15    12         61.44         65.87          5.65   o 
   2    15    12         43.27         48.73          5.65   o 
   3    15    12        144.07        145.27          6.26   o 
   4    15    12         79.50         75.97          5.85   o 
   5    15    12          8.51          8.99          5.65   o 
   7    15    12          0.13          0.65          5.85   o 
   8    15    12         31.28         29.37          5.85   o 
   1     1    13        342.76        340.19          2.22   o 
   2     1    13         66.71         68.37          1.01   o 
   3     1    13       1447.48       1437.86          5.85   o 
   4     1    13       5788.17       5742.34         21.40   o 
   5     1    13        468.83        462.30          2.42   o 
   6     1    13        777.67        763.68          3.63   o 
   7     1    13        496.45        500.93          2.83   o 
   8     1    13       1793.68       1784.81          7.47   o 
   9     1    13        516.76        513.26          2.83   o 
  10     1    13        101.50        102.84          1.61   o 
  11     1    13       2209.02       2185.97          9.08   o 
  12     1    13         87.68         86.35          1.82   o 
  13     1    13        717.74        719.85          4.64   o 
  14     1    13        156.78        157.68          2.83   o 
  15     1    13        165.14        166.58          3.23   o 
  16     1    13        793.24        794.53          6.66   o 
  17     1    13          5.22          4.63          3.03   o 
  18     1    13        450.24        448.13          5.65   o 
  19     1    13        223.42        219.94          4.84   o 
  21     1    13         37.55         34.56          5.85   o 
  22     1    13        236.92        236.71          6.66   o 
  23     1    13        255.01        247.73          7.47   o 
  24     1    13        127.44        128.04          7.67   o 
  25     1    13          3.69          3.06          6.86   o 
   0     2    13       6762.30       6728.28         34.72   o 
   1     2    13        260.37        262.28          1.61   o 
   2     2    13       3925.59       3874.15         15.54   o 
   3     2    13         82.53         82.08          1.21   o 
   4     2    13        423.61        419.31          2.42   o 
   5     2    13          4.40          3.98          0.81   o 
   6     2    13          9.11          8.89          1.01   o 
   7     2    13        392.36        385.31          2.42   o 
   8     2    13       3382.71       3378.41         12.72   o 
   9     2    13        513.62        512.05          2.83   o 
  10     2    13        335.60        332.69          2.42   o 
  11     2    13       1112.66       1108.69          5.65   o 
  12     2    13       2053.82       2040.88          9.89   o 
  13     2    13        312.45        316.20          3.23   o 
  14     2    13        733.09        738.66          5.65   o 
  15     2    13          0.60          0.00          2.62   o 
  16     2    13        151.17        155.64          3.63   o 
  17     2    13         24.79         27.15          3.23   o 
  18     2    13          3.34          4.91          3.43   o 
  19     2    13        635.02        642.87          7.87   o 
  20     2    13         58.63         59.11          6.26   o 
  21     2    13         21.89         20.38          6.46   o 
  22     2    13        403.67        398.75          8.28   o 
  23     2    13          3.09          6.49          6.46   o 
  24     2    13        189.34        186.96          8.48   o 
   1     3    13          0.55          0.37          1.01   o 
   2     3    13       2540.13       2516.53         10.29   o 
   3     3    13        922.77        917.37          4.24   o 
   4     3    13         36.27         38.36          1.01   o 
   5     3    13        309.48        313.79          2.02   o 
   6     3    13        272.04        271.64          1.82   o 
   7     3    13       1604.68       1608.69          6.86   o 
   8     3    13         16.95         18.07          1.21   o 
   9     3    13         75.29         77.08          1.41   o 
  10     3    13        224.45        224.94          2.42   o 
  11     3    13       1896.88       1881.07          9.69   o 
  12     3    13          3.64          3.24          2.02   o 
  13     3    13        193.65        190.76          3.03   o 
  14     3    13        359.66        353.91          4.04   o 
  15     3    13         18.98         17.79          2.83   o 
  16     3    13         47.13         50.58          3.43   o 
  17     3    13        189.71        188.26          4.24   o 
  18     3    13        190.48        188.72          4.64   o 
  20     3    13        217.04        222.81          8.07   o 
  21     3    13         95.49         98.48          6.86   o 
  22     3    13         31.96         37.06          6.46   o 
  23     3    13         14.69         21.03          6.86   o 
  24     3    13          3.53          3.06          7.27   o 
   0     4    13       4397.43       4386.94         23.42   o 
   1     4    13        527.90        526.32          2.83   o 
   2     4    13       1328.79       1327.61          5.85   o 
   3     4    13         15.03         15.01          1.01   o 
   4     4    13          3.78          2.13          1.01   o 
   5     4    13        138.24        139.06          1.41   o 
   6     4    13        532.11        531.32          3.03   o 
   7     4    13       2034.82       2034.21          8.88   o 
   8     4    13       1233.68       1216.80          5.85   o 
   9     4    13        565.01        565.69          4.04   o 
  10     4    13        510.43        505.10          4.04   o 
  11     4    13         45.99         44.28          2.42   o 
  12     4    13        316.75        318.05          3.84   o 
  13     4    13         15.63         15.47          2.62   o 
  14     4    13         55.27         55.31          3.03   o 
  15     4    13        188.34        187.33          4.04   o 
  16     4    13         37.79         38.08          3.63   o 
  17     4    13         73.42         74.58          4.04   o 
  18     4    13          7.71          8.25          4.64   o 
  19     4    13        294.86        304.71          8.28   o 
  20     4    13        192.65        194.18          9.29   o 
  21     4    13          6.57          5.00          6.46   o 
  22     4    13        234.61        233.37          8.88   o 
  23     4    13         41.16         39.65          7.27   o 
  24     4    13        109.69        104.87          9.29   o 
   1     5    13       1276.30       1271.00          5.85   o 
   2     5    13       1730.68       1729.32          7.47   o 
   3     5    13        893.91        895.23          4.24   o 
   4     5    13       3389.00       3373.03         13.12   o 
   5     5    13       1079.75       1093.96          5.25   o 
   6     5    13         28.29         25.57          1.21   o 
   7     5    13       2712.87       2735.91         12.31   o 
   8     5    13        949.33        920.15          5.25   o 
   9     5    13        357.24        364.37          3.23   o 
  10     5    13       1231.01       1230.79          7.87   o 
  11     5    13         62.52         65.41          2.62   o 
  12     5    13        137.80        135.82          3.23   o 
  13     5    13         81.63         83.20          3.23   o 
  14     5    13        625.72        625.91          6.66   o 
  15     5    13        398.91        407.45          7.27   o 
  16     5    13         28.80         31.78          3.84   o 
  17     5    13         21.25         24.37          4.24   o 
  18     5    13       1125.10       1118.41         15.14   o 
  19     5    13         63.83         63.83          8.28   o 
  20     5    13        166.01        163.06          7.47   o 
  22     5    13         45.02         40.30          7.27   o 
  23     5    13         18.77         12.60          7.67   o 
   0     6    13       1922.01       1904.23         11.51   o 
   1     6    13        160.20        157.78          1.82   o 
   2     6    13        859.28        851.13          4.24   o 
   3     6    13        141.28        144.62          1.82   o 
   4     6    13        114.55        113.21          1.82   o 
   5     6    13        879.63        863.08          4.84   o 
   6     6    13        789.12        794.62          4.64   o 
   7     6    13        920.24        907.83          5.25   o 
   8     6    13         48.63         49.84          2.02   o 
   9     6    13        296.25        296.28          3.63   o 
  10     6    13        189.88        187.14          3.23   o 
  11     6    13        240.16        238.01          4.04   o 
  12     6    13        125.91        118.59          3.84   o 
  13     6    13         16.49         18.16          3.23   o 
  14     6    13        230.55        228.93          5.05   o 
  15     6    13         13.22         11.77          4.04   o 
  16     6    13          4.45          3.71          4.24   o 
  17     6    13         97.63         96.26          6.26   o 
  18     6    13         80.67         86.72          7.67   o 
  19     6    13         11.82          7.78          6.26   o 
  20     6    13          2.55          3.80          6.06   o 
  21     6    13        138.20        141.75          8.48   o 
  22     6    13        639.55        627.30         15.95   o 
   1     7    13         73.82         78.93          1.61   o 
   2     7    13       1333.12       1348.18          6.86   o 
   3     7    13        268.63        269.23          2.83   o 
   4     7    13        642.18        637.96          4.04   o 
   5     7    13        301.94        292.39          2.83   o 
   6     7    13          0.54          1.95          1.82   o 
   7     7    13         22.30         19.46          2.02   o 
   8     7    13        147.92        151.38          2.83   o 
   9     7    13        117.15        122.01          3.03   o 
  10     7    13         11.52         11.49          2.83   o 
  11     7    13         20.28         22.79          3.43   o 
  12     7    13        101.53         98.76          4.04   o 
  14     7    13        391.34        405.97          6.86   o 
  15     7    13         65.55         67.82          5.05   o 
  16     7    13          8.39         11.58          5.85   o 
  17     7    13         56.55         53.46          7.07   o 
  18     7    13          6.24         10.10          6.46   o 
  19     7    13          1.20          0.83          6.06   o 
  20     7    13          1.47          0.93          6.86   o 
  21     7    13         11.72          8.89          7.87   o 
  22     7    13         10.09          9.36          8.28   o 
   0     8    13       3400.91       3352.28         23.62   o 
   1     8    13        805.57        790.82          5.45   o 
   2     8    13       1746.31       1746.92          9.89   o 
   3     8    13        243.91        249.22          3.23   o 
   4     8    13        768.23        754.97          5.45   o 
   5     8    13        109.15        109.23          2.62   o 
   6     8    13        252.47        255.89          3.63   o 
   7     8    13        276.38        277.29          4.04   o 
   8     8    13       1075.83       1089.42          8.07   o 
   9     8    13        702.63        707.53          6.46   o 
  10     8    13       1589.02       1599.52         12.92   o 
  11     8    13         14.90         17.79          3.84   o 
  12     8    13       1478.96       1498.26         13.93   o 
  13     8    13         41.11         44.93          4.84   o 
  14     8    13         46.06         46.88          5.45   o 
  15     8    13        169.80        163.80          7.67   o 
  16     8    13          1.85          2.50          7.27   o 
  17     8    13        300.85        315.92          8.88   o 
  18     8    13          0.40          2.78          6.46   o 
  19     8    13        151.79        150.83          8.07   o 
  20     8    13         68.28         78.75          8.28   o 
  21     8    13         60.08         58.83          8.68   o 
   1     9    13         12.04         11.95          2.42   o 
   2     9    13        743.71        743.66          6.06   o 
   3     9    13       1044.43       1050.41          7.67   o 
   4     9    13       2445.18       2421.47         14.53   o 
   5     9    13        222.78        225.04          4.24   o 
   6     9    13        946.13        957.03          7.67   o 
   7     9    13          0.41          0.74          3.03   o 
   8     9    13         77.09         82.08          3.43   o 
  11     9    13         74.53         76.53          5.25   o 
  12     9    13        205.13        211.69          6.46   o 
  13     9    13          5.33          6.21          5.45   o 
  14     9    13        112.35        109.23          8.28   o 
  15     9    13        120.27        121.55          8.07   o 
  16     9    13         68.68         71.43          7.67   o 
  17     9    13        122.34        123.22          7.87   o 
  18     9    13        147.47        144.06          9.08   o 
  19     9    13          0.31          0.00          8.68   o 
  20     9    13         18.24         23.53          9.08   o 
   0    10    13          0.02          3.06          4.04   o 
   1    10    13        504.83        514.83          5.45   o 
   2    10    13        120.22        120.35          3.23   o 
   3    10    13          6.33          4.54          3.03   o 
   4    10    13        225.50        223.83          4.04   o 
   5    10    13         51.07         50.77          3.23   o 
   6    10    13        239.45        237.91          4.44   o 
   7    10    13        295.92        289.15          4.64   o 
   8    10    13       1143.62       1143.80          9.89   o 
   9    10    13          3.08          2.50          3.84   o 
  10    10    13         13.26         13.53          4.24   o 
  11    10    13          1.85          1.30          4.84   o 
  12    10    13         93.40        102.00          7.67   o 
  13    10    13          4.59          5.84          8.48   o 
  14    10    13        123.18        131.65          8.28   o 
  15    10    13        328.15        333.43         10.50   o 
  16    10    13          3.14          2.41          7.47   o 
  17    10    13        103.17         98.76          9.08   o 
  18    10    13         11.24         16.49          8.28   o 
  19    10    13         94.75        100.24          8.88   o 
   1    11    13         12.57         15.66          3.43   o 
   2    11    13        936.65        932.57          8.07   o 
   3    11    13          1.90          1.02          3.43   o 
   4    11    13        186.49        186.22          4.44   o 
   5    11    13          4.73          3.89          3.63   o 
   6    11    13        118.23        115.81          4.24   o 
   7    11    13        368.90        370.12          6.06   o 
   8    11    13        206.12        206.04          5.85   o 
   9    11    13         87.39         96.63          5.85   o 
  10    11    13         54.54         58.27          7.07   o 
  11    11    13        197.63        194.83          9.69   o 
  12    11    13        124.14        121.92          8.28   o 
  13    11    13         39.06         40.76          7.27   o 
  14    11    13        184.22        197.24          8.48   o 
  15    11    13         14.84         16.31          8.68   o 
  16    11    13         81.23         82.82          8.68   o 
  17    11    13          0.04          0.37          8.48   o 
  18    11    13         57.08         43.17          8.88   o 
   0    12    13        426.65        426.45         10.09   o 
   1    12    13         11.73         11.67          4.24   o 
   2    12    13        906.43        900.61          9.49   o 
   3    12    13          0.71          0.83          4.44   o 
   4    12    13        409.74        410.33          7.27   o 
   5    12    13          0.42          0.46          5.25   o 
   6    12    13          9.37          9.36          5.45   o 
   7    12    13        276.64        289.52          9.29   o 
   8    12    13        121.49        122.01          7.07   o 
   9    12    13         30.75         30.85          6.46   o 
  10    12    13         55.18         59.11          6.26   o 
  11    12    13        173.98        171.49          7.27   o 
  12    12    13        109.75        114.88          7.87   o 
  13    12    13        169.53        174.36          8.68   o 
  14    12    13        109.00        109.60          8.48   o 
  15    12    13         36.45         42.34          8.88   o 
  16    12    13         54.45         56.98         10.09   o 
   1    13    13        102.48        100.06          6.46   o 
   2    13    13         79.22         84.77          6.46   o 
   3    13    13         26.40         22.88          5.85   o 
   4    13    13         21.47         24.37          5.85   o 
   5    13    13         83.76         88.38          6.46   o 
   6    13    13        316.45        315.64          8.07   o 
   8    13    13         38.65         42.89          6.06   o 
   9    13    13        134.22        131.83          7.07   o 
  10    13    13         19.52         21.77          6.46   o 
  11    13    13          0.44          6.95          7.07   o 
  12    13    13          0.15          3.34          7.87   o 
  13    13    13        271.32        265.15         11.10   o 
  14    13    13         23.40         29.83          8.88   o 
   0    14    13         93.91         91.26          7.87   o 
   1    14    13         29.63         29.09          5.25   o 
   2    14    13        217.54        216.33          6.26   o 
   3    14    13         33.21         33.82          5.25   o 
   4    14    13         15.65         16.12          5.25   o 
   5    14    13         11.35         10.84          5.25   o 
   6    14    13        113.46        112.84          6.06   o 
   7    14    13        280.17        284.70          7.67   o 
   8    14    13        115.54        116.18          6.66   o 
   9    14    13         15.90         11.21          6.66   o 
  10    14    13         36.55         33.91          7.27   o 
  11    14    13         25.21         31.04          8.28   o 
   1    15    13         10.01          9.26          5.45   o 
   2    15    13        186.72        186.03          6.66   o 
   3    15    13          2.17          5.74          5.65   o 
   4    15    13        439.92        421.54          8.07   o 
   5    15    13         87.87         90.42          6.06   o 
   6    15    13        437.89        433.49          8.48   o 
   7    15    13         49.06         49.75          6.26   o 
   8    15    13         46.37         46.42          6.26   o 
   0     0    14        353.66        354.18          4.44   o 
   1     0    14        204.52        199.28          2.42   o 
   2     0    14        286.54        287.29          2.62   o 
   3     0    14        457.22        456.74          3.63   o 
   4     0    14          0.64          1.02          1.21   o 
   5     0    14        460.82        472.21          3.63   o 
   6     0    14         70.56         73.00          1.61   o 
   7     0    14      13457.97      13554.02         66.01   o 
   8     0    14        824.03        817.13          5.25   o 
   9     0    14         72.73         68.65          2.02   o 
  10     0    14       2203.92       2199.68         12.52   o 
  11     0    14       1308.05       1311.67          8.48   o 
  12     0    14        578.82        574.77          5.05   o 
  13     0    14        163.41        163.98          3.43   o 
  14     0    14       1824.39       1840.21         14.94   o 
  15     0    14        150.96        153.61          4.44   o 
  16     0    14         12.18         12.32          3.84   o 
  17     0    14         41.09         43.64          4.84   o 
  18     0    14          7.29         10.10          5.05   o 
  19     0    14       1111.93       1112.58         16.55   o 
  20     0    14         31.77         29.46          9.49   o 
  21     0    14        112.76        107.10          9.49   o 
  22     0    14         69.48         74.58          7.67   o 
  23     0    14         72.50         77.64          8.07   o 
  24     0    14        244.21        244.77         12.92   o 
   1     1    14       2075.34       2068.12          8.48   o 
   2     1    14        262.25        260.80          1.82   o 
   3     1    14       4701.37       4677.11         18.17   o 
   4     1    14        123.17        123.77          1.21   o 
   5     1    14       1460.05       1474.64          6.26   o 
   6     1    14        478.46        481.39          2.62   o 
   7     1    14       1567.27       1563.11          6.86   o 
   8     1    14         53.00         52.90          1.41   o 
   9     1    14        148.04        148.51          1.61   o 
  10     1    14        450.07        449.05          2.83   o 
  11     1    14        218.56        215.12          2.02   o 
  12     1    14         51.81         53.64          1.82   o 
  13     1    14          1.58          1.02          2.02   o 
  14     1    14        263.48        265.34          3.43   o 
  15     1    14        404.18        408.20          4.24   o 
  16     1    14        622.89        625.54          5.85   o 
  17     1    14        326.19        327.32          4.84   o 
  18     1    14        285.80        293.13          4.84   o 
  19     1    14        385.06        386.70          6.06   o 
  20     1    14        201.64        212.16          7.47   o 
  21     1    14        104.28        102.28          6.26   o 
  23     1    14         89.32         88.20          6.06   o 
  24     1    14          9.31         10.65          6.46   o 
   0     2    14       4440.43       4436.42         22.61   o 
   1     2    14         13.56         15.66          0.81   o 
   2     2    14        271.25        263.39          1.82   o 
   3     2    14        485.55        481.20          2.83   o 
   4     2    14        806.49        788.32          3.84   o 
   5     2    14         48.44         50.21          1.01   o 
   6     2    14        249.60        249.22          1.82   o 
   7     2    14       1004.49       1010.30          4.64   o 
   8     2    14       1123.41       1109.80          5.05   o 
   9     2    14       1010.25       1014.37          4.84   o 
  10     2    14          1.32          1.95          1.41   o 
  11     2    14        651.82        645.92          3.84   o 
  12     2    14        215.42        213.18          2.62   o 
  13     2    14        849.15        846.22          5.85   o 
  14     2    14         17.25         17.05          2.42   o 
  15     2    14          7.52          7.69          2.62   o 
  16     2    14        407.94        412.27          4.84   o 
  17     2    14         30.89         31.04          3.43   o 
  19     2    14        188.79        184.27          5.45   o 
  20     2    14          9.33          9.17          6.26   o 
  21     2    14         32.70         35.85          6.26   o 
  22     2    14          4.40          7.60          5.65   o 
  23     2    14         19.68         20.20          6.26   o 
  24     2    14          0.02          3.52          7.07   o 
   1     3    14        614.89        617.94          3.23   o 
   2     3    14       1111.46       1115.91          5.05   o 
   3     3    14        623.14        621.74          3.03   o 
   4     3    14       1902.24       1899.79          7.87   o 
   5     3    14        840.11        831.96          3.84   o 
   6     3    14       1862.89       1859.48          7.47   o 
   7     3    14       1629.37       1630.00          6.86   o 
   8     3    14         42.67         38.54          1.21   o 
   9     3    14       3266.81       3248.33         13.93   o 
  10     3    14        577.56        575.42          3.84   o 
  11     3    14       1941.79       1949.54         10.09   o 
  12     3    14        224.17        221.33          3.23   o 
  13     3    14         18.08         19.73          2.42   o 
  14     3    14         27.84         28.35          2.83   o 
  15     3    14        250.67        250.24          4.04   o 
  16     3    14        271.52        270.34          4.64   o 
  17     3    14        137.16        136.37          4.04   o 
  18     3    14        245.79        248.94          5.25   o 
  19     3    14        701.73        704.01         11.10   o 
  20     3    14         47.07         53.55          6.06   o 
  21     3    14         18.61         22.14          5.85   o 
  22     3    14          0.08          0.56          6.46   o 
  23     3    14          0.55          3.06          6.86   o 
  24     3    14          0.46          1.85          7.27   o 
   0     4    14       3386.14       3370.44         18.77   o 
   1     4    14        167.96        170.10          1.61   o 
   2     4    14       3420.18       3436.03         13.73   o 
   3     4    14       3683.91       3705.07         14.33   o 
   4     4    14          2.21          2.41          1.01   o 
   5     4    14       2935.20       2931.11         11.10   o 
   6     4    14        496.66        488.24          2.83   o 
   7     4    14       1313.25       1321.68          6.26   o 
   8     4    14          7.19          7.13          1.41   o 
   9     4    14        534.01        532.71          3.63   o 
  10     4    14        450.22        449.05          3.63   o 
  11     4    14          3.69          2.22          2.22   o 
  12     4    14        111.92        112.10          2.83   o 
  13     4    14          0.04          0.00          2.62   o 
  14     4    14         11.80         12.04          3.03   o 
  15     4    14       1061.52       1073.57         10.50   o 
  16     4    14          2.37          1.48          3.43   o 
  17     4    14        415.45        408.57          5.85   o 
  18     4    14          0.40          2.04          4.64   o 
  19     4    14         73.85         78.75          6.86   o 
  20     4    14         10.17          8.71          6.06   o 
  21     4    14         13.00         14.55          6.26   o 
  22     4    14         41.93         40.39          7.27   o 
  23     4    14          4.81         11.86          7.47   o 
  24     4    14        356.99        334.08         10.70   o 
   1     5    14        907.84        904.96          4.64   o 
   2     5    14        114.28        117.20          1.61   o 
   3     5    14          9.05          7.87          1.21   o 
   4     5    14         17.83         18.25          1.21   o 
   5     5    14        229.77        225.50          2.02   o 
   6     5    14         78.73         77.08          1.41   o 
   7     5    14        767.12        763.68          4.44   o 
   8     5    14         49.70         49.01          1.82   o 
   9     5    14        201.32        189.55          2.62   o 
  10     5    14          2.47          2.87          2.22   o 
  11     5    14        221.44        223.74          3.63   o 
  12     5    14         22.26         22.23          2.83   o 
  13     5    14          0.84          2.04          3.23   o 
  14     5    14        146.14        146.75          4.04   o 
  15     5    14        121.04        122.29          4.24   o 
  16     5    14          1.01          1.11          3.63   o 
  17     5    14          2.27          3.24          4.24   o 
  18     5    14        144.27        144.62          6.66   o 
  19     5    14         69.63         73.38          6.66   o 
  20     5    14         10.49         12.69          6.06   o 
  21     5    14         93.53         89.87          7.47   o 
  22     5    14         31.79         27.42          7.67   o 
  23     5    14        143.01        148.60          8.88   o 
   0     6    14        420.21        431.91          4.04   o 
   1     6    14       1123.77       1114.89          5.65   o 
   2     6    14       1237.13       1227.27          6.06   o 
   3     6    14        489.67        484.81          3.63   o 
   4     6    14         82.23         84.21          1.61   o 
   5     6    14         35.43         35.39          1.61   o 
   6     6    14        347.00        351.96          3.23   o 
   7     6    14        215.02        200.02          2.42   o 
   8     6    14        177.87        179.73          2.62   o 
   9     6    14        129.66        134.15          3.03   o 
  10     6    14       1122.32       1118.97          8.88   o 
  11     6    14        378.95        386.79          5.05   o 
  12     6    14         79.85         85.51          3.43   o 
  13     6    14        143.56        144.34          4.04   o 
  14     6    14         53.72         54.48          3.84   o 
  15     6    14        354.14        357.33          6.26   o 
  17     6    14       1245.17       1260.16         19.58   o 
  18     6    14         68.77         70.87          7.27   o 
  19     6    14         97.13         98.30          6.86   o 
  20     6    14          0.44          5.00          6.66   o 
  21     6    14         33.53         29.37          7.87   o 
  22     6    14         33.20         28.91          8.68   o 
   1     7    14        167.73        168.24          2.22   o 
   2     7    14        234.50        234.11          2.62   o 
   3     7    14         21.83         23.07          1.61   o 
   4     7    14        419.32        432.56          3.43   o 
   5     7    14         81.53         81.34          2.02   o 
   6     7    14        412.03        406.25          3.63   o 
   7     7    14         68.53         68.93          2.22   o 
   8     7    14        633.94        627.12          5.25   o 
   9     7    14         21.24         21.68          2.62   o 
  10     7    14       1152.87       1153.90          9.89   o 
  11     7    14        162.80        163.98          4.84   o 
  12     7    14        157.15        159.07          4.84   o 
  13     7    14        529.01        528.26          8.48   o 
  14     7    14        346.88        347.23          6.46   o 
  15     7    14        245.80        248.66          6.86   o 
  16     7    14        496.24        498.06         11.91   o 
  17     7    14         13.70         16.58          6.66   o 
  18     7    14         40.26         41.13          6.66   o 
  19     7    14        614.28        597.84         14.13   o 
  20     7    14         10.38          5.47          7.47   o 
  21     7    14        220.82        219.94          9.29   o 
  22     7    14         72.62         71.34          8.68   o 
   0     8    14       2476.12       2462.33         18.77   o 
   1     8    14          8.42          7.97          2.02   o 
   2     8    14        159.38        161.48          2.83   o 
   3     8    14        322.62        332.50          3.63   o 
   4     8    14         81.17         81.44          2.62   o 
   5     8    14          6.37          7.50          2.42   o 
   6     8    14        360.39        362.15          4.24   o 
   7     8    14         36.99         42.34          2.83   o 
   8     8    14         98.66         99.96          3.23   o 
   9     8    14         46.60         50.40          3.23   o 
  10     8    14        399.61        403.38          5.65   o 
  11     8    14          1.32          0.56          3.84   o 
  12     8    14        305.25        301.75          6.06   o 
  13     8    14         73.88         74.86          5.25   o 
  14     8    14        870.36        867.53         17.36   o 
  15     8    14        116.33        112.66          7.27   o 
  16     8    14         31.07         33.26          7.07   o 
  17     8    14          0.04          2.41          6.66   o 
  18     8    14          0.33          0.00          6.26   o 
  19     8    14         26.75         22.70          7.27   o 
  20     8    14         24.13         22.05          7.47   o 
  21     8    14        200.08        204.75         11.51   o 
   1     9    14        577.70        572.09          5.25   o 
   2     9    14        349.39        345.85          4.44   o 
   3     9    14        538.76        538.92          5.45   o 
   4     9    14        129.75        133.22          3.43   o 
   5     9    14         74.35         73.56          3.23   o 
   6     9    14       1408.05       1433.04         10.50   o 
   7     9    14        310.84        323.61          4.64   o 
   8     9    14        179.99        186.12          4.04   o 
   9     9    14          1.33          1.39          3.43   o 
  10     9    14         12.14          8.99          4.24   o 
  11     9    14         58.26         56.42          5.05   o 
  12     9    14        106.91        112.38          5.65   o 
  13     9    14        530.65        532.53         14.94   o 
  14     9    14        261.41        266.73         11.51   o 
  15     9    14        267.92        272.56         12.92   o 
  16     9    14         36.98         37.61          7.47   o 
  17     9    14         16.82         18.81          6.86   o 
  18     9    14         80.25         74.86          8.28   o 
  19     9    14        235.63        232.91          9.89   o 
  20     9    14         55.13         60.78          8.68   o 
   0    10    14       3538.74       3549.80         29.27   o 
   1    10    14          3.43          3.98          3.03   o 
   2    10    14        718.11        724.02          6.46   o 
   3    10    14        480.80        479.25          6.06   o 
   4    10    14         47.66         45.95          3.23   o 
   5    10    14        377.86        365.21          5.05   o 
   6    10    14        387.63        391.80          5.25   o 
   7    10    14       1192.15       1180.95          9.89   o 
   8    10    14        791.89        802.49          7.87   o 
   9    10    14         50.48         51.05          4.24   o 
  10    10    14        114.81        120.90          5.05   o 
  11    10    14         67.83         68.56          5.85   o 
  12    10    14         63.82         76.06          8.28   o 
  13    10    14          9.91         10.28          8.07   o 
  14    10    14         77.60         84.86          7.67   o 
  15    10    14        119.40        123.59          8.28   o 
  16    10    14         34.28         32.43          7.47   o 
  17    10    14         97.01         97.37          9.49   o 
  18    10    14         54.07         58.92          9.08   o 
  19    10    14         80.64         79.40          9.49   o 
   1    11    14        342.25        344.27          5.05   o 
   2    11    14        380.74        384.76          5.05   o 
   3    11    14        198.68        197.33          4.44   o 
   4    11    14       1957.85       1983.63         14.33   o 
   5    11    14         44.84         44.66          4.04   o 
   6    11    14          0.50          0.83          3.63   o 
   7    11    14        165.01        159.63          5.25   o 
   8    11    14          6.66          7.69          4.64   o 
   9    11    14        140.12        134.98          6.66   o 
  10    11    14          4.46          9.91          7.47   o 
  11    11    14        648.00        637.68         19.18   o 
  12    11    14         82.87         87.64          7.67   o 
  13    11    14        133.62        137.21          7.67   o 
  14    11    14          1.32          2.41          7.87   o 
  15    11    14         28.67         28.35          8.68   o 
  16    11    14          9.10         10.28          7.87   o 
  17    11    14         96.63         90.89          9.08   o 
   0    12    14         84.97         80.23          6.86   o 
   1    12    14         28.39         31.41          4.64   o 
   2    12    14         35.87         32.98          4.64   o 
   3    12    14        154.58        149.81          7.47   o 
   4    12    14          9.83          6.21          5.45   o 
   5    12    14          8.99          8.80          5.25   o 
   6    12    14          0.00          1.48          6.26   o 
   7    12    14         40.67         36.22          6.86   o 
   8    12    14         33.55         33.44          6.46   o 
   9    12    14          0.26          0.46          6.46   o 
  10    12    14          4.59          5.19          6.06   o 
  11    12    14         16.31         18.44          6.46   o 
  12    12    14         33.43         36.50          7.67   o 
  13    12    14          5.71          9.08          7.47   o 
  16    12    14          5.26          7.41          8.88   o 
   1    13    14         53.79         54.29          6.06   o 
   2    13    14          7.68          9.54          5.85   o 
   3    13    14         76.36         73.19          6.26   o 
   4    13    14        381.21        395.13          8.48   o 
   5    13    14         15.22         16.12          6.06   o 
   6    13    14        129.67        128.96          6.26   o 
   7    13    14          1.69          1.95          5.65   o 
   8    13    14         98.83        100.89          6.86   o 
   9    13    14        224.16        232.63          7.67   o 
  10    13    14         81.63         84.96          7.07   o 
  11    13    14        527.90        523.63         12.52   o 
  12    13    14        176.04        183.07          9.49   o 
  13    13    14        112.58        115.71          9.08   o 
   0    14    14         98.27         99.69          8.28   o 
   1    14    14         15.98         14.08          5.25   o 
   2    14    14        220.36        218.92          6.66   o 
   3    14    14          5.25          5.28          5.25   o 
   4    14    14         52.38         53.46          5.25   o 
   5    14    14        123.24        117.29          5.85   o 
   6    14    14          1.93          1.20          5.45   o 
   7    14    14        324.07        316.38          8.68   o 
   8    14    14          3.58          4.72          5.85   o 
   9    14    14        164.69        169.54          7.47   o 
  10    14    14         73.62         69.21          7.47   o 
  11    14    14         31.73         32.33          8.28   o 
   1    15    14          0.03          3.52          5.65   o 
   2    15    14        339.06        343.07          7.67   o 
   3    15    14         11.61         15.84          5.65   o 
   5    15    14          2.31          2.59          5.85   o 
   6    15    14          3.64          0.09          6.06   o 
   7    15    14          0.03          1.30          6.06   o 
   1     1    15       3504.84       3498.94         13.73   o 
   2     1    15        111.79        113.03          1.41   o 
   3     1    15       3584.24       3592.79         14.74   o 
   4     1    15        989.75        996.77          4.64   o 
   5     1    15         43.32         45.03          1.21   o 
   6     1    15         21.41         21.68          1.01   o 
   7     1    15        403.42        397.82          2.42   o 
   8     1    15        159.02        163.33          1.82   o 
   9     1    15        106.25        104.13          1.61   o 
  10     1    15       1113.39       1111.74          5.45   o 
  11     1    15       1945.42       1935.18          8.68   o 
  12     1    15        246.22        243.29          2.62   o 
  13     1    15        311.06        319.44          3.43   o 
  14     1    15        232.44        229.20          3.23   o 
  15     1    15        282.54        280.81          3.84   o 
  16     1    15          1.61          1.67          3.03   o 
  17     1    15          5.50          5.74          3.23   o 
  18     1    15          2.33          0.74          3.63   o 
  19     1    15        618.95        621.65          9.49   o 
  20     1    15          8.89         10.47          6.66   o 
  21     1    15         51.06         51.70          6.06   o 
  22     1    15        536.47        531.04          9.49   o 
  23     1    15         19.43         21.22          6.06   o 
  24     1    15         23.07         20.47          6.46   o 
   0     2    15        221.21        215.49          2.02   o 
   1     2    15        428.40        424.13          2.42   o 
   2     2    15        701.82        710.87          3.63   o 
   3     2    15       1712.09       1716.81          7.67   o 
   4     2    15        386.26        391.61          2.42   o 
   5     2    15       5537.40       5584.01         20.39   o 
   6     2    15       3275.67       3276.87         12.31   o 
   7     2    15       2995.86       2986.70         11.71   o 
   8     2    15        226.89        231.06          2.02   o 
   9     2    15        487.55        490.37          3.23   o 
  10     2    15        330.57        328.61          2.62   o 
  11     2    15         74.75         72.26          1.82   o 
  12     2    15       2373.64       2375.98         12.11   o 
  13     2    15         31.79         31.13          2.42   o 
  14     2    15        476.19        473.14          4.64   o 
  15     2    15       1642.75       1641.77         10.70   o 
  16     2    15        330.04        330.74          5.25   o 
  17     2    15        576.87        581.81          6.26   o 
  18     2    15          6.14          6.86          3.63   o 
  19     2    15         80.18         83.57          5.65   o 
  20     2    15         34.85         35.95          6.46   o 
  21     2    15         71.18         75.69          6.26   o 
  22     2    15         66.06         70.13          6.86   o 
  23     2    15         71.69         71.24          6.86   o 
  24     2    15         84.67         91.35          7.47   o 
   1     3    15       3796.88       3839.78         15.14   o 
   2     3    15         37.57         38.26          1.21   o 
   3     3    15        461.31        461.65          2.62   o 
   4     3    15          6.04          6.58          1.21   o 
   5     3    15        800.75        799.90          4.04   o 
   6     3    15        171.53        172.14          1.82   o 
   7     3    15          1.12          1.48          1.21   o 
   8     3    15        527.19        520.11          3.03   o 
   9     3    15        963.25        947.39          5.05   o 
  10     3    15        324.44        319.16          3.03   o 
  11     3    15        222.08        218.09          2.83   o 
  12     3    15         31.26         30.85          2.42   o 
  13     3    15         90.79         89.12          2.83   o 
  14     3    15          3.61          3.24          2.62   o 
  15     3    15         55.59         59.48          3.23   o 
  16     3    15          2.14          1.57          3.43   o 
  17     3    15        121.20        125.91          4.04   o 
  18     3    15         73.09         73.65          4.44   o 
  19     3    15         32.92         34.93          5.65   o 
  20     3    15          0.59          5.93          6.26   o 
  21     3    15         87.57         89.40          7.07   o 
  22     3    15         13.05         10.56          6.66   o 
  23     3    15         14.97         13.62          7.07   o 
  24     3    15          0.54          4.45          7.27   o 
   0     4    15       1604.88       1609.62          9.69   o 
   1     4    15         24.61         24.18          1.21   o 
   2     4    15        731.43        735.60          3.63   o 
   3     4    15          5.93          6.30          1.21   o 
   4     4    15         81.88         82.27          1.41   o 
   5     4    15         30.00         28.63          1.21   o 
   6     4    15       1500.35       1489.18          6.66   o 
   7     4    15         36.27         36.69          1.21   o 
   8     4    15        160.42        153.61          1.82   o 
   9     4    15         60.53         61.24          1.82   o 
  10     4    15        319.46        318.14          3.43   o 
  11     4    15        105.90        106.26          2.62   o 
  12     4    15        609.14        612.02          6.46   o 
  13     4    15         69.24         69.48          3.03   o 
  14     4    15        105.59        108.58          3.63   o 
  15     4    15        972.65        976.39          8.48   o 
  16     4    15        259.28        263.48          4.64   o 
  17     4    15       1060.50       1067.83         10.29   o 
  18     4    15         32.93         32.89          5.25   o 
  19     4    15        164.87        169.73          7.07   o 
  20     4    15          2.56          3.06          6.26   o 
  21     4    15         10.36         12.60          6.66   o 
  22     4    15         30.11         28.81          7.27   o 
  23     4    15         69.65         68.37          8.28   o 
   1     5    15        496.82        489.07          3.03   o 
   2     5    15        233.42        235.60          2.22   o 
   3     5    15        173.64        178.06          2.02   o 
   4     5    15        726.63        727.82          4.24   o 
   5     5    15        107.33        104.13          1.61   o 
   6     5    15        662.10        641.57          3.84   o 
   7     5    15        196.45        194.18          2.22   o 
   8     5    15        599.78        595.34          4.24   o 
   9     5    15       1552.26       1558.29          9.08   o 
  10     5    15         54.17         55.68          2.83   o 
  11     5    15       1862.59       1887.56         12.11   o 
  12     5    15        114.34        116.27          3.23   o 
  13     5    15        419.51        417.00          5.25   o 
  14     5    15        824.37        810.65          7.87   o 
  15     5    15        235.45        232.45          4.84   o 
  16     5    15         34.88         37.06          4.04   o 
  17     5    15        240.67        239.12          5.85   o 
  18     5    15          0.19          3.06          6.06   o 
  19     5    15         61.39         61.61          6.86   o 
  20     5    15        200.77        203.82          7.67   o 
  21     5    15        701.55        686.13         13.52   o 
  22     5    15        137.25        132.39          8.28   o 
  23     5    15        137.33        139.43          8.68   o 
   0     6    15          7.09          5.28          2.22   o 
   1     6    15         57.36         55.68          1.61   o 
   2     6    15        313.15        315.55          2.62   o 
   3     6    15        216.14        212.07          2.22   o 
   4     6    15         37.15         36.41          1.61   o 
   5     6    15        224.06        232.91          2.42   o 
   6     6    15         71.32         66.06          1.82   o 
   7     6    15       1068.28       1071.63          6.46   o 
   8     6    15        122.27        123.87          2.62   o 
   9     6    15        109.81        108.30          3.03   o 
  10     6    15          5.97          5.93          3.03   o 
  11     6    15          2.78          5.28          3.23   o 
  12     6    15          5.65          5.74          3.23   o 
  13     6    15        222.63        227.63          5.05   o 
  14     6    15          4.57          4.63          4.04   o 
  15     6    15        384.52        381.33          6.66   o 
  16     6    15         48.13         52.81          5.25   o 
  17     6    15         41.35         34.28          6.46   o 
  18     6    15         44.12         38.82          6.46   o 
  19     6    15        247.04        237.64          8.28   o 
  20     6    15         98.31        100.33          7.47   o 
  21     6    15        150.57        151.01          9.29   o 
  22     6    15         95.43         97.00          8.48   o 
   1     7    15       1830.75       1848.83          9.29   o 
   2     7    15        341.63        337.32          3.23   o 
   3     7    15          2.71          2.13          1.82   o 
   4     7    15          7.39          5.93          1.82   o 
   5     7    15        692.53        689.19          4.84   o 
   6     7    15        634.56        620.45          4.84   o 
   7     7    15         76.69         81.44          2.62   o 
   8     7    15        117.47        113.49          3.03   o 
   9     7    15         41.06         44.38          3.23   o 
  10     7    15        135.15        130.54          4.04   o 
  11     7    15         23.75         22.42          3.84   o 
  12     7    15        411.69        421.17          6.46   o 
  13     7    15        129.39        132.20          4.84   o 
  14     7    15        231.47        233.93          5.85   o 
  15     7    15         88.54         84.49          5.85   o 
  16     7    15        533.34        525.39         10.29   o 
  17     7    15        131.03        132.48          7.47   o 
  18     7    15        119.63        118.77          7.07   o 
  19     7    15          2.17          2.50          6.26   o 
  20     7    15         47.76         48.27          7.47   o 
  21     7    15         93.88        103.95          8.28   o 
  22     7    15        130.64        134.61          8.88   o 
   0     8    15        308.94        301.10          5.45   o 
   1     8    15          3.23          2.87          2.22   o 
   2     8    15        547.08        549.76          4.64   o 
   3     8    15        289.90        294.89          3.63   o 
   4     8    15        186.70        188.63          3.23   o 
   5     8    15       1169.14       1165.76          8.07   o 
   6     8    15         76.28         78.10          3.03   o 
   7     8    15       1037.44       1035.78          7.87   o 
   8     8    15        484.64        494.63          5.45   o 
   9     8    15       1448.41       1459.44         11.10   o 
  10     8    15       1125.61       1128.14         10.70   o 
  11     8    15          0.79          2.50          4.04   o 
  12     8    15        382.79        371.69          6.46   o 
  13     8    15        408.78        420.61          7.87   o 
  14     8    15         50.78         54.01          6.06   o 
  15     8    15        478.73        480.37         10.90   o 
  17     8    15        259.80        255.79          9.08   o 
  18     8    15         60.78         66.15          6.86   o 
  19     8    15        106.92        103.21          7.67   o 
  20     8    15          6.61          7.41          7.67   o 
  21     8    15          3.79          5.74          8.07   o 
   1     9    15       1035.15       1017.43          7.47   o 
   2     9    15          1.72          1.57          2.62   o 
   3     9    15       1669.00       1667.80         11.30   o 
   4     9    15        274.82        271.73          4.04   o 
   5     9    15         61.39         59.76          3.23   o 
   6     9    15         47.11         51.79          3.23   o 
   7     9    15          4.70          5.84          3.03   o 
   8     9    15         31.85         31.87          3.23   o 
   9     9    15        216.42        217.16          4.84   o 
  10     9    15        117.00        116.18          5.05   o 
  11     9    15        834.85        855.67         10.70   o 
  12     9    15         58.38         60.68          6.26   o 
  13     9    15         20.94         21.59          6.86   o 
  14     9    15         74.59         72.45          9.08   o 
  15     9    15         62.79         65.78          7.27   o 
  16     9    15        291.41        292.85          9.69   o 
  17     9    15          0.13          3.15          7.27   o 
  18     9    15         25.07         15.38          7.67   o 
  19     9    15        430.56        427.84         17.56   o 
  20     9    15         31.23         34.19          8.88   o 
   0    10    15        342.33        344.64          6.66   o 
   1    10    15        110.59        110.71          3.43   o 
   2    10    15        181.19        178.90          4.04   o 
   3    10    15         10.17         10.65          3.03   o 
   4    10    15         25.10         27.42          3.23   o 
   5    10    15        266.52        267.93          4.64   o 
   6    10    15        633.14        627.49          6.86   o 
   7    10    15        306.99        304.34          5.85   o 
   8    10    15         19.45         18.99          3.84   o 
   9    10    15       1196.95       1207.54         11.30   o 
  10    10    15         61.14         64.76          5.65   o 
  11    10    15         32.48         30.20          7.27   o 
  12    10    15         40.99         50.58          8.68   o 
  13    10    15         10.46          9.64          7.67   o 
  14    10    15        346.76        362.80         11.30   o 
  15    10    15         78.04         83.20          7.67   o 
  16    10    15          1.54          2.78          7.47   o 
  17    10    15         96.56         93.02          8.28   o 
  18    10    15        189.14        185.48          9.49   o 
   1    11    15        200.38        200.95          4.44   o 
   2    11    15        197.37        196.22          4.24   o 
   3    11    15        149.28        149.90          4.44   o 
   4    11    15        126.66        121.83          4.44   o 
   5    11    15         25.66         29.83          3.84   o 
   6    11    15        130.34        132.76          4.84   o 
   8    11    15        223.24        225.04          7.07   o 
   9    11    15         10.77         13.16          6.26   o 
  10    11    15        132.41        132.11          9.69   o 
  11    11    15        290.52        301.65         10.29   o 
  12    11    15        239.68        240.41          9.69   o 
  13    11    15        557.25        560.97         14.13   o 
  14    11    15          4.55          1.48          8.28   o 
  15    11    15        763.74        757.65         18.17   o 
  16    11    15         34.45         35.21          8.28   o 
  17    11    15         47.37         36.87          8.48   o 
   0    12    15        730.00        714.39         13.93   o 
   1    12    15         69.05         78.29          5.65   o 
   2    12    15         31.07         29.37          5.05   o 
   3    12    15         21.42         20.10          5.45   o 
   4    12    15         54.08         51.88          5.85   o 
   5    12    15        151.98        152.12          6.26   o 
   6    12    15        213.82        206.14          8.07   o 
   7    12    15        975.20        979.91         14.53   o 
   8    12    15        125.96        127.85          6.86   o 
   9    12    15         75.16         78.10          6.46   o 
  10    12    15        118.95        122.94          6.66   o 
  11    12    15        626.81        623.23         11.10   o 
  12    12    15         66.74         71.80          7.67   o 
  13    12    15        111.33        108.95          8.48   o 
  14    12    15        154.71        151.85         10.50   o 
  15    12    15        588.78        594.69         14.33   o 
   1    13    15        220.61        222.16          7.87   o 
   2    13    15         56.62         59.57          6.06   o 
   3    13    15         45.06         51.97          5.85   o 
   4    13    15         90.14         98.39          6.46   o 
   5    13    15        421.73        429.60         10.90   o 
   6    13    15         59.73         62.44          5.65   o 
   7    13    15        301.27        300.63          7.27   o 
   8    13    15         16.06         17.79          6.06   o 
   9    13    15         31.31         37.43          6.26   o 
  10    13    15        164.32        173.99          7.67   o 
  11    13    15        265.17        270.80          9.69   o 
  12    13    15        146.80        154.81          9.08   o 
  13    13    15        118.06        114.69          9.08   o 
   0    14    15         60.71         60.68          7.87   o 
   1    14    15        278.99        275.99          6.86   o 
   2    14    15         20.18         21.31          5.45   o 
   3    14    15        222.76        225.96          6.46   o 
   5    14    15        110.08        115.99          6.06   o 
   6    14    15         22.10         22.79          5.45   o 
   7    14    15         30.86         34.28          5.85   o 
   8    14    15        266.15        267.10          7.87   o 
   9    14    15         24.52         29.83          6.46   o 
  10    14    15         36.86         36.04          7.67   o 
   1    15    15        217.31        214.10          6.86   o 
   2    15    15         66.08         65.31          5.85   o 
   3    15    15        195.59        200.11          6.46   o 
   4    15    15         57.37         55.31          5.85   o 
   5    15    15          3.83          5.37          6.06   o 
   6    15    15         60.59         59.57          6.26   o 
   0     0    16       9017.39       9139.28         74.08   o 
   1     0    16         43.43         54.01          1.82   o 
   2     0    16        567.38        578.85          5.05   o 
   3     0    16       7596.73       7648.99         42.79   o 
   4     0    16        456.32        450.26          3.43   o 
   5     0    16         57.31         57.90          1.61   o 
   6     0    16       1970.82       1951.30         11.10   o 
   7     0    16          2.56          4.72          1.61   o 
   8     0    16        540.45        538.73          4.04   o 
   9     0    16       5642.79       5619.87         30.68   o 
  10     0    16       1357.44       1364.02          8.68   o 
  11     0    16        654.40        642.03          5.25   o 
  12     0    16       3849.12       3839.41         25.03   o 
  13     0    16        518.91        518.26          6.26   o 
  14     0    16       3303.86       3322.63         25.03   o 
  15     0    16        349.25        354.83          6.26   o 
  16     0    16        117.15        121.18          5.05   o 
  17     0    16         35.47         36.22          5.05   o 
  18     0    16        336.24        332.97          7.27   o 
  19     0    16         35.32         36.59          6.66   o 
  20     0    16         13.60          9.36         13.32   o 
  21     0    16        149.77        163.89          8.68   o 
  22     0    16       1223.06       1222.83         22.20   o 
  23     0    16         10.26          7.60          8.28   o 
  24     0    16         74.83         83.10         10.09   o 
   1     1    16        128.54        131.28          1.41   o 
   2     1    16        293.90        301.28          2.22   o 
   3     1    16        432.76        433.67          2.62   o 
   4     1    16        437.88        441.92          2.62   o 
   5     1    16          3.63          5.37          1.01   o 
   6     1    16         13.26         15.01          1.01   o 
   7     1    16        511.63        506.96          3.03   o 
   8     1    16       1719.07       1738.68          7.47   o 
   9     1    16          7.45          7.23          1.41   o 
  10     1    16       2680.07       2656.33         11.30   o 
  11     1    16        508.76        508.07          3.63   o 
  12     1    16         70.88         71.89          2.22   o 
  13     1    16        180.92        180.01          3.03   o 
  14     1    16          3.15          3.34          2.42   o 
  15     1    16         96.37         96.91          3.03   o 
  16     1    16        397.34        395.87          5.05   o 
  17     1    16         66.87         71.52          3.63   o 
  18     1    16       1142.12       1139.91          9.49   o 
  19     1    16        182.17        183.90          7.27   o 
  20     1    16        165.02        167.32          8.68   o 
  21     1    16          0.40          3.15          5.65   o 
  22     1    16         15.43         16.95          5.45   o 
  24     1    16          4.85          6.49          6.46   o 
   0     2    16       6913.62       6953.59         35.33   o 
   1     2    16         21.66         23.07          1.01   o 
   2     2    16        426.68        430.06          2.62   o 
   3     2    16       1115.61       1114.62          5.25   o 
   4     2    16          0.60          1.85          1.21   o 
   5     2    16        153.37        151.94          1.61   o 
   7     2    16         10.82          8.25          1.21   o 
   8     2    16        302.39        297.85          2.42   o 
   9     2    16        418.35        408.66          3.03   o 
  10     2    16        616.13        613.87          3.84   o 
  11     2    16        295.05        294.70          3.03   o 
  12     2    16         13.61         11.86          2.22   o 
  13     2    16        979.03        975.28          6.86   o 
  14     2    16        746.98        744.87          5.85   o 
  15     2    16          3.58          4.91          2.83   o 
  16     2    16        559.51        557.54          6.06   o 
  17     2    16        190.34        191.41          4.44   o 
  18     2    16          2.59          1.95          3.84   o 
  19     2    16         42.10         43.91          5.25   o 
  20     2    16          4.79          6.02          6.46   o 
  21     2    16          6.81          6.95          5.65   o 
  22     2    16        103.89        103.58          6.66   o 
  24     2    16         16.00         12.51          7.47   o 
   1     3    16        545.88        537.99          2.83   o 
   2     3    16       1526.67       1548.20          6.86   o 
   3     3    16          9.68          8.06          1.21   o 
   4     3    16       4512.12       4488.30         18.17   o 
   5     3    16        112.07        105.34          1.61   o 
   6     3    16       1520.54       1510.86          6.46   o 
   7     3    16        557.45        564.58          3.23   o 
   8     3    16       1445.06       1440.45          6.66   o 
   9     3    16         69.35         70.13          1.82   o 
  10     3    16        178.66        169.82          2.42   o 
  11     3    16        342.35        347.79          3.43   o 
  12     3    16        648.36        650.83          5.65   o 
  13     3    16        695.95        697.99          6.06   o 
  14     3    16        944.45        951.65          7.67   o 
  15     3    16        480.05        484.44          5.65   o 
  16     3    16        365.96        366.97          5.65   o 
  17     3    16        114.60        114.51          4.04   o 
  18     3    16        296.81        297.48          6.26   o 
  19     3    16        209.21        208.45          7.07   o 
  20     3    16         57.22         61.15          6.46   o 
  22     3    16          9.93         11.12          6.86   o 
  23     3    16         45.91         57.07          7.07   o 
   0     4    16       3158.40       3103.43         17.76   o 
   1     4    16       1303.11       1287.68          5.65   o 
   2     4    16       3460.58       3428.43         13.73   o 
   3     4    16        325.04        319.26          2.22   o 
   4     4    16       1744.92       1740.71          7.67   o 
   5     4    16          8.29          9.82          1.41   o 
   6     4    16        366.29        361.04          2.62   o 
   7     4    16         12.06         10.47          1.41   o 
   8     4    16        652.21        646.02          4.04   o 
  10     4    16        379.15        376.33          3.63   o 
  11     4    16        315.94        313.14          4.44   o 
  12     4    16        233.80        234.95          3.63   o 
  13     4    16          9.49         10.01          2.83   o 
  14     4    16        698.11        708.27          8.07   o 
  15     4    16        848.76        855.02          8.68   o 
  16     4    16          1.78          2.78          3.43   o 
  17     4    16         39.00         35.30          4.24   o 
  18     4    16        566.26        572.92         11.10   o 
  19     4    16        119.73        120.07          6.86   o 
  20     4    16         99.43        109.69          6.86   o 
  21     4    16          9.47         11.95          6.06   o 
  22     4    16        111.27        113.77         10.09   o 
  23     4    16          3.01          5.74          7.67   o 
   1     5    16         52.20         55.49          1.41   o 
   2     5    16          0.29          0.74          1.21   o 
   3     5    16          8.22          9.45          1.41   o 
   4     5    16        224.47        228.28          2.22   o 
   5     5    16        104.08        108.58          2.02   o 
   6     5    16        374.78        377.44          3.03   o 
   7     5    16        118.70        112.56          2.02   o 
   8     5    16          3.60          4.08          2.02   o 
   9     5    16        172.61        172.69          3.03   o 
  10     5    16          0.50          1.02          2.83   o 
  12     5    16          5.55          2.41          2.83   o 
  13     5    16        189.61        187.51          4.04   o 
  14     5    16         18.54         17.05          3.43   o 
  15     5    16          2.18          3.34          3.84   o 
  16     5    16          9.03         12.14          4.24   o 
  17     5    16         14.95         12.88          5.05   o 
  18     5    16         12.68         13.53          5.65   o 
  19     5    16        455.46        468.79         10.70   o 
  20     5    16        102.03        103.11          6.86   o 
  22     5    16          6.63          5.19          7.47   o 
  23     5    16        129.48        127.20          8.68   o 
   0     6    16         36.53         36.50          2.22   o 
   1     6    16       1060.61       1061.35          5.65   o 
   2     6    16        359.92        358.82          3.23   o 
   3     6    16       2740.07       2758.42         12.92   o 
   4     6    16        379.90        382.72          3.03   o 
   5     6    16        158.51        150.55          2.22   o 
   6     6    16        880.40        885.13          5.65   o 
   7     6    16         32.55         31.87          2.22   o 
   8     6    16         86.11         89.31          2.83   o 
   9     6    16        114.95        113.49          3.43   o 
  10     6    16        742.56        743.11          7.27   o 
  11     6    16        102.21        103.02          3.84   o 
  12     6    16        439.03        433.39          6.46   o 
  13     6    16         89.54         91.16          4.04   o 
  14     6    16        391.70        390.96          6.06   o 
  15     6    16        456.53        455.17          7.07   o 
  16     6    16        333.34        334.08          7.47   o 
  17     6    16        110.19        111.64          6.46   o 
  18     6    16        236.41        231.34          7.67   o 
  19     6    16          0.23          4.91          6.06   o 
  20     6    16         58.06         64.76          7.47   o 
  21     6    16         64.51         70.69          7.67   o 
  22     6    16         76.58         84.31          8.48   o 
   1     7    16        534.82        535.40          4.04   o 
   2     7    16         10.92         11.40          2.02   o 
   3     7    16         77.31         78.10          2.22   o 
   4     7    16        237.20        241.71          3.03   o 
   5     7    16         48.65         49.94          2.42   o 
   6     7    16       1558.10       1560.98         10.09   o 
   7     7    16        883.93        883.56          6.66   o 
   8     7    16        331.60        330.56          4.64   o 
   9     7    16         34.87         32.06          3.43   o 
  10     7    16         11.25         14.64          3.43   o 
  11     7    16        607.84        610.35          9.08   o 
  12     7    16        136.35        139.06          4.64   o 
  13     7    16         27.64         28.63          4.04   o 
  14     7    16        462.13        461.56          7.67   o 
  15     7    16          8.74          9.64          5.65   o 
  16     7    16       1084.21       1069.31         18.17   o 
  17     7    16         29.96         24.92          6.26   o 
  18     7    16        710.24        717.08         12.31   o 
  19     7    16         70.57         81.25          6.86   o 
  20     7    16        133.19        133.78          8.88   o 
  21     7    16          1.98          5.19          7.67   o 
   0     8    16          4.08          2.59          3.23   o 
   1     8    16        440.58        429.78          4.24   o 
   2     8    16         80.83         85.79          2.62   o 
   3     8    16         33.96         36.04          2.62   o 
   4     8    16         15.61         16.68          2.62   o 
   5     8    16         36.81         37.43          2.83   o 
   6     8    16        256.00        255.33          4.04   o 
   7     8    16        460.24        464.80          5.05   o 
   8     8    16          0.24          1.48          3.03   o 
   9     8    16         12.83         15.66          3.63   o 
  10     8    16         44.65         43.08          4.24   o 
  11     8    16         51.87         54.01          4.44   o 
  12     8    16        211.88        214.29          6.86   o 
  13     8    16         65.04         69.48          5.65   o 
  14     8    16        303.51        299.71          8.28   o 
  15     8    16        121.17        123.87          7.27   o 
  16     8    16         12.60         10.28          6.26   o 
  17     8    16        142.29        143.32          7.47   o 
  19     8    16         14.07         14.82          7.27   o 
  20     8    16         97.78         95.89          8.48   o 
   1     9    16          6.94          7.13          2.62   o 
   2     9    16        123.90        121.83          3.23   o 
   3     9    16        293.12        297.76          4.44   o 
   4     9    16       1207.92       1217.64          9.29   o 
   5     9    16          0.80          0.56          3.23   o 
   6     9    16       1732.61       1744.60         12.11   o 
   7     9    16          0.67          3.34          3.23   o 
   8     9    16         77.55         79.40          3.84   o 
   9     9    16        183.14        189.74          5.05   o 
  10     9    16        215.02        216.23          6.26   o 
  11     9    16        171.94        180.75          6.46   o 
  12     9    16         17.39         18.53          6.46   o 
  13     9    16        103.97         97.28          8.07   o 
  14     9    16         22.72         22.51          7.67   o 
  15     9    16        117.65        114.69          7.27   o 
  16     9    16         73.32         74.02          6.86   o 
  17     9    16         15.87         14.45          7.07   o 
  18     9    16          1.17          2.87          7.67   o 
  19     9    16        328.70        330.47         11.71   o 
   0    10    16       3829.82       3852.75         31.29   o 
   1    10    16         10.07          9.73          3.23   o 
   2    10    16        737.24        736.07          6.66   o 
   4    10    16        253.29        243.94          4.44   o 
   5    10    16        221.67        231.15          4.64   o 
   6    10    16         58.53         60.68          3.84   o 
   7    10    16        105.63        105.80          4.24   o 
   8    10    16       1352.64       1361.98         12.52   o 
   9    10    16        327.16        333.89          6.26   o 
  10    10    16        606.68        613.68         10.29   o 
  11    10    16         26.89         26.77          8.07   o 
  12    10    16        149.70        151.29         10.70   o 
  13    10    16         11.25         13.16          6.86   o 
  14    10    16         95.23        100.33          7.27   o 
  15    10    16         11.24          8.62          6.86   o 
  17    10    16         11.79          9.73          7.87   o 
  18    10    16          8.84         11.21          8.07   o 
   1    11    16         69.23         71.06          3.84   o 
   2    11    16        267.77        270.43          4.84   o 
   3    11    16        333.50        322.59          5.25   o 
   4    11    16       1128.75       1132.96         10.29   o 
   5    11    16         29.73         31.41          4.04   o 
   6    11    16         21.58         22.51          4.24   o 
   7    11    16          5.95          2.50          5.05   o 
   8    11    16        206.93        199.65          7.07   o 
  10    11    16        253.03        249.12         10.29   o 
  11    11    16         17.79         17.32          6.86   o 
  12    11    16        398.50        407.92          9.89   o 
  13    11    16        181.56        186.96          8.48   o 
  14    11    16         17.55         18.71          7.87   o 
  15    11    16          0.24          5.56          8.68   o 
  16    11    16         14.92         11.58          8.48   o 
  17    11    16          8.89         14.92          8.88   o 
   0    12    16         39.95         39.37          8.48   o 
   2    12    16         20.17         22.05          6.06   o 
   3    12    16        150.51        144.25          7.07   o 
   4    12    16        212.82        210.58          7.07   o 
   5    12    16         35.88         40.12          5.85   o 
   6    12    16          1.10          2.32          6.66   o 
   7    12    16          0.00          1.11          5.85   o 
   8    12    16         18.93         16.03          5.85   o 
   9    12    16        219.87        218.18          7.07   o 
  10    12    16         35.90         38.91          6.26   o 
  11    12    16        202.25        201.97          8.07   o 
  13    12    16         81.79         86.53          8.48   o 
  14    12    16         10.61         12.23          8.68   o 
  15    12    16        104.66        106.08         10.09   o 
   1    13    16          2.28          4.54          5.65   o 
   2    13    16         70.70         76.62          6.06   o 
   3    13    16          9.63         14.36          5.65   o 
   4    13    16        723.03        715.78         10.50   o 
   5    13    16        381.04        380.12          8.88   o 
   6    13    16        198.69        207.53          6.26   o 
   7    13    16          3.07          4.17          5.25   o 
   8    13    16        509.40        503.06          9.69   o 
   9    13    16         77.62         83.29          6.46   o 
  10    13    16        105.17        105.15          7.47   o 
  11    13    16          5.59          8.71          7.47   o 
  12    13    16        198.88        198.91          9.29   o 
  13    13    16         12.78         10.93          8.07   o 
   0    14    16       1368.32       1353.27         18.37   o 
   2    14    16        357.12        355.11          7.47   o 
   3    14    16          4.56          5.37          5.05   o 
   4    14    16         32.81         33.54          5.45   o 
   5    14    16          0.39          1.85          5.45   o 
   6    14    16         28.51         25.29          5.85   o 
   8    14    16         93.69         91.07          6.66   o 
   9    14    16          7.85          6.30          6.46   o 
  10    14    16         86.11         92.83          7.87   o 
   1    15    16         93.81         94.68          6.26   o 
   2    15    16         21.61         22.98          5.65   o 
   3    15    16         16.29         16.86          5.65   o 
   4    15    16        140.81        140.08          6.46   o 
   5    15    16        143.71        139.52          6.66   o 
   1     1    17        691.53        690.12          3.63   o 
   2     1    17          3.59          4.72          1.21   o 
   3     1    17       6828.33       6837.97         27.86   o 
   4     1    17         84.53         81.99          1.41   o 
   5     1    17        464.61        465.64          2.62   o 
   6     1    17       1467.68       1462.31          6.26   o 
   7     1    17        618.70        615.81          3.43   o 
   8     1    17        149.79        148.05          1.82   o 
   9     1    17       1228.04       1214.21          5.85   o 
  10     1    17         72.30         72.45          1.82   o 
  11     1    17        320.06        319.26          3.03   o 
  12     1    17         39.68         40.30          2.22   o 
  13     1    17          7.54          8.43          2.22   o 
  14     1    17          1.26          2.22          2.42   o 
  15     1    17        184.10        189.18          3.63   o 
  16     1    17        641.11        646.39          6.26   o 
  17     1    17         10.94          9.45          3.43   o 
  18     1    17         30.32         31.78          4.04   o 
  19     1    17         33.28         28.26          5.45   o 
  20     1    17          3.07          2.69          6.46   o 
  21     1    17          7.78          8.71          5.05   o 
  22     1    17         87.49         86.62          6.06   o 
  23     1    17        285.72        281.73          7.87   o 
  24     1    17         42.82         48.73          6.66   o 
   0     2    17       8124.30       8047.92         54.30   o 
   1     2    17       3720.30       3759.83         14.13   o 
   2     2    17        554.39        543.27          3.03   o 
   3     2    17       1194.94       1205.78          5.45   o 
   4     2    17       2188.87       2205.05          9.49   o 
   5     2    17       2858.30       2857.74         11.30   o 
   6     2    17        680.99        689.00          3.63   o 
   7     2    17       2578.81       2578.88         11.10   o 
   8     2    17       1344.98       1327.61          6.46   o 
   9     2    17         16.05         16.58          1.61   o 
  10     2    17         47.27         50.40          1.82   o 
  11     2    17        199.22        203.17          2.83   o 
  12     2    17        411.68        408.10          4.04   o 
  13     2    17        495.37        500.47          4.84   o 
  14     2    17        212.88        211.60          3.63   o 
  15     2    17        201.25        202.89          4.04   o 
  16     2    17          1.85          2.22          3.23   o 
  17     2    17         91.75         92.09          4.04   o 
  18     2    17         70.94         76.15          4.64   o 
  19     2    17        102.35         99.96          6.46   o 
  20     2    17          3.56          0.28          6.26   o 
  21     2    17         99.35        105.71          6.26   o 
  22     2    17         55.89         58.74          6.26   o 
   1     3    17       2308.34       2305.39          9.49   o 
   2     3    17         34.41         34.37          1.21   o 
   3     3    17         32.21         33.54          1.41   o 
   4     3    17       2991.30       3015.24         13.73   o 
   5     3    17         56.24         61.15          1.61   o 
   6     3    17        196.22        195.67          1.82   o 
   7     3    17         65.73         64.11          1.41   o 
   8     3    17        283.65        276.92          2.42   o 
   9     3    17          5.07          6.86          1.61   o 
  10     3    17        102.76        103.48          2.22   o 
  11     3    17        112.96        110.90          2.62   o 
  12     3    17       1002.12       1005.76          7.27   o 
  13     3    17         42.31         43.73          2.83   o 
  14     3    17        391.82        393.84          5.25   o 
  15     3    17        322.39        321.48          5.05   o 
  16     3    17        441.44        444.14          5.65   o 
  17     3    17         38.09         40.30          3.84   o 
  18     3    17        212.63        213.92          7.07   o 
  19     3    17          5.95          7.69          6.26   o 
  20     3    17          1.91          3.89          5.85   o 
  21     3    17          3.89          4.08          5.85   o 
   0     4    17         47.21         40.86          2.02   o 
   1     4    17        316.86        316.66          2.42   o 
   2     4    17        284.06        295.54          2.22   o 
   3     4    17         33.99         34.37          1.41   o 
   4     4    17         37.92         36.22          1.41   o 
   5     4    17       1085.91       1088.68          5.65   o 
   6     4    17       2319.46       2307.52         10.29   o 
   7     4    17        869.11        864.66          5.05   o 
   8     4    17          2.67          2.96          1.61   o 
   9     4    17        222.97        218.92          2.83   o 
  10     4    17          5.02          6.39          2.02   o 
  11     4    17         51.85         51.70          2.83   o 
  12     4    17         84.99         83.57          3.03   o 
  13     4    17        143.05        146.29          3.63   o 
  14     4    17        103.92        105.25          3.84   o 
  15     4    17         46.44         47.53          3.63   o 
  16     4    17        195.69        200.30          4.44   o 
  17     4    17        275.71        277.01          6.86   o 
  18     4    17          2.74          4.82          6.06   o 
  19     4    17        116.69        114.88          7.47   o 
  20     4    17         59.04         58.09          6.46   o 
  21     4    17         24.32         32.06          6.26   o 
  22     4    17          1.00          2.78          7.27   o 
  23     4    17          3.09          5.00          7.47   o 
   1     5    17       2460.92       2415.45         10.90   o 
   2     5    17        908.74        890.23          4.84   o 
   3     5    17        186.44        186.40          2.22   o 
   4     5    17        234.32        227.17          2.42   o 
   5     5    17        103.19        106.26          2.02   o 
   6     5    17         18.16         18.62          1.82   o 
   7     5    17        312.03        316.75          3.23   o 
   8     5    17         33.45         34.93          2.22   o 
   9     5    17       1132.58       1119.99          8.28   o 
  10     5    17         14.73         14.73          2.83   o 
  11     5    17        947.77        951.84          8.07   o 
  12     5    17        627.57        625.45          7.47   o 
  13     5    17       2388.38       2392.66         19.78   o 
  14     5    17        168.34        165.46          4.44   o 
  15     5    17         58.18         58.27          4.04   o 
  16     5    17         61.77         66.33          4.44   o 
  17     5    17         10.43         12.69          5.25   o 
  18     5    17        671.22        682.33         11.30   o 
  19     5    17         39.21         42.34          6.46   o 
  20     5    17        184.69        182.70          7.87   o 
  21     5    17        132.93        125.63          7.87   o 
  22     5    17         74.82         71.89          8.28   o 
   0     6    17        492.01        506.58          5.05   o 
   1     6    17        493.64        486.02          3.43   o 
   2     6    17        654.13        648.52          4.24   o 
   3     6    17       2659.25       2659.01         13.52   o 
   4     6    17        178.28        174.73          2.42   o 
   5     6    17        369.98        363.17          3.23   o 
   6     6    17        129.08        123.77          2.42   o 
   7     6    17          7.38          8.34          2.42   o 
   8     6    17        717.97        728.01          6.46   o 
   9     6    17        744.20        747.46          7.27   o 
  10     6    17        288.84        290.63          4.64   o 
  11     6    17        108.33        111.82          3.84   o 
  12     6    17          3.12          2.50          3.43   o 
  13     6    17         79.29         82.73          4.24   o 
  14     6    17         67.18         66.98          4.44   o 
  15     6    17          0.58          0.56          4.84   o 
  16     6    17         16.90         18.81          5.65   o 
  17     6    17        176.91        172.04          7.07   o 
  18     6    17        135.41        139.62          7.67   o 
  19     6    17         32.46         30.76          6.66   o 
  20     6    17          1.25          4.91          7.07   o 
  21     6    17        102.93        108.02          8.07   o 
  22     6    17        178.74        173.90          9.29   o 
   1     7    17        312.58        318.24          3.23   o 
   2     7    17         40.77         45.30          2.22   o 
   3     7    17         32.20         36.69          2.22   o 
   4     7    17        472.31        469.06          4.24   o 
   5     7    17         10.17          9.64          2.42   o 
   6     7    17         28.18         29.09          2.62   o 
   7     7    17        726.45        727.91          6.26   o 
   8     7    17         44.08         50.21          3.23   o 
  10     7    17        152.35        156.11          4.24   o 
  11     7    17         26.04         24.92          3.84   o 
  12     7    17        171.92        174.91          5.05   o 
  13     7    17         36.98         37.98          4.24   o 
  14     7    17         12.94         19.27          5.05   o 
  15     7    17          1.45          5.56          6.06   o 
  16     7    17        165.04        166.95          7.07   o 
  17     7    17         24.86         24.00          6.46   o 
  19     7    17        103.87        105.34          9.69   o 
  20     7    17         34.69         32.33          7.67   o 
  21     7    17        212.08        204.75          9.49   o 
   0     8    17       2136.24       2152.43         17.16   o 
   1     8    17        803.56        798.97          6.06   o 
   2     8    17         54.84         61.61          2.62   o 
   3     8    17       1194.54       1190.03          8.48   o 
   4     8    17        921.26        934.51          7.47   o 
   5     8    17        630.94        631.19          6.06   o 
   6     8    17         22.22         18.99          2.83   o 
   7     8    17         83.27         89.40          3.23   o 
   8     8    17        905.52        913.58          7.87   o 
   9     8    17        958.00        951.56          9.29   o 
  10     8    17        274.02        281.64          5.85   o 
  11     8    17         11.46         12.32          4.24   o 
  12     8    17        190.70        186.96          7.07   o 
  13     8    17        203.94        202.99          6.66   o 
  14     8    17         12.71         11.58          5.85   o 
  15     8    17         94.17         97.56          7.07   o 
  16     8    17         77.93         79.49          6.86   o 
  17     8    17        381.59        374.38         12.72   o 
  19     8    17         61.42         59.02          7.27   o 
  20     8    17         74.03         71.52          7.87   o 
   1     9    17       1112.60       1109.43          7.87   o 
   2     9    17        276.77        283.77          4.04   o 
   3     9    17       1172.52       1167.24          8.28   o 
   4     9    17        387.46        401.34          5.05   o 
   5     9    17        151.60        155.18          3.84   o 
   6     9    17        878.40        884.02          8.07   o 
   7     9    17        181.17        178.34          4.44   o 
   8     9    17          4.39          6.67          3.63   o 
   9     9    17        130.37        129.98          4.84   o 
  10     9    17        625.94        632.30          9.89   o 
  11     9    17        109.92        115.53          5.85   o 
  12     9    17         55.43         59.39          6.86   o 
  13     9    17        283.29        289.61         10.29   o 
  14     9    17         19.42         22.51          8.68   o 
  15     9    17          5.48          5.19          6.66   o 
  16     9    17         20.36         17.70          6.86   o 
  17     9    17         29.00         31.68          7.47   o 
  18     9    17         22.24         15.66          7.87   o 
  19     9    17         18.00         13.99          8.07   o 
   0    10    17        101.78        104.41          5.05   o 
   1    10    17         27.20         27.98          3.23   o 
   2    10    17        450.58        447.85          5.45   o 
   3    10    17         37.51         36.87          3.23   o 
   4    10    17         14.01         13.90          3.23   o 
   5    10    17         58.77         61.70          3.84   o 
   6    10    17         90.82         89.96          4.24   o 
   7    10    17        277.11        280.81          5.45   o 
   8    10    17         12.47         14.27          4.04   o 
   9    10    17         17.33         17.79          4.84   o 
  10    10    17         18.09         18.25          7.07   o 
  11    10    17         96.24         94.13          9.29   o 
  12    10    17         25.38         24.27          8.28   o 
  13    10    17         27.50         22.98          6.66   o 
  14    10    17        162.30        169.63          7.87   o 
  15    10    17          5.79          1.02          6.66   o 
  16    10    17         46.58         49.10          7.67   o 
  17    10    17          3.24          6.95          8.07   o 
  18    10    17         85.90         88.20          8.88   o 
   1    11    17          0.64          3.71          3.63   o 
   2    11    17          6.31          7.13          3.63   o 
   3    11    17         35.79         37.43          3.84   o 
   4    11    17          0.56          2.32          4.04   o 
   6    11    17        134.66        140.91          5.25   o 
   7    11    17         38.34         38.36          5.85   o 
   8    11    17          6.37          8.80          5.85   o 
   9    11    17        249.94        249.22          9.29   o 
  10    11    17         56.25         56.98          7.47   o 
  11    11    17        479.08        472.31         11.71   o 
  12    11    17        367.71        359.28          9.49   o 
  13    11    17        439.63        447.01         11.10   o 
  14    11    17        104.02        111.08          9.08   o 
  15    11    17         74.99         75.78          8.07   o 
  16    11    17        206.32        210.58         12.52   o 
   0    12    17         22.63         23.81          9.08   o 
   1    12    17         26.52         27.98          6.66   o 
   2    12    17         51.01         55.49          6.66   o 
   3    12    17          2.79          2.32          6.06   o 
   4    12    17        151.06        150.36          7.07   o 
   5    12    17        198.85        193.07          7.87   o 
   7    12    17        632.80        633.51         11.91   o 
   8    12    17          8.70         11.40          5.85   o 
   9    12    17         46.85         47.81          5.85   o 
  10    12    17         20.85         26.13          6.26   o 
  11    12    17          6.78          8.52          6.86   o 
  12    12    17          6.82          5.84          7.27   o 
  13    12    17          0.46          4.91          8.28   o 
  14    12    17        262.60        250.05         10.50   o 
   1    13    17          8.26          6.76          5.45   o 
   2    13    17        158.21        156.01          6.26   o 
   3    13    17         79.05         80.69          5.45   o 
   4    13    17         15.02         14.55          5.05   o 
   5    13    17         19.26         23.72          5.05   o 
   6    13    17          7.72          7.97          5.25   o 
   7    13    17        117.35        118.22          6.06   o 
   8    13    17        142.88        144.62          6.66   o 
   9    13    17          3.92          3.24          6.26   o 
  10    13    17        147.35        157.87          8.28   o 
  11    13    17         38.56         40.86          8.07   o 
  12    13    17         25.16         21.77          8.07   o 
   0    14    17          4.10          4.45          7.47   o 
   1    14    17          1.98          2.04          5.45   o 
   2    14    17        186.68        193.54          6.46   o 
   3    14    17          0.87          3.71          5.25   o 
   4    14    17         20.43         22.79          5.45   o 
   5    14    17        436.53        430.34          9.49   o 
   6    14    17        586.79        572.64         10.29   o 
   7    14    17         59.77         67.35          6.06   o 
   8    14    17          4.02          9.64          6.06   o 
   9    14    17          9.85         10.10          6.66   o 
   1    15    17        267.68        270.52          7.27   o 
   2    15    17         22.83         19.55          5.65   o 
   3    15    17        151.34        147.40          6.66   o 
   4    15    17        165.14        158.15          6.66   o 
   0     0    18          0.96          3.80          2.62   o 
   1     0    18       1595.30       1603.60         10.09   o 
   2     0    18       1041.70       1052.73          7.67   o 
   3     0    18        307.88        307.58          3.43   o 
   4     0    18         94.14         90.61          1.82   o 
   5     0    18         21.93         19.64          1.61   o 
   6     0    18        645.59        639.35          4.64   o 
   7     0    18         24.34         23.62          1.61   o 
   8     0    18       1227.35       1215.88          8.28   o 
   9     0    18       5277.84       5244.56         31.69   o 
  10     0    18       1023.39       1012.43          7.47   o 
  11     0    18        231.22        233.37          3.63   o 
  12     0    18       1860.87       1848.27         14.53   o 
  13     0    18         27.90         27.05          3.63   o 
  14     0    18        415.88        425.43          6.66   o 
  15     0    18       1132.26       1153.16         12.11   o 
  16     0    18        628.14        633.32          8.68   o 
  17     0    18        744.77        764.05          9.89   o 
  18     0    18         66.54         74.67          6.46   o 
  19     0    18        445.26        443.77         12.72   o 
  20     0    18       1043.86       1038.65         24.02   o 
  21     0    18          0.17          3.98          7.47   o 
  22     0    18        154.95        155.46          9.49   o 
  23     0    18         85.71         79.40          9.08   o 
   1     1    18         91.56         87.74          1.41   o 
   2     1    18        208.87        209.29          1.82   o 
   3     1    18        111.12        102.47          1.61   o 
   4     1    18         11.29         11.77          1.01   o 
   5     1    18        255.33        252.46          2.02   o 
   6     1    18        302.82        303.32          2.42   o 
   7     1    18         13.32         12.69          1.21   o 
   8     1    18        212.89        210.12          2.22   o 
   9     1    18        401.60        393.46          3.03   o 
  10     1    18        230.40        227.07          2.42   o 
  11     1    18        874.57        874.94          5.45   o 
  12     1    18        112.17        112.84          2.62   o 
  13     1    18        473.41        473.60          4.84   o 
  14     1    18        452.79        451.65          4.84   o 
  15     1    18        478.03        476.66          5.25   o 
  16     1    18        503.92        504.73          6.06   o 
  17     1    18         25.55         25.57          3.43   o 
  18     1    18        143.01        138.88          4.84   o 
  19     1    18         17.98         19.18          6.06   o 
  20     1    18         65.38         68.93          6.26   o 
  21     1    18         29.23         31.78          5.45   o 
  22     1    18         10.09         11.21          5.85   o 
  23     1    18         47.85         50.58          6.46   o 
   0     2    18       2852.45       2874.14         16.15   o 
   1     2    18          6.97          7.13          1.01   o 
   2     2    18        360.06        353.53          2.42   o 
   3     2    18       1544.54       1552.18          7.27   o 
   4     2    18       1215.65       1229.31          6.06   o 
   5     2    18        606.48        594.13          3.63   o 
   6     2    18        308.99        316.85          2.42   o 
   7     2    18        614.01        615.91          3.63   o 
   8     2    18         63.98         66.33          1.61   o 
   9     2    18       1366.17       1359.29          7.07   o 
  10     2    18        709.42        703.83          4.64   o 
  11     2    18        396.60        383.00          3.84   o 
  12     2    18          7.94          7.41          2.42   o 
  13     2    18        321.12        318.05          4.24   o 
  14     2    18         52.54         56.98          3.23   o 
  15     2    18          4.67          3.34          3.23   o 
  16     2    18         71.08         78.84          4.04   o 
  17     2    18        111.86        116.64          4.44   o 
  18     2    18          3.71          3.24          4.64   o 
  19     2    18          1.36          2.41          6.66   o 
  20     2    18        205.09        203.36          7.47   o 
  21     2    18         64.47         64.11          5.65   o 
  22     2    18         34.09         30.57          6.06   o 
  23     2    18          0.33          1.95          6.46   o 
   1     3    18       7765.08       7763.96         31.29   o 
   2     3    18        730.35        734.40          4.04   o 
   3     3    18        214.53        212.07          2.22   o 
   4     3    18        494.62        502.42          3.43   o 
   5     3    18        209.85        204.84          2.22   o 
   6     3    18       1029.59       1022.43          5.25   o 
   7     3    18       2094.86       2079.33          9.29   o 
   8     3    18       2660.12       2655.22         12.11   o 
   9     3    18         10.35         10.38          1.82   o 
  10     3    18        107.19        108.40          2.62   o 
  11     3    18        579.82        573.29          5.05   o 
  12     3    18        105.18        108.77          3.03   o 
  13     3    18        206.54        209.66          3.84   o 
  14     3    18          9.77          9.73          3.03   o 
  15     3    18          0.14          0.93          3.23   o 
  16     3    18        427.00        420.98          6.46   o 
  17     3    18        202.22        201.41          5.45   o 
  18     3    18        262.44        261.07          7.87   o 
  19     3    18          0.76          1.57          6.66   o 
  20     3    18        124.50        117.75          6.46   o 
  21     3    18        113.52        113.40          6.46   o 
  23     3    18          5.16          7.97          7.07   o 
   0     4    18        104.94        104.04          2.42   o 
   1     4    18       3765.63       3770.30         16.15   o 
   2     4    18         51.44         53.18          1.41   o 
   3     4    18       1094.09       1086.82          5.65   o 
   4     4    18       2311.21       2324.29         10.90   o 
   5     4    18        481.53        476.01          3.43   o 
   6     4    18       1552.03       1545.05          7.67   o 
   7     4    18       1268.62       1254.14          7.07   o 
   8     4    18        319.00        319.07          3.23   o 
   9     4    18          1.11          2.13          2.02   o 
  10     4    18        872.11        860.40          6.26   o 
  11     4    18          9.86          8.80          2.62   o 
  12     4    18        397.84        391.06          4.64   o 
  13     4    18          0.22          0.28          3.03   o 
  14     4    18         95.92         98.67          3.84   o 
  15     4    18       1368.06       1369.39         11.10   o 
  16     4    18        256.72        261.72          5.25   o 
  17     4    18          1.18          1.48          4.64   o 
  18     4    18        123.71        119.61          6.86   o 
  19     4    18          0.99          3.71          6.26   o 
  20     4    18        273.52        272.47          7.67   o 
  21     4    18          5.05          4.35          6.26   o 
  22     4    18        463.37        465.82         11.71   o 
  23     4    18         10.34         13.16          7.67   o 
   1     5    18          5.14          5.19          1.41   o 
   2     5    18         11.96         14.17          1.41   o 
   3     5    18       1521.48       1534.11          7.47   o 
   4     5    18       1140.52       1138.33          6.06   o 
   5     5    18        342.39        339.27          3.03   o 
   6     5    18         13.62         12.51          1.82   o 
   7     5    18          0.02          0.56          2.02   o 
   8     5    18         43.73         45.58          2.42   o 
   9     5    18         12.78         12.23          2.62   o 
  10     5    18        188.92        188.63          3.63   o 
  11     5    18         73.10         74.12          3.43   o 
  12     5    18        398.13        394.11          5.25   o 
  13     5    18         65.97         63.46          3.63   o 
  14     5    18         13.85         13.06          3.84   o 
  15     5    18         83.88         87.92          4.44   o 
  16     5    18          2.65          0.09          4.44   o 
  17     5    18         40.74         43.27          5.65   o 
  18     5    18         81.67         89.68          7.27   o 
  19     5    18         41.09         46.97          6.26   o 
  20     5    18        109.05        114.60          7.07   o 
  21     5    18        248.12        254.59          9.69   o 
  22     5    18         22.32         22.70          7.67   o 
   0     6    18        805.81        782.67          6.86   o 
   1     6    18        510.84        508.99          4.04   o 
   2     6    18        197.39        198.08          2.42   o 
   3     6    18          4.83          6.58          1.82   o 
   4     6    18       1289.79       1283.51          7.87   o 
   5     6    18         28.54         28.35          2.02   o 
   6     6    18          0.11          1.85          2.22   o 
   7     6    18        107.62        108.12          3.03   o 
   8     6    18        933.50        930.53          8.07   o 
   9     6    18        797.59        794.43          7.87   o 
  10     6    18       1141.19       1140.65         10.09   o 
  11     6    18        206.30        210.40          4.64   o 
  12     6    18        378.79        379.94          5.45   o 
  13     6    18         62.92         65.13          4.04   o 
  14     6    18         37.35         31.78          4.24   o 
  15     6    18       1148.88       1152.97         12.92   o 
  16     6    18         64.31         64.11          6.26   o 
  17     6    18        281.17        277.19         10.09   o 
  18     6    18          2.59          5.37          5.85   o 
  19     6    18        149.47        156.39          7.27   o 
  21     6    18          6.32         11.12          7.67   o 
   1     7    18        252.93        254.31          3.03   o 
   2     7    18        187.51        189.18          2.83   o 
   3     7    18        644.85        653.89          5.25   o 
   4     7    18        823.44        827.79          6.06   o 
   5     7    18        119.44        119.42          3.03   o 
   6     7    18       1744.56       1765.45         11.51   o 
   7     7    18         15.40         16.40          2.83   o 
   8     7    18        883.50        881.43          7.87   o 
   9     7    18        111.25        109.04          4.04   o 
  10     7    18          6.41          8.62          3.63   o 
  11     7    18       1015.24       1025.31         10.29   o 
  12     7    18         18.01         18.07          4.04   o 
  13     7    18        841.81        843.44         11.91   o 
  14     7    18        144.74        141.65          5.85   o 
  15     7    18        277.31        275.81         10.90   o 
  16     7    18         26.71         28.26          6.46   o 
  17     7    18         67.24         62.44          6.26   o 
  18     7    18        194.18        194.18          7.67   o 
  19     7    18         22.38         25.11          7.07   o 
  20     7    18        221.21        217.44         10.09   o 
  21     7    18         13.72         13.62          8.28   o 
   0     8    18        137.15        135.17          4.24   o 
   1     8    18         18.36         22.05          2.62   o 
   2     8    18        334.85        342.51          4.04   o 
   3     8    18        238.58        250.88          3.63   o 
   4     8    18         65.24         62.26          3.03   o 
   5     8    18         48.83         51.05          3.03   o 
   6     8    18         80.78         84.12          3.23   o 
   7     8    18          8.56          9.54          3.03   o 
   8     8    18         60.61         62.72          3.63   o 
   9     8    18        341.99        344.83          5.85   o 
  10     8    18        174.27        170.28          5.05   o 
  11     8    18         28.64         26.68          4.64   o 
  12     8    18        210.02        208.36          6.26   o 
  13     8    18         18.71         22.33          5.45   o 
  14     8    18         89.16         90.61          6.86   o 
  15     8    18          3.29          0.46          6.66   o 
  16     8    18         56.04         55.96          6.66   o 
  17     8    18        173.62        171.95          7.47   o 
  18     8    18          0.24          0.19          6.86   o 
  19     8    18         43.74         46.23          7.87   o 
  20     8    18         25.36         28.44          7.67   o 
   1     9    18        512.47        517.61          5.25   o 
   2     9    18         93.17         96.26          3.23   o 
   3     9    18        259.24        262.19          3.84   o 
   4     9    18        274.89        274.14          4.64   o 
   5     9    18        338.70        344.73          5.05   o 
   6     9    18        103.19         99.50          4.04   o 
   7     9    18        173.22        175.93          4.44   o 
   8     9    18         15.67         13.62          3.84   o 
   9     9    18          2.03          0.09          4.44   o 
  10     9    18        374.29        380.22          7.67   o 
  11     9    18        574.72        585.89         10.90   o 
  12     9    18        120.28        130.82          9.08   o 
  13     9    18         83.58         80.05          8.48   o 
  14     9    18         46.89         50.12          7.07   o 
  15     9    18         22.59         28.07          6.46   o 
  16     9    18         20.26         24.46          7.07   o 
  17     9    18         52.30         54.29          7.67   o 
  18     9    18         11.80         11.95          7.47   o 
   0    10    18         55.07         60.40          4.84   o 
   1    10    18        817.70        824.54          7.47   o 
   2    10    18         69.97         68.74          3.43   o 
   3    10    18       1036.35       1041.61          8.88   o 
   4    10    18        149.22        146.75          4.04   o 
   5    10    18        193.74        199.65          4.64   o 
   6    10    18         62.76         67.54          4.24   o 
   7    10    18         18.06         16.68          4.04   o 
   8    10    18        104.77        102.19          4.84   o 
   9    10    18        232.68        224.20          7.47   o 
  10    10    18        657.83        659.91         16.96   o 
  11    10    18          7.10         11.77          8.28   o 
  12    10    18        446.12        453.04         11.30   o 
  13    10    18         38.60         40.12          6.66   o 
  14    10    18         24.09         21.12          6.66   o 
  15    10    18        321.30        322.96          9.69   o 
  16    10    18          8.36          9.54          7.67   o 
  17    10    18         11.80         20.75          8.07   o 
   1    11    18        269.04        266.36          5.45   o 
   2    11    18          7.61          8.25          3.84   o 
   3    11    18         30.61         28.63          4.04   o 
   4    11    18          7.98          7.41          4.24   o 
   5    11    18         54.98         60.03          4.44   o 
   6    11    18        130.80        133.13          5.65   o 
   7    11    18         28.44         29.09          5.85   o 
   8    11    18        100.70        106.82          8.07   o 
   9    11    18         35.86         42.25          7.27   o 
  10    11    18         40.84         36.69          6.86   o 
  11    11    18         44.76         47.25          6.46   o 
  12    11    18         10.33         11.67          6.86   o 
  13    11    18        210.09        201.87          8.88   o 
  14    11    18         98.05         97.28          8.88   o 
  15    11    18          1.78          2.32          7.67   o 
  16    11    18        226.02        220.22         12.31   o 
   0    12    18         33.58         37.15          8.07   o 
   2    12    18          2.85          7.97          5.65   o 
   3    12    18         19.12         23.07          5.65   o 
   4    12    18        128.68        125.26          7.27   o 
   5    12    18         17.61         18.81          6.46   o 
   6    12    18          1.32          0.74          5.85   o 
   7    12    18        158.06        159.81          6.66   o 
   8    12    18          8.85          7.78          5.45   o 
   9    12    18        212.41        216.70          7.27   o 
  10    12    18          0.05          1.67          6.46   o 
  11    12    18         75.12         77.73          7.47   o 
  12    12    18         10.49         11.21          7.87   o 
  13    12    18          8.85         13.99          8.28   o 
  14    12    18         14.17         12.41          8.48   o 
   1    13    18        683.02        701.42         12.52   o 
   2    13    18        167.40        162.59          6.06   o 
   3    13    18         22.13         19.83          5.05   o 
   4    13    18        167.84        162.87          6.26   o 
   5    13    18          5.14          6.30          5.05   o 
   6    13    18         64.44         64.02          5.45   o 
   7    13    18         23.23         20.20          5.45   o 
   8    13    18         48.11         48.55          5.65   o 
   9    13    18          7.12         10.19          6.26   o 
  10    13    18         13.91         17.88          7.47   o 
  11    13    18        170.94        165.56          9.29   o 
  12    13    18          0.80          2.50          8.68   o 
   0    14    18        180.40        179.18          9.29   o 
   1    14    18         95.45         99.59          5.85   o 
   2    14    18        252.31        244.77          6.66   o 
   3    14    18         12.86         12.97          5.45   o 
   4    14    18         13.94         16.68          5.65   o 
   5    14    18         30.22         30.11          5.85   o 
   6    14    18         38.87         40.95          5.85   o 
   7    14    18        349.83        346.77          7.87   o 
   8    14    18         11.51         12.14          6.06   o 
   1    15    18        200.86        197.98          6.86   o 
   2    15    18         15.80         11.30          5.85   o 
   1     1    19       6055.94       6096.16         24.22   o 
   2     1    19        370.30        364.56          2.62   o 
   3     1    19       2266.76       2253.88         10.29   o 
   4     1    19        398.19        401.15          3.23   o 
   5     1    19       1285.71       1262.57          6.06   o 
   6     1    19       8823.71       8778.70         35.33   o 
   7     1    19        518.10        518.91          3.23   o 
   8     1    19        265.52        262.93          2.42   o 
   9     1    19         33.03         32.15          1.61   o 
  10     1    19          2.35          2.50          1.82   o 
  11     1    19          0.07          0.93          2.02   o 
  12     1    19         75.35         76.53          2.62   o 
  13     1    19        626.86        627.39          6.26   o 
  14     1    19        274.84        276.55          4.04   o 
  15     1    19         40.33         41.51          3.23   o 
  16     1    19        469.97        471.10          6.06   o 
  17     1    19        208.67        203.73          4.64   o 
  18     1    19        143.67        149.53          5.45   o 
  20     1    19        397.98        396.80          9.29   o 
  21     1    19         35.80         36.32          5.45   o 
  22     1    19         16.49         16.49          5.85   o 
  23     1    19         34.92         30.20          6.46   o 
   1     2    19        284.81        286.83          2.42   o 
   2     2    19        321.78        314.25          2.62   o 
   3     2    19       2752.96       2734.15         13.93   o 
   4     2    19       1763.99       1763.78          9.08   o 
   5     2    19       1007.97       1000.66          5.85   o 
   6     2    19         14.96         14.64          1.41   o 
   7     2    19       1494.12       1476.30          7.27   o 
   8     2    19        587.84        579.77          3.84   o 
   9     2    19         66.98         69.95          2.02   o 
  10     2    19       3743.29       3741.48         18.17   o 
  11     2    19        176.62        177.14          3.03   o 
  12     2    19         29.84         31.68          2.62   o 
  13     2    19        355.90        357.70          4.64   o 
  14     2    19        370.19        375.77          4.84   o 
  15     2    19         63.81         62.26          3.63   o 
  16     2    19          7.32         11.86          3.63   o 
  17     2    19         35.99         35.67          4.24   o 
  18     2    19          7.89          9.26          5.25   o 
  19     2    19         66.78         76.71          7.27   o 
  20     2    19        429.89        415.33          9.89   o 
  21     2    19          0.81          4.72          5.45   o 
  22     2    19        240.37        240.14          7.47   o 
  23     2    19        195.73        185.11          7.87   o 
   1     3    19         16.91         14.45          1.21   o 
   2     3    19        169.18        174.82          2.02   o 
   3     3    19         61.06         59.57          1.61   o 
   4     3    19        447.94        440.99          3.23   o 
   5     3    19        543.80        537.99          3.63   o 
   6     3    19        486.14        475.27          3.43   o 
   7     3    19        214.79        214.29          2.42   o 
   8     3    19          8.95          8.25          1.61   o 
   9     3    19        109.51        106.82          2.42   o 
  10     3    19        351.52        343.99          4.24   o 
  11     3    19        200.05        203.45          3.43   o 
  12     3    19        379.26        379.38          4.64   o 
  14     3    19         32.76         34.65          3.23   o 
  15     3    19         71.63         71.89          3.84   o 
  16     3    19        230.24        228.46          5.05   o 
  17     3    19         30.57         31.87          4.84   o 
  18     3    19        183.03        181.12          6.66   o 
  19     3    19          3.58          1.30          6.26   o 
  20     3    19          0.71          1.48          5.65   o 
  21     3    19          1.75          1.39          5.85   o 
  22     3    19          0.14          4.45          6.46   o 
  23     3    19         14.27         16.03          7.07   o 
   0     4    19         11.21         11.86          2.02   o 
   1     4    19       1052.60       1050.60          5.65   o 
   2     4    19       1461.34       1453.24          6.86   o 
   3     4    19       1043.18       1043.09          5.65   o 
   4     4    19       2385.93       2391.08         11.71   o 
   5     4    19         20.44         22.14          1.82   o 
   6     4    19         15.24         12.79          1.61   o 
   7     4    19         26.51         24.74          1.82   o 
   8     4    19        134.68        133.59          2.62   o 
   9     4    19         81.37         80.32          2.62   o 
  10     4    19       2390.66       2404.52         14.53   o 
  11     4    19        335.19        330.47          4.44   o 
  12     4    19          0.20          0.65          3.03   o 
  13     4    19        126.43        129.33          3.63   o 
  14     4    19        187.10        186.59          4.64   o 
  15     4    19        284.97        284.61          5.45   o 
  16     4    19         87.67         87.36          4.44   o 
  17     4    19          9.77         10.56          5.25   o 
  18     4    19          8.02          5.84          6.66   o 
  19     4    19         13.58         11.86          5.65   o 
  21     4    19          0.15          2.13          6.26   o 
  22     4    19          4.65          4.82          6.86   o 
   1     5    19        759.72        756.54          4.64   o 
   2     5    19         48.97         50.95          1.61   o 
   3     5    19         13.13         12.51          1.61   o 
   4     5    19       1118.34       1124.44          6.26   o 
   5     5    19        444.22        446.74          3.84   o 
   6     5    19       3507.58       3502.37         18.17   o 
   7     5    19        196.28        196.32          3.03   o 
   8     5    19       1481.98       1479.73         10.29   o 
   9     5    19        216.24        217.62          3.63   o 
  10     5    19       1734.86       1727.28         13.73   o 
  11     5    19        377.35        374.94          7.07   o 
  12     5    19        421.85        420.24          5.85   o 
  13     5    19        509.20        495.19          6.26   o 
  14     5    19         14.47         16.49          3.84   o 
  15     5    19         90.47         91.44          4.84   o 
  16     5    19        597.28        599.42         10.29   o 
  17     5    19          4.33          7.04          5.85   o 
  18     5    19        376.01        381.61         10.09   o 
  19     5    19         97.04        102.00          6.66   o 
  20     5    19        134.51        135.08          8.28   o 
  21     5    19         35.69         38.54          7.47   o 
  22     5    19         14.65         18.34          7.67   o 
   0     6    19       2417.70       2404.70         18.37   o 
   1     6    19         21.54         20.66          2.02   o 
   2     6    19         61.96         60.68          2.02   o 
   3     6    19        790.18        782.30          5.45   o 
   4     6    19        103.31        107.10          2.42   o 
   5     6    19       1962.07       1958.89         11.10   o 
   6     6    19        420.33        422.18          4.44   o 
   7     6    19         14.36         13.16          2.83   o 
   8     6    19        244.49        247.27          4.24   o 
   9     6    19        475.99        479.44          5.65   o 
  10     6    19        254.75        255.05          4.84   o 
  11     6    19         56.83         57.90          3.63   o 
  12     6    19        542.60        536.79          8.07   o 
  13     6    19          1.93          3.24          4.04   o 
  14     6    19        461.58        464.43          7.47   o 
  15     6    19         19.76         19.83          5.25   o 
  16     6    19         21.14         22.61          5.85   o 
  17     6    19          2.96          3.43          6.26   o 
  18     6    19         56.52         65.96          6.26   o 
  19     6    19         30.58         29.83          6.46   o 
  20     6    19        183.31        177.79          8.68   o 
  21     6    19          0.98          2.13          7.67   o 
   1     7    19         95.06        101.45          2.42   o 
   2     7    19          0.46          1.11          2.22   o 
   3     7    19         96.15        100.52          2.62   o 
   4     7    19          6.58          7.60          2.42   o 
   5     7    19        166.17        176.86          3.43   o 
   6     7    19        312.04        309.99          4.04   o 
   7     7    19        516.42        516.13          5.65   o 
   8     7    19          1.16          3.15          3.23   o 
   9     7    19       1003.76        992.05          9.49   o 
  10     7    19         30.39         29.46          3.84   o 
  11     7    19         41.12         41.04          4.24   o 
  12     7    19        589.90        586.54          8.28   o 
  13     7    19        303.82        307.58          6.46   o 
  14     7    19         13.01         13.62          5.25   o 
  15     7    19         77.49         74.12          6.86   o 
  16     7    19         25.06         28.26          6.46   o 
  17     7    19          1.20          3.61          6.06   o 
  18     7    19         20.86         25.57          6.46   o 
  19     7    19        201.48        197.15         10.09   o 
  20     7    19         18.62         20.10          7.27   o 
   0     8    19       1737.23       1755.17         15.54   o 
   1     8    19         11.66         13.53          2.62   o 
   2     8    19        298.19        302.67          3.84   o 
   3     8    19         66.69         69.11          2.83   o 
   4     8    19        573.03        575.70          5.65   o 
   5     8    19        170.06        172.51          3.63   o 
   6     8    19         29.41         30.76          3.03   o 
   7     8    19         35.03         35.67          3.23   o 
   8     8    19        802.58        811.30          7.87   o 
   9     8    19          5.43          3.34          4.04   o 
  10     8    19        769.82        775.81          9.08   o 
  11     8    19        288.61        283.59          7.07   o 
  12     8    19         60.97         63.46          5.65   o 
  13     8    19        347.80        343.16          7.87   o 
  14     8    19        255.16        250.79          9.29   o 
  15     8    19         12.86         11.02          6.06   o 
  16     8    19         32.27         34.83          6.06   o 
  17     8    19        260.31        258.85          9.49   o 
  18     8    19         75.96         79.03          7.47   o 
  19     8    19         39.99         39.93          7.67   o 
   1     9    19        407.00        406.44          4.84   o 
   2     9    19          2.25          1.30          2.83   o 
   3     9    19          0.25          2.22          2.83   o 
   4     9    19        387.82        393.28          5.05   o 
   5     9    19        142.77        144.53          4.24   o 
   6     9    19       1107.25       1123.97          9.69   o 
   7     9    19        580.57        579.87          6.86   o 
   8     9    19        567.50        584.04          7.67   o 
  10     9    19         73.35         72.26          6.06   o 
  11     9    19          1.58          2.87          6.66   o 
  12     9    19          7.17          9.36          7.07   o 
  13     9    19         13.83         13.80          7.07   o 
  14     9    19         97.41        109.51          7.07   o 
  15     9    19         62.72         67.54          7.27   o 
  16     9    19        228.47        220.50         11.51   o 
  17     9    19         20.90         25.66          7.87   o 
  18     9    19         94.71         97.37          8.48   o 
   0    10    19          4.53          5.84          4.64   o 
   1    10    19         21.73         23.44          3.43   o 
   2    10    19         74.42         72.91          3.63   o 
   3    10    19         68.42         70.32          3.63   o 
   4    10    19          6.39          5.65          3.43   o 
   5    10    19         32.06         32.52          3.84   o 
   6    10    19         52.76         55.77          4.44   o 
   7    10    19          1.49          2.87          4.24   o 
   8    10    19         64.35         71.24          5.25   o 
   9    10    19        169.32        170.84          8.28   o 
  10    10    19          0.92          1.11          8.28   o 
  11    10    19        286.93        292.20         10.70   o 
  12    10    19         80.85         90.51          7.07   o 
  13    10    19         23.37         21.77          6.66   o 
  14    10    19          1.69          5.47          6.46   o 
  16    10    19         72.68         75.69          8.07   o 
  17    10    19         45.38         43.45          8.28   o 
   1    11    19          4.48          4.35          4.04   o 
   2    11    19         19.17         18.25          4.24   o 
   3    11    19         36.60         35.11          4.24   o 
   4    11    19          0.64          0.37          4.24   o 
   5    11    19          6.29          4.17          4.44   o 
   6    11    19        906.08        908.67         11.10   o 
   7    11    19         36.58         34.93          5.85   o 
   8    11    19        170.48        172.14          7.87   o 
   9    11    19        204.95        200.86          8.48   o 
  10    11    19          0.40          0.46          6.66   o 
  11    11    19         78.47         80.79          7.07   o 
  12    11    19        277.27        283.96          9.49   o 
  13    11    19        293.95        288.03          9.69   o 
  14    11    19         25.76         21.40          7.47   o 
  15    11    19         30.31         34.37          7.87   o 
   0    12    19          4.12          1.85          8.28   o 
   1    12    19         12.16         14.73          5.65   o 
   2    12    19        139.68        144.71          6.46   o 
   3    12    19        256.14        251.90          7.47   o 
   4    12    19        234.66        230.04          8.28   o 
   5    12    19        113.45        113.31          6.86   o 
   6    12    19         11.65         10.47          5.65   o 
   7    12    19         75.69         82.36          5.85   o 
   8    12    19        173.51        179.45          6.46   o 
   9    12    19        107.81        105.15          6.86   o 
  10    12    19        407.00        405.14         11.10   o 
  11    12    19          9.62          8.89          7.47   o 
  12    12    19        177.46        188.81         11.71   o 
  13    12    19        249.91        247.46         10.50   o 
   1    13    19        269.75        260.43          6.26   o 
   2    13    19          8.40          9.64          4.84   o 
   3    13    19        142.55        143.88          5.45   o 
   4    13    19        170.04        173.25          5.65   o 
   5    13    19         26.58         29.09          5.25   o 
   6    13    19         76.02         74.76          5.45   o 
   7    13    19        138.70        129.98          6.06   o 
   8    13    19          3.43          6.67          5.65   o 
   9    13    19        181.57        172.78          7.27   o 
  10    13    19         10.39         11.40          7.07   o 
  11    13    19          0.39          0.83          7.67   o 
   0    14    19         57.98         56.88          7.87   o 
   1    14    19        181.39        179.36          6.26   o 
   2    14    19        266.56        257.28          7.07   o 
   3    14    19          5.07          3.98          5.45   o 
   4    14    19        384.39        374.75          9.29   o 
   5    14    19         70.28         77.73          5.85   o 
   6    14    19         65.98         61.70          5.85   o 
   7    14    19          0.00          2.22          6.26   o 
   8    14    19         54.76         56.61          6.66   o 
   0     0    20      11334.42      11556.58         98.91   o 
   1     0    20        100.25        101.54          2.62   o 
   2     0    20        302.12        302.39          4.24   o 
   3     0    20       6771.17       6803.04         46.83   o 
   4     0    20       3042.49       3064.89         21.20   o 
   5     0    20       4846.47       4798.94         47.24   o 
   6     0    20        563.33        561.89          5.85   o 
   7     0    20        282.28        279.05          4.04   o 
   8     0    20        721.51        718.28          5.85   o 
   9     0    20       1347.59       1341.60         10.29   o 
  10     0    20        859.99        847.98          8.48   o 
  11     0    20        562.86        569.03          6.86   o 
  12     0    20          1.85          3.71          3.43   o 
  13     0    20        538.52        536.60          7.27   o 
  14     0    20         71.18         73.65          4.44   o 
  15     0    20        741.21        739.40         10.09   o 
  16     0    20        739.38        739.68         10.50   o 
  17     0    20        196.78        196.87          6.86   o 
  18     0    20        240.20        234.02          9.49   o 
  19     0    20         95.78         89.12          9.08   o 
  20     0    20          0.33          0.74          7.07   o 
  21     0    20         73.89         78.29          7.87   o 
  22     0    20         55.02         63.00          9.08   o 
  23     0    20         70.40         65.87          9.08   o 
   1     1    20       2737.32       2758.24         12.92   o 
   2     1    20         23.72         21.77          1.41   o 
   3     1    20        194.53        195.02          2.22   o 
   4     1    20         70.24         67.26          1.61   o 
   5     1    20          0.45          0.37          1.41   o 
   6     1    20       1393.35       1367.82          7.07   o 
   7     1    20       1036.19       1029.66          5.45   o 
   8     1    20        219.87        220.03          2.42   o 
   9     1    20        720.04        715.04          4.84   o 
  10     1    20        487.86        481.39          4.24   o 
  11     1    20        680.23        670.66          5.25   o 
  12     1    20         21.45         19.92          2.62   o 
  13     1    20        124.88        124.33          3.23   o 
  14     1    20         49.38         52.72          3.03   o 
  15     1    20          0.15          1.30          3.23   o 
  16     1    20        127.99        125.26          4.04   o 
  17     1    20        152.90        147.95          4.64   o 
  18     1    20         15.39         18.07          5.45   o 
  20     1    20         83.45         82.92          5.85   o 
  21     1    20        135.27        130.54          6.26   o 
  22     1    20         11.84         10.93          6.06   o 
  23     1    20         18.12         17.42          6.26   o 
   0     2    20       3251.68       3265.47         19.98   o 
   1     2    20         81.39         77.54          1.82   o 
   2     2    20         29.42         29.28          1.61   o 
   3     2    20        510.67        510.01          3.84   o 
   4     2    20       1808.39       1800.19         10.90   o 
   5     2    20         78.48         79.30          1.82   o 
   6     2    20        171.41        171.67          2.22   o 
   7     2    20        116.05        114.32          2.02   o 
   8     2    20         11.49         10.65          1.82   o 
   9     2    20        672.23        663.53          4.84   o 
  10     2    20        101.58        103.11          2.62   o 
  11     2    20         26.70         25.94          2.62   o 
  12     2    20        229.34        226.98          3.63   o 
  13     2    20         59.50         63.46          3.23   o 
  14     2    20         71.35         72.45          3.43   o 
  15     2    20         18.38         18.99          3.43   o 
  16     2    20          7.10          5.37          3.63   o 
  17     2    20          5.64          7.41          4.44   o 
  18     2    20         16.85         13.90          5.65   o 
  19     2    20         35.73         38.17          6.66   o 
  20     2    20        186.10        185.01          6.46   o 
  21     2    20        144.92        144.43          6.26   o 
  22     2    20         37.93         37.43          6.26   o 
  23     2    20          9.10         11.95          6.66   o 
   1     3    20       5114.27       5045.84         33.91   o 
   2     3    20       1021.95       1031.33          6.26   o 
   3     3    20          9.91         10.28          1.41   o 
   4     3    20       1433.59       1427.11          7.27   o 
   5     3    20        142.62        145.08          2.02   o 
   6     3    20       1151.69       1148.15          6.66   o 
   7     3    20        136.40        137.58          2.22   o 
   8     3    20        199.88        204.38          2.83   o 
   9     3    20         14.48         15.38          2.42   o 
  10     3    20        505.03        507.70          5.05   o 
  11     3    20       1975.04       1975.57         12.52   o 
  12     3    20         26.53         28.44          3.03   o 
  13     3    20        373.59        368.54          5.05   o 
  14     3    20        163.87        165.09          4.24   o 
  15     3    20        253.75        248.10          4.84   o 
  16     3    20        120.34        119.70          4.64   o 
  17     3    20         23.89         21.68          5.05   o 
  18     3    20         10.36          7.04          6.06   o 
  19     3    20         14.84         17.14          6.06   o 
  20     3    20        118.60        114.97          6.06   o 
  21     3    20        190.97        184.64          7.07   o 
  22     3    20         12.14         13.53          6.66   o 
   0     4    20        646.45        623.23          5.45   o 
   1     4    20        277.53        271.08          2.62   o 
   2     4    20         14.78         12.97          1.41   o 
   3     4    20        738.66        716.61          4.24   o 
   4     4    20        303.24        306.93          3.03   o 
   5     4    20       1795.92       1792.78          9.69   o 
   6     4    20       1129.83       1122.68          6.46   o 
   7     4    20        381.43        372.06          3.63   o 
   8     4    20        587.34        588.39          5.25   o 
   9     4    20         37.57         40.49          2.83   o 
  11     4    20         59.71         62.63          3.43   o 
  12     4    20          0.87          0.37          3.03   o 
  13     4    20          4.46          5.00          3.23   o 
  14     4    20          5.50          5.65          3.84   o 
  15     4    20        564.31        560.88          7.27   o 
  16     4    20         10.54         11.67          4.84   o 
  17     4    20         34.52         34.93          5.85   o 
  18     4    20          0.61          2.22          6.26   o 
  19     4    20        333.29        326.85          8.07   o 
  20     4    20         79.86         79.30          6.06   o 
  21     4    20         19.78         25.11          6.46   o 
  22     4    20        275.87        269.51          9.49   o 
   1     5    20         16.86         16.77          1.61   o 
   2     5    20         30.81         30.30          1.61   o 
   3     5    20         71.04         68.84          2.02   o 
   4     5    20        153.74        155.83          2.62   o 
   5     5    20         69.28         72.26          2.42   o 
   6     5    20        768.15        769.23          5.85   o 
   7     5    20         22.08         20.20          2.62   o 
   8     5    20        183.52        186.31          3.63   o 
   9     5    20        199.32        197.61          3.63   o 
  10     5    20        740.67        746.35          6.86   o 
  11     5    20        349.33        358.91          5.25   o 
  12     5    20        258.78        261.82          5.25   o 
  13     5    20        156.93        159.72          4.84   o 
  14     5    20         28.91         27.61          4.04   o 
  15     5    20         19.13         21.96          4.64   o 
  16     5    20         79.85         76.80          6.06   o 
  17     5    20        124.55        134.80          7.27   o 
  18     5    20        182.18        180.01          7.07   o 
  20     5    20         52.28         48.45          6.66   o
[truncated: 208,001 more chars]
