# Supplementary material for: Synthesis and quantum crystallographic evaluation of WYLID: YLID’s red rival
Source: J Appl Crystallogr. 2025 Apr 4;58(Pt 3):678–87. doi: 10.1107/S160057672500175X (PMC12135977; doi:10.1107/S160057672500175X)
Supplement: Supplementary file 2 [file j-58-00678-sup2.zip › 2393564.cif]

####################################################################### 
# 
# This file contains crystal structure data downloaded from the 
# Cambridge Structural Database (CSD) hosted by the Cambridge 
# Crystallographic Data Centre (CCDC).
# 
# Full information about CCDC data access policies and citation 
# guidelines are available at http://www.ccdc.cam.ac.uk/access/V1 
# 
# Audit and citation data items may have been added by the CCDC. 
# Please retain this information to preserve the provenance of 
# this file and to allow appropriate attribution of the data. 
# 
#######################################################################

data_WYLID_22keV_MM
_database_code_depnum_ccdc_archive 'CCDC 2393564'
loop_
_audit_author_name
_audit_author_address
'Florian Meurer'
;University of Regensburg
Germany
;
_audit_update_record             
;
2024-11-08 deposited with the CCDC.	2025-01-20 downloaded from the CCDC.
;
_audit_creation_method           'MoPro v22                '
_chemical_name_systematic        WYLID
_chemical_name_common            ?
_chemical_formula_moiety         'C20 H14 O3 S'
_chemical_formula_sum            'C20 H14 O3 S'
_chemical_formula_weight         334.375

_space_group_crystal_system      orthorhombic
_space_group_IT_number           61
_space_group_name_H-M_alt        'P b c a'
_space_group_name_Hall           '-P 2ac 2ab'

loop_
_atom_type_symbol
_atom_type_description
_atom_type_scat_dispersion_real
_atom_type_scat_dispersion_imag
_atom_type_scat_source
C C 0.0033 0.0016
'Clementi & Roetti 1974. Atomic Data & Nuclear Data Tables. 14, 177'
H H 0.0000 0.0000
'Clementi & Roetti 1974. Atomic Data & Nuclear Data Tables. 14, 177'
O O 0.0106 0.0060
'Clementi & Roetti 1974. Atomic Data & Nuclear Data Tables. 14, 177'
S S 0.1246 0.1234
'Clementi & Roetti 1974. Atomic Data & Nuclear Data Tables. 14, 177'

loop_
_symmetry_equiv_pos_as_xyz
' x , y , z '
' x+1/2 , -y+1/2 , -z '
' -x , y+1/2 , -z+1/2 '
' -x+1/2 , -y , z+1/2 '
' -x , -y , -z '
' -x-1/2 , y-1/2 , z '
' x , -y-1/2 , z-1/2 '
' x-1/2 , y , -z-1/2 '
_cell_length_a                   14.49060(10)
_cell_length_b                   9.1569
_cell_length_c                   23.3290
_cell_angle_alpha                90.
_cell_angle_beta                 90.
_cell_angle_gamma                90.
_cell_volume                     3095.50(2)
_cell_formula_units_Z            8
_cell_measurement_reflns_used    119469
_cell_measurement_temperature    100
_cell_measurement_theta_max      39.0500
_cell_measurement_theta_min      1.7620
_exptl_crystal_colour            'clear red'
_exptl_crystal_colour_lustre     clear
_exptl_crystal_colour_primary    red
_exptl_crystal_description       block
_exptl_crystal_size_max          0.1
_exptl_crystal_size_mid          0.1
_exptl_crystal_size_min          0.1
_exptl_crystal_density_diffrn    1.435
_exptl_crystal_F_000             1392
_exptl_absorpt_coefficient_mu    0.122
_exptl_absorpt_correction_T_max  1.00000
_exptl_absorpt_correction_T_min  0.77072
_exptl_absorpt_correction_type   multi-scan
_exptl_absorpt_process_details   
;
CrysAlisPro 1.171.42.58a (Rigaku Oxford Diffraction, 2022)
Empirical absorption correction using spherical harmonics,
implemented in SCALE3 ABSPACK scaling algorithm.
;
_diffrn_ambient_temperature      100
_diffrn_radiation_type           synchrotron
_diffrn_radiation_wavelength     0.56356
_diffrn_source                   synchrotron
_diffrn_measurement_device       'abstract diffractometer'
_diffrn_measurement_method       '\w scans'
_diffrn_measurement_device_type  
'dectris-CrysAlisPro-abstract goniometer imported dectris images'
_reflns_Friedel_coverage         0.0
_reflns_limit_h_max              25
_reflns_limit_h_min              0
_reflns_limit_k_max              16
_reflns_limit_k_min              0
_reflns_limit_l_max              42
_reflns_limit_l_min              0
_diffrn_radiation_monochromator  ?
_diffrn_reflns_av_R_equivalents  0.0
_diffrn_detector_area_resol_mean ?
_diffrn_standards_number         1
_diffrn_standards_interval_count 1
_diffrn_standards_interval_time  1
_diffrn_standards_decay_%        1
_diffrn_reflns_number            9474
_diffrn_reflns_av_sigmaI/netI    0.01035
_diffrn_reflns_limit_h_min       0
_diffrn_reflns_limit_h_max       25
_diffrn_reflns_limit_k_min       0
_diffrn_reflns_limit_k_max       16
_diffrn_reflns_limit_l_min       0
_diffrn_reflns_limit_l_max       42
_diffrn_reflns_theta_min         2.24
_diffrn_reflns_theta_max         30.93
_reflns_number_total             9474
_reflns_number_gt                8419
_reflns_threshold_expression     'I > 2 \s(I)'
_computing_cell_refinement       'CrysAlisPro 1.171.42.58a (Rigaku OD, 2022)'
_computing_data_collection       'CrysAlisPro 1.171.42.58a (Rigaku OD, 2022)'
_computing_data_reduction        'CrysAlisPro 1.171.42.58a (Rigaku OD, 2022)'
_computing_molecular_graphics    'Olex2 1.5-alpha (Dolomanov et al., 2009)'
_computing_publication_material  'Olex2 1.5-alpha (Dolomanov et al., 2009)'
_computing_structure_refinement  'MoPro (J. Appl. Cryst. 2005, 38, 38-54)'
_iucr_refine_instructions_details 
;
! MoPro v22 07/10/2024 14:01:21
! molecular file: D:\Dropbox\Dropbox\Dateien\Promotion\Projects\Ylide_project\M
#odels\MM-synchrotron\Ylidanhydrate_MoKaDW_cut_24.par
! reflections hkl file : D:\Dropbox\Dropbox\Dateien\Promotion\Projects\Ylide_pr
#oject\Models\MM-synchrotron\WYLID_22keV_merged.hkl refin. vs. F^2
! atomic table file : D:\from_desktop\Data_FM\NiP3_MoProRef\final_model\mopro_v
#20_cub.tab
! wave functions file : D:\from_desktop\Data_FM\NiP3_MoProRef\final_model\WAVEF
! anomalous scattering file : D:\Dropbox\Dropbox\Dateien\Promotion\Projects\cha
#rge_density\NiP3\MoPro_022021\MoProSuite\LibMoPro\asf_Kissel.dat
! Constraints file : D:\Dropbox\Dropbox\Dateien\Promotion\Projects\Ylide_projec
#t\Models\MM-synchrotron\CONSTRAINS.txt
! Restraints file : D:\Dropbox\Dropbox\Dateien\Promotion\Projects\Ylide_project
#\Models\MM-synchrotron\RESTRAIN.txt
! RF factor = 1.359 % RI factor = 1.318%
! wR2F factor = 1.000 % wR2I factor = 1.987%
! g.o.f.(F**2) = 1.016 Nvar= 787 Nref= 9471 Nfree= 0 0.06<sinT/l< 0.91

! P00 Dip Qua Oct Hex l=5 l=6
! S nl = 2 2 2 3 4 5 6
! S zeta= 3.851 3.851 3.851 3.851 3.851 3.851 3.851
! O nl = 2 2 2 3 4 5 6
! O zeta= 4.466 4.466 4.466 4.466 4.466 4.466 4.466
! C nl = 2 2 2 3 4 5 6
! C zeta= 3.176 3.176 3.176 3.176 3.176 3.176 3.176
! H nl = 2 1 2 3 4 5 6
! H zeta= 2.000 2.000 2.000 2.000 2.000 2.000 2.000

WSIG 2.73540 ! weighting scheme

SPACE GROUP

CELL 14.4906 9.1569 23.3290 90.0000 90.0000 90.0000 0.71073
ZERR 0.0001 0.0000 0.0000 0.0000 0.0000 0.0000

SYMM 8 P
 ' x , y , z '
 ' x+1/2 , -y+1/2 , -z '
 ' -x , y+1/2 , -z+1/2 '
 ' -x+1/2 , -y , z+1/2 '
 ' -x , -y , -z '
 ' -x-1/2 , y-1/2 , z '
 ' x , -y-1/2 , z-1/2 '
 ' x-1/2 , y , -z-1/2 '

SCALE 1 1.075701

FMULT 1.00000

UOVER 0.00000 0.00000 0.00000 0.00000 0.00000 0.00000 ANI

SOLVT 0.00000 50.00000

EXTIN 0.06365 GAUSSIAN ISOT TYP1 ! G*10^4


DUMMY 0

KAPPA 38
 0.970650 0.757198 ! # 1 1 Yli S1 1X S
 0.992918 0.815553 ! # 2 1 Yli O3 1X O
 0.989748 0.810931 ! # 3 1 Yli O2 1X O
 0.989682 0.740367 ! # 4 1 Yli O1 1X O
 1.010699 1.035102 ! # 5 1 Yli C20 1X C
 1.010917 1.043077 ! # 6 1 Yli C11 1X C
 1.012189 1.020240 ! # 7 1 Yli C19 1X C
 1.004417 1.007741 ! # 8 1 Yli C12 1X C
 1.011829 1.022673 ! # 9 1 Yli C5 1X C
 1.007647 1.018436 ! # 10 1 Yli C9 1X C
 1.010033 1.029303 ! # 11 1 Yli C10 1X C
 0.999820 1.025844 ! # 12 1 Yli C3 1X C
 1.012992 1.028019 ! # 13 1 Yli C14 1X C
 1.009569 1.032088 ! # 14 1 Yli C13 1X C
 1.009167 1.046012 ! # 15 1 Yli C15 1X C
 1.008325 1.036686 ! # 16 1 Yli C4 1X C
 1.012242 1.041690 ! # 17 1 Yli C6 1X C
 1.002397 1.047411 ! # 18 1 Yli C18 1X C
 1.007575 1.058088 ! # 19 1 Yli C7 1X C
 1.005760 1.045750 ! # 20 1 Yli C8 1X C
 0.993766 1.006136 ! # 21 1 Yli C1 1X C
 1.009023 1.058679 ! # 22 1 Yli C17 1X C
 1.000967 1.058165 ! # 23 1 Yli C16 1X C
 1.000827 1.004852 ! # 24 1 Yli C2 1X C
 1.128337 1.539791 ! # 25 1 Yli H9 1X H
 1.132606 1.534036 ! # 26 1 Yli H16 1X H
 1.138571 1.534462 ! # 27 1 Yli H18 1X H
 1.139987 1.536718 ! # 28 1 Yli H15 1X H
 1.169182 1.560123 ! # 29 1 Yli H2a 1X H
 1.139432 1.532000 ! # 30 1 Yli H8 1X H
 1.185404 1.567163 ! # 31 1 Yli H1a 1X H
 1.115208 1.536180 ! # 32 1 Yli H6 1X H
 1.162392 1.567633 ! # 33 1 Yli H2b 1X H
 1.153648 1.559626 ! # 34 1 Yli H1b 1X H
 1.142477 1.535041 ! # 35 1 Yli H17 1X H
 1.140884 1.535630 ! # 36 1 Yli H7 1X H
 1.158399 1.561886 ! # 37 1 Yli H1c 1X H
 1.165815 1.566692 ! # 38 1 Yli H2c 1X H


ATOMS 38

ATOM 1 S1 Yli 1 0.544110 0.899196 0.437392 1.0000 1 S
bZX C1 C2 HEX K1 V0 M0 Q0
UANI 0.014217 0.011189 0.013232 0.001604 -.000371 -.000491
 5.97033 0. 0.002 0.081 -.012 0.012 0.020 -.121 -.059 0.024 ! Pv P00 Dip Qua
 -.036 -.009 0.018 0.376 0.010 0.012 -.098 ! Oct
 -.072 0.001 -.040 0.129 0.021 -.011 0.044 0.060 -.002 ! Hex

ATOM 2 O3 Yli 1 0.502132 0.719999 0.524349 1.0000 1 O
 XY C20 C12 OCT K2 V0 M0 Q0
UANI 0.016225 0.016996 0.016889 0.003916 0.002519 0.000934
 6.10462 0. -.026 0.004 0.013 -.100 0.004 0.014 -.070 -.007 ! Pv P00 Dip Qua
 -.001 -.004 -.006 -.014 -.008 0.030 -.004 ! Oct

ATOM 3 O2 Yli 1 0.759937 0.414279 0.486996 1.0000 1 O
 XY C13 C12 OCT K3 V0 M0 Q0
UANI 0.016955 0.022388 0.016085 0.006859 0.000270 -.000373
 6.11813 0. -.029 -.001 0.028 -.100 0.011 0.021 -.075 -.022 ! Pv P00 Dip Qua
 0.012 0.001 0. -.009 -.011 0.034 -.003 ! Oct

ATOM 4 O1 Yli 1 0.525002 0.813118 0.305602 1.0000 1 O
 XY C4 C3 OCT K4 V0 M0 Q0
UANI 0.025465 0.018783 0.014586 0.005928 -.004050 0.001996
 6.11935 0. -.022 0.017 -.002 -.097 0. 0.012 -.073 0.003 ! Pv P00 Dip Qua
 0.001 0.002 -.003 -.006 -.003 0.031 0.007 ! Oct

ATOM 5 C20 Yli 1 0.571433 0.641968 0.528435 1.0000 1 C
bXY C12 C19 OCT K5 V0 M0 Q0
UANI 0.013612 0.012535 0.012142 0.000389 0.001057 0.000237
 3.89878 0. -.021 -.006 0. -.248 -.024 0.012 0.056 -.009 ! Pv P00 Dip Qua
 -.003 -.003 -.007 0.011 0.008 -.256 -.015 ! Oct

ATOM 6 C11 Yli 1 0.616285 0.616268 0.424439 1.0000 1 C
bXY C3 C12 OCT K6 V0 M0 Q0
UANI 0.013051 0.010573 0.010780 0.000408 -.000279 -.000063
 3.90064 0. 0.007 -.008 -.011 -.205 0.006 0.016 -.037 0.035 ! Pv P00 Dip Qua
 0.008 0.010 0.003 -.004 0.001 -.195 0.043 ! Oct

ATOM 7 C19 Yli 1 0.606461 0.581964 0.583822 1.0000 1 C
bXY C20 C14 OCT K7 V0 M0 Q0
UANI 0.014645 0.014934 0.011439 -.001225 0.001021 0.000463
 4.02081 0. 0. 0.023 -.002 -.183 0.003 0. 0.045 0.012 ! Pv P00 Dip Qua
 0.001 -.005 0.017 0.001 -.001 -.218 -.019 ! Oct

ATOM 8 C12 Yli 1 0.629294 0.583395 0.482551 1.0000 1 C
bXY C20 C13 OCT K8 V0 M0 Q0
UANI 0.013482 0.011898 0.010941 0.000837 0.000035 0.000400
 4.10989 0. 0.015 0. -.010 -.115 0.020 0.004 0.045 0.011 ! Pv P00 Dip Qua
 0.001 -.005 -.009 -.008 -.015 -.221 0.018 ! Oct

ATOM 9 C5 Yli 1 0.605331 0.585332 0.324219 1.0000 1 C
bXY C4 C10 OCT K9 V0 M0 Q0
UANI 0.015409 0.013252 0.011177 0.000346 -.000186 -.000952
 4.05831 0. -.015 0.017 -.006 -.181 0.004 0.004 0.051 0.018 ! Pv P00 Dip Qua
 0.001 -.017 0.009 -.006 -.002 -.224 -.017 ! Oct

ATOM 10 C9 Yli 1 0.680682 0.382677 0.370824 1.0000 1 C
bXY C10 C8 OCT K10 V0 M0 Q0
UANI 0.016617 0.011851 0.015125 0.001495 -.000624 -.001894
 3.99500 0. 0.027 -.002 0. -.185 0.015 -.022 -.005 -.001 ! Pv P00 Dip Qua
 -.003 0.028 -.004 -.013 0.010 -.218 -.006 ! Oct

ATOM 11 C10 Yli 1 0.639976 0.520076 0.374344 1.0000 1 C
bXY C5 C11 OCT K11 V0 M0 Q0
UANI 0.013341 0.010886 0.011871 0.000020 -.000059 -.000881
 4.00191 0. -.001 -.040 0.003 -.172 0.012 0.011 0.032 -.011 ! Pv P00 Dip Qua
 -.002 -.015 -.006 -.014 -.001 -.221 0.030 ! Oct

ATOM 12 C3 Yli 1 0.571283 0.739315 0.401223 1.0000 1 C
bXY C4 C11 OCT K12 V0 M0 Q0
UANI 0.016055 0.011262 0.011678 0.002101 -.000855 -.000350
 4.14175 0. 0.075 0.001 0.002 -.065 -.013 -.002 -.042 0.005 ! Pv P00 Dip Qua
 0. 0.008 0.018 -.009 -.010 -.214 0.005 ! Oct

ATOM 13 C14 Yli 1 0.678619 0.485797 0.572032 1.0000 1 C
bXY C13 C19 OCT K13 V0 M0 Q0
UANI 0.014423 0.014824 0.012043 -.000497 -.000434 0.002069
 4.02169 0. 0.006 0.026 -.007 -.187 -.008 -.001 0.036 0.003 ! Pv P00 Dip Qua
 0.003 -.005 0.007 0.006 0.008 -.225 -.012 ! Oct

ATOM 14 C13 Yli 1 0.696125 0.483527 0.508794 1.0000 1 C
bXY C12 C14 OCT K14 V0 M0 Q0
UANI 0.013405 0.013939 0.012284 0.001465 0.000101 0.000775
 3.90307 0. -.016 0.001 0.006 -.253 -.026 0.009 0.072 -.010 ! Pv P00 Dip Qua
 -.004 0. 0. 0.017 -.003 -.254 -.015 ! Oct

ATOM 15 C15 Yli 1 0.724111 0.411789 0.615577 1.0000 1 C
bXY C14 C16 OCT K15 V0 M0 Q0
UANI 0.016937 0.019511 0.014955 -.000735 -.001907 0.004678
 4.03431 0. 0.026 0.013 -.011 -.177 -.012 -.002 -.005 0. ! Pv P00 Dip Qua
 -.001 0.025 0.002 0.006 -.007 -.208 -.007 ! Oct

ATOM 16 C4 Yli 1 0.561319 0.726811 0.339421 1.0000 1 C
bXY C3 C5 OCT K16 V0 M0 Q0
UANI 0.016746 0.013467 0.011912 0.002177 -.001565 0.000412
 3.91815 0. -.027 0.001 0.001 -.235 0.010 0.004 0.074 -.001 ! Pv P00 Dip Qua
 0.002 -.020 -.015 -.009 0.004 -.267 -.007 ! Oct

ATOM 17 C6 Yli 1 0.609057 0.518687 0.271200 1.0000 1 C
bXY C5 C7 OCT K17 V0 M0 Q0
UANI 0.019994 0.017711 0.011991 0.001256 -.000348 -.002389
 3.93611 0. 0.045 -.018 -.001 -.176 0.009 0.016 -.021 0.015 ! Pv P00 Dip Qua
 0.004 0.021 0.005 -.020 0.007 -.177 0.015 ! Oct

ATOM 18 C18 Yli 1 0.578520 0.610352 0.639648 1.0000 1 C
bXY C19 C17 OCT K18 V0 M0 Q0
UANI 0.018068 0.021390 0.012405 -.001836 0.002309 -.000386
 4.03335 0. 0.043 0.015 -.007 -.174 -.013 -.009 -.010 0.001 ! Pv P00 Dip Qua
 -.001 0.016 -.009 0. -.003 -.202 -.007 ! Oct

ATOM 19 C7 Yli 1 0.651313 0.381296 0.267589 1.0000 1 C
bXY C8 C6 OCT K19 V0 M0 Q0
UANI 0.021934 0.018225 0.014641 0.001770 0.000849 -.004731
 4.06493 0. 0.024 -.012 -.015 -.186 0.011 -.009 -.005 0.001 ! Pv P00 Dip Qua
 -.001 0.022 -.011 -.005 0.018 -.218 -.001 ! Oct

ATOM 20 C8 Yli 1 0.686848 0.315458 0.316700 1.0000 1 C
bXY C7 C9 OCT K20 V0 M0 Q0
UANI 0.019292 0.014931 0.017192 0.002104 0.000509 -.004203
 4.03362 0. 0.045 0.003 0.023 -.161 -.020 0.002 -.038 -.006 ! Pv P00 Dip Qua
 -.010 0. -.011 0.005 0. -.199 0.004 ! Oct

ATOM 21 C1 Yli 1 0.589871 1.040695 0.392210 1.0000 1 C
 ZX S1 H1a OCT K21 V0 M0 Q0
UANI 0.022298 0.012686 0.019886 0.001685 0.002590 0.001788
 4.14014 0. 0.017 0.022 -.047 -.091 0.030 -.031 0.008 -.037 ! Pv P00 Dip Qua
 0.179 -.033 0.038 -.001 0.039 0.125 0.020 ! Oct

ATOM 22 C17 Yli 1 0.625657 0.539485 0.684107 1.0000 1 C
bXY C18 C16 OCT K22 V0 M0 Q0
UANI 0.021653 0.027452 0.011888 -.004017 0.000724 0.001731
 4.01233 0. 0.029 -.001 0.005 -.180 -.001 0. -.001 0.011 ! Pv P00 Dip Qua
 -.010 0.020 0.004 0.009 0.005 -.210 0.007 ! Oct

ATOM 23 C16 Yli 1 0.696877 0.440693 0.672073 1.0000 1 C
bXY C15 C17 OCT K23 V0 M0 Q0
UANI 0.020301 0.025349 0.013696 -.003757 -.002101 0.005289
 4.06471 0. 0.029 -.008 0.005 -.191 -.007 -.007 -.034 -.002 ! Pv P00 Dip Qua
 0.005 0.035 0.003 0.008 0.009 -.198 -.012 ! Oct

ATOM 24 C2 Yli 1 0.422470 0.919947 0.424737 1.0000 1 C
 ZX S1 H2c OCT K24 V0 M0 Q0
UANI 0.015687 0.020826 0.021320 0.003856 -.001812 -.002674
 4.14317 0. 0.027 0.020 -.051 -.109 0.008 -.023 0.002 -.049 ! Pv P00 Dip Qua
 0.166 -.037 0.030 0.025 0.028 0.138 -.049 ! Oct

ATOM 25 H9 Yli 1 0.706887 0.325927 0.408160 1.0000 1 H
 ZX C9 C10 DIP K25 V0 M0 Q0
UANI 0.040130 0.024660 0.022880 0.002590 0.005820 -.006770
 0.95731 0. 0. 0. 0.103 ! Pv P00 Dip Qua

ATOM 26 H16 Yli 1 0.732221 0.386388 0.706984 1.0000 1 H
 ZX C16 C15 DIP K26 V0 M0 Q0
UANI 0.037170 0.049040 0.025400 0.011710 0.009100 0.000580
 0.97709 0. 0. 0. 0.101 ! Pv P00 Dip Qua

ATOM 27 H18 Yli 1 0.520796 0.681565 0.649041 1.0000 1 H
 ZX C18 C19 DIP K27 V0 M0 Q0
UANI 0.033220 0.040050 0.027290 -.005100 -.004360 -.008670
 0.96946 0. 0. 0. 0.113 ! Pv P00 Dip Qua

ATOM 28 H15 Yli 1 0.779711 0.335656 0.607247 1.0000 1 H
 ZX C15 C14 DIP K28 V0 M0 Q0
UANI 0.030330 0.035670 0.032930 0.003570 -.000440 -.008410
 0.95979 0. 0. 0. 0.093 ! Pv P00 Dip Qua

ATOM 29 H2a Yli 1 0.407984 0.908819 0.378878 1.0000 1 H
 ZX C2 S1 DIP K29 V0 M0 Q0
UANI 0.035810 0.059450 0.027420 -.009290 0.008190 -.009600
 0.87861 0. 0. 0. 0.100 ! Pv P00 Dip Qua

ATOM 30 H8 Yli 1 0.720164 0.210027 0.312921 1.0000 1 H
 ZX C8 C7 DIP K30 V0 M0 Q0
UANI 0.041040 0.023620 0.034660 -.008520 0.001520 -.014000
 0.99841 0. 0. 0. 0.111 ! Pv P00 Dip Qua

ATOM 31 H1a Yli 1 0.565098 1.144364 0.409832 1.0000 1 H
 ZX C1 S1 DIP K31 V0 M0 Q0
UANI 0.026330 0.036980 0.059820 0.010130 -.006250 -.000220
 0.89174 0. 0. 0. 0.121 ! Pv P00 Dip Qua

ATOM 32 H6 Yli 1 0.575648 0.568713 0.234609 1.0000 1 H
 ZX C6 C5 DIP K32 V0 M0 Q0
UANI 0.048300 0.036720 0.019170 0.002820 0.006390 -.010710
 1.03141 0. 0. 0. 0.120 ! Pv P00 Dip Qua

ATOM 33 H2b Yli 1 0.405695 1.029506 0.440398 1.0000 1 H
 ZX C2 S1 DIP K33 V0 M0 Q0
UANI 0.030700 0.037970 0.055910 0.011390 -.006320 0.006300
 0.94787 0. 0. 0. 0.139 ! Pv P00 Dip Qua

ATOM 34 H1b Yli 1 0.665181 1.034553 0.395229 1.0000 1 H
 ZX C1 S1 DIP K34 V0 M0 Q0
UANI 0.058660 0.034850 0.022410 0.004520 0.004520 0.004210
 0.92783 0. 0. 0. 0.143 ! Pv P00 Dip Qua

ATOM 35 H17 Yli 1 0.605200 0.558080 0.728157 1.0000 1 H
 ZX C17 C18 DIP K35 V0 M0 Q0
UANI 0.042870 0.057280 0.016640 -.001060 -.004350 0.001010
 0.95455 0. 0. 0. 0.102 ! Pv P00 Dip Qua

ATOM 36 H7 Yli 1 0.653593 0.327413 0.226288 1.0000 1 H
 ZX C7 C8 DIP K36 V0 M0 Q0
UANI 0.051250 0.036760 0.022120 -.012370 -.000570 -.007270
 0.95486 0. 0. 0. 0.096 ! Pv P00 Dip Qua

ATOM 37 H1c Yli 1 0.566218 1.027034 0.347955 1.0000 1 H
 ZX C1 S1 DIP K37 V0 M0 Q0
UANI 0.044950 0.020370 0.046230 -.003370 -.007430 -.004800
 0.91779 0. 0. 0. 0.110 ! Pv P00 Dip Qua

ATOM 38 H2c Yli 1 0.385907 0.837048 0.449808 1.0000 1 H
 ZX C2 S1 DIP K38 V0 M0 Q0
UANI 0.036010 0.035030 0.051260 -.014510 0.001780 -.013990
 0.88807 0. 0. 0. 0.109 ! Pv P00 Dip Qua

ANHAR 3 3 ! number_of_anharmonic_atoms max_order
 1 ! S1 1 ! atom_number
 2.84E-05 3.34E-06-4.67E-07-5.36E-05-5.85E-05 1.90E-05 8.32E-08 9.87E-05
-9.50E-06 4.08E-05
 2 ! O3 1 ! atom_number
 3.69E-06 6.63E-05 4.86E-06 7.05E-05-5.84E-05 2.19E-05-5.64E-06 7.01E-05
-7.27E-06 2.84E-05
 4 ! O1 1 ! atom_number
-2.27E-05 1.48E-04-1.33E-05-9.14E-06-4.21E-05 2.36E-05-2.33E-05 3.29E-05
-3.51E-05 1.07E-04


STOP

############ RESTRAINTS ############

! PREP REST KAPP
SIMKAP 1 O3 O2 0.01
SIMKAP 1 C20 C13 0.01
SIMKAP 1 C19 C14 0.01
SIMKAP 1 C15 C6 C18 0.01
SIMKAP 1 C7 C8 C17 C16 0.01
SIMKAP 1 C1 C2 0.01

SIMKAP 1 H9 H16 H18 H15 H8 H6 H17 H7 0.01
SIMKAP 1 H2a H1a H2b H1b H1c H2c 0.01


! PREP RES EQUI
SIMPVM 1 O3 O2 0.01
SIMPVM 1 C20 C13 0.01
SIMPVM 1 C19 C14 0.01
SIMPVM 1 C15 C18 0.01
SIMPVM 1 C7 C16 0.01
SIMPVM 1 C1 C2 0.01

SIMPLM 1 O3 O1 0.01
SIMPLM 1 C19 C5 0.01
SIMPLM 1 C9 C7 0.01


SIMPVM 1 H9 H17 0.01
SIMPVM 1 H9 H7 0.01
SIMPVM 1 H2a H2c 0.01


! PREP REST URAT
URATIO C9 1 H9 1 1.2 0.01
URATIO C15 1 H15 1 1.2 0.01
URATIO C6 1 H6 1 1.2 0.01
URATIO C18 1 H18 1 1.2 0.01
URATIO C7 1 H7 1 1.2 0.01
URATIO C8 1 H8 1 1.2 0.01
URATIO C1 1 H1c 1 1.5 0.01
URATIO C1 1 H1b 1 1.5 0.01
URATIO C1 1 H1a 1 1.5 0.01
URATIO C17 1 H17 1 1.2 0.01
URATIO C16 1 H16 1 1.2 0.01
URATIO C2 1 H2a 1 1.5 0.01
URATIO C2 1 H2c 1 1.5 0.01
URATIO C2 1 H2b 1 1.5 0.01
! PREP REST ANGL
ANGLER 1 S1 C1 H1c 109.5 1.
ANGLER 1 S1 C1 H1b 109.5 1.
ANGLER 1 S1 C1 H1a 109.5 1.
ANGLER 1 H1c C1 H1b 109.5 1.
ANGLER 1 H1c C1 H1a 109.5 1.
ANGLER 1 H1b C1 H1a 109.5 1.
ANGLER 1 S1 C2 H2a 109.5 1.
ANGLER 1 S1 C2 H2c 109.5 1.
ANGLER 1 S1 C2 H2b 109.5 1.
ANGLER 1 H2a C2 H2c 109.5 1.
ANGLER 1 H2a C2 H2b 109.5 1.
ANGLER 1 H2c C2 H2b 109.5 1.
! PREP REST SIMANG
SIMANG 1 C10 1 C9 1 H9 1 C8 1 C9 1 H9 1 0.2
SIMANG 1 C14 1 C15 1 H15 1 C16 1 C15 1 H15 1 0.2
SIMANG 1 C5 1 C6 1 H6 1 C7 1 C6 1 H6 1 0.2
SIMANG 1 C19 1 C18 1 H18 1 C17 1 C18 1 H18 1 0.2
SIMANG 1 C8 1 C7 1 H7 1 C6 1 C7 1 H7 1 0.2
SIMANG 1 C7 1 C8 1 H8 1 C9 1 C8 1 H8 1 0.2
SIMANG H1c 1 C1 1 H1b 1 H1c 1 C1 1 H1a 1 H1b 1 C1 1 H1a 1 0.2
SIMANG 1 C16 1 C17 1 H17 1 C18 1 C17 1 H17 1 0.2
SIMANG 1 C17 1 C16 1 H16 1 C15 1 C16 1 H16 1 0.2
SIMANG H2a 1 C2 1 H2c 1 H2a 1 C2 1 H2b 1 H2c 1 C2 1 H2b 1 0.2


! PRES REST SIMD DISO !(DISORDER

! PREP REST SIMD
SIMDIS 1 C10 H9 C8 H9 0.005
SIMDIS 1 C14 H15 C16 H15 0.005
SIMDIS 1 C5 H6 C7 H6 0.005
SIMDIS 1 C19 H18 C17 H18 0.005
SIMDIS 1 C8 H7 C6 H7 0.005
SIMDIS 1 C7 H8 C9 H8 0.005
SIMDIS 1 C1 H1c C1 H1b C1 H1a 0.005
SIMDIS 1 S1 H1c S1 H1b S1 H1a 0.005
SIMDIS 1 H1c H1b H1c H1a H1b H1a 0.005
SIMDIS 1 C16 H17 C18 H17 0.005
SIMDIS 1 C17 H16 C15 H16 0.005
SIMDIS 1 C2 H2a C2 H2c C2 H2b 0.005
SIMDIS 1 S1 H2a S1 H2c S1 H2b 0.005
SIMDIS 1 H2a H2c H2a H2b H2c H2b 0.005

! PREP REST DIST
DISTAN C9 1 H9 1 1.083 0.02
DISTAN C15 1 H15 1 1.083 0.02
DISTAN C6 1 H6 1 1.083 0.02
DISTAN C18 1 H18 1 1.083 0.02
DISTAN C7 1 H7 1 1.083 0.02
DISTAN C8 1 H8 1 1.083 0.02
DISTAN C1 1 H1c 1 1.095 0.02
DISTAN C1 1 H1b 1 1.095 0.02
DISTAN C1 1 H1a 1 1.095 0.02
DISTAN C17 1 H17 1 1.083 0.02
DISTAN C16 1 H16 1 1.083 0.02
DISTAN C2 1 H2a 1 1.095 0.02
DISTAN C2 1 H2c 1 1.095 0.02
DISTAN C2 1 H2b 1 1.095 0.02

! X-H bond length targets (Ansgtrom)
! CH3 1.095 (Herzberg & Stoicheff, 1955, Nature)
! CH3 1.077 Allen & Bruno
! C2>CH2 1.092 Z2>CH2 1.091
! ->CH 1.099 >CHarom 1.083
! C=C<H 1.082
! C-O-H 0.980 X-O-H 0.983
! O=C-O-H 1.018 Csp3-O-H 0.97
! C_arom-O-H 0.992
! NH4+ -NH3+ >NH2+ ->NH+ 1.033
! Distance target = 1.015 -NH2 >NH
! reference: Allen FH & Bruno IJ,
! Acta Crystallographic (2010). B66, 380?386

#########################################
############ CONSTRAINts ############

! PREP CONS DIST
CONDIS C9 1 H9 1 1.083
CONDIS C15 1 H15 1 1.083
CONDIS C6 1 H6 1 1.083
CONDIS C18 1 H18 1 1.083
CONDIS C7 1 H7 1 1.083
CONDIS C8 1 H8 1 1.083
CONDIS C1 1 H1a 1 1.095
CONDIS C1 1 H1c 1 1.095
CONDIS C1 1 H1b 1 1.095
CONDIS C17 1 H17 1 1.083
CONDIS C16 1 H16 1 1.083
CONDIS C2 1 H2c 1 1.095
CONDIS C2 1 H2a 1 1.095
CONDIS C2 1 H2b 1 1.095

! X-H bond length targets (Ansgtrom)
! CH3 1.095 (Herzberg & Stoicheff, 1955, Nature)
! CH3 1.077 Allen & Bruno
! C2>CH2 1.092 Z2>CH2 1.091
! ->CH 1.099 >CHarom 1.083
! C=C<H 1.082
! C-O-H 0.980 X-O-H 0.983
! O=C-O-H 1.018 Csp3-O-H 0.97
! C_arom-O-H 0.992
! NH4+ -NH3+ >NH2+ ->NH+ 1.033
! Distance target = 1.015 -NH2 >NH
! reference: Allen FH & Bruno IJ,
! Acta Crystallographic (2010). B66, 380?386

! PREP CONS FIXYZ

FIXUIJ H6 1 0.04830 0.03672 0.01917 0.00282 0.00639 -0.01071
FIXUIJ H7 1 0.05125 0.03676 0.02212 -0.01237 -0.00057 -0.00727
FIXUIJ H8 1 0.04104 0.02362 0.03466 -0.00852 0.00152 -0.01400
FIXUIJ H9 1 0.04013 0.02466 0.02288 0.00259 0.00582 -0.00677
FIXUIJ H18 1 0.03322 0.04005 0.02729 -0.00510 -0.00436 -0.00867
FIXUIJ H17 1 0.04287 0.05728 0.01664 -0.00106 -0.00435 0.00101
FIXUIJ H16 1 0.03717 0.04904 0.02540 0.01171 0.00910 0.00058
FIXUIJ H15 1 0.03033 0.03567 0.03293 0.00357 -0.00044 -0.00841
FIXUIJ H1a 1 0.02633 0.03698 0.05982 0.01013 -0.00625 -0.00022
FIXUIJ H1b 1 0.05866 0.03485 0.02241 0.00452 0.00452 0.00421
FIXUIJ H1c 1 0.04495 0.02037 0.04623 -0.00337 -0.00743 -0.00480
FIXUIJ H2a 1 0.03581 0.05945 0.02742 -0.00929 0.00819 -0.00960
FIXUIJ H2b 1 0.03070 0.03797 0.05591 0.01139 -0.00632 0.00630
FIXUIJ H2c 1 0.03601 0.03503 0.05126 -0.01451 0.00178 -0.01399

#########################################
;
_refine_special_details          
;
 Refinement of F^2^ against reflections.
 The threshold expression of F^2^ > 2sigma(F^2^) is
 used for calculating R-factors(gt) and is not
 relevant to the choice of reflections for refinement.
 R-factors based on F^2^ are statistically about twice
 as large as those based on F, and R-factors based on
 ALL data will be even larger.
;
_refine_ls_structure_factor_coef Fsqd
_refine_ls_matrix_type           full
_refine_ls_weighting_scheme      calc
_refine_ls_weighting_details     'calc w =1/[2.7354*\s^2^(Fo^2^)]'
_atom_sites_solution_primary     direct
_atom_sites_solution_secondary   difmap
_atom_sites_solution_hydrogens   difmap
_refine_ls_hydrogen_treatment    refxyz
# refall refxyz hetero heteroxyz constr

_refine_ls_extinction_method     'Isotropic Gaussian'
_refine_ls_extinction_coef       0.06365
_refine_ls_abs_structure_Flack   ?
_refine_ls_abs_structure_Rogers  ?
###  Notice MoPro refines Rogers parameter (Eta f" multiplier)

_refine_ls_number_reflns         9471
_refine_ls_number_parameters     787
_refine_ls_number_restraints     317
# R_factor is R(F)  &  wR_factor is wR2(I)
## Refinement was performed using a cutoff  I/sigmaI >    0.00
## R_factor_gt is computed  for  I/sigmaI > 2
_refine_ls_R_factor_all          0.0136
_refine_ls_R_factor_gt           0.0111
_refine_ls_wR_factor_ref         0.0199
_refine_ls_wR_factor_gt          0.0197
_refine_ls_goodness_of_fit_ref   1.016
# GOF(I) computed assuming all 1062 parameters refined:     1.032
_refine_ls_restrained_S_all      1.849
_refine_ls_shift/su_max          0.005
_refine_ls_shift/su_mean         0.000

_diffrn_measured_fraction_theta_max 0.990
_diffrn_reflns_theta_full        40.40
_diffrn_measured_fraction_theta_full 0.990
_refine_diff_density_max         0.143
_refine_diff_density_min         -0.169
_refine_diff_density_rms         0.001
###  to get diff_density_max min & rms :
###  run MoPro  : WRIT FOUR   to create FOURier file
### run VMoPro : FOUR  FastFourierTransform
### to get a 3D grid (Xplor format) on whole unit-cell
###  To get max min rms statistics
###  run VMoPro: GRID STAT   or
###  open 3D xplor grid with MoProViewer

loop_
_atom_site_type_symbol
_atom_site_label
_atom_site_fract_x
_atom_site_fract_y
_atom_site_fract_z
_atom_site_U_iso_or_equiv
_atom_site_adp_type
_atom_site_occupancy
_atom_site_calc_flag
_atom_site_refinement_flags_posn
_atom_site_refinement_flags_adp
_atom_site_disorder_assembly
_atom_site_disorder_group
S S1 0.544110(10) 0.899196(13) 0.437392(5) 0.012879(3) Uani 1 d . . . .
O O3 0.50213(4) 0.72000(6) 0.52435(2) 0.016704(10) Uani 1 d . . . .
O O2 0.759937(16) 0.41428(2) 0.486996(8) 0.018476(12) Uani 1 d . . . .
O O1 0.52500(4) 0.81312(6) 0.30560(2) 0.019611(10) Uani 1 d . . . .
C C20 0.571433(15) 0.641968(19) 0.528435(7) 0.012763(9) Uani 1 d . . . .
C C11 0.616285(14) 0.616268(18) 0.424439(7) 0.011468(9) Uani 1 d . . . .
C C19 0.606461(14) 0.581964(18) 0.583822(7) 0.013672(9) Uani 1 d . . . .
C C12 0.629294(14) 0.583395(18) 0.482551(7) 0.012107(9) Uani 1 d . . . .
C C5 0.605331(14) 0.585332(19) 0.324219(7) 0.013280(9) Uani 1 d . . . .
C C9 0.680682(15) 0.382677(19) 0.370824(8) 0.014531(10) Uani 1 d . . . .
C C10 0.639976(14) 0.520076(18) 0.374344(8) 0.012033(9) Uani 1 d . . . .
C C3 0.571283(15) 0.739315(19) 0.401223(8) 0.012998(9) Uani 1 d . . . .
C C14 0.678619(15) 0.485797(19) 0.572032(7) 0.013763(10) Uani 1 d . . . .
C C13 0.696125(15) 0.483527(19) 0.508794(7) 0.013209(10) Uani 1 d . . . .
C C15 0.724111(16) 0.41179(2) 0.615577(8) 0.017134(11) Uani 1 d . . . .
C C4 0.561319(15) 0.72681(2) 0.339421(8) 0.014042(10) Uani 1 d . . . .
C C6 0.609057(17) 0.51869(2) 0.271200(8) 0.016565(11) Uani 1 d . . . .
C C18 0.578520(17) 0.61035(2) 0.639648(8) 0.017287(12) Uani 1 d . . . .
C C7 0.651313(16) 0.38130(2) 0.267589(8) 0.018266(11) Uani 1 d . . . .
C C8 0.686848(17) 0.31546(2) 0.316700(9) 0.017138(11) Uani 1 d . . . .
C C1 0.589871(9) 1.040695(16) 0.392210(8) 0.018290(10) Uani 1 d . . . .
C C17 0.62566(2) 0.53948(3) 0.684107(9) 0.020331(14) Uani 1 d . . . .
C C16 0.696877(18) 0.44069(3) 0.672073(9) 0.019782(13) Uani 1 d . . . .
C C2 0.422470(16) 0.919947(11) 0.424737(9) 0.019278(12) Uani 1 d . . . .
H H9 0.7069(2) 0.3259(3) 0.40816(10) 0.02922 Uani 1 d D U . .
H H16 0.7322(2) 0.3864(3) 0.70698(10) 0.03720 Uani 1 d D U . .
H H18 0.52080(18) 0.6816(3) 0.64904(11) 0.03352 Uani 1 d D U . .
H H15 0.77971(18) 0.3357(3) 0.60725(11) 0.03298 Uani 1 d D U . .
H H2a 0.40798(7) 0.90882(2) 0.378878(12) 0.04089 Uani 1 d D U . .
H H8 0.7202(2) 0.2100(3) 0.31292(11) 0.03311 Uani 1 d D U . .
H H1a 0.56510(14) 1.14436(15) 0.40983(7) 0.04104 Uani 1 d D U . .
H H6 0.5756(2) 0.5687(3) 0.23461(10) 0.03473 Uani 1 d D U . .
H H2b 0.40569(17) 1.02951(18) 0.44040(6) 0.04153 Uani 1 d D U . .
H H1b 0.66518(6) 1.03455(19) 0.395229(13) 0.03864 Uani 1 d D U . .
H H17 0.6052(2) 0.5581(4) 0.72816(10) 0.03893 Uani 1 d D U . .
H H7 0.6536(2) 0.3274(3) 0.22629(10) 0.03671 Uani 1 d D U . .
H H1c 0.566218(16) 1.02703(4) 0.347955(8) 0.03718 Uani 1 d D U . .
H H2c 0.38591(6) 0.83705(7) 0.449808(3) 0.04077 Uani 1 d D U . .

loop_
_atom_site_aniso_label
_atom_site_aniso_U_11
_atom_site_aniso_U_22
_atom_site_aniso_U_33
_atom_site_aniso_U_12
_atom_site_aniso_U_13
_atom_site_aniso_U_23
S1 0.01422(2) 0.011189(16) 0.013232(18) 0.001604(13) -0.000371(13) -0.000491(11
O3 0.01623(9) 0.01700(6) 0.01689(7) 0.00392(6) 0.00252(5) 0.00093(5)
O2 0.01695(9) 0.02239(8) 0.01608(7) 0.00686(6) 0.00027(6) -0.00037(5)
O1 0.02546(11) 0.01878(6) 0.01459(7) 0.00593(7) -0.00405(6) 0.00200(6)
C20 0.01361(9) 0.01253(6) 0.01214(6) 0.00039(6) 0.00106(5) 0.00024(5)
C11 0.01305(9) 0.01057(5) 0.01078(6) 0.00041(6) -0.00028(5) -0.00006(5)
C19 0.01464(8) 0.01493(6) 0.01144(6) -0.00123(6) 0.00102(5) 0.00046(4)
C12 0.01348(8) 0.01190(6) 0.01094(6) 0.00084(5) 0.00004(5) 0.00040(4)
C5 0.01541(9) 0.01325(6) 0.01118(6) 0.00035(6) -0.00019(5) -0.00095(5)
C9 0.01662(9) 0.01185(6) 0.01513(6) 0.00149(6) -0.00062(6) -0.00189(5)
C10 0.01334(9) 0.01089(6) 0.01187(6) 0.00002(6) -0.00006(5) -0.00088(5)
C3 0.01606(9) 0.01126(6) 0.01168(6) 0.00210(6) -0.00086(5) -0.00035(5)
C14 0.01442(9) 0.01482(6) 0.01204(6) -0.00050(6) -0.00043(5) 0.00207(5)
C13 0.01340(8) 0.01394(6) 0.01228(6) 0.00147(6) 0.00010(6) 0.00078(5)
C15 0.01694(10) 0.01951(7) 0.01495(7) -0.00074(7) -0.00191(6) 0.00468(6)
C4 0.01675(10) 0.01347(6) 0.01191(6) 0.00218(7) -0.00157(6) 0.00041(5)
C6 0.01999(10) 0.01771(7) 0.01199(6) 0.00126(7) -0.00035(6) -0.00239(5)
C18 0.01807(10) 0.02139(8) 0.01240(6) -0.00184(7) 0.00231(6) -0.00039(5)
C7 0.02193(10) 0.01823(7) 0.01464(7) 0.00177(7) 0.00085(6) -0.00473(5)
C8 0.01929(10) 0.01493(7) 0.01719(7) 0.00210(7) 0.00051(7) -0.00420(6)
C1 0.02230(10) 0.01269(6) 0.01989(7) 0.00168(6) 0.00259(7) 0.00179(5)
C17 0.02165(12) 0.02745(9) 0.01189(7) -0.00402(9) 0.00072(7) 0.00173(6)
C16 0.02030(11) 0.02535(9) 0.01370(7) -0.00376(8) -0.00210(7) 0.00529(6)
C2 0.01569(10) 0.02083(8) 0.02132(8) 0.00386(7) -0.00181(6) -0.00267(6)
H9 0.04013 0.02466 0.02288 0.00259 0.00582 -0.00677
H16 0.03717 0.04904 0.02540 0.01171 0.00910 0.00058
H18 0.03322 0.04005 0.02729 -0.00510 -0.00436 -0.00867
H15 0.03033 0.03567 0.03293 0.00357 -0.00044 -0.00841
H2a 0.03581 0.05945 0.02742 -0.00929 0.00819 -0.00960
H8 0.04104 0.02362 0.03466 -0.00852 0.00152 -0.01400
H1a 0.02633 0.03698 0.05982 0.01013 -0.00625 -0.00022
H6 0.04830 0.03672 0.01917 0.00282 0.00639 -0.01071
H2b 0.03070 0.03797 0.05591 0.01139 -0.00632 0.00630
H1b 0.05866 0.03485 0.02241 0.00452 0.00452 0.00421
H17 0.04287 0.05728 0.01664 -0.00106 -0.00435 0.00101
H7 0.05125 0.03676 0.02212 -0.01237 -0.00057 -0.00727
H1c 0.04495 0.02037 0.04623 -0.00337 -0.00743 -0.00480
H2c 0.03601 0.03503 0.05126 -0.01451 0.00178 -0.01399

_geom_special_details            
;
;

loop_
_geom_bond_atom_site_label_1
_geom_bond_atom_site_label_2
_geom_bond_distance
_geom_bond_site_symmetry_2
_geom_bond_publ_flag
S1 C3 1.7350(2) . ?
S1 C1 1.7971(2) . ?
S1 C2 1.7973(3) . ?
O3 C20 1.2362(6) . ?
O2 C13 1.2311(3) . ?
O1 C4 1.2345(5) . ?
C20 C12 1.4617(3) . ?
C20 C19 1.4930(2) . ?
C11 C3 1.4100(3) . ?
C11 C12 1.4014(2) . ?
C11 C10 1.5032(2) . ?
C19 C14 1.3944(3) . ?
C19 C18 1.3884(3) . ?
C12 C13 1.4659(3) . ?
C5 C4 1.4869(3) . ?
C5 C10 1.4059(2) . ?
C5 C6 1.3803(2) . ?
C9 C10 1.3920(2) . ?
C9 C8 1.4075(3) . ?
C9 H9 1.08300 . ?
C3 C4 1.4535(3) . ?
C14 C13 1.4971(2) . ?
C14 C15 1.3877(3) . ?
C15 C16 1.4010(3) . ?
C15 H15 1.08300 . ?
C6 C7 1.4017(3) . ?
C6 H6 1.08300 . ?
C18 C17 1.4012(3) . ?
C18 H18 1.08300 . ?
C7 C8 1.3933(3) . ?
C7 H7 1.08300 . ?
C8 H8 1.08300 . ?
C1 H1b 1.09500 . ?
C1 H1a 1.09500 . ?
C1 H1c 1.09500 . ?
C17 C16 1.4008(4) . ?
C17 H17 1.08300 . ?
C16 H16 1.08300 . ?
C2 H2a 1.09500 . ?
C2 H2c 1.09500 . ?
C2 H2b 1.09500 . ?

loop_
_geom_angle_atom_site_label_1
_geom_angle_atom_site_label_2
_geom_angle_atom_site_label_3
_geom_angle
_geom_angle_site_symmetry_1
_geom_angle_site_symmetry_2
_geom_angle_site_symmetry_3
_geom_angle_publ_flag
C3 S1 C1 103.851(10) . . . ?
C3 S1 C2 103.408(11) . . . ?
C1 S1 C2 100.912(9) . . . ?
O3 C20 C12 128.43(3) . . . ?
O3 C20 C19 123.75(3) . . . ?
C12 C20 C19 107.683(14) . . . ?
C3 C11 C12 127.259(14) . . . ?
C3 C11 C10 105.976(14) . . . ?
C12 C11 C10 126.549(13) . . . ?
C20 C19 C14 108.459(15) . . . ?
C20 C19 C18 130.073(15) . . . ?
C14 C19 C18 121.462(16) . . . ?
C20 C12 C13 107.578(15) . . . ?
C20 C12 C11 123.536(14) . . . ?
C13 C12 C11 128.818(14) . . . ?
C4 C5 C10 108.972(14) . . . ?
C4 C5 C6 128.005(15) . . . ?
C10 C5 C6 122.920(15) . . . ?
C10 C9 C8 118.363(15) . . . ?
C10 C9 H9 122.33(11) . . . ?
C8 C9 H9 119.30(12) . . . ?
C5 C10 C11 108.425(14) . . . ?
C5 C10 C9 119.106(15) . . . ?
C11 C10 C9 132.243(14) . . . ?
S1 C3 C4 121.757(12) . . . ?
S1 C3 C11 126.330(12) . . . ?
C4 C3 C11 111.347(15) . . . ?
C13 C14 C19 109.281(15) . . . ?
C13 C14 C15 129.354(15) . . . ?
C19 C14 C15 121.346(16) . . . ?
O2 C13 C12 130.164(17) . . . ?
O2 C13 C14 122.782(16) . . . ?
C12 C13 C14 106.915(14) . . . ?
C14 C15 C16 117.554(17) . . . ?
C14 C15 H15 122.44(15) . . . ?
C16 C15 H15 120.00(14) . . . ?
O1 C4 C3 128.75(3) . . . ?
O1 C4 C5 126.03(3) . . . ?
C3 C4 C5 105.226(14) . . . ?
C5 C6 C7 117.889(16) . . . ?
C5 C6 H6 120.12(12) . . . ?
C7 C6 H6 121.84(12) . . . ?
C19 C18 C17 117.741(17) . . . ?
C19 C18 H18 121.85(14) . . . ?
C17 C18 H18 120.37(15) . . . ?
C8 C7 C6 120.025(17) . . . ?
C8 C7 H7 121.55(13) . . . ?
C6 C7 H7 118.40(13) . . . ?
C7 C8 C9 121.668(16) . . . ?
C7 C8 H8 118.92(14) . . . ?
C9 C8 H8 119.42(14) . . . ?
S1 C1 H1b 107.04(7) . . . ?
S1 C1 H1a 106.49(10) . . . ?
S1 C1 H1c 110.80(2) . . . ?
H1b C1 H1a 110.31(13) . . . ?
H1b C1 H1c 111.51(3) . . . ?
H1a C1 H1c 110.51(10) . . . ?
C16 C17 C18 120.65(2) . . . ?
C16 C17 H17 119.56(14) . . . ?
C18 C17 H17 119.74(13) . . . ?
C17 C16 C15 121.202(19) . . . ?
C17 C16 H16 119.62(11) . . . ?
C15 C16 H16 119.18(13) . . . ?
S1 C2 H2a 109.80(6) . . . ?
S1 C2 H2c 108.27(5) . . . ?
S1 C2 H2b 105.06(13) . . . ?
H2a C2 H2c 111.38(3) . . . ?
H2a C2 H2b 111.64(9) . . . ?
H2c C2 H2b 110.46(10) . . . ?

loop_
_geom_torsion_atom_site_label_1
_geom_torsion_atom_site_label_2
_geom_torsion_atom_site_label_3
_geom_torsion_atom_site_label_4
_geom_torsion_site_symmetry_1
_geom_torsion_site_symmetry_2
_geom_torsion_site_symmetry_3
_geom_torsion_site_symmetry_4
_geom_torsion
_geom_torsion_publ_flag
S1 C3 C4 O1 . . . . -8.71(6) ?
S1 C3 C4 C5 . . . . 170.98(3) ?
S1 C3 C11 C12 . . . . 15.68(3) ?
S1 C3 C11 C10 . . . . -169.41(3) ?
O3 C20 C12 C13 . . . . -173.36(5) ?
O3 C20 C12 C11 . . . . 3.88(6) ?
O3 C20 C19 C14 . . . . 173.17(6) ?
O3 C20 C19 C18 . . . . -7.70(7) ?
O2 C13 C12 C20 . . . . -177.01(3) ?
O2 C13 C12 C11 . . . . 5.95(4) ?
O2 C13 C14 C19 . . . . 175.51(3) ?
O2 C13 C14 C15 . . . . -2.88(4) ?
O1 C4 C3 C11 . . . . 179.41(6) ?
O1 C4 C5 C10 . . . . 179.02(6) ?
O1 C4 C5 C6 . . . . -4.65(8) ?
C20 C12 C13 C14 . . . . -1.28(3) ?
C20 C12 C11 C3 . . . . 22.78(3) ?
C20 C12 C11 C10 . . . . -151.13(3) ?
C20 C19 C14 C13 . . . . 2.21(3) ?
C20 C19 C14 C15 . . . . -179.24(3) ?
C20 C19 C18 C17 . . . . -178.73(3) ?
C20 C19 C18 H18 . . . . 3.4(2) ?
C11 C3 S1 C1 . . . . 128.69(3) ?
C11 C3 S1 C2 . . . . -126.29(3) ?
C11 C3 C4 C5 . . . . -0.90(3) ?
C11 C12 C20 C19 . . . . 179.83(3) ?
C11 C12 C13 C14 . . . . -178.32(3) ?
C11 C10 C5 C4 . . . . 1.91(3) ?
C11 C10 C5 C6 . . . . -174.65(3) ?
C11 C10 C9 C8 . . . . 174.87(3) ?
C11 C10 C9 H9 . . . . -4.5(3) ?
C19 C20 C12 C13 . . . . 2.59(3) ?
C19 C14 C13 C12 . . . . -0.60(3) ?
C19 C14 C15 C16 . . . . -1.99(3) ?
C19 C14 C15 H15 . . . . 179.2(2) ?
C19 C18 C17 C16 . . . . -1.60(3) ?
C19 C18 C17 H17 . . . . -179.3(3) ?
C12 C20 C19 C14 . . . . -3.02(3) ?
C12 C20 C19 C18 . . . . 176.12(3) ?
C12 C13 C14 C15 . . . . -179.00(3) ?
C12 C11 C3 C4 . . . . -172.90(3) ?
C12 C11 C10 C5 . . . . 172.54(3) ?
C12 C11 C10 C9 . . . . -1.78(4) ?
C5 C10 C11 C3 . . . . -2.42(3) ?
C5 C10 C9 C8 . . . . 1.04(3) ?
C5 C10 C9 H9 . . . . -178.3(3) ?
C5 C6 C7 C8 . . . . 0.82(4) ?
C5 C6 C7 H7 . . . . 179.0(2) ?
C9 C10 C5 C4 . . . . 177.10(3) ?
C9 C10 C5 C6 . . . . 0.54(3) ?
C9 C10 C11 C3 . . . . -176.74(3) ?
C9 C8 C7 C6 . . . . 0.75(4) ?
C9 C8 C7 H7 . . . . -177.4(3) ?
C10 C5 C4 C3 . . . . -0.68(3) ?
C10 C5 C6 C7 . . . . -1.48(3) ?
C10 C5 C6 H6 . . . . 174.1(3) ?
C10 C11 C3 C4 . . . . 2.02(3) ?
C10 C11 C12 C13 . . . . 25.48(4) ?
C10 C9 C8 C7 . . . . -1.69(3) ?
C10 C9 C8 H8 . . . . 178.1(2) ?
C3 S1 C1 H1b . . . . -70.60(6) ?
C3 S1 C1 H1a . . . . 171.41(12) ?
C3 S1 C1 H1c . . . . 51.18(3) ?
C3 S1 C2 H2a . . . . -49.97(3) ?
C3 S1 C2 H2c . . . . 71.83(3) ?
C3 S1 C2 H2b . . . . -170.14(9) ?
C3 C4 C5 C6 . . . . 175.65(4) ?
C3 C11 C12 C13 . . . . -160.61(4) ?
C14 C19 C18 C17 . . . . 0.31(3) ?
C14 C19 C18 H18 . . . . -177.5(2) ?
C14 C15 C16 C17 . . . . 0.68(3) ?
C14 C15 C16 H16 . . . . -178.6(3) ?
C13 C14 C19 C18 . . . . -177.01(3) ?
C13 C14 C15 C16 . . . . 176.23(3) ?
C13 C14 C15 H15 . . . . -2.6(2) ?
C15 C14 C19 C18 . . . . 1.53(3) ?
C15 C16 C17 C18 . . . . 1.13(4) ?
C15 C16 C17 H17 . . . . 178.8(3) ?
C4 C3 S1 C1 . . . . -41.91(3) ?
C4 C3 S1 C2 . . . . 63.11(4) ?
C4 C5 C6 C7 . . . . -177.35(3) ?
C4 C5 C6 H6 . . . . -1.7(3) ?
C6 C7 C8 H8 . . . . -179.1(2) ?
C18 C17 C16 H16 . . . . -179.6(3) ?
C7 C8 C9 H9 . . . . 177.7(3) ?
C8 C7 C6 H6 . . . . -174.7(3) ?
C1 S1 C2 H2a . . . . 57.28(3) ?
C1 S1 C2 H2c . . . . 179.08(4) ?
C1 S1 C2 H2b . . . . -62.89(10) ?
C17 C16 C15 H15 . . . . 179.5(2) ?
C16 C17 C18 H18 . . . . 176.3(2) ?
C2 S1 C1 H1b . . . . -177.50(7) ?
C2 S1 C1 H1a . . . . 64.51(10) ?
C2 S1 C1 H1c . . . . -55.72(3) ?
H9 C9 C8 H8 . . . . -2.5(4) ?
H16 C16 C17 H17 . . . . -1.9(5) ?
H16 C16 C15 H15 . . . . 0.2(4) ?
H18 C18 C17 H17 . . . . -1.4(4) ?
H8 C8 C7 H7 . . . . 2.7(4) ?
H6 C6 C7 H7 . . . . 3.5(4) ?

loop_
_geom_hbond_atom_site_label_D
_geom_hbond_atom_site_label_H
_geom_hbond_atom_site_label_A
_geom_hbond_distance_DH
_geom_hbond_distance_HA
_geom_hbond_distance_DA
_geom_hbond_angle_DHA
_geom_hbond_site_symmetry_A
C9 H9 O2 1.083 2.151 2.9577(3) 129.23 1
C9 H9 C13 1.083 2.760 3.3560(2) 114.42 1
C2 H2a O1 1.095 2.562 3.2998(6) 123.83 1
C1 H1c O1 1.095 2.274 3.0510(6) 126.18 1
C1 H1c C4 1.095 2.757 3.1542(2) 100.96 1
C17 H17 O1 1.083 2.451 3.4616(6) 154.82 7_576
C1 H1a O3 1.095 2.202 3.2200(5) 153.61 5_676

loop_
_publ_author_name
_publ_author_address
,'?'
; ?
;

_publ_requested_journal          ?
_publ_contact_author             ?
_publ_contact_author_phone       ?
_publ_contact_author_fax         ?
_publ_contact_author_email       ?
_publ_section_title              
;
 ?
;
_publ_section_comment            
;
 ?
;
_publ_section_references         
;
 ?
;
###_mopro_hkl_file 
_shelx_hkl_file                  
; 
   2   0   0  17316.81 529.6700
   4   0   0  16675.08 221.3000
   6   0   0  9314.260 141.6500
   8   0   0  1529.650  19.2400
  10   0   0  524.5200   8.0400
  12   0   0  608.6000   8.3400
  14   0   0  923.5900  11.3800
  16   0   0  2281.400  40.8700
  18   0   0  11.92000   3.9000
  20   0   0   3.25000   5.1400
   2   1   0  21654.88 205.7300
   4   1   0  99999.00 921.1700
   6   1   0  868.2700   9.5900
   8   1   0  604.1800   5.2200
  10   1   0  3052.890  26.3100
  12   1   0  401.5300   3.4300
  14   1   0  391.5500   4.5500
  16   1   0  365.6400   4.7400
  18   1   0  54.16000   3.3900
  20   1   0  246.5300  15.7900
  22   1   0  19.37000  18.0900
   0   2   0  60858.84 686.1200
   2   2   0  31221.23 246.8300
   4   2   0  41352.47 383.3500
   6   2   0  4455.260  41.4400
   8   2   0  538.8800   5.2100
  10   2   0  224.8200   2.4100
  12   2   0  2347.120  21.8700
  14   2   0  2285.970  23.9400
  16   2   0  138.5800   2.3800
  18   2   0  275.9100  13.1500
  20   2   0  113.6300   6.6400
  22   2   0  309.2800  27.4600
   2   3   0  6885.680  57.7500
   4   3   0  11391.59  98.2300
   6   3   0  9580.170  92.7200
   8   3   0  104.4200   1.3100
  10   3   0  10219.17  90.6100
  12   3   0  221.0300   2.5900
  14   3   0  2316.860  23.6900
  16   3   0  5816.560  67.2800
  18   3   0  717.9200  11.4000
  20   3   0  312.0700  12.2700
  22   3   0  12.53000  11.6000
   0   4   0  9102.080 100.5600
   2   4   0  13.42000   1.0000
   4   4   0  16.92000   1.0000
   6   4   0  5293.970  51.3500
   8   4   0  164.8000   1.8500
  10   4   0  3671.880  33.7000
  12   4   0  1005.360   9.5800
  14   4   0  2110.450  23.0700
  16   4   0  944.7200  13.5800
  18   4   0  72.66000   4.9500
  20   4   0   6.15000   5.4400
  22   4   0  56.72000  17.0000
  24   4   0  251.7200  11.0600
   2   5   0  2108.230  22.5300
   4   5   0  29.20000   1.3000
   6   5   0  4844.190  42.9400
   8   5   0  531.7400   5.0400
  10   5   0  773.0200   7.2100
  12   5   0  317.4800   3.4500
  14   5   0  221.4100   3.3500
  16   5   0  434.7200   6.5000
  18   5   0  140.8300   4.0900
  20   5   0  78.14000   4.6500
  22   5   0  262.0200  14.2800
  24   5   0  96.79000  13.9700
   0   6   0  18473.60 218.0600
   2   6   0  2660.580  24.0000
   4   6   0  304.6600   2.9700
   6   6   0  10487.63  89.7800
   8   6   0  183.0300   2.1300
  10   6   0  1061.740  10.8400
  12   6   0  311.7900   3.4200
  14   6   0   8.81000   1.8200
  16   6   0 0.3700000   2.4900
  18   6   0  818.5600  12.5700
  20   6   0  111.6700   5.7800
  22   6   0  61.33000   8.9400
  24   6   0  265.3400  14.3100
   2   7   0  4728.800  40.3400
   4   7   0  4853.790  40.6800
   6   7   0  4574.370  39.3500
   8   7   0  287.4600   3.0800
  10   7   0  892.1700   8.4800
  12   7   0  192.6100   3.1400
  14   7   0  1575.180  17.1200
  16   7   0  840.5700  10.4100
  18   7   0  105.2400   5.0800
  20   7   0  184.4800   6.0500
  22   7   0  17.45000   5.7200
   0   8   0  1080.620  13.2500
   2   8   0  252.3600   3.4100
   4   8   0  695.4300   8.3500
   6   8   0   4.46000   1.5100
   8   8   0  1365.780  11.8800
  10   8   0  1120.560  10.5800
  12   8   0  45.69000   1.9200
  14   8   0  56.62000   2.8200
  16   8   0  148.3900   3.2200
  18   8   0  57.19000   3.6900
  22   8   0   2.74000   5.1400
   2   9   0  253.4400   3.0800
   4   9   0  22.49000   1.7500
   6   9   0  298.3200   3.4100
   8   9   0  761.8600   7.2700
  10   9   0  699.6000   7.3200
  12   9   0  1442.960  18.0200
  14   9   0   2.85000   2.3000
  16   9   0  1550.480  18.0000
  18   9   0  635.2800  10.9600
  20   9   0  244.2100   7.8800
  22   9   0  169.1200   8.4600
   0  10   0  8240.790 109.1000
   2  10   0  341.3900   3.6000
   4  10   0  499.0600   5.1500
   6  10   0  278.8400   3.3500
   8  10   0   6.90000   1.8400
  10  10   0  471.9900   5.4400
  12  10   0  1025.200  10.9900
  14  10   0  1968.020  26.9200
  16  10   0  33.48000   2.9800
  18  10   0  101.7800   4.8300
  20  10   0  232.5800   5.8700
   2  11   0  30.85000   2.0400
   4  11   0  1895.560  18.3400
   6  11   0   6.34000   2.1400
   8  11   0  172.6100   3.0300
  10  11   0  1269.890  12.3100
  12  11   0  79.36000   2.5700
  14  11   0  181.9000   3.7000
  16  11   0   5.49000   3.2700
  18  11   0  292.8400   7.2800
   0  12   0  481.2700   8.4100
   2  12   0  52.16000   2.2000
   4  12   0  39.08000   2.1700
   6  12   0  766.3400   7.1700
   8  12   0 0.1600000   2.1500
  10  12   0  53.60000   2.5700
  12  12   0  195.6800   3.4600
  14  12   0  100.8600   3.8800
  16  12   0  15.51000   3.4400
   2  13   0  941.0800   8.9000
   4  13   0  1532.310  13.9900
   6  13   0   9.26000   2.0100
   8  13   0  434.0900   6.2900
  10  13   0  676.0900   9.4300
  12  13   0  23.14000   2.6200
  14  13   0  68.64000   3.4200
  16  13   0  198.5300   3.8300
   0  14   0  847.3700  10.7100
   2  14   0  174.4300   3.0700
   4  14   0   3.69000   2.1000
   6  14   0   4.11000   2.6000
   8  14   0  227.8000   4.0300
  10  14   0  283.7300   4.2800
  12  14   0  289.2600   4.3700
  14  14   0  478.5600   6.8700
   2  15   0  483.8500   5.6700
   4  15   0  21.88000   2.2700
   6  15   0  412.7600   5.8300
  10  15   0 0.8100000   2.3600
   0  16   0  404.1500   7.2900
   2  16   0  331.2300   3.8600
   4  16   0  31.22000   2.4400
   6  16   0  256.2100   3.6100
   1   1   1  5101.730  33.2800
   2   1   1  508.0100   3.3300
   3   1   1  66782.34 425.4100
   4   1   1  1434.990   9.3400
   5   1   1  237.6300   1.9900
   6   1   1  12344.87  91.0600
   7   1   1  3125.930  21.6600
   8   1   1  37.62000   0.5000
   9   1   1  4041.440  24.0800
  10   1   1  166.1900   1.1400
  11   1   1  3037.010  18.0200
  12   1   1   7.40000   0.4700
  13   1   1  320.8000   2.1700
  14   1   1  26.65000   0.7800
  15   1   1  2571.910  19.6200
  16   1   1 0.0200000   1.1500
  17   1   1  407.7200   4.7800
  18   1   1   3.78000   1.9500
  19   1   1  201.2400   5.4200
  20   1   1  172.7800   6.8600
  21   1   1  430.1600  17.5700
  22   1   1  235.2500  21.1900
   0   2   1  16703.33 136.5300
   1   2   1  777.7600   4.4800
   2   2   1  6523.410  37.7000
   3   2   1  57878.63 385.0000
   4   2   1  51.50000   0.7200
   5   2   1  11930.09  84.3400
   6   2   1  4031.970  26.8300
   7   2   1  21918.18 147.5000
   8   2   1  1694.110  11.3900
   9   2   1  4662.780  32.6100
  10   2   1  1691.930  11.1000
  11   2   1   3.77000   0.5000
  12   2   1  110.6700   1.0800
  13   2   1 0.5000000   0.6900
  14   2   1  157.7400   1.6700
  15   2   1  1990.170  15.0400
  16   2   1   3.68000   1.1700
  17   2   1  1795.590  15.9500
  18   2   1  353.7600   6.9000
  19   2   1  1518.980  26.4600
  20   2   1  22.47000   4.0500
  21   2   1  144.5800   6.0300
  22   2   1  79.24000  16.8800
  23   2   1  364.1700  10.6400
   1   3   1  789.7600   5.0300
   2   3   1  2378.020  14.2200
   3   3   1  2525.970  15.1300
   4   3   1  10638.21  65.3300
   5   3   1  2943.140  18.5300
   6   3   1  27.08000   0.6200
   7   3   1  499.7400   3.3500
   8   3   1  218.5300   1.7000
   9   3   1  383.0800   2.7900
  10   3   1  2499.550  16.1300
  11   3   1  1590.890  10.1200
  12   3   1  16.73000   0.6700
  13   3   1  2296.730  14.7600
  14   3   1  324.4800   2.6100
  15   3   1  160.8700   1.9800
  16   3   1  16.78000   1.3800
  17   3   1  259.4000   3.0500
  18   3   1  180.8600   2.8500
  19   3   1   1.09000   3.6900
  20   3   1  20.08000   4.6300
  21   3   1  290.9600  10.0600
  22   3   1   3.56000   5.5000
  23   3   1  19.54000   4.9600
  24   3   1   7.78000   5.1800
  25   3   1   5.15000  21.4600
   0   4   1  7844.700  64.1100
   1   4   1  178.8000   1.2900
   2   4   1  724.7900   4.3000
   3   4   1  10269.10  60.4400
   4   4   1  599.4700   3.6800
   5   4   1  9847.550  62.3600
   6   4   1  2021.030  14.6600
   7   4   1  4869.080  30.5500
   8   4   1  48.03000   0.7500
   9   4   1  261.4100   1.9400
  10   4   1  2438.020  15.0400
  11   4   1  765.4900   4.9900
  12   4   1   3.95000   0.6600
  13   4   1  335.3200   2.6800
  14   4   1  209.0500   2.1100
  15   4   1  613.6000   6.0200
  16   4   1  81.49000   2.0700
  17   4   1  315.8700   4.2900
  18   4   1  133.9700   2.6600
  19   4   1  75.85000   2.6700
  20   4   1  10.07000   4.0700
  21   4   1   9.51000   5.0000
  22   4   1   2.92000   8.1600
  23   4   1  28.33000   7.4800
  24   4   1  199.8700   7.0900
   1   5   1  4288.010  26.8200
   2   5   1  115.3600   1.4300
   3   5   1  4828.800  38.2500
   4   5   1  665.8700   4.6100
   5   5   1  8112.790  51.9900
   6   5   1  1187.840   7.3400
   7   5   1  466.5600   3.0200
   8   5   1  744.7000   4.7100
   9   5   1  4990.160  31.3900
  10   5   1  12.52000   0.7000
  11   5   1  860.3400   5.7600
  12   5   1  772.1100   5.2600
  13   5   1  129.7100   1.5300
  14   5   1  600.3200   5.1800
  15   5   1  20.43000   1.3600
  16   5   1  114.7000   2.4600
  17   5   1  21.29000   1.8700
  18   5   1  94.83000   2.4900
  19   5   1  49.71000   2.3900
  20   5   1  51.40000   2.8600
  21   5   1  1771.910  54.3100
  22   5   1  23.67000   6.2500
  23   5   1  229.8100  11.7700
  24   5   1   6.37000   7.5100
  25   5   1  302.5100   9.4300
   0   6   1  4404.830  35.6900
   1   6   1  31.73000   0.9500
   2   6   1   4.59000   0.9300
   3   6   1  834.7400   5.1300
   4   6   1  980.9100   6.1000
   5   6   1  835.8300   5.3000
   6   6   1  301.9200   2.1400
   7   6   1  433.6700   2.9400
   8   6   1  2598.590  15.6600
   9   6   1  1698.030  11.1400
  10   6   1  318.9100   2.6100
  11   6   1  190.2600   1.7100
  12   6   1  180.3000   1.7500
  13   6   1  99.99000   1.5200
  14   6   1  63.75000   1.4400
  15   6   1  96.15000   1.7100
  16   6   1  33.40000   1.8600
  17   6   1  570.3800   5.9100
  18   6   1  28.15000   2.2600
  19   6   1  309.5700   4.7600
  20   6   1  202.5900   5.1900
  21   6   1  78.54000   5.0900
  22   6   1  40.66000   5.7600
  23   6   1  117.1900   7.0900
  24   6   1   3.81000   6.3800
   1   7   1  17.98000   1.0200
   2   7   1  254.7700   1.9100
   3   7   1  314.9700   2.1900
   4   7   1  844.6000   5.2800
   5   7   1  25.45000   1.0200
   6   7   1   7.70000   0.9600
   7   7   1  1584.800  12.0200
   8   7   1  29.91000   1.0100
   9   7   1  2447.790  15.2200
  10   7   1  1223.000   8.0100
  11   7   1  31.97000   1.1900
  12   7   1  110.3700   1.6300
  13   7   1 0.1600000   1.2800
  14   7   1   6.52000   1.3900
  15   7   1  76.76000   1.8400
  16   7   1  10.19000   1.7800
  17   7   1  55.91000   2.6500
  18   7   1  170.0400   3.5700
  19   7   1  581.4700   8.3900
  20   7   1  10.58000   2.5400
  21   7   1   4.88000   2.8600
  22   7   1  23.35000   4.1500
  23   7   1  25.17000   7.4600
   0   8   1  750.4900   6.7800
   1   8   1  68.31000   1.2500
   2   8   1  374.3100   3.0400
   3   8   1   4.28000   1.5000
   4   8   1  27.28000   1.3300
   5   8   1  3720.480  26.7300
   6   8   1  60.27000   1.2000
   7   8   1  718.0500   4.8200
   8   8   1  88.63000   1.2600
   9   8   1  2428.620  15.4300
  10   8   1   7.82000   1.1300
  11   8   1  389.8300   3.1400
  12   8   1  76.93000   1.6000
  13   8   1  176.8000   2.0800
  14   8   1  156.8800   2.6200
  15   8   1  90.08000   2.2400
  16   8   1  109.5400   2.1100
  17   8   1  845.5500   8.6100
  18   8   1  136.3100   3.6000
  19   8   1  558.0700   7.1500
  20   8   1  132.5900   4.3900
  21   8   1  169.3900   3.9500
  22   8   1  153.2300   7.2700
  23   8   1  11.59000   5.4800
   1   9   1  245.5500   2.1700
   2   9   1  923.4600   6.0300
   3   9   1  893.4300   6.0900
   4   9   1  70.86000   1.3300
   5   9   1  14.23000   1.2400
   6   9   1  497.5900   3.4500
   7   9   1  87.34000   1.3700
   8   9   1  10.50000   1.1800
   9   9   1  826.9000   5.7400
  10   9   1   7.35000   1.2900
  11   9   1  2344.200  17.4100
  12   9   1   7.26000   1.6200
  13   9   1  1069.880   8.5700
  14   9   1  18.58000   1.6800
  15   9   1  495.5300   4.7900
  16   9   1  26.86000   1.9000
  17   9   1  248.1700   3.4500
  18   9   1  30.52000   2.7000
  19   9   1  90.95000   2.9900
  20   9   1  107.1600   4.0300
  21   9   1  103.0800   4.3700
  22   9   1  52.85000   3.0600
   0  10   1  528.0000   5.7700
   1  10   1  17.42000   1.3300
   2  10   1  406.8700   2.9200
   3  10   1  34.29000   1.3100
   4  10   1  42.80000   1.3600
   5  10   1  789.1700   5.4400
   6  10   1  177.9000   1.8400
   7  10   1  216.8100   2.0900
   8  10   1  44.28000   1.3000
   9  10   1  189.6100   2.2300
  10  10   1 0.3800000   1.4200
  11  10   1  288.8600   2.7800
  12  10   1  11.97000   1.6500
  13  10   1  169.7600   2.6400
  14  10   1  46.48000   2.0200
  15  10   1  197.0100   2.8600
  16  10   1  86.69000   2.2000
  17  10   1  22.88000   2.0900
  18  10   1   3.45000   2.8400
  19  10   1  67.46000   3.7500
  20  10   1   8.84000   2.9200
  21  10   1  25.68000   2.9600
   1  11   1  1514.980   9.5300
   2  11   1   5.61000   1.4400
   3  11   1  2869.970  17.4300
   4  11   1  390.6800   3.2100
   5  11   1  140.0300   2.1700
   6  11   1  948.9300   7.2200
   7  11   1  283.9000   2.7000
   8  11   1  495.9100   3.9500
   9  11   1  1181.540   8.0600
  10  11   1  50.81000   1.5800
  11  11   1  442.9500   3.9000
  12  11   1  365.6500   3.6500
  13  11   1  70.60000   1.8200
  14  11   1   1.78000   1.9100
  15  11   1  65.74000   2.1300
  16  11   1  56.05000   2.3900
  17  11   1  122.2500   2.4300
  18  11   1   2.25000   2.4600
  19  11   1   9.23000   2.8900
   0  12   1  817.0900   8.5900
   1  12   1  658.1000   4.7400
   2  12   1  265.0500   2.4700
   3  12   1  450.0000   3.3000
   4  12   1  453.4300   3.5000
   5  12   1  2264.540  15.0100
   6  12   1  22.77000   1.4700
   7  12   1  2508.840  15.5000
   8  12   1  1188.510   7.9100
   9  12   1  22.72000   1.5300
  10  12   1  141.9500   2.0700
  11  12   1  55.94000   1.7700
  12  12   1  17.15000   1.7300
  13  12   1  10.16000   2.0300
  14  12   1  13.67000   1.9200
  15  12   1  466.1900   5.2400
  16  12   1   7.11000   2.1200
  17  12   1   3.42000   2.6400
  18  12   1  63.54000   2.5100
   1  13   1  829.4300   5.3600
   2  13   1  46.94000   1.5800
   3  13   1  280.6500   2.4800
   4  13   1  1610.960  10.3000
   5  13   1  13.15000   1.5500
   6  13   1  34.39000   1.4600
   7  13   1  25.35000   1.4900
   8  13   1  26.37000   1.6400
   9  13   1   1.90000   1.6200
  10  13   1   1.78000   1.8100
  11  13   1  20.34000   1.7100
  12  13   1  29.71000   1.8800
  13  13   1   4.53000   2.0200
  14  13   1   4.09000   2.2700
  15  13   1   5.86000   2.0700
  16  13   1  58.76000   2.3200
   0  14   1  852.4600   7.7700
   1  14   1  13.89000   1.5500
   2  14   1  15.43000   1.5100
   3  14   1  268.7000   2.5600
   4  14   1  152.5900   1.8600
   5  14   1  338.6600   2.9500
   6  14   1  28.23000   1.8800
   7  14   1  110.4700   1.9900
   8  14   1 0.3300000   1.7300
   9  14   1   1.83000   1.6900
  10  14   1   1.79000   1.6700
  11  14   1   4.15000   1.7500
  12  14   1  18.63000   1.7900
  13  14   1   4.30000   2.0000
  14  14   1  11.92000   1.9500
   1  15   1  235.4800   3.0400
   2  15   1   1.68000   1.6600
   3  15   1  102.3400   1.9000
   4  15   1  14.76000   1.5900
   5  15   1   6.74000   1.5400
   6  15   1   5.99000   1.6200
   7  15   1  59.05000   1.7600
   8  15   1  19.83000   1.7200
   9  15   1  197.1000   2.4200
  10  15   1  17.38000   1.9400
  11  15   1  102.2100   2.3100
   0  16   1  172.1300   3.6500
   1  16   1   2.02000   1.5500
   2  16   1  33.28000   1.6000
   3  16   1  270.6100   3.1900
   4  16   1  17.76000   1.8200
   5  16   1   3.82000   1.6400
   6  16   1  111.1500   2.0100
   7  16   1  25.06000   1.8200
   1   0   2  4330.320  47.7700
   2   0   2  3371.940  33.3100
   3   0   2  29504.67 286.6100
   4   0   2  13459.31 124.1500
   5   0   2  1355.110  14.4100
   6   0   2  4487.040  46.5900
   7   0   2  7407.960  70.2100
   8   0   2  52.71000   1.0000
   9   0   2  4687.090  46.0300
  10   0   2  736.9100   6.8500
  11   0   2 0.2600000   0.8300
  12   0   2  37.64000   1.0500
  13   0   2  124.2700   1.7000
  14   0   2   4.01000   0.9000
  15   0   2  2326.650  23.5500
  16   0   2  1201.200  16.4700
  17   0   2  433.5300   6.6300
  18   0   2  14.57000   3.8400
  19   0   2  571.2000  14.2600
  20   0   2  22.86000   4.0400
   1   1   2  11534.59  67.7600
   2   1   2  8558.560  53.8000
   3   1   2  7239.540  45.4600
   4   1   2  1139.150   7.5000
   5   1   2  1441.730  11.2100
   6   1   2  248.8700   1.9100
   7   1   2  1672.960  12.2300
   8   1   2  168.8400   1.2600
   9   1   2  342.9500   2.4300
  10   1   2 0.2500000   0.5000
  11   1   2  4510.260  30.1400
  12   1   2  635.2800   4.3700
  13   1   2  208.9700   1.7100
  14   1   2  382.6700   2.9400
  15   1   2  26.24000   1.1000
  16   1   2  215.9500   2.7800
  17   1   2   4.86000   1.6300
  18   1   2 0.5300000   1.9400
  19   1   2  108.8100   3.6400
  20   1   2  118.9400   6.0200
  21   1   2  49.04000   5.3500
  22   1   2   4.12000   7.9100
   0   2   2  4707.270  37.0600
   1   2   2  6706.500  38.8700
   2   2   2  6127.350  43.4300
   3   2   2  53.68000   0.7100
   4   2   2  1521.390  10.3300
   5   2   2  2243.310  16.1700
   6   2   2   5.08000   0.5400
   7   2   2  2259.270  15.2100
   8   2   2  4642.660  30.6200
   9   2   2  3395.670  22.7000
  10   2   2  1655.700  11.2400
  11   2   2   9.42000   0.6200
  12   2   2  362.7700   2.7000
  13   2   2   2.51000   0.6500
  14   2   2  759.3200   5.6000
  15   2   2  41.29000   1.1400
  16   2   2   2.74000   1.1900
  17   2   2  725.1100   6.8100
  18   2   2  557.3600   7.3500
  19   2   2  865.3800  15.7300
  20   2   2  47.18000   4.2600
  22   2   2  39.11000   6.3800
  23   2   2  64.12000   5.6600
   1   3   2  61.83000   0.8400
   2   3   2  3508.560  20.9800
   3   3   2  41.46000   0.7000
   4   3   2  494.4100   3.1400
   5   3   2  6179.100  39.6000
   6   3   2  2368.530  15.1200
   7   3   2  55.47000   0.7700
   8   3   2  3579.690  24.0700
   9   3   2  842.0100   5.7500
  10   3   2  2444.070  16.7300
  11   3   2  3583.280  23.2600
  12   3   2  1282.890   8.4700
  13   3   2  1839.770  12.4200
  14   3   2  571.4200   4.3300
  15   3   2  397.8700   3.7600
  16   3   2  998.0100   8.9400
  17   3   2 0.4400000   1.5600
  18   3   2  185.1400   3.3300
  19   3   2  281.2400   7.0700
  20   3   2  237.3700   8.1200
  21   3   2  545.3700  13.1800
  22   3   2   9.09000   5.1700
  23   3   2  267.3900   8.5800
  25   3   2  176.8400  24.4900
   0   4   2  3659.620  29.6400
   1   4   2  15.68000   0.7300
   2   4   2  2343.830  13.5600
   3   4   2  2111.000  12.7200
   4   4   2  375.3800   2.4200
   5   4   2  1956.950  13.1700
   6   4   2  10552.72  73.1200
   7   4   2  5302.440  33.6600
   8   4   2  102.0400   1.0200
   9   4   2  1735.540  11.7500
  10   4   2  2471.430  16.2100
  11   4   2  2291.250  15.2100
  12   4   2  2507.410  17.1400
  13   4   2  368.2600   3.0100
  14   4   2  1019.330   8.2100
  15   4   2  4770.840  40.0900
  16   4   2  22.18000   1.6500
  17   4   2  903.8000   9.5800
  18   4   2  117.2000   2.5900
  19   4   2  125.8900   2.9800
  20   4   2  62.26000   4.2500
  21   4   2  56.78000   5.6700
  23   4   2  16.75000   5.9800
  24   4   2  113.8200   8.9300
  25   4   2  112.9000   8.1900
   1   5   2  1123.010   7.8300
   2   5   2  3568.130  28.5300
   3   5   2  1526.720  11.2100
   4   5   2  107.0700   1.1200
   5   5   2  980.6900   6.2600
   6   5   2  248.5200   1.8400
   7   5   2  3132.890  19.8000
   8   5   2  125.6600   1.1400
   9   5   2  1972.950  12.1300
  10   5   2  669.7000   4.4600
  11   5   2  11.01000   0.8400
  12   5   2   3.31000   0.9100
  13   5   2  296.9200   2.7000
  14   5   2  96.95000   1.4900
  15   5   2  894.3700   7.2400
  17   5   2  58.54000   2.1800
  18   5   2   5.13000   2.0600
  19   5   2  213.9700   3.3600
  20   5   2  30.91000   2.9600
  21   5   2   2.78000   5.6200
  22   5   2  13.16000   6.0800
  23   5   2  86.22000  11.2600
  24   5   2  34.85000   7.5800
  25   5   2  48.03000   9.1200
   0   6   2  9027.120  73.7800
   1   6   2  96.38000   1.1500
   2   6   2  2081.950  12.9300
   3   6   2  1333.080   8.1400
   4   6   2  949.1900   5.9700
   5   6   2  833.0400   5.3000
   6   6   2  306.9300   2.1100
   7   6   2  1253.640   7.6900
   8   6   2  1843.830  11.3300
   9   6   2  274.8000   2.1600
  10   6   2  1249.050   8.9300
  11   6   2  395.7100   3.0600
  12   6   2  450.4000   3.4400
  13   6   2  121.7000   1.6200
  14   6   2  534.7400   4.3800
  15   6   2  1907.500  14.9600
  16   6   2   6.35000   1.8200
  17   6   2  221.2300   3.2200
  18   6   2  19.21000   2.1300
  21   6   2   4.93000   3.3500
  22   6   2  216.9100   9.3700
  23   6   2   2.58000   5.8100
  24   6   2  195.7900   8.1600
   1   7   2  2564.880  15.1300
   2   7   2  5262.570  32.0700
   3   7   2  701.6800   4.4600
   4   7   2  1320.780   7.9800
   5   7   2  938.2600   5.8800
   6   7   2  363.1400   2.5200
   7   7   2  1674.550  12.4300
   8   7   2  1228.880   7.8300
   9   7   2  29.29000   0.9200
  10   7   2  2020.740  13.5600
  11   7   2  1638.790  11.2300
  12   7   2   8.31000   1.2700
  13   7   2  353.6000   3.0800
  14   7   2  263.3200   2.9000
  15   7   2  84.21000   1.8600
  16   7   2  468.6600   4.7100
  17   7   2  149.2500   4.4400
  18   7   2  109.8200   3.0900
  19   7   2  210.4200   4.3200
  20   7   2  61.93000   2.6700
  21   7   2  10.86000   2.8900
  22   7   2   3.74000   4.1200
  23   7   2  93.29000   9.2700
   0   8   2  1695.810  14.0600
   1   8   2  598.0400   4.2300
   2   8   2  328.1900   2.7800
   3   8   2  391.0200   3.6700
   4   8   2  444.5800   3.6200
   5   8   2   2.45000   1.1900
   6   8   2  239.0200   1.9900
   7   8   2   1.16000   1.0400
   8   8   2  1153.410   7.4900
   9   8   2  28.90000   1.0700
  10   8   2  281.3500   2.3500
  11   8   2   1.67000   1.2300
  12   8   2  293.3200   2.6900
  13   8   2  619.5200   5.0600
  14   8   2  323.7900   3.2500
  15   8   2  195.0900   2.7900
  16   8   2  139.0900   2.3300
  17   8   2  19.65000   2.3800
  18   8   2  84.16000   3.0900
  19   8   2  10.83000   2.6700
  20   8   2   6.15000   2.8400
  21   8   2  11.30000   2.6400
  23   8   2  24.52000   5.6700
   1   9   2  758.3900   5.0700
   2   9   2  740.9700   4.9700
   3   9   2  604.0800   4.1700
   4   9   2  553.1500   3.8000
   5   9   2  14.73000   1.1700
   6   9   2  37.13000   1.1900
   7   9   2  455.9500   3.3000
   8   9   2   2.23000   1.1500
   9   9   2  14.79000   1.1600
  10   9   2  487.1500   3.5100
  11   9   2  345.7200   3.1800
  12   9   2  96.86000   2.0200
  13   9   2   2.02000   1.5900
  14   9   2  955.8600   7.7600
  15   9   2  275.5900   3.6100
  16   9   2  719.2500   7.1000
  17   9   2  42.18000   2.3700
  18   9   2   4.27000   2.5400
  20   9   2  307.4000   8.2300
  22   9   2  43.51000   2.9800
   0  10   2  1513.430  13.7500
   1  10   2  121.8300   1.5900
   2  10   2  18.32000   1.3000
   3  10   2  167.5500   1.7600
   4  10   2  300.6900   2.4200
   5  10   2  40.30000   1.3600
   6  10   2  24.38000   1.3100
   7  10   2  1359.640   9.0700
   8  10   2   1.34000   1.2800
   9  10   2  1343.290  10.7400
  10  10   2  385.5500   3.2200
  11  10   2  597.2200   4.6700
  12  10   2  1008.390   7.9500
  13  10   2  155.4400   2.4800
  14  10   2  412.7400   4.2700
  15  10   2  1234.010  11.1600
  16  10   2  91.20000   2.4200
  17  10   2  100.5000   2.3600
  18  10   2   7.10000   3.1500
  19  10   2  149.3900   3.9100
  20  10   2  193.7100   5.3300
  21  10   2  11.75000   3.2600
   1  11   2  76.21000   1.5600
   2  11   2  43.03000   1.4200
   3  11   2  61.32000   1.4100
   4  11   2  380.6700   3.2100
   6  11   2  13.09000   1.5000
   7  11   2  618.1800   4.6800
   8  11   2  592.5300   4.5600
   9  11   2   7.33000   1.4500
  10  11   2  16.90000   1.5100
  11  11   2  941.1600   6.9800
  12  11   2  148.0100   2.5200
  13  11   2  715.2900   5.9700
  14  11   2   1.44000   1.9500
  15  11   2  158.7300   2.6300
  16  11   2  141.5600   3.6500
  17  11   2   3.49000   2.1200
  18  11   2  293.3900   4.5600
  19  11   2  156.7800   3.9100
   0  12   2  743.3400   7.6500
   1  12   2  196.6800   2.4600
   2  12   2  161.8100   1.9300
   3  12   2  27.34000   1.5100
   4  12   2  39.12000   1.5600
   5  12   2  72.96000   1.6200
   6  12   2   9.09000   1.4500
   7  12   2  31.01000   1.4300
   9  12   2  139.2400   1.9700
  10  12   2  442.7500   3.6200
  11  12   2  17.35000   1.6800
  12  12   2  49.18000   1.7500
  13  12   2  198.7000   3.2300
  14  12   2   2.92000   1.9300
  15  12   2  14.32000   2.0900
  16  12   2  21.58000   2.0900
  17  12   2  27.67000   2.5400
  18  12   2  76.69000   2.9600
   1  13   2  1322.170   8.0000
   2  13   2  24.79000   1.5200
   3  13   2  23.14000   1.5500
   4  13   2  383.4300   3.0300
   5  13   2   2.14000   1.5800
   6  13   2  115.7300   1.8200
   7  13   2   3.36000   1.5200
   8  13   2  380.5600   3.1600
   9  13   2  113.4500   1.9400
  10  13   2  130.8900   2.3000
  11  13   2  371.2800   3.8600
  12  13   2  179.0800   2.6200
  13  13   2   5.10000   2.1300
  14  13   2  45.85000   2.2400
  15  13   2  49.46000   2.1900
  16  13   2  164.4300   2.6500
   0  14   2  90.90000   2.6500
   1  14   2  474.1400   3.5000
   2  14   2  57.85000   1.6100
   3  14   2  388.8500   3.1300
   4  14   2  25.56000   1.5000
   5  14   2  183.3500   2.3000
   6  14   2  69.84000   2.0600
   7  14   2  307.5000   3.7600
   8  14   2  75.75000   1.9100
   9  14   2  12.63000   1.7000
  10  14   2  151.4300   2.2100
  11  14   2  27.35000   1.8300
  12  14   2  265.1000   3.1100
  13  14   2  15.04000   2.0800
  14  14   2  216.0800   2.8500
   1  15   2  96.45000   2.0300
   2  15   2  154.1200   2.1400
   3  15   2  536.3500   4.6200
   4  15   2  169.0900   2.2200
   5  15   2  13.64000   1.5600
   6  15   2  12.99000   1.6100
   7  15   2  42.52000   1.7600
   8  15   2   5.90000   1.6900
   9  15   2  70.23000   1.9000
  10  15   2  107.1100   2.0100
  11  15   2  18.72000   1.9500
   0  16   2  563.1900   6.4300
   1  16   2   6.93000   1.5600
   2  16   2  59.88000   1.6800
   3  16   2  130.3600   1.8900
   4  16   2  173.8300   2.6800
   5  16   2  116.7400   2.4200
   6  16   2  72.61000   1.8800
   7  16   2  14.23000   1.6700
   1   1   3  8139.150  46.1500
   2   1   3  14512.72  86.6200
   3   1   3  9744.800  61.6400
   4   1   3  3096.800  21.0100
   5   1   3  215.6400   1.8000
   6   1   3  6724.530  45.0800
   7   1   3  827.1000   5.9400
   8   1   3 0.5000000   0.5500
   9   1   3  201.1600   1.6100
  10   1   3  52.86000   0.8700
  11   1   3  1090.870   7.3000
  12   1   3  56.91000   0.8400
  13   1   3  102.5500   1.0900
  14   1   3  28.50000   0.8200
  15   1   3  602.0400   5.2500
  16   1   3  3137.290  27.9400
  17   1   3  154.7300   2.2600
  18   1   3  1536.300  18.1900
  19   1   3   7.76000   3.3400
  20   1   3  71.58000   4.1600
  21   1   3  284.2400   8.1400
  22   1   3  101.2000  17.4300
   0   2   3  6225.980  51.4700
   1   2   3  508.9600   3.0900
   2   2   3  16029.14 127.3700
   3   2   3  2816.860  18.5800
   4   2   3  2827.400  18.6300
   5   2   3  5745.840  38.8900
   6   2   3  4780.170  30.7600
   7   2   3  5651.440  38.1600
   8   2   3  6361.270  45.8100
   9   2   3  604.2400   4.0800
  10   2   3  431.7700   3.0800
  11   2   3  547.0900   4.2100
  12   2   3  65.28000   0.8400
  13   2   3  25.94000   0.7100
  14   2   3  1254.960   8.9700
  15   2   3  297.4100   2.8900
  16   2   3   3.13000   1.3400
  17   2   3  878.2000   8.1300
  18   2   3  10.42000   1.8900
  19   2   3  383.5900   8.2400
  20   2   3  387.3000   8.4100
  21   2   3  100.8500   5.8700
  22   2   3  274.7200   9.2200
  23   2   3   6.57000   6.2600
  24   2   3  253.1200  24.7200
   1   3   3  1864.590  11.5400
   2   3   3  797.7200   4.9100
   3   3   3  4357.500  26.0500
   4   3   3  450.5300   2.8400
   5   3   3  704.5600   4.4500
   6   3   3  27.00000   0.5900
   7   3   3  5068.490  35.5200
   8   3   3  1597.180  11.7100
   9   3   3  2590.450  18.2900
  10   3   3  12.43000   0.6100
  11   3   3  678.9600   4.6100
  12   3   3  3024.250  19.8600
  13   3   3  377.4600   2.9600
  14   3   3  79.77000   1.1500
  15   3   3  65.50000   1.4900
  16   3   3  328.2300   3.3600
  17   3   3   9.49000   1.5900
  18   3   3  276.1200   4.2800
  20   3   3  136.3900   7.1400
  21   3   3  191.6900   7.3700
  22   3   3   2.87000   5.1600
   0   4   3  3803.370  30.7700
   1   4   3  4478.650  25.8800
   2   4   3  4985.780  28.6900
   3   4   3  2270.340  13.7300
   4   4   3  369.5900   2.3400
   5   4   3  1585.260  12.0000
   6   4   3  1329.980   8.9900
   7   4   3  62.66000   0.7900
   8   4   3  1577.220   9.8700
   9   4   3  612.5600   4.2300
  10   4   3  488.4500   3.3300
  11   4   3  218.2400   1.8100
  12   4   3  254.1900   2.2800
  13   4   3  1422.920  10.7600
  14   4   3  1356.020  10.7100
  15   4   3  163.7800   2.2700
  16   4   3  37.74000   1.8000
  18   4   3   6.07000   2.1000
  19   4   3  136.7400   3.8800
  20   4   3  128.6100   5.0600
  21   4   3   2.85000   5.3200
  22   4   3  28.96000   4.8800
  25   4   3  26.60000   7.4700
   1   5   3  5901.470  45.1200
   2   5   3  615.8100   5.6700
   3   5   3  2067.140  14.4800
   4   5   3  6582.610  40.8100
   5   5   3  6028.370  37.3100
   6   5   3  4793.950  29.6900
   7   5   3  1000.450   6.6400
   8   5   3  2362.990  15.0200
   9   5   3  371.6800   2.6000
  10   5   3  2034.890  13.6500
  11   5   3  259.9600   2.1000
  12   5   3  2270.430  15.6500
  13   5   3   5.06000   1.1400
  14   5   3   7.47000   1.2700
  15   5   3  1094.630   9.3100
  16   5   3  306.9500   3.6200
  17   5   3  14.70000   1.9800
  18   5   3  2048.030  21.1900
  19   5   3  60.94000   2.4400
  20   5   3  172.5300   4.2600
  21   5   3  267.3000   8.2600
  22   5   3  56.84000   5.4800
  24   5   3  13.07000   7.6400
  25   5   3  231.7800   9.1500
   0   6   3  4598.040  38.1300
   1   6   3  1285.530   7.9100
   2   6   3  1188.640   7.3700
   3   6   3  630.6500   3.9500
   4   6   3  230.4000   1.7300
   5   6   3  1181.410   7.3100
   6   6   3  212.6400   1.6400
   7   6   3  957.2600   5.9500
   8   6   3  4146.440  24.9900
   9   6   3  135.0800   1.4000
  10   6   3  637.3200   4.7400
  11   6   3  257.2900   2.2000
  12   6   3  58.22000   1.2000
  13   6   3  362.2900   3.1000
  14   6   3  272.5600   2.5400
  15   6   3   5.52000   1.4400
  16   6   3   4.29000   1.8900
  17   6   3  66.55000   2.2800
  18   6   3  463.8500   5.4600
  19   6   3  207.0400   3.7900
  20   6   3  34.63000   3.3700
  21   6   3   1.88000   3.3500
  22   6   3  511.2200  16.5900
  23   6   3  20.59000   7.4400
  24   6   3  50.84000   6.5100
   1   7   3  81.02000   1.1600
   2   7   3  87.03000   1.1600
   3   7   3  613.4800   3.8400
   4   7   3  13.75000   0.9800
   5   7   3  26.68000   1.0100
   6   7   3   1.26000   0.9300
   7   7   3  6507.430  47.3900
   8   7   3  11.19000   0.9500
   9   7   3  266.8800   2.0600
  10   7   3  1477.830   9.8500
  11   7   3  29.99000   1.2000
  12   7   3  33.49000   1.3000
  13   7   3  120.9600   1.6600
  14   7   3  22.73000   1.4600
  15   7   3  28.74000   1.7000
  16   7   3  689.5100   6.7900
  17   7   3  43.78000   2.6900
  18   7   3  388.4500   5.2000
  19   7   3   5.01000   2.4200
  20   7   3   9.72000   2.5400
  21   7   3   3.42000   2.9700
  22   7   3  99.88000   5.3800
  23   7   3  501.1200  15.4900
   0   8   3  6090.630  59.0800
   1   8   3  20.45000   1.2900
   2   8   3  2263.150  16.3500
   3   8   3  355.4200   3.4100
   4   8   3  140.0500   1.6400
   5   8   3  4782.910  31.7700
   6   8   3   7.14000   1.0300
   7   8   3  118.6900   1.4400
   8   8   3  750.3800   5.0200
   9   8   3  48.17000   1.1200
  10   8   3  321.0000   2.8100
  11   8   3  984.8900   6.8500
  12   8   3  88.39000   1.5700
  13   8   3  73.24000   1.5800
  14   8   3  803.3800   7.2300
  15   8   3  231.6500   2.9300
  16   8   3  43.18000   1.9500
  17   8   3  266.8600   3.6900
  18   8   3  67.37000   2.7200
  19   8   3   9.52000   2.4900
  20   8   3  449.6900   8.1300
  21   8   3  155.1400   3.9300
  22   8   3  745.3400  20.3600
  23   8   3  29.15000   6.4100
   1   9   3  677.7400   4.5000
   2   9   3  179.3300   1.7700
   3   9   3  294.6300   2.3300
   4   9   3  451.1000   3.1900
   5   9   3  1069.870   6.8400
   6   9   3  1808.020  10.8400
   7   9   3  552.3400   3.7400
   8   9   3  1432.680   9.0500
   9   9   3  1501.060   9.3800
  10   9   3  152.4500   1.7700
  11   9   3  592.1900   4.8000
  12   9   3  67.17000   1.8300
  13   9   3  51.28000   1.6900
  14   9   3  22.43000   1.6600
  15   9   3  334.4700   3.8100
  16   9   3  275.6400   3.1700
  17   9   3  14.55000   2.2000
  18   9   3  512.5900   6.5500
  19   9   3  13.78000   2.6600
  20   9   3  121.7500   4.9000
  21   9   3  16.04000   3.7400
  22   9   3   5.89000   2.9500
   0  10   3  795.0200   7.4300
   1  10   3  729.5100   4.7800
   2  10   3   2.77000   1.2500
   3  10   3  376.3700   2.6800
   4  10   3  1442.330   9.1800
   5  10   3   2.25000   1.2700
   6  10   3  234.9800   2.1100
   7  10   3  339.7800   2.6600
   8  10   3 0.1200000   1.2800
   9  10   3  27.13000   1.5100
  10  10   3  40.57000   1.4500
  11  10   3  150.4900   2.1100
  12  10   3  35.02000   1.6500
  13  10   3  705.5800   6.2400
  14  10   3  29.97000   1.8900
  15  10   3 0.0600000   1.9700
  16  10   3   4.41000   1.9900
  17  10   3  367.5500   4.1700
  18  10   3   2.81000   3.2500
  19  10   3  43.39000   3.2100
  20  10   3   4.09000   2.8500
  21  10   3  48.21000   2.9800
   1  11   3  164.7700   1.8200
   2  11   3  466.2800   3.3300
   3  11   3  103.9200   1.5700
   4  11   3  66.11000   1.6800
   6  11   3  876.2000   6.3800
   7  11   3  245.9200   2.3800
   8  11   3  84.00000   1.6500
   9  11   3  106.1500   1.6900
  10  11   3  113.1400   1.8900
  11  11   3  142.0700   1.9500
  12  11   3   3.39000   1.6400
  13  11   3  161.6900   2.3600
  14  11   3  431.5700   4.3500
  15  11   3  266.2700   3.3800
  16  11   3  1217.900  11.9200
  17  11   3  25.93000   2.2400
  18  11   3  54.23000   2.8100
  19  11   3  58.31000   3.6500
   0  12   3  93.13000   2.5200
   1  12   3  220.6700   2.3300
   2  12   3  991.8100   6.4800
   3  12   3  138.0400   1.8000
   4  12   3  203.0400   2.1000
   5  12   3  21.65000   1.4700
   6  12   3  476.0600   3.4300
   7  12   3   8.29000   1.4100
   8  12   3  456.4700   3.4800
   9  12   3   3.20000   1.5500
  10  12   3  417.1200   3.5600
  11  12   3   2.16000   1.6000
  12  12   3  373.2500   3.6000
  13  12   3  87.62000   2.3000
  14  12   3  303.7700   3.4600
  15  12   3 0.2400000   2.1100
  16  12   3  56.20000   2.6200
  17  12   3  10.97000   2.8200
  18  12   3  38.22000   2.5600
   1  13   3  36.92000   1.5100
   2  13   3  13.87000   1.5500
   3  13   3  218.2400   2.2700
   4  13   3  487.7300   3.7400
   5  13   3  96.94000   1.7400
   6  13   3  172.6800   1.9900
   7  13   3  187.4300   2.1400
   8  13   3  55.11000   1.6700
   9  13   3  84.30000   1.8300
  10  13   3  269.9600   3.1100
  11  13   3  35.46000   1.7700
  12  13   3  391.7000   3.7700
  13  13   3  50.82000   2.1200
  14  13   3   8.13000   2.1400
  15  13   3  204.9800   3.0600
  16  13   3  179.4500   3.0800
   0  14   3  241.0700   3.5200
   1  14   3  707.1000   4.6700
   2  14   3  560.4400   4.1500
   3  14   3  35.89000   1.6200
   4  14   3  29.52000   1.5300
   5  14   3  32.50000   1.7800
   6  14   3  152.9900   2.5100
   7  14   3  221.3000   2.7800
   8  14   3  136.9700   2.6100
   9  14   3  51.75000   1.8900
  10  14   3   7.77000   1.7300
  12  14   3  86.56000   2.2400
  13  14   3  17.32000   2.0500
  14  14   3  251.7900   3.4100
   1  15   3  326.5600   3.0500
   2  15   3  63.56000   1.8200
   3  15   3  66.30000   1.7000
   4  15   3  288.9600   2.7000
   5  15   3  58.79000   1.7500
   6  15   3  373.6900   3.6100
   7  15   3  59.72000   1.9100
   8  15   3  104.8700   2.4400
   9  15   3  87.53000   2.1100
  10  15   3  92.31000   1.9300
  11  15   3  121.3000   2.1300
   0  16   3  10.89000   2.3100
   1  16   3  38.61000   1.9200
   2  16   3  17.07000   1.6100
   3  16   3  317.1100   2.7500
   4  16   3  294.3400   3.5200
   5  16   3  238.5500   2.4600
   6  16   3  475.5900   4.0900
   7  16   3   1.71000   1.6400
   0   0   4  6246.570  72.0700
   1   0   4  1736.330  14.0300
   2   0   4  318.7300   2.7000
   3   0   4  34.51000   0.7900
   4   0   4  9616.770  90.2900
   5   0   4  2341.970  25.4200
   6   0   4  5892.020  63.2200
   7   0   4   2.98000   0.8100
   8   0   4  11940.42 117.3900
   9   0   4  6306.640  55.6600
  10   0   4  159.4100   1.8000
  12   0   4   7.07000   0.9500
  13   0   4  5369.340  48.7400
  14   0   4  45.04000   1.1500
  15   0   4  1729.760  18.2200
  16   0   4  326.3800   4.9600
  17   0   4  638.9700  12.3100
  18   0   4   3.86000   3.8100
  19   0   4  1230.650  21.7500
  20   0   4  657.6100  12.9300
  21   0   4  456.5000  24.2900
   1   1   4 0.2000000   0.5100
   2   1   4  357.5700   2.2300
   3   1   4  8519.720  60.0500
   4   1   4  3807.870  26.8000
   5   1   4  861.5900   6.3500
   6   1   4  970.9100   6.9500
   7   1   4  1327.500   9.7700
   8   1   4  113.0300   1.0300
   9   1   4  2509.350  16.3300
  10   1   4  482.4800   3.3600
  11   1   4  1621.020  11.3500
  12   1   4  314.6200   2.2600
  13   1   4  930.8000   6.1000
  14   1   4  61.08000   1.0200
  15   1   4  72.22000   1.2000
  16   1   4  75.35000   1.8600
  17   1   4  16.10000   1.5800
  18   1   4  184.0500   3.6300
  19   1   4  155.9700   4.8300
  20   1   4  182.6900   5.8100
  21   1   4  116.5700   5.4300
  22   1   4  10.24000   6.2900
   0   2   4  718.6300   9.1200
   1   2   4  963.9700   9.2300
   2   2   4  2679.620  17.5100
   3   2   4  26.80000   0.6400
   4   2   4 0.9800000   0.5800
   5   2   4  2451.510  15.8600
   6   2   4  3253.890  21.9300
   7   2   4  2855.740  19.8500
   8   2   4  1353.660   9.5700
   9   2   4  2600.710  16.7100
  10   2   4  366.4800   2.6600
  11   2   4  346.6300   2.7300
  12   2   4  525.5400   3.6900
  13   2   4  663.6600   4.5600
  14   2   4  379.3800   2.8500
  15   2   4  94.15000   1.5700
  16   2   4  367.6000   3.9300
  17   2   4  107.6900   1.9700
  18   2   4   1.10000   1.7600
  19   2   4  143.4100   4.6700
  21   2   4  12.63000   5.8200
  22   2   4  537.2200  12.0100
  24   2   4  53.61000  20.9700
   1   3   4  20471.48 118.1700
   2   3   4  4096.830  25.3200
   3   3   4  8961.720  52.5000
   4   3   4  61.72000   0.7500
   5   3   4  1070.500   6.6300
   6   3   4  3553.380  22.0100
   7   3   4  361.6700   2.5600
   8   3   4  2048.370  14.8700
   9   3   4  2589.020  18.5700
  10   3   4  82.99000   0.9500
  11   3   4  6428.210  41.6300
  12   3   4  837.5700   5.4900
  13   3   4  204.2500   1.7200
  15   3   4   1.79000   1.1500
  16   3   4  103.2500   1.8900
  17   3   4  274.6300   3.3300
  18   3   4  1089.840  14.6200
  19   3   4  26.31000   2.5900
  20   3   4  97.31000   6.9900
  21   3   4  109.5000   5.9400
  22   3   4  61.32000   5.7300
  23   3   4  1145.210  23.1300
  24   3   4  20.88000   6.9400
  25   3   4  463.3600  25.5800
   0   4   4   2.54000   0.9900
   1   4   4  1053.100   6.0900
   2   4   4  10.31000   0.6900
   3   4   4  332.5400   2.1000
   4   4   4  1490.040   8.7100
   5   4   4  2901.790  22.8300
   6   4   4  752.4700   5.0600
   7   4   4  4030.350  24.5000
   8   4   4  16.52000   0.6000
   9   4   4  1666.580  11.3600
  10   4   4  7261.600  51.5300
  11   4   4  413.2700   3.1200
  12   4   4  42.30000   0.9500
  13   4   4  182.3200   1.8300
  14   4   4  1014.330   8.0000
  15   4   4  2953.820  29.2900
  16   4   4   2.94000   1.7300
  17   4   4  733.2400   7.7000
  18   4   4  363.7100   4.3800
  19   4   4  109.7800   3.2200
  20   4   4   8.59000   3.8700
  21   4   4  56.07000   5.1800
  22   4   4  12.77000   4.8600
  23   4   4  23.70000   6.4400
  24   4   4   3.59000   7.2200
  25   4   4  210.7900  15.9100
   1   5   4  20.18000   1.1100
   2   5   4  30.31000   1.0600
   3   5   4  284.8400   2.1600
   4   5   4  180.7900   1.4600
   5   5   4  74.65000   0.9100
   6   5   4  384.8000   2.7100
   7   5   4  121.6900   1.2500
   8   5   4  268.1100   1.9700
   9   5   4  451.5200   3.0800
  10   5   4  724.8700   4.9400
  11   5   4  451.6500   3.2200
  12   5   4  50.65000   1.0400
  13   5   4  539.4500   4.4500
  14   5   4  567.9800   4.7600
  15   5   4  105.5000   1.7800
  16   5   4  92.73000   2.0600
  18   5   4  102.2100   2.4500
  19   5   4  754.8700   8.7100
  20   5   4  33.15000   2.6100
  21   5   4  308.4100  12.2700
  23   5   4  80.89000   9.0800
  24   5   4  17.20000   7.6500
  25   5   4  10.29000   6.1600
   0   6   4  1162.420   9.4900
   1   6   4  2578.270  15.3500
   2   6   4  547.3000   3.5600
   3   6   4  153.3400   1.3600
   4   6   4  347.9700   2.3200
   5   6   4  2003.740  11.9900
   6   6   4  1594.320   9.3700
   7   6   4  6986.120  42.0900
   8   6   4  3817.610  22.9500
   9   6   4  712.0700   5.0300
  10   6   4  1564.580  10.1300
  11   6   4  82.10000   1.2800
  12   6   4   5.77000   1.0700
  13   6   4  165.8000   1.8700
  14   6   4   1.40000   1.2800
  15   6   4  1409.020  11.2200
  16   6   4  64.71000   2.4300
  17   6   4   4.01000   2.0800
  18   6   4  149.1700   3.1100
  19   6   4  316.9500   4.7900
  20   6   4  29.59000   3.0100
  21   6   4  388.8200   6.1100
  22   6   4  306.6700  12.9100
  23   6   4   9.13000   5.5100
  24   6   4  118.0200   7.1000
   1   7   4  6130.550  36.1100
   2   7   4  696.2100   4.2600
   3   7   4  3575.540  20.2600
   4   7   4  3683.440  21.3500
   5   7   4   2.83000   0.9700
   6   7   4  181.1500   1.7100
   7   7   4  390.3000   3.0700
   8   7   4  317.8300   2.3600
   9   7   4  802.2200   5.2700
  10   7   4  795.5400   5.3600
  11   7   4  2784.190  19.0700
  12   7   4  27.87000   1.2900
  13   7   4  343.8200   2.9800
  14   7   4  182.5800   2.1900
  15   7   4  506.2800   4.7000
  16   7   4 0.4000000   1.7100
  17   7   4  278.5200   4.5000
  18   7   4  128.1100   3.1700
  19   7   4  27.30000   2.5400
  20   7   4  236.9600   3.9100
  21   7   4  23.86000   3.0900
  22   7   4  14.77000   4.1800
  23   7   4  147.2700   6.9600
   0   8   4  37.55000   2.0500
   1   8   4   1.62000   1.3400
   2   8   4  36.03000   1.4600
   3   8   4  1467.460  12.6900
   4   8   4   3.23000   1.1800
   5   8   4  1097.570   7.1500
   6   8   4 0.5400000   1.0400
   7   8   4  66.94000   1.2800
   8   8   4   2.16000   1.1000
   9   8   4  245.4600   2.0700
  10   8   4  359.0100   2.8600
  11   8   4  325.3700   2.6500
  12   8   4  28.49000   1.3600
  13   8   4  71.18000   1.5600
  14   8   4 0.9600000   1.6300
  15   8   4  53.45000   1.7600
  16   8   4  248.7400   3.0600
  17   8   4  93.86000   2.9400
  18   8   4  14.13000   2.4900
  19   8   4 0.8600000   2.4500
  20   8   4  391.4300   6.3100
  21   8   4  13.51000   2.8400
  22   8   4  73.31000   4.3400
  23   8   4  26.99000   5.3800
   1   9   4  135.9100   1.5800
   2   9   4  161.8200   1.6600
   3   9   4  389.0500   2.7500
   4   9   4  822.7700   5.3100
   5   9   4   3.58000   1.1500
   6   9   4  166.8400   1.6600
   7   9   4  1127.090   7.1100
   8   9   4  81.01000   1.3100
   9   9   4  1278.350   7.8500
  10   9   4  664.0000   4.6000
  11   9   4  533.7700   4.5700
  12   9   4  1227.650   9.4100
  13   9   4  56.74000   1.7100
  14   9   4  78.79000   1.8200
  15   9   4  49.58000   1.8800
  16   9   4  280.4300   3.5300
  17   9   4   4.00000   2.1400
  18   9   4  121.3500   3.0900
  19   9   4  43.64000   2.7200
  20   9   4  221.8200   5.2400
  21   9   4  124.6100   4.7800
   0  10   4  85.91000   2.0400
   1  10   4  177.6400   1.7900
   2  10   4 0.1100000   1.2600
   3  10   4  617.7800   3.8600
   4  10   4  18.37000   1.3100
   5  10   4  2210.230  13.3300
   6  10   4   1.47000   1.2200
   7  10   4  685.4800   4.5600
   8  10   4  104.9200   1.6300
   9  10   4  1254.140   9.0200
  10  10   4   2.53000   1.4200
  11  10   4  186.1700   2.4500
  12  10   4   1.35000   1.5900
  13  10   4  798.7700   6.5600
  14  10   4   4.39000   1.8200
  15  10   4  339.9200   3.7300
  16  10   4  22.06000   1.9500
  17  10   4  476.5400   5.3600
  18  10   4  49.50000   3.5000
  19  10   4  163.5100   3.7200
  20  10   4  138.1200   3.6800
  21  10   4  37.21000   2.9200
   1  11   4  940.5000   5.8700
   2  11   4  186.4700   1.8500
   3  11   4  184.2600   2.0500
   4  11   4  101.6100   1.9500
   5  11   4  31.15000   1.6900
   6  11   4   5.48000   1.4000
   7  11   4  36.55000   1.4500
   8  11   4  23.09000   1.4700
   9  11   4  199.5100   2.1200
  10  11   4  176.3200   2.1100
  11  11   4  172.2300   2.1500
  12  11   4  542.8600   4.5200
  13  11   4  1285.770   9.9500
  14  11   4  24.82000   1.9600
  15  11   4  162.5900   2.7000
  16  11   4  420.9300   6.9200
  17  11   4  14.11000   2.1800
  18  11   4 0.9500000   2.6600
  19  11   4  44.13000   2.8600
   0  12   4  37.99000   2.4000
   1  12   4  293.8400   2.6800
   2  12   4  124.8500   1.7600
   3  12   4  245.5700   2.3000
   4  12   4  57.99000   1.5200
   5  12   4  226.4300   2.2000
   6  12   4  12.72000   1.4000
   7  12   4  602.4900   4.0700
   9  12   4  271.6200   2.5700
  10  12   4 0.1500000   1.5400
  11  12   4  476.7900   3.8300
  12  12   4  18.52000   1.7300
  13  12   4  260.3100   3.4900
  14  12   4  217.8200   2.9000
  15  12   4  27.44000   2.1100
  16  12   4  94.26000   2.9900
  17  12   4  11.13000   2.6100
  18  12   4  130.5400   3.7000
   1  13   4  1310.790   8.0800
   2  13   4  141.6200   1.8700
   3  13   4  118.0400   1.8200
   4  13   4   4.95000   1.5700
   5  13   4  493.5500   4.1600
   6  13   4  20.64000   1.5200
   7  13   4  492.4100   3.7100
   8  13   4   3.28000   1.5900
   9  13   4  947.7800   6.7300
  10  13   4  213.4400   2.7500
  11  13   4  105.7100   2.3700
  12  13   4   2.50000   2.0700
  13  13   4  72.01000   2.4500
  14  13   4  25.01000   2.1000
  15  13   4  59.62000   2.3200
  16  13   4  274.4800   3.4400
   0  14   4  585.0000   5.7400
   1  14   4  181.2300   2.0100
   2  14   4  68.75000   1.6800
   3  14   4  1657.550  10.5600
   4  14   4  13.73000   1.6200
   5  14   4  610.7800   5.4800
   6  14   4  49.87000   2.0600
   8  14   4   8.24000   1.8300
   9  14   4   6.73000   1.8400
  10  14   4  57.05000   1.8700
  11  14   4  19.17000   1.9200
  12  14   4  109.4000   2.3000
  13  14   4  69.67000   2.4300
  14  14   4  82.94000   2.3700
   1  15   4  252.2500   2.9100
   2  15   4   3.88000   1.6500
   3  15   4  13.96000   1.6000
   4  15   4  119.9500   2.0400
   5  15   4  297.3400   2.7900
   6  15   4  27.55000   1.6600
   7  15   4   2.12000   1.7600
   8  15   4  40.32000   2.0900
   9  15   4  114.1400   2.7000
  10  15   4  48.41000   1.9600
  11  15   4  12.66000   1.7300
   0  16   4   8.20000   2.2700
   1  16   4   9.04000   1.6300
   2  16   4   2.13000   1.5800
   3  16   4   8.05000   1.5800
   4  16   4  22.19000   1.6800
   5  16   4  98.99000   2.0000
   6  16   4  29.55000   1.6400
   7  16   4  492.0900   4.6700
   1   1   5  15639.07  92.5300
   2   1   5  201.5900   1.7800
   3   1   5  602.0700   4.1800
   4   1   5  14.13000   0.6500
   5   1   5  4701.730  32.1100
   6   1   5  8652.140  61.1500
   7   1   5  680.2300   4.7400
   8   1   5  5208.330  35.3500
   9   1   5  147.1700   1.2300
  10   1   5  85.28000   0.9000
  11   1   5  344.0600   2.4900
  12   1   5  12.60000   0.6400
  13   1   5  1019.990   7.1200
  14   1   5  616.4400   4.6300
  15   1   5  1122.430   8.7600
  16   1   5  2331.260  22.1500
  17   1   5  427.2600   4.5100
  18   1   5  316.6500   5.3200
  19   1   5  90.75000   3.1700
  20   1   5  501.5900   8.7000
  21   1   5  71.23000   6.9800
  22   1   5  139.3800  12.4600
   0   2   5  23300.26 246.4300
   1   2   5  2471.380  16.5100
   2   2   5  5121.360  31.7400
   3   2   5   2.16000   0.6500
   4   2   5  3777.140  23.7500
   5   2   5  362.4200   2.4200
   6   2   5  1992.930  13.2300
   7   2   5  705.4700   4.7300
   8   2   5  637.7700   4.4600
   9   2   5  72.05000   0.8800
  10   2   5  4146.920  31.2500
  11   2   5  18.98000   0.7000
  12   2   5  762.8400   5.2300
  13   2   5  1579.120  10.8300
  14   2   5   3.39000   0.9000
  15   2   5  353.9900   3.2500
  16   2   5  783.1500   7.4100
  17   2   5  560.0100   6.8900
  18   2   5  157.6300   3.4900
  19   2   5  142.5200   3.9200
  20   2   5  1530.580  26.8400
  21   2   5  318.6200  13.9000
  22   2   5  112.0700   7.6000
  23   2   5  83.87000   7.0200
  24   2   5  40.53000  16.1500
   1   3   5  1788.060  10.5900
   2   3   5  337.5600   2.2000
   3   3   5  21.72000   0.7100
   4   3   5  3531.320  21.9600
   5   3   5  506.4900   3.2300
   6   3   5  1812.090  11.4200
   7   3   5  218.4400   1.7000
   8   3   5  331.3600   2.4000
   9   3   5  1713.290  12.7700
  10   3   5  121.6400   1.2400
  11   3   5  65.16000   0.9300
  12   3   5  54.27000   0.8800
  13   3   5  869.1700   6.3200
  14   3   5  394.6000   3.3000
  15   3   5  91.31000   1.6100
  16   3   5  316.8400   3.4800
  17   3   5  139.2000   2.7400
  18   3   5   5.09000   2.3300
  19   3   5  21.23000   2.3200
  20   3   5   7.03000   5.4700
  21   3   5  174.1600   7.8900
  22   3   5   8.15000   4.7700
  23   3   5  109.0600   5.9800
  24   3   5   4.06000   8.0900
  25   3   5  62.61000  12.5600
   0   4   5  3972.070  32.1100
   1   4   5  173.1700   1.2700
   2   4   5  144.7500   1.1700
   3   4   5  859.8500   5.0600
   4   4   5  829.9800   5.4800
   5   4   5  339.9200   2.5300
   6   4   5  394.9900   2.7400
   7   4   5  2814.970  16.8200
   8   4   5  710.3400   4.6800
   9   4   5  1832.410  12.1100
  10   4   5  397.2500   2.9000
  11   4   5  1683.720  11.3800
  12   4   5  760.8600   5.4700
  13   4   5  52.53000   1.1100
  14   4   5  760.5600   6.1700
  15   4   5  367.2900   3.8900
  16   4   5  643.6300   6.4700
  17   4   5  105.5500   2.3600
  18   4   5  60.71000   2.9700
  19   4   5  221.4300   3.7400
  20   4   5  389.4500   8.4700
  21   4   5  293.4900   7.5100
  22   4   5  94.82000   5.3400
  23   4   5  16.97000   5.2300
  24   4   5  11.32000  16.0200
  25   4   5  22.84000   7.6300
   1   5   5  882.3600   6.6000
   2   5   5  107.0200   1.1800
   3   5   5  2322.390  14.9300
   4   5   5  5252.950  31.5100
   5   5   5  559.4900   3.4000
   6   5   5  1986.330  11.9900
   7   5   5  530.3300   3.4500
   8   5   5  869.0700   5.5700
   9   5   5  3288.550  20.1000
  10   5   5  1152.310   7.5200
  11   5   5  1557.670  10.6800
  12   5   5  538.3700   4.2000
  13   5   5  31.28000   1.1400
  14   5   5  228.2200   2.3600
  15   5   5   2.45000   1.3300
  16   5   5  3570.350  32.7400
  17   5   5  899.8100   9.3700
  18   5   5  1395.490  13.9200
  19   5   5  28.41000   2.6000
  20   5   5  68.76000   2.8100
  21   5   5  64.33000   6.2400
  22   5   5  20.90000   5.3200
  23   5   5  172.3000   8.5000
  24   5   5  14.09000   6.8300
  25   5   5  22.79000  10.4600
   0   6   5  35.77000   1.2700
   1   6   5  617.8700   3.8300
   2   6   5  78.40000   1.0900
   3   6   5  50.61000   0.9300
   4   6   5  19.44000   0.8500
   5   6   5  1437.110   8.3300
   6   6   5   2.92000   0.7600
   7   6   5  2495.860  14.8400
   8   6   5  203.4600   1.6400
   9   6   5  631.8200   4.3600
  10   6   5  1544.480  10.2000
  11   6   5   2.06000   1.0700
  12   6   5  793.7300   5.5700
  13   6   5  34.08000   1.2800
  14   6   5  765.9100   6.0300
  15   6   5  79.09000   1.7700
  16   6   5  460.0300   4.6600
  17   6   5  95.82000   2.4200
  19   6   5  352.4000   5.3800
  20   6   5  56.76000   3.0200
  21   6   5  91.71000   3.2400
  22   6   5  26.15000   7.7800
  23   6   5  87.08000   7.6800
  24   6   5  26.02000   7.8200
   1   7   5  459.5100   2.9700
   2   7   5 0.9000000   0.9600
   4   7   5  1628.560   9.3500
   5   7   5   4.48000   0.9700
   6   7   5  97.38000   1.3100
   7   7   5  1051.840   5.4500
   8   7   5  43.37000   0.9700
   9   7   5  62.89000   1.0900
  10   7   5  469.7300   3.4100
  11   7   5  183.2200   2.1000
  12   7   5  12.01000   1.1800
  13   7   5  163.5100   1.8700
  14   7   5   4.04000   1.4200
  15   7   5  301.3700   3.0600
  16   7   5  1097.970  10.4600
  17   7   5  42.57000   2.4800
  18   7   5  372.7800   4.9300
  20   7   5  169.9400   4.0000
  21   7   5  40.76000   3.0500
  22   7   5  283.4000   6.7100
  23   7   5  489.1500  11.5100
   0   8   5  6880.980  74.2900
   1   8   5  40.43000   1.5100
   2   8   5  1890.770  16.9100
   3   8   5   6.44000   1.2300
   4   8   5  1650.730  10.2100
   6   8   5  42.50000   1.0800
   7   8   5  1216.260   7.8000
   8   8   5  230.5600   2.0100
   9   8   5  59.46000   1.2300
  10   8   5  321.3800   2.5700
  11   8   5  421.6600   3.1600
  12   8   5  670.7500   4.9100
  13   8   5  352.7900   3.1400
  14   8   5  1092.360   9.1500
  15   8   5   1.15000   1.6000
  16   8   5  11.76000   1.8400
  17   8   5  188.1500   3.3100
  18   8   5  844.3700   8.9500
  19   8   5  405.0400   5.3100
  20   8   5  655.2300   9.9900
  21   8   5  80.67000   3.1700
  22   8   5  130.6500   7.0300
   1   9   5  21.78000   1.2900
   2   9   5  488.0900   3.3200
   3   9   5  1941.330  11.7600
   4   9   5  361.3900   2.6200
   5   9   5  482.9500   3.1500
   6   9   5  3676.190  21.8700
   7   9   5  268.0400   2.2100
   8   9   5  1283.810   7.9200
   9   9   5   7.00000   1.1700
  10   9   5 0.9100000   1.3000
  11   9   5  380.1400   3.5100
  12   9   5   7.63000   1.5100
  13   9   5   8.49000   1.6000
  14   9   5  729.1400   6.0700
  15   9   5  48.14000   1.7900
  16   9   5  364.3000   3.8300
  17   9   5  56.84000   2.5000
  18   9   5  72.73000   2.8200
  19   9   5  440.6500   6.5000
  20   9   5  204.2200   4.8600
  21   9   5  111.7900   3.7700
  22   9   5   9.02000   3.0100
   0  10   5  133.3100   2.2500
   1  10   5 0.1500000   1.2900
   2  10   5  594.6200   3.8800
   3  10   5  71.89000   1.3400
   4  10   5  193.6000   1.8200
   5  10   5  320.3400   2.4700
   6  10   5  469.8100   3.2900
   7  10   5  338.5700   2.6200
   8  10   5  28.61000   1.4000
   9  10   5  33.70000   1.4300
  10  10   5  933.5400   6.4200
  12  10   5   1.13000   1.5900
  13  10   5  647.9300   5.3500
  14  10   5  946.8700   7.8300
  15  10   5  186.5400   2.7500
  16  10   5   1.94000   1.9800
  17  10   5   1.64000   2.3700
  18  10   5  61.98000   3.2800
  19  10   5  34.62000   3.0200
  20  10   5  63.37000   3.0400
   1  11   5  54.62000   1.4200
   2  11   5  250.9800   2.3600
   3  11   5  52.88000   1.5800
   5  11   5  44.88000   1.7000
   6  11   5  154.8000   1.8200
   7  11   5  20.35000   1.4200
   8  11   5  307.6500   2.7800
   9  11   5  473.8900   3.7200
  10  11   5  176.6200   2.1600
  11  11   5  15.16000   1.6200
  12  11   5  281.4500   2.8300
  13  11   5  546.6500   4.7900
  14  11   5  194.9400   2.8700
  15  11   5  82.78000   2.2600
  16  11   5  703.1000   7.8000
  17  11   5 0.4500000   2.2200
  18  11   5  464.3000   5.9000
  19  11   5   3.54000   2.7000
   0  12   5  150.7500   2.8900
   1  12   5  31.28000   1.6300
   2  12   5  272.9000   2.6900
   3  12   5  17.43000   1.5400
   4  12   5  177.0100   1.9400
   5  12   5  102.2800   1.6800
   6  12   5   9.91000   1.4500
   7  12   5 0.9000000   1.4200
   8  12   5  75.31000   1.6600
   9  12   5   5.00000   1.5500
  10  12   5  1741.610  11.7800
  11  12   5  20.13000   1.7000
  12  12   5  769.9600   6.2100
  13  12   5   7.96000   2.0700
  14  12   5  114.0200   2.2300
  15  12   5  102.1300   2.4200
  16  12   5  592.3700   6.2400
  17  12   5  365.9900   4.6600
  18  12   5   7.91000   2.6600
   1  13   5  27.92000   1.5100
   2  13   5  188.1100   2.3100
   3  13   5  67.12000   1.6700
   4  13   5  153.2800   1.9100
   5  13   5 0.0700000   1.5100
   6  13   5  311.4300   2.6600
   7  13   5  161.4000   2.0200
   8  13   5  173.6700   2.1800
   9  13   5  24.07000   1.7800
  10  13   5   1.71000   2.0800
  11  13   5  10.66000   1.8300
  12  13   5   8.91000   2.0600
  13  13   5  33.02000   1.9800
  14  13   5  40.16000   2.1000
  15  13   5  132.0500   2.7200
  16  13   5   3.50000   2.2400
   0  14   5  822.3800   7.7900
   1  14   5  28.93000   1.5900
   2  14   5  312.1700   2.8100
   3  14   5  120.3600   1.8700
   4  14   5  24.13000   1.8300
   5  14   5 0.7200000   1.8800
   6  14   5  145.9700   3.0500
   7  14   5   7.46000   1.6800
   8  14   5  13.90000   1.8000
   9  14   5  78.10000   1.9900
  10  14   5  98.58000   2.2400
  11  14   5  201.4100   2.7300
  12  14   5  31.21000   1.9700
  13  14   5   1.84000   1.9000
  14  14   5   9.27000   2.0000
   1  15   5  76.00000   2.2400
   2  15   5  79.03000   1.9900
   3  15   5  54.74000   1.6700
   4  15   5  266.1400   2.7100
   5  15   5   1.79000   1.6400
   6  15   5  454.9200   4.4800
   7  15   5  32.38000   1.6700
   8  15   5  335.7500   3.4000
  10  15   5  67.42000   1.9300
  11  15   5   2.94000   1.7300
   0  16   5   2.84000   2.2900
   1  16   5   8.18000   1.6000
   2  16   5  56.44000   1.6800
   3  16   5  132.4500   2.2500
   4  16   5  106.6700   2.1100
   5  16   5   3.92000   1.6200
   6  16   5  88.20000   1.7800
   0   0   6  580.2000   6.8900
   1   0   6  377.6700   3.9700
   2   0   6  9977.380 117.7100
   3   0   6  228.0700   2.2200
   4   0   6  16311.89 155.8600
   5   0   6  12203.65 110.3400
   6   0   6  3474.180  33.3100
   7   0   6  101.1000   1.3200
   8   0   6  1290.560  12.7700
   9   0   6  8507.920  91.8000
  10   0   6  1963.900  21.3000
  11   0   6  1981.860  20.0000
  12   0   6  183.6000   2.2300
  13   0   6   1.67000   0.9600
  14   0   6  1100.680  13.1000
  15   0   6  569.8100   7.7300
  16   0   6  3143.310  48.2000
  17   0   6  3166.350  56.8100
  18   0   6  1088.640  18.4100
  19   0   6  207.6700   7.8000
  20   0   6   4.22000   3.6100
  21   0   6   3.44000   4.0700
  22   0   6  115.8500  14.0900
   1   1   6  1391.530  12.8600
   2   1   6  404.6100   2.7200
   3   1   6  145.1600   1.1300
   4   1   6  1143.330   7.5000
   5   1   6  101.2200   0.9000
   6   1   6  437.6900   2.9400
   7   1   6  86.86000   0.8400
   8   1   6   1.19000   0.4900
   9   1   6  398.1500   2.8500
  10   1   6   6.60000   0.5400
  11   1   6  745.2800   5.1600
  12   1   6  952.3300   6.4200
  13   1   6  2950.920  20.6700
  14   1   6  1390.650   9.9200
  15   1   6  1621.420  12.7200
  16   1   6  654.4500   6.3000
  17   1   6  152.1100   2.5500
  18   1   6  338.0500   5.3500
  19   1   6  77.52000   2.7600
  20   1   6  54.44000   3.6200
  21   1   6  24.45000   6.7300
  22   1   6  14.86000   8.0800
  23   1   6  43.10000  12.6100
   0   2   6  6836.150  59.5000
   1   2   6  1210.440   7.5300
   2   2   6  13670.18  83.5400
   3   2   6  51.83000   0.7600
   4   2   6  186.2500   1.3700
   5   2   6  4072.950  25.8100
   6   2   6  334.9600   2.2700
   7   2   6  1273.350   8.4300
   8   2   6  253.5100   1.9200
   9   2   6 0.7900000   0.6600
  10   2   6  14.10000   0.7200
  11   2   6  211.2800   1.8400
  12   2   6  507.1500   3.6200
  13   2   6  143.6200   1.5100
  14   2   6  298.1300   2.6100
  15   2   6  136.0200   1.6700
  16   2   6  64.39000   1.7900
  17   2   6  525.1900   5.7800
  18   2   6  810.5700  10.2500
  19   2   6  272.9600   5.3100
  21   2   6  113.0200   6.7400
  22   2   6  203.8700   7.9200
  23   2   6  37.63000   8.5800
  24   2   6   4.59000   6.7600
   1   3   6  19215.91 113.0500
   2   3   6  1123.610   6.7100
   3   3   6  1242.360   7.3000
   4   3   6  788.6900   4.8800
   5   3   6   6.47000   0.6300
   6   3   6  4655.590  30.3800
   7   3   6  1473.800   9.8900
   8   3   6  3164.060  19.9300
   9   3   6  685.8700   4.7500
  10   3   6  790.4700   5.3200
  11   3   6  290.9800   2.2200
  12   3   6  1369.260   9.5200
  13   3   6  812.2900   6.3700
  14   3   6  3084.130  25.1800
  15   3   6   4.72000   1.3100
  16   3   6  1525.240  14.6000
  17   3   6  409.5800   5.2300
  18   3   6  1594.030  17.0600
  19   3   6 0.5600000   2.0700
  20   3   6  134.0300   4.3300
  21   3   6  465.0800  12.0300
  22   3   6  199.6100   6.8600
  23   3   6  260.3200   7.8500
  24   3   6  31.19000   7.5900
   0   4   6  3454.710  28.0100
   1   4   6  6480.950  37.5000
   2   4   6  2538.010  14.7500
   3   4   6  3721.470  22.2300
   4   4   6  519.7900   3.9100
   5   4   6  1107.020   7.4500
   6   4   6  1439.170   9.3100
   7   4   6  269.5000   1.9300
   8   4   6  18.96000   0.6800
   9   4   6  2008.630  12.9500
  10   4   6  495.4200   3.4600
  11   4   6  39.79000   0.8300
  12   4   6  3136.970  20.9600
  13   4   6  834.7400   6.0100
  14   4   6   2.85000   1.1500
  15   4   6   1.61000   1.3100
  16   4   6  12.43000   1.7900
  17   4   6  78.47000   2.1700
  18   4   6  221.6000   4.0100
  19   4   6  493.2700   6.4000
  20   4   6  805.2600  10.9400
  21   4   6  106.1400   5.3900
  22   4   6  45.36000   5.0400
  23   4   6   8.00000   5.0600
  24   4   6  57.86000  12.1200
  25   4   6  58.47000  11.6400
   1   5   6  315.2500   2.3800
   2   5   6  104.3900   1.1800
   3   5   6  499.7000   3.3500
   4   5   6  18.80000   0.8300
   5   5   6  726.2100   4.4600
   6   5   6  625.6300   3.9700
   7   5   6  707.5700   4.5300
   8   5   6 0.0700000   0.7700
   9   5   6  89.04000   1.0100
  10   5   6  230.1500   1.7700
  11   5   6  294.5900   2.3900
  12   5   6  14.02000   0.9700
  13   5   6   1.83000   1.1000
  14   5   6 0.0300000   1.2000
  15   5   6  64.59000   1.5400
  16   5   6  340.7100   3.5900
  17   5   6  37.40000   2.0400
  18   5   6  253.1700   3.5300
  20   5   6  35.75000   2.6100
  21   5   6   7.27000   5.3800
  22   5   6  51.32000   6.5500
  23   5   6  60.49000   7.2200
  24   5   6  143.5600   7.3000
   0   6   6  745.6200   6.3700
   1   6   6  2742.850  15.9500
   2   6   6  3611.390  21.0700
   3   6   6  156.1900   1.3700
   4   6   6  43.30000   0.9000
   5   6   6  404.1300   2.6200
   6   6   6  13.53000   0.7800
   7   6   6  20.81000   0.8900
   8   6   6  2840.520  18.0800
   9   6   6  851.3100   5.5200
  10   6   6  221.8200   1.9500
  11   6   6  98.77000   1.3800
  12   6   6  559.4200   4.0800
  13   6   6  887.3100   6.6600
  14   6   6   1.20000   1.2800
  15   6   6  116.5400   1.8700
  16   6   6  231.4900   2.9500
  17   6   6  248.9800   3.3500
  18   6   6  49.81000   2.4100
  19   6   6  180.1000   3.5800
  20   6   6   9.07000   2.9300
  21   6   6  192.7400   5.0200
  22   6   6  10.29000   7.3500
  23   6   6  22.26000   7.1600
  24   6   6  13.49000   5.6000
   1   7   6  623.3000   3.9300
   2   7   6  155.0800   1.4100
   3   7   6  95.75000   1.1700
   4   7   6  3345.970  19.0900
   5   7   6  44.75000   0.9900
   6   7   6  224.9100   2.1700
   7   7   6 0.5100000   0.9900
   8   7   6  1331.100   8.2000
   9   7   6  1038.120   6.4700
  10   7   6  528.7400   3.9100
  11   7   6  1023.070   7.1700
  12   7   6  27.68000   1.2300
  13   7   6  1226.010   8.7000
  14   7   6  189.7300   2.2800
  15   7   6  12.66000   1.6000
  16   7   6  799.3800   8.0100
  17   7   6  102.0500   2.6800
  18   7   6  125.7800   3.0600
  19   7   6  47.82000   2.7600
  20   7   6   2.83000   2.6000
  21   7   6  298.4900   5.4000
  22   7   6  332.0000   9.6200
  23   7   6  329.8800   9.0000
   0   8   6  3357.880  46.2000
   1   8   6  524.4900   4.8400
   2   8   6  53.79000   1.4900
   3   8   6  280.6200   2.4500
   4   8   6  43.45000   1.2000
   5   8   6   6.44000   1.0500
   6   8   6  627.2000   4.0200
   7   8   6  548.5300   3.6000
   8   8   6  115.6700   1.4500
   9   8   6  57.09000   1.1600
  10   8   6  31.71000   1.2000
  11   8   6   1.70000   1.1800
  12   8   6  500.8800   3.9400
  13   8   6  49.70000   1.5000
  14   8   6  626.0400   5.5500
  16   8   6  37.32000   2.0000
  17   8   6  593.7700   6.3900
  18   8   6  10.62000   2.4500
  19   8   6  158.0700   3.6500
  20   8   6   1.45000   2.5400
  21   8   6  47.98000   3.3100
  22   8   6   6.43000   5.3500
   1   9   6  1987.810  12.0700
   3   9   6  590.5800   3.8600
   4   9   6   9.53000   1.1900
   5   9   6  457.9100   3.0200
   6   9   6  275.0500   2.1700
   7   9   6  131.1900   1.4900
   8   9   6  861.2200   5.3600
   9   9   6  404.3100   2.8500
  10   9   6  239.7400   2.2200
  11   9   6  1465.300  11.0700
  12   9   6   5.38000   1.5200
  13   9   6  19.04000   1.5300
  14   9   6  165.8400   2.4300
  15   9   6  183.2800   2.3700
  16   9   6  173.4100   2.8900
  17   9   6  64.95000   2.5700
  18   9   6  223.0700   3.7900
  19   9   6  78.04000   2.8800
  20   9   6   6.48000   3.1500
   0  10   6  600.6500   5.5300
   1  10   6  1147.940   6.9600
   2  10   6  411.9700   2.8300
   3  10   6  2587.890  14.9400
   4  10   6   1.78000   1.2600
   5  10   6  2512.610  15.1600
   6  10   6  18.55000   1.2700
   7  10   6  54.00000   1.3400
   8  10   6  265.1200   2.5100
   9  10   6  113.8000   1.7500
  10  10   6  546.4400   4.2100
  11  10   6   2.42000   1.4700
  12  10   6  1035.970   7.8400
  13  10   6  49.38000   1.7700
  14  10   6  285.4300   3.6800
  15  10   6  23.05000   2.0200
  16  10   6  39.10000   2.1100
  17  10   6  66.10000   2.3500
  18  10   6  223.9800   4.5700
  19  10   6   3.06000   2.9300
  20  10   6  16.68000   2.9400
   1  11   6  777.6900   5.7800
   2  11   6  166.5100   2.0800
   3  11   6  124.9800   1.8700
   4  11   6  267.3000   3.6800
   5  11   6   3.76000   1.5100
   6  11   6  63.70000   1.5500
   7  11   6  1155.490   7.7600
   8  11   6   1.73000   1.5300
   9  11   6  284.7300   2.6500
  10  11   6  466.3700   3.7600
  11  11   6  155.0000   2.1200
  12  11   6  47.41000   1.7200
  13  11   6  388.0300   3.6200
  14  11   6  287.2500   3.1700
  15  11   6  178.2900   3.2100
  16  11   6  283.6300   3.9200
  17  11   6  37.30000   2.3600
  18  11   6   7.05000   2.6700
  19  11   6  11.39000   2.7300
   0  12   6   9.45000   2.3100
   1  12   6  453.9600   3.5400
   2  12   6  365.7500   2.8300
   3  12   6   4.92000   1.5000
   4  12   6  115.9200   1.7500
   5  12   6  42.37000   1.5100
   6  12   6   1.95000   1.4400
   7  12   6  18.24000   1.4700
   8  12   6  576.0500   4.2900
   9  12   6 0.1400000   1.5700
  11  12   6  62.95000   1.7800
  12  12   6  65.24000   2.0400
  13  12   6 0.1000000   1.9400
  14  12   6  64.83000   2.0100
  15  12   6  130.6600   2.6500
  16  12   6  14.66000   2.3200
  17  12   6  19.37000   2.6500
   1  13   6  953.4300   5.9600
   2  13   6  193.1100   2.1200
   3  13   6  501.0200   4.1000
   4  13   6  669.0000   4.7500
   6  13   6  425.0900   3.2200
   7  13   6  58.76000   1.6900
   8  13   6  68.18000   1.7200
   9  13   6  90.82000   2.0600
  10  13   6   8.43000   1.7800
  11  13   6  11.74000   1.9500
  12  13   6  16.73000   2.0000
  13  13   6  193.1400   2.7200
  14  13   6  210.2100   3.1700
  15  13   6  36.48000   2.3700
  16  13   6  25.36000   2.2400
   0  14   6  730.1500   7.1900
   1  14   6   3.85000   1.5900
   2  14   6  354.4400   2.8600
   3  14   6  214.8600   2.4900
   4  14   6  17.20000   1.9400
   5  14   6  538.1000   6.0500
   6  14   6  68.24000   1.8800
   7  14   6  423.4500   3.9400
   8  14   6   1.81000   1.8000
   9  14   6  32.10000   1.9800
  10  14   6  114.4900   2.2000
  11  14   6   2.61000   1.8600
  12  14   6  110.6200   2.4000
  13  14   6  16.19000   1.9100
   1  15   6  139.8200   2.1700
   2  15   6  194.2400   2.3100
   3  15   6  89.13000   1.7400
   4  15   6   2.03000   1.6300
   5  15   6  50.89000   1.6900
   6  15   6  11.26000   1.7000
   7  15   6 0.7900000   1.6900
   8  15   6   3.47000   1.7300
  10  15   6  10.88000   1.8000
   1  16   6  10.73000   1.6300
   2  16   6   7.90000   1.5800
   3  16   6   1.89000   1.5800
   4  16   6  98.95000   1.7900
   5  16   6  100.2800   1.8800
   6  16   6   3.53000   1.6300
   1   1   7  12716.48  82.1300
   2   1   7  3611.850  24.0200
   3   1   7  5680.500  37.6000
   4   1   7  630.0900   4.1900
   5   1   7  1897.190  11.7300
   6   1   7  2185.410  13.5000
   7   1   7  3194.800  21.1700
   8   1   7  3626.890  24.8700
   9   1   7  5161.850  35.3400
  10   1   7  111.1900   1.1000
  11   1   7  1280.250   9.2300
  12   1   7  224.4800   1.8300
  13   1   7  100.1000   1.2000
  14   1   7  943.2400   7.1700
  15   1   7  1053.590   8.8800
  16   1   7  120.9300   1.9400
  17   1   7  1175.360  11.8000
  18   1   7  26.65000   2.6200
  19   1   7  147.6500   3.2500
  20   1   7  114.8800   3.5500
  21   1   7  318.2600   9.6700
  22   1   7   8.53000   7.1100
  23   1   7  666.7000  20.4400
   0   2   7  7920.760  68.0500
   1   2   7  1390.800   8.3900
   2   2   7  3194.560  20.1200
   3   2   7  10535.61  66.5400
   4   2   7  11508.99  68.8600
   5   2   7  3738.340  23.4900
   6   2   7  1025.710   6.7200
   7   2   7  13150.56  85.8700
   8   2   7   2.47000   0.5600
   9   2   7  2441.900  16.3100
  10   2   7  829.4900   5.5000
  11   2   7  258.7900   2.0000
  12   2   7   7.62000   0.7200
  13   2   7  1600.870  12.1400
  14   2   7   1.23000   1.0800
  15   2   7   4.63000   1.2900
  16   2   7 0.9700000   1.5000
  17   2   7  452.5700   5.1300
  18   2   7   3.54000   1.9000
  19   2   7  958.1400  12.0600
  20   2   7  144.8600   4.0400
  21   2   7  273.8400  13.4200
  22   2   7  137.6200   6.2700
  23   2   7   5.54000   6.2700
  24   2   7  63.70000   6.7000
   1   3   7  7786.070  45.2800
   2   3   7  89.75000   0.9300
   3   3   7  4274.530  25.6600
   4   3   7  4935.830  30.2800
   5   3   7  98.63000   0.9900
   6   3   7  1310.160   9.1700
   7   3   7  203.5500   1.5300
   8   3   7  312.7400   2.2000
   9   3   7  524.0800   3.6100
  10   3   7  34.11000   0.7700
  11   3   7  106.2600   1.2100
  12   3   7  63.13000   1.0000
  13   3   7  120.0300   1.4500
  14   3   7  1264.360   9.8400
  15   3   7  636.5400   5.5800
  16   3   7   2.06000   1.5500
  17   3   7  385.4200   4.9200
  18   3   7  23.95000   2.0500
  19   3   7   8.94000   2.2300
  20   3   7  37.54000   4.3100
  21   3   7  25.93000   5.5600
  22   3   7  122.9900   5.5000
  23   3   7  244.6900  10.0000
  24   3   7   5.92000   7.1800
   0   4   7  2962.720  24.3100
   1   4   7  2071.680  12.1300
   2   4   7  1268.530   7.3900
   3   4   7  757.6600   6.3000
   4   4   7  36.61000   0.9000
   5   4   7  512.4400   3.6400
   6   4   7  3647.020  22.9500
   7   4   7  1387.490   8.8700
   8   4   7  149.8800   1.2400
   9   4   7  436.3300   2.8800
  10   4   7  3027.920  19.4300
  11   4   7  192.0200   1.6000
  12   4   7  114.5600   1.3300
  13   4   7  806.9600   6.1200
  14   4   7  20.66000   1.1400
  15   4   7  120.1300   1.8300
  16   4   7  381.1100   4.2800
  17   4   7  297.9500   3.8700
  18   4   7  96.08000   2.3600
  19   4   7  266.1600   4.4700
  20   4   7  14.20000   2.6100
  21   4   7  287.2000   7.4200
  22   4   7  189.0700   7.0500
  23   4   7  24.38000   5.0500
  24   4   7  70.56000   8.5800
  25   4   7  297.8500  10.3400
   1   5   7  2266.340  13.5300
   2   5   7  254.2000   1.9100
   3   5   7  261.0200   1.8400
   4   5   7  16.32000   0.8500
   5   5   7  144.4700   1.2900
   6   5   7  2468.930  15.4100
   7   5   7  3257.320  19.8600
   8   5   7  715.4800   4.6100
   9   5   7  4935.850  30.8500
  10   5   7  2469.860  15.8400
  11   5   7  137.0600   1.4600
  12   5   7  193.8300   1.8700
  13   5   7  858.7100   6.5500
  14   5   7  160.8500   1.9000
  15   5   7  275.1000   2.8900
  16   5   7  187.9300   2.5900
  17   5   7  10.52000   1.9300
  18   5   7  31.02000   2.2300
  19   5   7  106.0600   2.9600
  20   5   7  236.2200   4.4700
  21   5   7  28.94000   4.0300
  23   5   7  1657.010  34.5900
  24   5   7   2.83000   6.8700
   0   6   7  2816.760  22.8600
   1   6   7   4.84000   0.9200
   2   6   7  250.5800   1.8200
   3   6   7  676.2900   4.3100
   4   6   7  644.1000   3.9200
   5   6   7  1331.940   7.9300
   6   6   7  1366.890   8.0200
   7   6   7  146.3000   1.3100
   8   6   7  2033.460  13.2500
   9   6   7 0.1700000   0.8700
  10   6   7  656.6100   4.6800
  11   6   7  45.62000   1.1100
  12   6   7  619.3800   4.6400
  13   6   7  393.3400   3.2700
  14   6   7  22.37000   1.3600
  15   6   7  36.74000   1.7000
  17   6   7  303.1300   3.6900
  18   6   7  15.32000   2.7500
  19   6   7  547.6000   6.8900
  20   6   7   4.76000   2.8800
  21   6   7   2.52000   2.8900
  22   6   7  150.6400   7.6400
  23   6   7  66.75000   6.3900
   1   7   7  2000.410  12.3800
   2   7   7  2245.580  13.0600
   3   7   7  371.4300   2.4900
   4   7   7   7.37000   0.9600
   5   7   7   3.64000   1.0100
   6   7   7  833.7800   6.1000
   7   7   7  54.42000   1.1400
   8   7   7  295.5100   2.2100
   9   7   7  116.7800   1.3400
  10   7   7   1.54000   1.0500
  11   7   7  27.39000   1.1500
  12   7   7  12.08000   1.2200
  13   7   7  16.95000   1.3600
  14   7   7  20.08000   1.5600
  15   7   7  18.51000   1.6800
  16   7   7  26.21000   1.9600
  17   7   7  101.4800   2.7800
  19   7   7  41.98000   2.6800
  20   7   7  31.96000   2.7100
  21   7   7  23.29000   3.3000
  22   7   7   2.73000   3.4000
  23   7   7  238.1700   7.7600
   0   8   7  434.0900   4.9100
   1   8   7  55.28000   1.3600
   2   8   7   8.37000   1.3100
   3   8   7  2085.900  13.3000
   4   8   7  7600.510  47.1600
   5   8   7  1340.470   8.3000
   6   8   7  597.9300   3.8600
   7   8   7  2112.070  12.9000
   8   8   7  76.10000   1.2400
   9   8   7  367.7000   2.7200
  10   8   7  175.0400   1.7700
  11   8   7  214.7800   2.0100
  12   8   7   4.06000   1.3000
  13   8   7  888.1800   6.9700
  14   8   7 0.5200000   1.5500
  15   8   7  413.0100   4.2900
  16   8   7 0.7300000   1.9400
  17   8   7  443.8000   4.8300
  18   8   7  79.82000   2.6600
  19   8   7  293.8600   4.5000
  20   8   7  67.82000   2.8700
  21   8   7   3.91000   2.9600
  22   8   7  108.7400   5.9700
   1   9   7  1746.380  10.5300
   2   9   7  469.7400   3.2500
   3   9   7  1209.250   7.2800
   4   9   7  12.51000   1.2000
   5   9   7  412.2400   2.8400
   6   9   7   1.70000   1.2000
   7   9   7  648.0900   4.0700
   8   9   7  180.9800   1.7400
   9   9   7  903.7300   5.9500
  10   9   7  45.51000   1.5000
  11   9   7  301.5200   2.8400
  12   9   7  31.44000   1.5400
  13   9   7  112.4000   1.8400
  14   9   7   8.69000   1.6100
  15   9   7  17.49000   1.7400
  16   9   7  30.48000   2.1400
  17   9   7   3.76000   2.4300
  18   9   7  69.26000   3.5300
  19   9   7   4.26000   2.6600
  20   9   7  71.72000   3.5500
  21   9   7  449.7900  10.6100
   0  10   7  551.7600   5.0400
   1  10   7  76.25000   1.4200
   2  10   7  951.7700   5.6500
   3  10   7  38.23000   1.2900
   4  10   7  1262.500   7.7800
   5  10   7  328.4700   2.6500
   6  10   7  297.7300   2.3800
   7  10   7   2.97000   1.3400
   8  10   7  976.4200   7.5100
  10  10   7  410.8000   3.4800
  11  10   7  1253.040   9.2200
  12  10   7   1.85000   1.5800
  13  10   7   5.48000   1.6600
  14  10   7  127.7500   2.2200
  15  10   7  413.4400   4.0900
  16  10   7  40.01000   2.1100
  17  10   7   2.79000   2.5000
  18  10   7  12.70000   2.7700
  19  10   7   4.99000   2.8500
  20  10   7  15.33000   2.8300
   1  11   7  782.0900   6.2100
   2  11   7  501.6300   4.5300
   3  11   7  242.0700   2.6800
   4  11   7  493.1700   4.1800
   5  11   7   7.01000   1.4400
   6  11   7  281.0800   2.4000
   7  11   7  14.25000   1.4200
   8  11   7  390.9400   3.1500
   9  11   7  213.0700   2.3200
  10  11   7   3.72000   1.5300
  11  11   7  1046.090   7.3400
  12  11   7  23.26000   1.6400
  13  11   7  265.1900   2.8000
  14  11   7  51.16000   1.9100
  16  11   7  24.11000   2.2200
  17  11   7  299.7400   4.0900
  18  11   7  304.9200   4.8500
  19  11   7 0.5400000   2.7400
   0  12   7  537.8300   6.1600
   1  12   7  54.99000   1.5600
   2  12   7   3.26000   1.4400
   3  12   7  579.4000   4.1000
   4  12   7   6.74000   1.4700
   5  12   7  545.0500   3.8200
   6  12   7  34.24000   1.5200
   7  12   7  1231.960   8.0400
   8  12   7   1.04000   1.5600
   9  12   7  456.3600   3.7000
  10  12   7  109.7300   1.9000
  11  12   7  57.28000   1.8300
  12  12   7  644.7300   7.1000
  13  12   7  33.73000   1.9500
  14  12   7  325.9700   3.7800
  15  12   7 0.4400000   2.1300
  16  12   7  16.40000   2.5100
  17  12   7  145.3300   3.0500
   1  13   7   5.31000   1.5000
   2  13   7  168.3200   2.1700
   3  13   7  99.45000   1.7200
   4  13   7  14.46000   1.5500
   5  13   7  197.4200   2.0900
   6  13   7  140.7600   1.9300
   7  13   7  63.01000   1.6900
   8  13   7  201.8200   2.4300
   9  13   7  116.3500   2.3200
  10  13   7  563.3400   6.0900
  11  13   7  17.81000   1.9900
  12  13   7  18.12000   1.9700
  13  13   7  54.30000   2.0500
  14  13   7  76.54000   2.1700
  15  13   7  374.5200   4.2100
   0  14   7  45.42000   2.3500
   1  14   7  13.15000   1.5500
   2  14   7  50.21000   1.7500
   3  14   7  179.4100   2.4400
   4  14   7  143.3600   2.4900
   5  14   7  25.55000   1.9300
   6  14   7  27.16000   1.7100
   7  14   7  344.9300   3.6900
   8  14   7   9.74000   1.8100
   9  14   7  122.8500   2.4800
  10  14   7  193.5800   2.8600
  11  14   7   1.02000   1.7900
  12  14   7   7.28000   1.9300
  13  14   7  133.7800   2.5400
   1  15   7  416.1800   3.7800
   2  15   7   1.56000   1.6000
   3  15   7  122.4200   1.8900
   4  15   7  12.85000   1.6100
   5  15   7  10.04000   1.7800
   7  15   7  23.43000   1.7500
   8  15   7  164.1100   2.5600
   9  15   7  213.9800   2.8700
  10  15   7  39.56000   1.8300
   0  16   7  61.47000   2.4400
   1  16   7   1.49000   1.5800
   2  16   7  74.82000   1.8300
   3  16   7  53.64000   1.9900
   4  16   7  23.18000   1.5800
   5  16   7  590.8200   4.6500
   6  16   7  31.45000   1.6600
   0   0   8  3951.010  48.0300
   1   0   8   2.08000   0.9400
   2   0   8  27364.93 225.5700
   3   0   8  7757.120  70.6700
   4   0   8  56.77000   1.1400
   5   0   8   1.82000   0.8300
   6   0   8  384.5900   3.7200
   7   0   8  1123.380  10.8500
   8   0   8  3758.820  36.9300
   9   0   8  1167.250  11.3300
  10   0   8  51.74000   1.2500
  11   0   8  66.08000   1.4800
  12   0   8  7022.000  74.2000
  13   0   8  13.36000   1.5100
  14   0   8  7438.950  82.0500
  15   0   8  1049.410  13.9200
  16   0   8  13.84000   1.8000
  17   0   8  303.3100   4.4900
  18   0   8  501.3800   9.2900
  19   0   8  39.19000   3.7400
  20   0   8  90.46000   4.4500
  21   0   8  73.79000   4.9200
  22   0   8  20.97000  12.7700
   1   1   8  5788.300  34.5200
   2   1   8  2390.720  14.8000
   3   1   8  6690.230  43.0200
   4   1   8  3663.270  23.3100
   5   1   8  964.4000   6.2800
   6   1   8  897.3800   5.8100
   8   1   8  3650.060  23.8500
   9   1   8  95.54000   0.9600
  10   1   8  2568.780  18.8600
  11   1   8  1300.420   9.1000
  12   1   8  259.2500   2.2100
  13   1   8  772.3800   5.7900
  14   1   8  81.10000   1.3100
  15   1   8  419.6000   3.9500
  16   1   8  1510.280  13.3000
  17   1   8  51.45000   1.8400
  18   1   8  828.2800  12.7900
  19   1   8  183.9300   3.5400
  20   1   8  19.89000   3.9700
  21   1   8  194.3700   8.3600
  22   1   8   1.35000   4.5000
  23   1   8  59.11000   5.1800
   0   2   8  1878.010  15.8100
   1   2   8  25.77000   0.7300
   2   2   8  2545.300  15.6600
   3   2   8  43.15000   0.7300
   4   2   8  231.7100   1.6700
   5   2   8  641.1500   4.3100
   6   2   8   1.34000   0.6300
   7   2   8  34.44000   0.7200
   8   2   8  294.1300   2.1100
   9   2   8  513.3000   3.4400
  10   2   8 0.3600000   0.6300
  11   2   8  190.6600   1.7200
  12   2   8   2.97000   0.8000
  13   2   8  108.9700   1.3500
  14   2   8  232.3200   2.2200
  15   2   8  125.9100   1.6900
  16   2   8  98.22000   1.9800
  17   2   8  75.74000   2.0700
  18   2   8  692.7500   7.8600
  19   2   8  204.7800   4.2500
  20   2   8   3.14000   4.3600
  21   2   8  123.8300   7.2600
  22   2   8   1.68000   5.3300
  23   2   8   5.17000   5.6300
  24   2   8  209.7300  20.5700
   1   3   8  3426.350  19.8500
   2   3   8  6516.630  38.1100
   3   3   8  303.4600   2.0400
   4   3   8  1084.710   6.7600
   5   3   8  507.4600   3.9000
   6   3   8  1065.790   7.1500
   7   3   8  2335.130  14.7600
   8   3   8  867.5800   5.7900
   9   3   8  2046.230  13.6200
  10   3   8  881.3000   6.0100
  11   3   8  203.1800   1.6700
  12   3   8  408.3300   3.1500
  13   3   8   3.44000   0.9300
  14   3   8  1124.560   9.7000
  15   3   8   4.08000   1.3500
  16   3   8  4148.470  37.8100
  17   3   8  13.73000   1.8900
  18   3   8  1664.930  17.0900
  19   3   8  78.32000   2.6900
  21   3   8  401.0400   8.8000
  22   3   8   5.14000   4.8000
  23   3   8  14.51000   6.1800
  24   3   8  129.1900   7.7200
  25   3   8   7.99000   8.0500
   0   4   8  2545.910  24.7800
   1   4   8  575.7800   4.2800
   2   4   8  10538.39  87.1800
   3   4   8  316.1700   2.5300
   4   4   8  16.98000   0.8200
   5   4   8  16.08000   0.7900
   6   4   8  405.2200   2.6000
   7   4   8  1342.640   8.4900
   8   4   8   6.19000   0.6300
   9   4   8 0.8400000   0.6700
  10   4   8  40.68000   0.7800
  11   4   8  1061.980   6.9700
  12   4   8  3818.540  26.1000
  13   4   8  366.5600   3.3400
  14   4   8  437.5500   3.7800
  15   4   8  29.84000   1.4200
  16   4   8  219.8300   2.8300
  17   4   8   2.58000   1.9100
  18   4   8  28.34000   2.1200
  19   4   8  45.84000   2.7100
  20   4   8  1400.860  16.8000
  22   4   8  23.05000   4.9900
  23   4   8  16.24000   5.1100
  24   4   8  114.2800   8.1900
  25   4   8   4.97000   6.7900
   1   5   8  505.5600   3.3400
   2   5   8  83.11000   1.0800
   3   5   8  614.2700   3.8400
   4   5   8  257.3300   1.9000
   5   5   8  542.7500   3.6000
   6   5   8  136.4200   1.2500
   7   5   8  944.4800   5.8700
   8   5   8  894.6500   5.5800
   9   5   8   1.15000   0.8400
  10   5   8   2.74000   0.8200
  11   5   8   7.03000   0.9300
  12   5   8  18.13000   1.0700
  13   5   8  352.6400   2.9300
  14   5   8   7.57000   1.2300
  16   5   8  10.42000   1.6200
  17   5   8 0.1600000   1.9300
  18   5   8  60.81000   2.1900
  19   5   8  30.69000   2.4300
  20   5   8  44.08000   4.5700
  21   5   8   2.59000   3.3200
  22   5   8   4.48000   5.0900
  23   5   8  69.90000   5.9000
  24   5   8  13.48000   6.2700
   0   6   8  397.6300   3.6600
   1   6   8  1927.150  11.2700
   2   6   8  4092.710  23.7600
   3   6   8  819.0400   4.9900
   4   6   8  923.6800   5.7200
   5   6   8  375.1200   2.4900
   6   6   8  518.8300   3.2900
   7   6   8  1664.660  10.2600
   8   6   8  645.5000   4.3800
   9   6   8  139.8300   1.3600
  10   6   8  127.1100   1.4000
  11   6   8  186.5700   1.7800
  12   6   8  2387.000  17.0900
  13   6   8 0.9400000   1.2600
  14   6   8  222.2300   2.5700
  15   6   8  150.2000   2.5100
  16   6   8  147.5500   2.5600
  17   6   8  58.41000   2.2000
  18   6   8  84.60000   3.0100
  19   6   8  14.36000   2.4200
  20   6   8  1475.210  19.4200
  21   6   8  35.16000   3.0000
  23   6   8   1.42000   7.0200
  24   6   8  55.95000   5.6200
   1   7   8  11.84000   1.0900
   2   7   8  2353.450  13.6500
   3   7   8  39.66000   1.0300
   4   7   8  92.03000   1.2100
   5   7   8   1.80000   1.1000
   6   7   8  1437.290   9.5000
   7   7   8  895.6700   6.0000
   8   7   8  1958.620  11.9000
   9   7   8 0.5800000   0.9700
  10   7   8  54.04000   1.2400
  11   7   8  404.3600   3.5500
  12   7   8  43.16000   1.4100
  13   7   8  287.8500   2.6800
  14   7   8  1285.840  10.3400
  15   7   8  199.1400   3.0300
  16   7   8  3000.070  25.2800
  17   7   8  42.19000   2.3600
  18   7   8  629.3700   7.1700
  19   7   8  105.7800   2.8500
  20   7   8  86.20000   2.9600
  21   7   8  20.03000   3.1100
  22   7   8  79.56000   3.7500
  23   7   8  46.50000   6.5100
   0   8   8  1686.690  15.8100
   1   8   8  828.3800   5.7100
   2   8   8  107.3700   1.5300
   3   8   8  1452.290   9.4700
   4   8   8  191.8800   1.8000
   6   8   8  503.8100   3.5100
   7   8   8  937.6400   6.0600
   8   8   8  367.5300   2.8500
   9   8   8  27.94000   1.2300
  10   8   8  721.4700   4.9800
  11   8   8  73.57000   1.4300
  12   8   8  219.3200   2.3300
  13   8   8  39.91000   1.6500
  14   8   8  91.99000   1.8800
  15   8   8  24.44000   1.7800
  16   8   8  85.93000   2.1300
  17   8   8  41.61000   2.1400
  18   8   8  523.7900   6.0600
  19   8   8  130.1600   3.1300
  21   8   8  23.03000   3.7400
  22   8   8  94.29000   3.9600
   1   9   8  486.8900   3.2400
   2   9   8  119.5200   1.5600
   3   9   8  233.3400   1.9600
   4   9   8  1434.390   8.6700
   5   9   8  1238.040   7.2300
   6   9   8  355.6400   2.6000
   7   9   8  14.09000   1.2100
   8   9   8  625.5000   4.1100
   9   9   8  222.5500   2.0100
  10   9   8  568.0100   4.8700
  11   9   8 0.4900000   1.5200
  12   9   8   1.66000   1.5800
  13   9   8  96.98000   1.9500
  14   9   8  12.94000   1.6800
  15   9   8   1.65000   1.8400
  16   9   8  530.3400   5.6300
  17   9   8  363.0500   4.4100
  18   9   8  512.0700   6.0900
  19   9   8   1.70000   3.0100
  20   9   8  84.75000   3.1800
  21   9   8  70.52000   3.2800
   0  10   8  1302.420  10.7300
   1  10   8  550.4300   3.6500
   2  10   8  3587.420  20.5700
   3  10   8  123.8200   1.5100
   4  10   8  151.0600   1.6300
   5  10   8  130.6800   1.6000
   6  10   8  40.96000   1.4600
   7  10   8  66.97000   1.5600
   8  10   8  807.6500   5.7800
   9  10   8  244.9600   2.4300
  10  10   8  380.2400   3.3000
  11  10   8  90.82000   1.7400
  12  10   8  418.8900   3.6100
  13  10   8   5.21000   1.6400
  14  10   8  1089.820   8.8100
  16  10   8  212.3700   3.2000
  17  10   8  101.5900   3.3100
  18  10   8  133.4500   3.2000
  19  10   8   5.36000   3.0700
  20  10   8  75.09000   2.8200
   1  11   8  157.4500   2.4600
   2  11   8  478.0000   4.6400
   3  11   8  90.79000   1.8300
   4  11   8  128.1500   1.9600
   5  11   8   1.10000   1.4500
   6  11   8  1145.530   7.4900
   7  11   8  146.4700   1.7700
   8  11   8  225.5300   2.2600
   9  11   8  763.7900   5.4700
  10  11   8  66.45000   1.6800
  11  11   8  39.11000   1.5700
  12  11   8  24.06000   1.7200
  13  11   8  388.1900   3.7600
  14  11   8  264.2300   3.0900
  15  11   8  60.66000   2.1700
  16  11   8  55.71000   2.3200
  17  11   8  219.6500   3.6100
  18  11   8   6.95000   2.5400
  19  11   8   9.50000   3.1300
   0  12   8  251.4800   3.6100
   1  12   8  753.8400   5.0300
   2  12   8  422.0300   3.1100
   3  12   8  342.6700   2.8200
   4  12   8  61.43000   1.5400
   5  12   8  58.80000   1.5400
   6  12   8   8.19000   1.4600
   7  12   8  605.7800   4.2600
   8  12   8  768.5400   5.4400
   9  12   8  15.21000   1.5900
  10  12   8  34.95000   1.6600
  11  12   8  41.52000   1.7700
  12  12   8  249.9100   3.3000
  13  12   8  50.19000   1.9800
  14  12   8  121.1600   2.3700
  16  12   8  71.25000   2.7000
  17  12   8   3.99000   2.3700
   2  13   8   2.82000   1.5300
   3  13   8  50.17000   1.5800
   4  13   8  640.9900   4.3900
   5  13   8   2.24000   1.5900
   6  13   8  1545.920   9.6000
   7  13   8  86.56000   1.7600
   8  13   8  69.28000   1.8100
   9  13   8  53.94000   2.2600
  10  13   8  172.6700   2.9600
  11  13   8   2.90000   1.8700
  12  13   8   2.89000   1.9100
  13  13   8   8.71000   1.9700
  14  13   8  152.5500   2.6700
  15  13   8  44.77000   2.4600
   0  14   8  377.9800   5.9700
   1  14   8  114.4500   2.1200
   2  14   8  309.9100   3.5600
   3  14   8  338.3500   3.6700
   4  14   8  307.4200   4.0400
   6  14   8  63.75000   1.7500
   7  14   8  124.1100   2.1200
   8  14   8   1.29000   1.8800
   9  14   8   1.85000   1.7700
  10  14   8  229.4800   3.1100
  11  14   8   1.03000   1.8400
  12  14   8  796.0800   6.4300
  13  14   8   3.99000   1.9100
   1  15   8  13.62000   1.6900
   2  15   8  270.9900   3.2800
   3  15   8  49.89000   1.6900
   4  15   8   1.60000   1.5500
   5  15   8  96.93000   1.8600
   6  15   8  159.6500   2.2800
   7  15   8  10.83000   1.6800
   8  15   8  289.8400   3.9000
   9  15   8  15.41000   1.7800
  10  15   8  77.41000   1.9400
   1  16   8  84.46000   1.8600
   2  16   8  178.9700   2.4000
   3  16   8  33.47000   1.6200
   5  16   8   2.17000   1.6000
   1   1   9  4241.800  25.4300
   2   1   9  5523.550  33.3900
   3   1   9  583.9400   3.5900
   4   1   9  1797.800  11.4600
   5   1   9  474.3700   3.0800
   6   1   9  1358.560   9.2100
   7   1   9  77.50000   0.9500
   8   1   9  6759.490  44.7600
   9   1   9  1366.040   9.4400
  10   1   9  1608.640  12.0100
  11   1   9  4647.840  33.0400
  12   1   9  343.8000   2.6100
  13   1   9  364.4900   2.9700
  14   1   9  737.1300   6.0000
  15   1   9   1.41000   1.2100
  16   1   9  534.3700   4.7400
  17   1   9  112.1900   2.4200
  18   1   9  209.7100   3.4300
  19   1   9  205.5900   3.8200
  20   1   9  115.7900   3.6000
  21   1   9  158.9100   5.4000
  22   1   9   5.28000   4.2400
  23   1   9  217.3300   6.8800
  24   1   9  524.9800  33.3200
   0   2   9  419.2100   3.7300
   1   2   9  2422.020  14.3900
   2   2   9  2343.610  13.9100
   3   2   9  5137.050  31.5000
   4   2   9  20.07000   0.6800
   5   2   9  1115.610   7.5800
   6   2   9  671.3100   5.3500
   7   2   9  7940.850  53.8200
   8   2   9 0.7300000   0.6200
   9   2   9  73.38000   0.9300
  10   2   9  211.8800   1.7100
  11   2   9  398.5600   2.8500
  12   2   9  3756.230  26.2400
  13   2   9  661.5600   5.2200
  14   2   9  325.9400   2.9400
  15   2   9  949.1500   8.0900
  16   2   9  297.5100   3.0000
  17   2   9  220.5300   3.3400
  18   2   9  26.58000   2.3500
  19   2   9  1111.540  13.4200
  20   2   9  33.84000   3.1900
  21   2   9  179.3900   4.4300
  22   2   9  199.6700   7.4400
  23   2   9  11.58000   5.7700
  24   2   9  12.12000   5.5800
   1   3   9  202.9100   1.4800
   2   3   9  4606.600  26.9100
   3   3   9  411.0500   2.6700
   4   3   9  138.7500   1.4200
   5   3   9  290.1300   2.1300
   6   3   9  2416.890  16.1600
   7   3   9   2.39000   0.7000
   8   3   9  1138.130   7.3600
   9   3   9  628.8300   4.2800
  10   3   9  503.7600   3.3300
  11   3   9  13.29000   0.7600
  12   3   9  54.38000   0.9600
  13   3   9  53.48000   1.2200
  14   3   9  173.1100   2.1100
  15   3   9  314.7200   3.2900
  16   3   9  23.79000   1.4900
  17   3   9   1.06000   1.9200
  18   3   9  541.3700   7.2100
  19   3   9   4.82000   2.1600
  21   3   9   7.65000   3.9700
  22   3   9  35.28000   8.0500
  23   3   9  329.0200   9.7400
  24   3   9   3.24000  10.0500
  25   3   9  19.53000   7.0500
   0   4   9  715.6300   9.8200
   1   4   9  98.06000   1.4000
   2   4   9  2519.080  16.7400
   3   4   9  4397.480  28.0400
   4   4   9  2137.300  13.6100
   5   4   9  239.5700   1.8000
   6   4   9  320.1500   2.3100
   7   4   9  2052.820  13.1400
   8   4   9  583.3300   3.8800
   9   4   9  35.00000   0.8100
  10   4   9   3.56000   0.7500
  11   4   9  29.21000   0.9300
  12   4   9  254.7000   2.2600
  13   4   9  425.7000   3.6300
  14   4   9  1034.970   8.3300
  15   4   9  194.5100   2.4000
  16   4   9  136.8700   2.1500
  17   4   9  149.7200   2.7400
  18   4   9  203.2200   3.2400
  19   4   9  433.8900   6.5000
  20   4   9   6.15000   2.8500
  21   4   9   9.25000   3.9900
  22   4   9  43.41000   5.1000
  24   4   9  204.5000   8.8200
  25   4   9  179.4900  15.0100
   1   5   9  3232.500  20.0000
   2   5   9  208.5900   1.6600
   3   5   9  866.0000   5.3700
   4   5   9  957.2600   5.9300
   5   5   9  1236.740   7.7100
   6   5   9  295.1500   2.1200
   7   5   9  498.9400   3.2300
   8   5   9  629.6700   4.0400
   9   5   9  6248.310  41.2800
  10   5   9  34.73000   0.9700
  11   5   9  2344.300  16.9800
  12   5   9  111.3700   1.4800
  13   5   9  246.2300   2.6200
  14   5   9  1097.580   8.4200
  15   5   9  279.4000   2.9300
  16   5   9  278.0100   3.2800
  17   5   9  14.13000   2.0700
  18   5   9  489.5500   5.3200
  20   5   9  52.49000   3.5800
  21   5   9  105.6900   3.4700
  22   5   9  106.9600   7.2300
  23   5   9  1182.920  22.4000
  24   5   9  102.9600   7.5500
   0   6   9  4495.690  36.8500
   1   6   9  1696.130   9.8800
   2   6   9  144.3800   1.3500
   3   6   9  112.3500   1.2100
   4   6   9  3235.730  19.6000
   5   6   9  3288.440  19.7000
   6   6   9  335.0800   2.3000
   7   6   9  1167.210   7.8600
   8   6   9  16.47000   0.9100
   9   6   9  846.9500   5.3300
  10   6   9   9.81000   1.0100
  11   6   9   3.78000   1.0700
  12   6   9  25.20000   1.2000
  13   6   9  881.1100   6.8300
  14   6   9   1.06000   1.4400
  15   6   9  346.6000   3.5600
  16   6   9  153.1700   2.4600
  17   6   9  253.3700   4.0300
  18   6   9  240.0400   3.7100
  19   6   9  23.16000   2.4600
  20   6   9  493.8900   7.9300
  21   6   9   8.61000   2.9300
  22   6   9  309.0200  11.9000
  23   6   9  12.34000   5.2900
  24   6   9  118.4500   7.7500
   1   7   9  29.26000   1.0700
   2   7   9  130.4000   1.3500
   3   7   9  1101.770   7.0000
   4   7   9  983.1000   7.5500
   5   7   9  20.63000   1.0500
   6   7   9   8.39000   1.0900
   7   7   9  18.69000   1.2000
   8   7   9  14.66000   1.0600
   9   7   9  148.3100   1.5100
  10   7   9  217.7900   2.0800
  11   7   9  236.9100   2.2000
  12   7   9  36.60000   1.3300
  13   7   9  108.9500   1.6900
  14   7   9  524.1900   4.6600
  15   7   9   3.54000   1.7500
  16   7   9  10.92000   1.7400
  17   7   9  33.55000   2.2200
  18   7   9  16.59000   2.3600
  19   7   9  29.10000   2.5400
  20   7   9  125.5900   4.2800
  21   7   9  105.5100   3.6300
  22   7   9   4.94000   3.0300
  23   7   9  556.4100  11.7400
   0   8   9  80.71000   2.1100
   1   8   9  851.9200   5.6800
   2   8   9  347.3300   2.5300
   3   8   9  291.0300   2.2500
   4   8   9  28.95000   1.1500
   5   8   9  700.1200   4.5300
   6   8   9  402.1000   3.0200
   7   8   9  3460.060  21.2000
   8   8   9  1533.240   9.5800
   9   8   9  630.3700   4.5100
  10   8   9  372.7500   3.0200
  11   8   9  120.0300   1.6400
  12   8   9  261.7500   2.7100
  13   8   9  897.4100   7.3100
  14   8   9  102.2100   1.9900
  15   8   9  458.4500   4.2400
  16   8   9  131.1600   2.3200
  17   8   9  54.99000   2.1600
  18   8   9  17.77000   2.4000
  19   8   9  313.7300   4.7600
  20   8   9  58.33000   2.8200
  21   8   9  82.05000   5.2600
  22   8   9   8.69000   3.4400
   1   9   9  2636.290  15.3500
   2   9   9  14.39000   1.3000
   3   9   9  11.77000   1.2900
   4   9   9  284.6200   2.2800
   5   9   9  381.2500   2.5600
   6   9   9  537.9200   3.5600
   7   9   9  159.3500   1.6600
   8   9   9  807.7100   5.3300
   9   9   9  212.3300   2.0100
  10   9   9  231.1600   2.6300
  11   9   9  230.2900   2.3800
  12   9   9  73.15000   1.6700
  13   9   9  440.6700   3.7100
  14   9   9  21.27000   1.8700
  15   9   9  54.35000   2.0200
  16   9   9  223.2000   3.0900
  17   9   9  187.4800   3.0200
  18   9   9  41.42000   2.8300
  19   9   9  14.21000   3.1200
  20   9   9  134.2500   3.9200
  21   9   9  420.3800   6.0700
   0  10   9  3276.840  27.2700
   2  10   9  477.3000   3.1200
   3  10   9  95.90000   1.4400
   4  10   9  50.13000   1.3100
   5  10   9  251.2600   2.0900
   6  10   9  81.05000   1.6700
   7  10   9  863.3400   6.8700
   8  10   9  116.9000   1.7000
   9  10   9  20.98000   1.5400
  10  10   9  426.0600   3.4000
  11  10   9   5.46000   1.4900
  12  10   9  302.9700   3.0200
  13  10   9  275.6300   2.9200
  14  10   9   1.44000   1.8600
  15  10   9  115.3400   2.5600
  16  10   9  162.0800   2.9200
  17  10   9  179.6300   3.7600
  18  10   9  23.70000   2.7900
  19  10   9 0.1500000   2.8700
  20  10   9  258.7000   4.2900
   1  11   9  1301.650  10.4100
   2  11   9  105.2400   1.7900
   3  11   9  229.4000   2.4100
   4  11   9  812.7900   5.5000
   5  11   9  22.36000   1.4600
   6  11   9  29.87000   1.4900
   7  11   9  416.0900   3.1100
   8  11   9  386.7500   3.1800
   9  11   9  130.0700   1.9600
  10  11   9  116.4700   1.8900
  11  11   9  877.3600   6.5000
  12  11   9   2.94000   1.7400
  13  11   9  202.2700   2.8300
  14  11   9  14.10000   2.0200
  15  11   9   5.69000   2.0100
  17  11   9  17.85000   2.4900
  19  11   9  29.92000   2.6900
   0  12   9  925.3400   8.1700
   1  12   9  25.34000   1.5300
   2  12   9  534.6200   3.7300
   3  12   9  1254.940   7.7900
   4  12   9  309.8400   2.5600
   5  12   9  506.6800   3.5200
   6  12   9  75.40000   1.5600
   7  12   9  516.3900   3.6300
   8  12   9  13.65000   1.6500
   9  12   9  431.8700   3.4700
  10  12   9  18.55000   1.6600
  11  12   9  13.64000   1.7400
  12  12   9  126.3400   2.4200
  13  12   9  71.99000   2.1200
  14  12   9  77.68000   2.2600
  15  12   9  301.1800   4.2800
  16  12   9   2.77000   2.4000
  17  12   9  303.4700   4.1300
   1  13   9   8.92000   1.4900
   2  13   9   3.08000   1.5200
   3  13   9  53.78000   1.5600
   4  13   9  30.75000   1.5000
   5  13   9  134.3400   1.8500
   6  13   9  451.7000   3.4400
   7  13   9   3.83000   1.5900
   8  13   9  81.53000   2.5800
   9  13   9  262.7700   3.1800
  10  13   9  12.42000   1.8600
  11  13   9  113.9500   2.0900
  12  13   9  42.86000   2.0100
  13  13   9  25.93000   2.0200
  14  13   9  171.9400   3.4900
  15  13   9  112.9500   3.1100
   0  14   9  417.4500   6.2600
   2  14   9   1.29000   1.9600
   3  14   9  476.5700   4.6700
   4  14   9  490.2900   4.2200
   5  14   9  101.4200   1.8700
   6  14   9  21.18000   1.7700
   7  14   9  115.1600   2.0700
   9  14   9  362.0900   3.9700
  10  14   9  13.03000   1.8200
  11  14   9  12.59000   1.8700
  12  14   9  242.6800   2.8900
  13  14   9  42.66000   1.9600
   1  15   9  244.8400   2.6400
   2  15   9  37.90000   1.6300
   3  15   9  103.2600   1.8400
   4  15   9  66.87000   1.8200
   5  15   9  122.4500   1.9600
   6  15   9  25.07000   1.6900
   7  15   9  46.30000   1.8300
   8  15   9  25.51000   1.8200
   9  15   9  127.8500   2.3600
  10  15   9   2.39000   1.7900
   0  16   9  170.5600   2.9400
   1  16   9   2.43000   1.6000
   2  16   9   3.02000   1.7300
   3  16   9   8.38000   1.6000
   4  16   9  253.7800   2.9800
   0   0  10  6664.240  77.1300
   1   0  10  6756.270  54.6200
   2   0  10  7521.810  63.0100
   3   0  10  2238.920  18.8900
   4   0  10  442.4000   4.0800
   5   0  10  26229.53 229.1500
   6   0  10  176.8100   2.1000
   7   0  10  4270.420  42.9500
   8   0  10  4397.120  43.0300
   9   0  10  164.5200   2.0000
  10   0  10  3379.400  33.0500
  11   0  10  274.6100   3.2800
  12   0  10  500.6600   5.2600
  13   0  10  631.4700   7.0100
  14   0  10  53.74000   1.8000
  15   0  10  127.5900   2.6400
  16   0  10  65.70000   2.0200
  17   0  10  1323.530  16.6600
  18   0  10  423.8800   9.6500
  19   0  10  45.51000   4.0500
  20   0  10  370.9400  11.4200
  21   0  10  92.91000   7.7800
  22   0  10  214.9900  13.4200
  23   0  10  18.03000   6.6600
   1   1  10  23835.65 137.7400
   2   1  10  20.61000   0.7400
   3   1  10  6951.250  42.0000
   4   1  10  347.5800   2.3000
   5   1  10  19.61000   0.6500
   6   1  10  1550.750  10.2900
   7   1  10  16.92000   0.6700
   8   1  10  24.20000   0.7200
   9   1  10  868.2800   6.4400
  10   1  10  390.6900   2.6700
  11   1  10  291.1500   2.1700
  12   1  10  193.5800   1.7000
  13   1  10  81.99000   1.2300
  14   1  10  516.5500   4.5000
  15   1  10  157.8100   2.0600
  16   1  10  288.3400   2.9900
  17   1  10  54.35000   1.8300
  18   1  10  260.3000   3.7600
  19   1  10  244.3500   4.9800
  20   1  10  48.13000   3.1300
  21   1  10   1.57000   4.5100
  23   1  10  16.19000   4.8300
  24   1  10  86.97000  15.6800
   0   2  10 0.9800000   1.0100
   1   2  10  15220.46  87.8000
   2   2  10  3053.750  18.0500
   3   2  10  3082.790  18.3200
   4   2  10  769.1900   5.1600
   5   2  10  1787.940  12.8600
   6   2  10  496.8400   3.5500
   7   2  10  59.19000   0.8700
   8   2  10  416.1100   2.8800
   9   2  10 0.3900000   0.5900
  10   2  10  120.8100   1.2100
  11   2  10 0.1400000   0.6500
  12   2  10   1.28000   0.9200
  13   2  10  52.04000   1.1500
  14   2  10  43.60000   1.2200
  15   2  10  45.78000   1.4400
  16   2  10  61.20000   1.5600
  17   2  10  1251.070  13.7900
  18   2  10   1.66000   2.0600
  19   2  10  110.0100   3.1400
  20   2  10  62.97000   2.9000
  21   2  10  14.47000   3.9700
  23   2  10  58.36000   6.0000
  24   2  10  16.35000   5.0400
   1   3  10  2804.300  16.7500
   2   3  10  611.2900   4.5900
   3   3  10  358.4000   3.4100
   4   3  10  7068.060  45.9300
   5   3  10  401.7400   2.7700
   6   3  10  4975.660  31.5900
   7   3  10  3951.880  25.2600
   8   3  10  115.3900   1.1600
   9   3  10  7324.370  47.1800
  10   3  10  118.1700   1.1300
  11   3  10  380.1500   2.7400
  12   3  10  31.54000   0.9700
  13   3  10  1730.960  13.3200
  14   3  10   5.31000   1.3300
  15   3  10  340.1900   3.2700
  16   3  10   1.12000   1.4300
  17   3  10  465.5400   5.1000
  18   3  10  464.8200   5.6100
  19   3  10   1.41000   2.1300
  20   3  10  150.1200   4.1400
  21   3  10  13.78000   4.6700
  22   3  10  243.2100   7.6700
  23   3  10  27.34000   6.2200
  25   3  10  147.5800   8.4800
   0   4  10  4344.270  46.0900
   1   4  10  1501.110   9.5400
   2   4  10  2786.170  18.2300
   3   4  10  7950.230  50.0000
   4   4  10  72.10000   1.0000
   5   4  10  557.1600   3.6300
   6   4  10  18.82000   0.8300
   7   4  10  77.43000   1.0500
   8   4  10  2599.320  16.2100
   9   4  10  121.1700   1.2000
  10   4  10  160.3300   1.5300
  11   4  10  466.4800   3.5300
  12   4  10  126.9900   1.5000
  13   4  10  211.5900   2.1700
  14   4  10   8.94000   1.3200
  15   4  10  478.4100   4.3000
  16   4  10  32.13000   1.6200
  17   4  10  583.4300   7.2800
  18   4  10  256.5400   3.9500
  19   4  10 0.0100000   2.2500
  20   4  10  32.20000   2.7600
  21   4  10  219.9900   6.2700
  22   4  10  42.76000   4.4900
  23   4  10   4.53000  21.9000
  24   4  10  173.8200   9.5500
   1   5  10  320.8300   2.2200
   2   5  10  35.30000   0.9700
   3   5  10  1382.740   8.6900
   4   5  10   1.96000   0.9400
   5   5  10  1643.790  10.1800
   6   5  10  77.70000   1.0700
   7   5  10  392.5200   2.7900
   8   5  10  20.03000   0.8500
   9   5  10  216.5300   1.8000
  10   5  10   6.27000   0.9200
  11   5  10  1754.480  11.7800
  12   5  10  103.4000   1.4500
  13   5  10  15.94000   1.2600
  14   5  10  56.27000   1.6000
  15   5  10  32.37000   1.6500
  16   5  10 0.0800000   1.8500
  17   5  10  22.21000   2.0500
  18   5  10  264.0800   3.9200
  19   5  10  113.7400   4.1000
  21   5  10  125.9100   3.5100
  22   5  10  50.95000   7.2900
  23   5  10   5.99000   5.7200
  24   5  10  32.76000   6.3100
   0   6  10  557.4400   5.0100
   1   6  10  45.51000   1.0800
   2   6  10  1842.200  10.9400
   3   6  10  1368.440   8.0500
   4   6  10  602.1800   3.8700
   5   6  10  144.4700   1.4200
   6   6  10  1231.750   8.4700
   7   6  10  248.6900   2.2000
   8   6  10  2154.860  13.6100
   9   6  10  721.4600   4.7300
  10   6  10  203.9900   1.8400
  11   6  10  81.86000   1.4000
  12   6  10  976.8400   7.5200
  13   6  10  85.45000   1.5800
  14   6  10  273.4000   2.7600
  15   6  10  196.2500   2.4900
  16   6  10  42.00000   1.7700
  17   6  10  2003.370  21.9800
  18   6  10  84.95000   2.4800
  19   6  10 0.2800000   2.7200
  20   6  10  280.2500   7.1800
  21   6  10   8.33000   3.0200
  22   6  10  83.51000   6.0300
  23   6  10  216.3700   7.1600
   1   7  10  6061.770  36.2500
   2   7  10 0.9100000   1.2400
   3   7  10  143.0900   1.8200
   4   7  10  2416.750  18.2300
   5   7  10  280.6600   2.2300
   6   7  10  1882.880  11.4900
   7   7  10  48.93000   1.2000
   8   7  10  1825.210  11.9800
   9   7  10  642.3200   4.1600
  10   7  10  963.2400   6.4600
  11   7  10  351.2700   2.8800
  12   7  10  104.7500   1.5700
  13   7  10  1071.430   8.8100
  14   7  10  115.0000   2.1500
  15   7  10  26.08000   1.7200
  16   7  10  354.1700   3.6700
  17   7  10  63.73000   2.2200
  18   7  10  174.3400   3.4900
  19   7  10  83.32000   3.3900
  20   7  10  11.61000   3.0100
  21   7  10  96.76000   3.6500
  22   7  10  142.4200   4.9300
  23   7  10  13.07000   5.4200
   0   8  10  2737.390  26.2600
   1   8  10   2.39000   1.1900
   2   8  10  457.3200   2.9900
   3   8  10  1026.420   6.3000
   4   8  10   2.04000   1.1500
   5   8  10  1940.590  11.2200
   6   8  10   9.47000   1.1100
   7   8  10  593.5000   3.8600
   8   8  10  23.16000   1.1400
   9   8  10  26.66000   1.2100
  10   8  10  100.2400   1.6100
  11   8  10  47.30000   1.4900
  12   8  10  29.81000   1.5500
  13   8  10  586.6200   5.0800
  14   8  10  283.8300   2.9200
  15   8  10   3.24000   1.7000
  16   8  10  87.03000   2.0900
  17   8  10  66.31000   2.3100
  19   8  10   7.77000   2.6800
  20   8  10  17.26000   2.7700
  21   8  10  24.75000   4.9000
  22   8  10  53.10000   3.3000
   1   9  10  226.1900   2.3900
   2   9  10  16.09000   1.2600
   3   9  10  804.6100   5.1000
   4   9  10  51.18000   1.3500
   5   9  10  174.8900   1.6700
   6   9  10  241.4900   2.2100
   7   9  10  142.1300   1.5500
   8   9  10  222.8400   1.9700
   9   9  10 0.0100000   1.4200
  10   9  10  117.9800   1.8200
  11   9  10  172.5600   2.0500
  12   9  10  336.3300   3.0400
  13   9  10  302.3200   3.0300
  14   9  10  113.2300   2.2900
  15   9  10   3.09000   1.7500
  16   9  10  94.90000   2.2300
  17   9  10  353.2200   4.5400
  18   9  10  13.00000   2.5600
  19   9  10  305.9500   6.0800
  20   9  10   3.78000   3.0600
  21   9  10  83.44000   3.2600
   0  10  10  743.4000   6.7700
   1  10  10  80.47000   1.4300
   2  10  10  1305.530   7.5200
   3  10  10  248.7100   2.0200
   4  10  10  90.27000   1.4400
   5  10  10  774.7200   4.7500
   6  10  10  212.3600   2.3800
   7  10  10  398.2600   3.5800
   8  10  10  667.1300   4.6900
   9  10  10  45.75000   1.5900
  10  10  10  418.7100   3.4000
  11  10  10  726.6400   5.4300
  12  10  10  64.54000   1.8100
  13  10  10  122.5200   2.1300
  14  10  10  23.19000   1.8400
  15  10  10  229.7700   3.0300
  16  10  10  49.41000   2.3300
  17  10  10  451.2200   5.5200
  18  10  10  10.57000   2.9500
  19  10  10  160.9300   3.4200
  20  10  10  21.71000   2.8500
   1  11  10  526.0000   3.8800
   2  11  10  524.5000   4.0500
   3  11  10  37.99000   1.6300
   4  11  10  521.1600   3.7600
   5  11  10  165.1100   2.1900
   6  11  10  368.8600   2.9600
   7  11  10  45.77000   1.5000
   8  11  10  65.42000   1.7200
   9  11  10  77.17000   1.8200
  10  11  10   2.73000   1.5800
  11  11  10   9.12000   1.6400
  12  11  10   5.19000   1.7700
  13  11  10  73.66000   2.0200
  14  11  10  98.19000   2.3100
  15  11  10  330.9000   4.5200
  16  11  10   9.46000   2.1900
  17  11  10  302.8000   3.7700
  18  11  10  31.66000   2.7100
   0  12  10  253.1000   3.2900
   1  12  10   9.52000   1.4900
   2  12  10  143.2700   1.8500
   3  12  10  79.51000   1.5900
   5  12  10 0.2400000   1.4100
   6  12  10  21.93000   1.4600
   7  12  10  400.7900   3.0900
   8  12  10 0.2400000   1.6300
   9  12  10   9.89000   1.5800
  10  12  10   4.43000   1.6400
  11  12  10   6.69000   1.8700
  12  12  10   3.74000   1.8900
  13  12  10   3.60000   1.9400
  14  12  10  16.45000   2.2700
  15  12  10   5.74000   2.2300
  16  12  10  30.91000   2.3600
  17  12  10  142.0400   2.9000
   1  13  10  11.53000   1.4800
   2  13  10  46.97000   1.5500
   3  13  10  618.6400   4.1500
   5  13  10   2.02000   1.4800
   6  13  10  395.3500   3.3200
   7  13  10  83.74000   1.8000
   8  13  10  67.79000   2.2200
   9  13  10  498.8900   4.4700
  10  13  10  50.97000   1.9600
  11  13  10  54.53000   1.9300
  12  13  10   9.62000   2.0000
  13  13  10  238.1300   3.5400
  14  13  10  147.8500   2.5800
  15  13  10  506.1700   6.4800
   0  14  10  22.66000   3.1100
   1  14  10  44.04000   2.2300
   2  14  10  24.33000   2.0700
   3  14  10  66.36000   2.3300
   4  14  10  19.47000   1.8200
   5  14  10  128.7900   2.0000
   6  14  10  12.88000   1.8100
   7  14  10  94.15000   2.1100
   8  14  10   1.65000   1.7300
   9  14  10  72.10000   1.8800
  10  14  10  121.6400   2.1700
  11  14  10  137.7600   2.2900
  12  14  10  119.1500   2.2000
   1  15  10  68.21000   2.0000
   3  15  10  512.6000   4.0900
   4  15  10 0.7600000   1.6000
   5  15  10  46.22000   1.7400
   6  15  10  96.55000   1.9100
   7  15  10  105.0200   2.0300
   8  15  10  28.23000   1.7500
   9  15  10  142.3200   2.1500
   0  16  10  89.42000   2.5500
   1  16  10 0.6100000   1.6000
   2  16  10  259.4700   2.6600
   3  16  10   1.36000   1.6000
   4  16  10  48.09000   1.7500
   1   1  11  60.87000   0.8300
   2   1  11  89.19000   0.9600
   3   1  11  483.2600   3.0400
   4   1  11  256.1700   2.1000
   5   1  11  213.9700   1.7300
   6   1  11  543.0000   3.7400
   7   1  11  41.87000   0.7400
   8   1  11  8547.750  53.4800
   9   1  11  226.2100   1.6700
  10   1  11   6.85000   0.7400
  11   1  11  15.63000   0.7200
  12   1  11  76.11000   1.1200
  13   1  11  5362.270  43.5200
  14   1  11  2637.160  20.8900
  15   1  11  42.58000   1.4100
  16   1  11  639.5800   5.7500
  17   1  11  144.3300   3.0400
  18   1  11  439.7900   5.8700
  19   1  11  300.3800   6.0600
  20   1  11  439.9800  10.7400
  21   1  11  45.51000   3.3200
  22   1  11  16.48000   3.5500
  23   1  11   4.80000   4.1100
  24   1  11  519.5300  14.8500
   0   2  11  636.4700   5.3400
   1   2  11  327.7200   2.1000
   2   2  11  1225.970   7.2800
   3   2  11  5850.900  45.7700
   4   2  11  155.2500   1.4600
   5   2  11  1926.160  12.6100
   6   2  11  298.1700   2.1300
   7   2  11  157.8900   1.3300
   8   2  11  818.7700   5.3800
   9   2  11  392.5000   2.6800
  10   2  11  2633.240  16.7700
  11   2  11  203.4700   1.8500
  12   2  11  2488.490  18.4100
  13   2  11  33.59000   1.1200
  14   2  11   2.93000   1.2300
  15   2  11  528.8900   4.9500
  16   2  11  1253.960  11.2900
  17   2  11  1513.960  14.8200
  18   2  11   1.11000   1.9800
  19   2  11   6.63000   2.4600
  20   2  11  147.3600   4.3100
  21   2  11   7.43000   4.2400
  22   2  11  1101.050  23.8500
  23   2  11  38.28000   6.6500
  24   2  11  289.9900  14.0500
  25   2  11  10.94000   8.5600
   1   3  11  253.8000   2.6700
   2   3  11  773.5200   6.0400
   3   3  11  56.15000   0.9800
   4   3  11  24.23000   0.8400
   5   3  11  1764.790  10.8600
   6   3  11  109.0500   1.0800
   7   3  11   4.56000   0.7500
   8   3  11  315.5400   2.2400
   9   3  11  177.4100   1.5700
  10   3  11   8.23000   0.7200
  11   3  11  67.37000   1.0300
  12   3  11  42.91000   0.9700
  13   3  11  103.2000   1.5900
  14   3  11  36.83000   1.4700
  15   3  11  150.1700   1.9800
  16   3  11  108.8500   1.8300
  17   3  11  52.64000   2.0100
  18   3  11  548.1100   6.8100
  19   3  11  146.1300   3.0400
  20   3  11  146.1200   5.1700
  21   3  11  66.01000   4.6600
  23   3  11   2.13000   6.0300
  25   3  11  36.40000   5.7200
   0   4  11  13477.18 115.8600
   1   4  11  696.9900   4.5700
   2   4  11  10282.48  66.8000
   3   4  11  4594.960  28.1800
   4   4  11  168.6700   1.4600
   5   4  11  38.43000   0.9200
   6   4  11 0.4400000   0.8300
   7   4  11  99.37000   1.0600
   8   4  11  103.9500   1.1000
   9   4  11  155.6500   1.4300
  10   4  11  251.4300   2.0700
  11   4  11  779.4200   5.7100
  12   4  11  322.7200   2.6900
  13   4  11  165.5800   2.3300
  14   4  11  333.9400   3.0400
  15   4  11  166.6400   2.1300
  16   4  11  70.52000   1.8900
  17   4  11  146.5100   3.4300
  18   4  11   6.40000   2.1300
  19   4  11  54.51000   2.6200
  20   4  11 0.0700000   2.6700
  21   4  11  29.84000   4.2000
  22   4  11  328.1300   6.8600
  23   4  11   9.19000   6.4200
  24   4  11  97.07000   7.1400
   1   5  11  1098.810   6.7600
   2   5  11  456.2900   3.0200
   3   5  11  2407.480  14.8300
   4   5  11  5109.650  30.5300
   5   5  11  1813.210  11.7000
   6   5  11  3817.300  23.7200
   7   5  11  1195.890   7.8500
   8   5  11  3514.620  25.4900
   9   5  11  1630.590  10.8300
  10   5  11  305.5200   2.3300
  11   5  11  1153.440   8.0700
  12   5  11  303.9600   2.9000
  13   5  11  1736.460  13.3000
  14   5  11  1762.320  13.8800
  15   5  11  714.9200   6.7200
  16   5  11  165.9600   2.4700
  18   5  11  1015.290  11.7500
  19   5  11  1125.040  13.0600
  20   5  11  133.3700   3.8600
  21   5  11   4.07000   2.9000
  22   5  11 0.0200000   4.0900
  24   5  11  76.76000   6.0500
   0   6  11  1627.500  13.3500
   1   6  11  1552.710   9.4600
   2   6  11  2163.290  13.2700
   3   6  11  130.4100   1.3700
   4   6  11  4017.720  24.6900
   5   6  11  493.0200   3.3300
   6   6  11  1259.600   9.5600
   7   6  11  2354.860  15.1300
   8   6  11  79.72000   1.2100
   9   6  11  113.7500   1.3400
  10   6  11  522.8200   3.7000
  11   6  11  761.5200   5.4000
  12   6  11  346.6100   2.8300
  13   6  11  75.26000   1.4900
  14   6  11  71.87000   1.6700
  15   6  11  414.0800   4.1100
  16   6  11  15.37000   1.8800
  17   6  11  80.29000   2.6200
  18   6  11  220.0100   3.5400
  19   6  11  199.1900   4.6500
  20   6  11  242.7600   5.4000
  21   6  11  39.17000   3.4700
  22   6  11  256.0700   9.3800
  23   6  11  167.0800   8.0500
   1   7  11  1286.430  10.3100
   2   7  11  42.93000   1.6000
   3   7  11  545.6900   4.3900
   4   7  11  211.8100   1.9200
   5   7  11  1128.050   7.0700
   6   7  11  125.3300   1.3900
   7   7  11  18.39000   1.0500
   8   7  11  21.15000   1.1300
   9   7  11 0.8600000   1.0500
  10   7  11  33.38000   1.1800
  12   7  11  47.82000   1.3500
  13   7  11  237.5500   2.5100
  14   7  11  996.0900   8.7600
  15   7  11   1.33000   1.6500
  16   7  11  27.17000   1.9000
  17   7  11   6.08000   2.0200
  18   7  11  162.9700   3.3100
  19   7  11  122.3300   3.4300
  20   7  11   7.13000   2.8200
  21   7  11   1.12000   2.9300
  22   7  11  26.10000   3.8800
  23   7  11  32.01000   5.6100
   0   8  11  1058.110  10.3500
   1   8  11  1366.370   8.6400
   2   8  11  487.5000   3.3100
   3   8  11  1664.850  10.0600
   4   8  11   3.34000   1.1700
   5   8  11   1.29000   1.1300
   6   8  11  170.9400   1.6800
   7   8  11  195.5700   1.8000
   8   8  11  1755.630  10.5900
   9   8  11  68.62000   1.2200
  10   8  11  1448.400   9.5000
  11   8  11  383.8400   3.7500
  12   8  11  1477.800  11.6100
  13   8  11  34.16000   1.7500
  14   8  11  270.4600   2.9000
  15   8  11  330.1500   3.9600
  16   8  11  221.3300   3.2000
  17   8  11  174.7500   3.8800
  18   8  11   7.02000   2.6100
  19   8  11  26.00000   2.8300
  20   8  11  209.2500   4.6000
  21   8  11  56.27000   3.8400
  22   8  11  153.5700   5.3000
   1   9  11   7.65000   1.2500
   2   9  11  281.8500   2.2900
   3   9  11  1336.680   7.8900
   4   9  11  1049.920   6.8500
   5   9  11  21.99000   1.2900
   6   9  11  930.3400   5.8500
   7   9  11  155.0900   1.6300
   8   9  11  858.7200   5.3900
   9   9  11  17.75000   1.5500
  10   9  11  29.08000   1.4500
  11   9  11  297.3700   2.7300
  12   9  11 0.7500000   1.5700
  13   9  11  78.35000   1.9100
  14   9  11 0.6400000   1.8300
  15   9  11  73.46000   2.1700
  16   9  11  232.4700   3.1000
  17   9  11 0.9400000   2.1200
  18   9  11  181.9200   5.0800
  19   9  11  43.87000   2.7600
  20   9  11  544.6000   7.4800
  21   9  11   7.75000   3.0000
   0  10  11  573.8500   5.8800
   1  10  11   5.68000   1.3000
   2  10  11  214.9700   1.9100
   3  10  11  462.4300   3.0900
   4  10  11  80.07000   1.4400
   5  10  11   3.29000   1.5300
   7  10  11  883.9700   6.2100
   8  10  11   1.77000   1.4500
   9  10  11  77.78000   1.6500
  10  10  11  92.40000   1.7600
  11  10  11  135.3100   1.9700
  12  10  11  31.38000   1.7100
  13  10  11   7.56000   1.7800
  14  10  11  51.46000   1.8800
  15  10  11   9.80000   1.9000
  16  10  11  558.3100   6.0800
  17  10  11  47.33000   2.4300
  18  10  11  607.1200   7.3100
  19  10  11   1.96000   2.8500
  20  10  11  148.7800   3.4000
   1  11  11  188.6000   2.1400
   2  11  11  1075.550   7.3100
   3  11  11  131.8300   1.9000
   4  11  11  1413.560   9.1100
   6  11  11  42.63000   1.5800
   7  11  11   6.02000   1.4600
   8  11  11  430.9500   3.5600
   9  11  11  25.45000   1.7000
  10  11  11  44.41000   1.6900
  11  11  11  85.40000   1.8600
  12  11  11  46.78000   1.9000
  13  11  11  273.0200   3.2100
  14  11  11  555.5100   6.0000
  15  11  11  57.92000   2.2400
  16  11  11  90.36000   2.3200
  17  11  11   3.88000   2.2400
  18  11  11  24.83000   2.7100
   0  12  11  1753.180  14.5900
   1  12  11  163.1700   1.9000
   2  12  11  805.3700   5.5200
   3  12  11   9.15000   1.5200
   4  12  11  242.1500   2.2300
   5  12  11  31.84000   1.4300
   6  12  11  42.96000   1.4900
   7  12  11  66.10000   1.6200
   8  12  11  383.6000   3.1800
   9  12  11  112.4800   1.9100
  10  12  11  523.2500   4.0500
  11  12  11   2.19000   1.9700
  12  12  11  333.5100   4.2700
  13  12  11  23.87000   2.0500
  14  12  11  181.3200   2.8200
  15  12  11  36.19000   2.1700
  16  12  11   1.89000   2.2600
  17  12  11  228.7800   3.3300
   1  13  11  195.3300   2.0100
   2  13  11  34.07000   1.5700
   3  13  11  54.53000   1.5500
   4  13  11  77.72000   1.7100
   5  13  11  77.50000   1.7700
   6  13  11  923.1700   6.3300
   8  13  11   6.40000   2.0700
   9  13  11   2.34000   1.7800
  10  13  11  100.6500   1.9700
  11  13  11  157.3000   2.4500
  12  13  11  205.9200   2.7300
  13  13  11  22.56000   2.0700
  14  13  11   2.41000   1.9900
  15  13  11   5.41000   2.0200
   0  14  11  625.2400   8.0500
   1  14  11  59.08000   1.9200
   2  14  11  28.06000   1.7500
   3  14  11  156.9400   2.2000
   4  14  11  36.73000   1.8200
   5  14  11  314.1500   2.9900
   6  14  11 0.3600000   1.8100
   7  14  11   1.63000   1.7900
   8  14  11 0.1700000   1.7500
   9  14  11  54.39000   1.9000
  10  14  11  27.86000   1.8300
  12  14  11  506.7800   4.4200
   1  15  11  121.7300   1.9800
   2  15  11  45.50000   1.7900
   3  15  11  63.70000   1.7200
   4  15  11  347.0300   2.9700
   5  15  11   5.75000   1.7300
   6  15  11  264.8600   3.4600
   7  15  11  18.84000   1.7300
   8  15  11  238.0100   2.9000
   9  15  11  57.99000   2.0700
   0  16  11  20.07000   2.2500
   1  16  11  129.1100   2.0800
   2  16  11  124.8700   1.8800
   3  16  11  12.52000   1.6000
   0   0  12  8485.710  98.1100
   1   0  12  92.16000   1.3200
   2   0  12  775.3400   6.5900
   3   0  12  740.2600   6.9300
   4   0  12  2343.790  31.1400
   5   0  12  58.33000   1.3800
   6   0  12  2294.210  20.3500
   7   0  12  3271.560  28.8900
   8   0  12  258.4400   2.6300
   9   0  12  2466.380  21.8800
  10   0  12  1014.050  10.0200
  11   0  12  652.4500   6.3300
  12   0  12  237.8400   3.0300
  13   0  12  4254.550  45.1900
  14   0  12  963.2700  11.0800
  15   0  12  1870.210  21.0500
  16   0  12  797.3700   9.2000
  17   0  12  3147.790  43.8500
  18   0  12  114.6800   5.4800
  19   0  12  152.8800   6.0300
  20   0  12  318.1100   8.4200
  21   0  12  251.5900   8.4900
  22   0  12  624.9600  13.5200
  23   0  12   7.69000   6.6200
  24   0  12  17.04000  13.8500
   1   1  12  1783.460  10.5700
   2   1  12  1071.610   6.4200
   3   1  12  1544.770  11.8800
   4   1  12  53.83000   1.0200
   5   1  12  588.9100   4.0800
   6   1  12  494.4500   3.1600
   7   1  12  28.98000   0.6800
   8   1  12  632.3300   4.1600
   9   1  12  259.5800   1.9600
  10   1  12  56.40000   0.8300
  11   1  12   3.48000   0.7400
  12   1  12  16.26000   1.0100
  13   1  12  890.7800   6.9700
  14   1  12  88.17000   1.4900
  15   1  12  76.59000   1.5800
  16   1  12  1032.100   9.5600
  17   1  12  441.4700   4.6100
  18   1  12  35.03000   2.3000
  19   1  12  516.2200   7.5000
  20   1  12  140.9400   4.1400
  21   1  12  383.0100  10.6500
  22   1  12  32.11000   3.5200
  23   1  12  326.9400   7.3800
  24   1  12  14.64000   6.8200
  25   1  12  40.78000  11.8700
   0   2  12  1944.010  18.3200
   1   2  12  701.7900   5.5000
   2   2  12  240.3500   2.3900
   3   2  12  318.5600   2.4500
   4   2  12  252.4700   1.9800
   5   2  12  71.99000   0.8900
   6   2  12  389.9200   2.6200
   7   2  12  1387.810   8.7100
   8   2  12  19.52000   0.6900
   9   2  12  145.3300   1.2700
  10   2  12  1729.700  10.9200
  11   2  12  1474.840  10.3100
  12   2  12   1.79000   0.9800
  13   2  12  383.8700   3.3100
  14   2  12  913.4700   8.1200
  15   2  12  280.3200   2.9700
  16   2  12  26.86000   1.5700
  17   2  12   9.16000   1.7400
  18   2  12   6.46000   2.0000
  19   2  12  25.85000   2.4700
  20   2  12  22.27000   4.6300
  21   2  12  28.20000   3.7000
  22   2  12  54.35000   3.7800
  23   2  12  30.63000   5.9100
  24   2  12  24.13000   6.6400
  25   2  12  114.1500   7.9400
   1   3  12  2100.510  14.1100
   2   3  12  352.7100   2.6200
   3   3  12  4877.280  30.4500
   4   3  12  543.8700   3.5300
   5   3  12  2043.480  12.3900
   6   3  12  1461.770   8.9900
   7   3  12  1337.100   8.3500
   8   3  12  358.6800   2.5100
   9   3  12  4084.320  25.6800
  10   3  12  3037.660  20.7600
  11   3  12  1188.320   7.8600
  12   3  12  1392.280  10.1000
  13   3  12  2638.650  19.7700
  14   3  12  225.6800   2.3700
  15   3  12  389.9200   3.6100
  16   3  12  2386.200  19.5600
  17   3  12  113.1400   2.8700
  18   3  12   2.84000   2.2300
  19   3  12  62.53000   2.5900
  20   3  12  22.77000   3.1200
  21   3  12  33.09000   4.1100
  22   3  12  23.77000   4.9700
  23   3  12  233.3500  11.2400
  24   3  12  44.75000   7.2400
   0   4  12  157.7000   1.9700
   1   4  12  205.6400   1.6200
   2   4  12  303.8600   2.1700
   3   4  12  1275.200   8.0800
   4   4  12  904.4300   5.9100
   5   4  12  1580.120  10.0100
   6   4  12  99.22000   1.1200
   7   4  12  4987.510  30.0400
   8   4  12  6259.300  39.2300
   9   4  12  199.7400   1.6700
  10   4  12 0.6600000   0.8700
  11   4  12  624.1100   4.4900
  12   4  12  153.6600   1.5900
  13   4  12  172.2600   1.9000
  14   4  12  24.81000   1.4900
  15   4  12  115.5200   2.1300
  16   4  12  289.8000   3.6000
  17   4  12  999.6300  10.0900
  18   4  12   4.80000   2.4500
  19   4  12  44.89000   2.5700
  20   4  12  281.4600   6.3500
  21   4  12  233.3200   6.0800
  22   4  12 0.7200000   4.2900
  24   4  12  39.07000   6.5000
   1   5  12  373.5400   2.6000
   2   5  12  54.94000   1.0600
   3   5  12  278.6300   2.0400
   4   5  12  2416.340  14.8800
   5   5  12  13.85000   0.9700
   6   5  12   5.07000   0.9800
   7   5  12  1460.350  10.8200
   8   5  12  163.7000   1.6000
   9   5  12  96.85000   1.1500
  10   5  12   8.70000   0.9100
  11   5  12  136.6500   1.6500
  12   5  12  385.0500   3.2900
  13   5  12  18.37000   1.3200
  14   5  12  162.0600   2.0400
  15   5  12  113.2700   2.0400
  16   5  12  110.3200   2.0800
  17   5  12  13.31000   1.9700
  18   5  12   2.89000   2.6700
  19   5  12  117.7200   3.0700
  20   5  12  132.3500   3.2700
  21   5  12  22.49000   3.0100
  22   5  12   1.69000   4.0200
  23   5  12  152.3400  10.2500
  24   5  12  15.23000   5.7800
   0   6  12  2904.590  23.9200
   1   6  12  89.75000   1.2300
   2   6  12  1022.290   6.3400
   3   6  12  14.09000   1.0700
   4   6  12  1125.260   7.0000
   5   6  12  682.1300   5.4000
   6   6  12  1687.820  11.9100
   7   6  12  8906.230  59.1700
   8   6  12  479.7800   3.4200
   9   6  12  819.0500   5.4800
  10   6  12  60.65000   1.2000
  11   6  12  344.5400   2.7900
  12   6  12   6.01000   1.2600
  13   6  12   7.01000   1.3700
  14   6  12   2.43000   1.4400
  15   6  12  514.6100   4.9000
  16   6  12   4.18000   1.9400
  17   6  12  1339.800  12.5700
  18   6  12   2.59000   2.4800
  19   6  12  151.9500   3.4400
  20   6  12  49.63000   3.0200
  21   6  12  91.13000   3.2000
  22   6  12  211.5600   4.9800
  23   6  12  225.8100   8.4500
   1   7  12  247.7700   2.3500
   2   7  12  2138.390  15.0400
   3   7  12  7654.600  50.0800
   4   7  12  607.3700   4.2400
   5   7  12  1774.920  11.0500
   6   7  12  172.4600   1.7800
   7   7  12   1.04000   1.1500
   8   7  12   3.01000   1.0800
   9   7  12  1007.760   6.4300
  10   7  12  123.0600   1.5500
  11   7  12  1992.450  13.2800
  12   7  12  297.8000   2.8300
  13   7  12  1853.740  14.5700
  14   7  12  303.7900   3.2800
  15   7  12  185.1100   2.8400
  16   7  12  147.4000   2.4500
  17   7  12  54.10000   2.3200
  18   7  12  130.8300   3.1100
  19   7  12  543.8400   8.1000
  20   7  12   4.26000   3.0000
  21   7  12  129.4400   3.6900
  22   7  12  96.34000   5.2100
   0   8  12  291.7800   3.2200
   1   8  12  1372.000   8.5000
   2   8  12  131.2300   1.5500
   3   8  12  710.0200   4.6100
   4   8  12  147.6300   1.6500
   5   8  12  51.39000   1.2400
   6   8  12  14.45000   1.1700
   7   8  12  240.5000   2.0600
   8   8  12  51.91000   1.2500
   9   8  12  493.1300   3.4400
  10   8  12  66.57000   1.4500
  11   8  12  400.6200   3.7500
  12   8  12  63.56000   1.6200
  13   8  12  39.11000   1.6100
  14   8  12 0.2700000   1.7300
  15   8  12  97.89000   2.0500
  16   8  12  22.87000   2.0700
  17   8  12  37.84000   2.4700
  18   8  12  56.69000   2.7600
  19   8  12  87.92000   2.9800
  20   8  12   3.83000   3.4500
  21   8  12  12.03000   3.1900
   1   9  12  67.92000   1.4100
   2   9  12  424.0000   2.9200
   3   9  12  559.0700   3.7200
   4   9  12  206.8700   1.9200
   5   9  12  791.2700   5.1500
   6   9  12  197.4400   2.0400
   7   9  12  261.0700   2.1400
   8   9  12  171.0300   1.9200
   9   9  12  2375.360  17.4700
  10   9  12  350.6400   2.9400
  11   9  12   2.75000   1.5100
  12   9  12   4.42000   1.5600
  13   9  12  76.73000   1.8200
  14   9  12   2.45000   1.8400
  15   9  12  74.45000   2.0800
  16   9  12  108.4200   2.3400
  17   9  12  89.99000   2.4700
  18   9  12  21.80000   3.2900
  19   9  12  165.6800   3.4600
  20   9  12   1.19000   3.0500
   0  10  12  58.21000   1.9900
   1  10  12   2.88000   1.3400
   2  10  12 0.5100000   1.3000
   3  10  12  607.7600   3.9200
   4  10  12  207.7300   2.2500
   5  10  12  1190.000   9.7400
   6  10  12  105.8300   1.7800
   7  10  12  710.5200   5.0400
   8  10  12  26.95000   1.5800
   9  10  12  165.9100   2.1200
  10  10  12  29.02000   1.5200
  11  10  12   7.20000   1.5400
  12  10  12  14.23000   1.6000
  13  10  12  243.4000   3.0500
  14  10  12  145.5500   2.2600
  15  10  12  164.2500   2.7100
  16  10  12   3.93000   2.2700
  17  10  12  1342.800  12.8000
  18  10  12  11.59000   2.8000
  19  10  12  295.7800   4.7300
   1  11  12  1100.800   7.1400
   2  11  12  90.57000   1.7500
   3  11  12  81.06000   1.6500
   4  11  12  10.48000   1.4600
   5  11  12  51.11000   1.5100
   6  11  12  17.98000   1.4300
   7  11  12   3.11000   1.3800
   8  11  12  13.13000   1.5500
   9  11  12  35.73000   1.5900
  10  11  12  54.02000   1.6900
  11  11  12  279.0600   2.8000
  12  11  12  37.92000   1.8600
  13  11  12  591.0000   6.3400
  14  11  12  28.11000   2.0600
  15  11  12  111.8700   2.5600
  16  11  12  33.87000   2.2200
  17  11  12  248.2600   3.7500
  18  11  12  20.51000   2.7300
   0  12  12  672.9200   5.9200
   1  12  12  481.9800   3.2700
   2  12  12  15.54000   1.5500
   3  12  12  59.85000   1.7700
   4  12  12  74.84000   1.5900
   5  12  12  373.9800   2.8400
   6  12  12  62.99000   1.5400
   7  12  12  104.4400   1.7100
   8  12  12  64.50000   1.7100
   9  12  12  79.99000   1.7700
  10  12  12  125.7900   2.1600
  11  12  12   4.02000   1.8200
  12  12  12  218.9200   3.1400
  14  12  12  65.77000   2.2400
  15  12  12  52.91000   2.1400
  16  12  12   8.71000   2.5300
   1  13  12  78.14000   1.6400
   2  13  12  15.34000   1.4900
   3  13  12  11.08000   1.4900
   4  13  12  114.1100   1.8200
   5  13  12  51.70000   1.5600
   6  13  12   2.40000   1.6600
   8  13  12  196.6800   2.5100
   9  13  12  555.7600   4.6500
  10  13  12  11.75000   1.8100
  11  13  12  219.3100   2.6800
  13  13  12  754.9500   7.4900
  14  13  12  27.58000   2.1900
   0  14  12  108.7800   2.8700
   1  14  12  16.15000   1.7200
   2  14  12   1.93000   1.6700
   3  14  12  20.48000   1.7400
   4  14  12   4.54000   1.6500
   5  14  12   1.06000   1.6700
   6  14  12   1.79000   1.7900
   7  14  12  77.55000   2.0200
   8  14  12  45.77000   1.8300
   9  14  12  739.8300   5.9300
  10  14  12  10.45000   1.9400
  11  14  12  86.56000   2.1000
  12  14  12   1.77000   1.9300
   1  15  12  87.96000   1.9700
   2  15  12  49.17000   1.7800
   3  15  12  178.9100   2.4400
   4  15  12  94.75000   1.7500
   5  15  12  13.34000   1.8000
   6  15  12   3.63000   1.7000
   8  15  12  43.95000   1.9900
   0  16  12   5.83000   2.2200
   1   1  13  384.7900   3.4300
   2   1  13  76.08000   1.3400
   3   1  13  1652.070  10.4100
   4   1  13  6580.630  41.6600
   5   1  13  526.4200   3.4600
   6   1  13  862.0100   5.4600
   7   1  13  601.8800   3.7100
   8   1  13  2124.260  12.8800
   9   1  13  600.1600   3.9600
  10   1  13  117.7900   1.1900
  11   1  13  2635.740  18.0000
  12   1  13  99.22000   1.2800
  13   1  13  855.3800   6.4800
  14   1  13  192.2700   2.3100
  15   1  13  188.8600   2.3800
  16   1  13  940.2300   8.5100
  17   1  13   7.90000   1.8200
  18   1  13  528.2300   6.2200
  19   1  13  271.0500   5.9300
  20   1  13   1.17000   3.3000
  21   1  13  48.37000   3.5100
  22   1  13  274.0600   8.8900
  23   1  13  300.0200   9.6600
  24   1  13  124.4800  11.5900
  25   1  13   2.42000  14.7300
   0   2  13  7705.320  84.8900
   1   2  13  300.9100   2.3500
   2   2  13  4425.430  29.5200
   3   2  13  88.21000   1.0700
   4   2  13  492.5000   3.2500
   5   2  13   2.73000   0.7700
   6   2  13  10.41000   0.7700
   7   2  13  442.5700   2.9100
   8   2  13  3936.110  24.0800
   9   2  13  584.0000   3.7200
  10   2  13  379.3200   2.7600
  11   2  13  1328.960   9.3400
  12   2  13  2418.640  17.1200
  13   2  13  374.3900   3.3500
  14   2  13  875.4200   7.5100
  15   2  13   1.31000   1.4700
  16   2  13  174.0000   2.7300
  17   2  13  37.85000   1.8300
  18   2  13   5.75000   2.0500
  19   2  13  755.2600  10.3300
  20   2  13  76.26000   4.0000
  21   2  13  33.64000   3.7000
  22   2  13  460.7400  11.2700
  23   2  13   6.21000   4.9400
  24   2  13  215.5000  19.9900
   1   3  13 0.1700000   0.9000
   2   3  13  2882.480  18.4600
   3   3  13  1082.350   6.5900
   4   3  13  44.17000   0.8900
   5   3  13  360.2800   2.5500
   6   3  13  300.2500   2.1600
   7   3  13  1916.950  11.6500
   8   3  13  20.88000   0.8500
   9   3  13  84.83000   1.1000
  10   3  13  272.5500   2.1300
  11   3  13  2220.230  16.2400
  12   3  13   3.43000   1.0300
  13   3  13  239.4300   2.2400
  14   3  13  407.8500   3.6600
  15   3  13  19.40000   1.5900
  16   3  13  62.93000   1.9700
  17   3  13  221.9800   3.6800
  18   3  13  229.1100   3.6500
  20   3  13  250.2700   4.6200
  21   3  13  127.2000   4.0200
  22   3  13  31.31000   4.9200
  23   3  13   3.77000  10.6700
   0   4  13  5114.370  45.1600
   1   4  13  626.0100   3.9900
   2   4  13  1574.130   9.7700
   3   4  13  19.46000   0.9400
   4   4  13   3.82000   0.9900
   5   4  13  163.4900   1.4700
   6   4  13  627.5200   4.0900
   7   4  13  2434.280  14.8600
   8   4  13  1449.250  10.0200
   9   4  13  674.1800   4.8200
  10   4  13  600.1500   4.2600
  11   4  13  64.48000   1.1500
  12   4  13  383.3800   3.0900
  13   4  13  22.43000   1.3400
  14   4  13  62.26000   1.5700
  15   4  13  219.9600   2.4600
  16   4  13  45.27000   1.9300
  17   4  13  93.03000   2.1800
  18   4  13  10.10000   2.6100
  19   4  13  371.4000   6.0800
  20   4  13  238.1100   6.2000
  21   4  13   5.61000   3.0400
  22   4  13  294.0400  10.1500
  23   4  13  53.18000   9.7500
  24   4  13  136.1800   7.3600
   1   5  13  1469.730   9.0200
   2   5  13  2043.150  12.9000
   3   5  13  1042.540   6.4900
   4   5  13  3974.740  24.5400
   5   5  13  1290.150   8.1100
   6   5  13  24.66000   1.0400
   7   5  13  3204.760  24.6100
   8   5  13  1114.980   7.2900
   9   5  13  402.5900   3.0300
  10   5  13  1466.710   9.7300
  11   5  13  85.60000   1.3900
  12   5  13  169.7900   1.8500
  13   5  13  94.75000   1.5600
  14   5  13  724.8400   6.0200
  15   5  13  490.1600   4.5300
  16   5  13  29.75000   1.9000
  17   5  13  23.26000   2.1400
  18   5  13  1384.770  15.9000
  19   5  13  81.48000   3.2300
  20   5  13  181.3300   3.4900
  21   5  13   2.68000   3.0900
  22   5  13  53.82000   4.1300
  23   5  13  17.50000   5.8600
   0   6  13  2196.240  18.4200
   1   6  13  181.2500   1.6200
   2   6  13  986.3500   6.2200
   3   6  13  172.9900   1.8000
   4   6  13  131.7300   1.8400
   5   6  13  995.9300   7.4300
   6   6  13  923.7800   6.6100
   7   6  13  1086.760   7.1700
   8   6  13  66.28000   1.1700
   9   6  13  345.2600   2.6100
  10   6  13  209.4500   1.9400
  11   6  13  284.4200   2.3800
  12   6  13  140.1400   1.7100
  13   6  13  20.67000   1.4400
  14   6  13  278.7500   2.8400
  15   6  13  14.37000   1.7500
  16   6  13  10.92000   1.8600
  17   6  13  125.2900   2.5300
  18   6  13  102.5900   3.0700
  19   6  13  13.38000   2.6200
  20   6  13   5.80000   3.2400
  21   6  13  172.9500   4.0900
  22   6  13  738.7200  15.0300
   1   7  13  105.5200   1.5500
   2   7  13  1576.600  10.2800
   3   7  13  336.2300   2.5000
   4   7  13  798.7700   5.3200
   5   7  13  370.5100   2.7600
   6   7  13 0.1100000   1.1700
   7   7  13  25.17000   1.1600
   8   7  13  193.9700   1.9900
   9   7  13  143.6400   1.6200
  10   7  13  12.57000   1.1900
  11   7  13  21.05000   1.2700
  12   7  13  118.8000   1.7600
  13   7  13   2.43000   1.5400
  14   7  13  484.8800   4.2100
  15   7  13  80.88000   2.0100
  16   7  13   8.91000   1.8500
  17   7  13  72.88000   2.4900
  18   7  13   5.07000   2.5500
  19   7  13 0.6200000   2.8400
  21   7  13  10.67000   4.0300
  22   7  13   8.80000   3.3500
   0   8  13  3991.100  33.9800
   1   8  13  949.1000   5.8000
   2   8  13  2098.380  13.0700
   3   8  13  280.7100   2.2400
   4   8  13  935.7300   5.8500
   5   8  13  132.9900   1.5700
   6   8  13  303.6200   2.2900
   7   8  13  327.7100   2.4800
   8   8  13  1311.310   8.1600
   9   8  13  859.1000   5.7400
  10   8  13  1905.570  14.6600
  11   8  13  19.93000   1.5000
  12   8  13  1791.490  12.7800
  13   8  13  53.55000   1.6900
  14   8  13  55.89000   1.9200
  15   8  13  198.7400   2.8200
  16   8  13   3.45000   2.0700
  17   8  13  384.4500   4.3900
  19   8  13  192.7300   4.5400
  20   8  13  82.37000   3.4400
  21   8  13  77.32000   3.4500
   1   9  13  14.40000   1.3200
   2   9  13  909.6400   5.4900
   3   9  13  1282.900   7.6200
   4   9  13  2857.560  17.1600
   5   9  13  266.4800   2.2400
   6   9  13  1099.550   7.0400
   8   9  13  80.28000   1.5500
   9   9  13   2.13000   1.4200
  10   9  13   1.69000   1.5000
  11   9  13  86.32000   1.7100
  12   9  13  252.1100   2.6100
  13   9  13   4.17000   1.7400
  14   9  13  131.5900   2.3500
  15   9  13  153.0900   2.4000
  16   9  13  79.68000   2.2400
  17   9  13  153.4700   3.3200
  18   9  13  181.0100   3.9000
  19   9  13 0.0700000   2.8500
  20   9  13  16.52000   2.8600
   0  10  13   3.25000   1.9800
   1  10  13  623.8500   4.4600
   2  10  13  164.4400   2.0700
   3  10  13   7.39000   1.5400
   4  10  13  261.1800   3.2100
   5  10  13  66.68000   1.6600
   6  10  13  299.9500   2.5300
   7  10  13  351.4700   2.8000
   8  10  13  1358.370   9.2400
   9  10  13   5.35000   1.4900
  10  10  13  13.99000   1.5300
  11  10  13   2.37000   1.5200
  12  10  13  122.4600   1.9100
  13  10  13   6.52000   1.8000
  14  10  13  148.9200   2.5100
  15  10  13  409.4400   5.2600
  16  10  13   2.24000   2.0900
  17  10  13  125.2000   3.0200
  18  10  13  15.75000   2.8600
  19  10  13  108.1400   3.1800
   1  11  13  18.97000   1.5000
   2  11  13  1148.660   7.2500
   3  11  13   4.16000   1.4400
   4  11  13  237.6600   2.2600
   5  11  13   6.06000   1.4800
   6  11  13  145.6700   1.9300
   7  11  13  464.9200   3.3600
   8  11  13  252.3700   2.6600
   9  11  13  114.7400   1.9400
  10  11  13  62.37000   1.7200
  11  11  13  244.8700   2.7100
  12  11  13  157.1700   2.6800
  13  11  13  57.75000   2.1900
  14  11  13  234.0000   3.1000
  15  11  13  18.84000   2.0400
  16  11  13  94.15000   2.7100
  18  11  13  67.47000   2.8900
   0  12  13  499.4500   4.6800
   1  12  13  11.51000   1.4200
   2  12  13  1075.660   6.7800
   4  12  13  478.5300   3.6700
   5  12  13 0.4200000   1.4400
   6  12  13  13.48000   1.4800
   7  12  13  335.8900   3.0000
   8  12  13  137.4700   2.0000
   9  12  13  37.21000   1.6400
  10  12  13  71.09000   1.9700
  11  12  13  208.8500   2.7900
  12  12  13  123.4000   2.3600
  13  12  13  218.4600   2.9800
  14  12  13  129.2400   2.3500
  15  12  13  48.68000   2.5400
  16  12  13  66.63000   2.7300
   1  13  13  123.6500   1.8300
   2  13  13  98.13000   1.6600
   3  13  13  35.89000   1.5400
   4  13  13  22.44000   1.5300
   5  13  13  94.32000   1.8100
   6  13  13  353.3400   3.9900
   8  13  13  37.65000   1.8500
   9  13  13  153.7000   2.5400
  10  13  13  20.05000   1.7900
  11  13  13   1.80000   1.8000
  13  13  13  346.1000   3.9900
  14  13  13  32.98000   2.0200
   0  14  13  114.5900   2.8400
   1  14  13  33.45000   1.7300
   2  14  13  278.7400   3.2500
   3  14  13  48.97000   1.8200
   4  14  13  17.54000   1.6500
   5  14  13  10.64000   1.6800
   6  14  13  136.8300   2.1500
   7  14  13  361.8000   3.8400
   8  14  13  132.9000   2.0700
   9  14  13  17.46000   1.8500
  10  14  13  50.35000   1.8500
  11  14  13  35.04000   1.9900
   1  15  13  14.31000   1.6000
   2  15  13  224.8600   2.9600
   4  15  13  512.2400   4.1100
   5  15  13  100.3400   1.9700
   6  15  13  515.9900   4.0700
   7  15  13  63.91000   1.7900
   8  15  13  49.03000   1.7600
   0   0  14  411.9100   5.9200
   1   0  14  239.0700   3.2600
   2   0  14  341.9200   3.9600
   3   0  14  532.3900   4.9700
   4   0  14 0.2300000   1.2100
   5   0  14  560.5000   5.2900
   6   0  14  67.68000   1.3600
   7   0  14  15954.99 146.6300
   8   0  14  967.3400   8.4700
   9   0  14  86.70000   1.4700
  10   0  14  2585.100  24.2000
  11   0  14  1602.880  15.6800
  12   0  14  682.6200   7.1800
  13   0  14  204.2300   3.0600
  14   0  14  2175.150  26.8700
  15   0  14  172.0400   3.2500
  16   0  14  13.80000   2.3100
  17   0  14  38.04000   2.5100
  18   0  14  10.26000   2.9700
  19   0  14  1306.830  24.2000
  20   0  14  35.85000   5.8500
  21   0  14  126.6100   5.5000
  22   0  14  75.28000   5.2600
  23   0  14  82.96000   6.2200
  24   0  14  274.1900  19.7400
   1   1  14  2358.760  17.4500
   2   1  14  308.8900   2.7000
   3   1  14  5452.630  34.4200
   4   1  14  146.1400   1.3200
   5   1  14  1691.560  10.7300
   6   1  14  564.2800   3.7100
   7   1  14  1862.760  11.3900
   8   1  14  62.45000   0.9300
   9   1  14  174.7300   1.4300
  10   1  14  541.0200   3.8100
  11   1  14  245.1600   1.9800
  12   1  14  62.70000   1.1800
  14   1  14  301.3000   3.0000
  15   1  14  487.8900   4.5800
  16   1  14  717.3600   6.9800
  17   1  14  387.7100   4.2900
  18   1  14  337.8200   4.3400
  19   1  14  444.5200   8.6400
  20   1  14  242.7200   4.6800
  21   1  14  111.7600   3.8100
  23   1  14  96.03000   5.8000
  24   1  14   6.90000   7.2200
   0   2  14  5164.520  46.9700
   1   2  14  15.17000   0.9300
   2   2  14  303.8500   2.2300
   3   2  14  578.1200   3.8700
   4   2  14  904.3500   5.7700
   5   2  14  61.68000   0.9700
   6   2  14  288.5000   2.0100
   7   2  14  1183.520   7.2500
   8   2  14  1345.900   8.2700
   9   2  14  1182.680   7.3100
  10   2  14   3.40000   0.9000
  11   2  14  781.6700   5.3700
  12   2  14  248.3400   2.2200
  13   2  14  1011.440   8.0600
  14   2  14  18.87000   1.3800
  15   2  14   5.71000   1.4900
  16   2  14  473.8400   4.8500
  17   2  14  30.24000   1.9200
  19   2  14  226.6100   3.6500
  20   2  14   7.25000   3.3700
  21   2  14  40.50000   3.6600
  22   2  14   4.50000   3.5300
  23   2  14  21.52000   4.9000
  24   2  14   1.53000   7.1500
   1   3  14  712.1900   4.3200
   2   3  14  1311.370   8.0600
   3   3  14  715.2700   4.5700
   4   3  14  2194.800  13.6900
   5   3  14  963.3400   5.8400
   6   3  14  2164.800  12.7400
   7   3  14  1885.000  11.2800
   8   3  14  45.20000   1.0100
   9   3  14  3856.160  25.7100
  10   3  14  664.1500   4.7400
  11   3  14  2302.970  16.1100
  12   3  14  278.8700   2.3100
  13   3  14  23.82000   1.3800
  14   3  14  29.44000   1.4900
  15   3  14  301.3900   3.1100
  16   3  14  320.7200   4.1600
  17   3  14  156.8000   2.4000
  18   3  14  301.0800   4.1200
  19   3  14  846.2300   9.9000
  20   3  14  57.20000   3.3700
  21   3  14  18.33000   3.7000
   0   4  14  3790.310  32.7200
   1   4  14  207.3200   1.6900
   2   4  14  3947.990  23.8900
   3   4  14  4286.910  25.7400
   4   4  14   2.86000   0.9600
   5   4  14  3420.270  22.1900
   6   4  14  582.0600   3.8400
   7   4  14  1519.030   9.7900
   8   4  14   7.02000   1.0000
   9   4  14  650.8200   4.5100
  10   4  14  526.5800   3.7900
  11   4  14   2.31000   1.1000
  12   4  14  132.9000   1.5800
  14   4  14  14.23000   1.3900
  15   4  14  1298.640  11.2300
  16   4  14   2.31000   1.8800
  17   4  14  454.1700   5.8100
  19   4  14  93.86000   3.3700
  20   4  14   6.41000   2.6400
  21   4  14  12.61000   3.1600
  22   4  14  42.09000   5.7500
  23   4  14   3.62000   4.8600
  24   4  14  379.2300  13.9500
   1   5  14  1061.090   6.6900
   2   5  14  138.0100   1.4400
   3   5  14   9.85000   1.0500
   4   5  14  19.84000   1.0800
   5   5  14  268.3600   2.3900
   6   5  14  98.67000   1.4700
   7   5  14  896.8600   6.1200
   8   5  14  53.96000   1.1900
   9   5  14  222.2500   1.9000
  10   5  14   3.03000   1.0400
  11   5  14  260.2500   2.5000
  12   5  14  22.00000   1.2500
  13   5  14   1.71000   1.3800
  14   5  14  188.3100   2.4200
  15   5  14  145.4000   2.1800
  17   5  14   1.56000   1.9900
  18   5  14  191.9600   3.7100
  19   5  14  87.17000   2.7800
  20   5  14  14.24000   2.5400
  21   5  14  114.7900   4.3200
  22   5  14  42.81000   3.9600
  23   5  14  177.3400   8.1400
   0   6  14  496.6200   5.6400
   1   6  14  1310.280   9.8600
   2   6  14  1465.330  12.0900
   3   6  14  601.9400   5.8700
   4   6  14  103.7900   1.5100
   5   6  14  37.24000   1.2700
   6   6  14  422.0000   3.0700
   7   6  14  233.8400   2.0400
   8   6  14  216.2300   1.9100
   9   6  14  165.7200   1.6700
  10   6  14  1332.170   9.1400
  11   6  14  468.9600   3.6300
  12   6  14  98.79000   1.6400
  13   6  14  167.8400   2.1400
  14   6  14  61.80000   1.7200
  15   6  14  450.7700   4.5100
  16   6  14 0.8200000   1.8200
  17   6  14  1542.550  14.2600
  18   6  14  85.12000   3.1200
  19   6  14  123.4600   3.0600
  21   6  14  34.71000   3.2700
  22   6  14  40.41000   4.3400
  23   6  14 0.2800000   4.1400
   1   7  14  188.8900   1.8500
   2   7  14  277.4300   2.2200
   3   7  14  18.08000   1.2400
   4   7  14  510.9600   3.5800
   5   7  14  94.23000   1.4000
   6   7  14  472.2200   3.3800
   7   7  14  81.78000   1.3800
   8   7  14  754.2700   5.1800
   9   7  14  25.15000   1.2000
  10   7  14  1376.510   9.4500
  11   7  14  185.5100   2.0600
  12   7  14  193.3400   2.5300
  13   7  14  644.7500   5.5500
  14   7  14  408.7300   3.7100
  15   7  14  290.8700   4.0800
  16   7  14  601.9400   5.8900
  17   7  14  10.81000   2.3300
  18   7  14  49.56000   2.8900
  19   7  14  738.9500   8.5700
  20   7  14   6.53000   3.2900
  21   7  14  260.0500   6.1100
  22   7  14  84.22000   3.3000
   0   8  14  2929.880  25.0300
   1   8  14   4.28000   1.2500
   2   8  14  214.1100   1.9700
   3   8  14  429.0500   3.0300
   4   8  14  97.51000   1.4600
   5   8  14   9.04000   1.2200
   6   8  14  444.8600   3.1000
   7   8  14  38.27000   1.2800
   8   8  14  128.3000   1.5300
   9   8  14  55.04000   1.3800
  10   8  14  517.8000   4.5800
  11   8  14   6.04000   1.4200
  12   8  14  359.1800   3.1200
  13   8  14  94.93000   2.0100
  14   8  14  1010.300   9.0500
  15   8  14  132.4400   2.4200
  16   8  14  48.25000   2.2300
  18   8  14   3.33000   2.4200
  19   8  14  31.88000   3.6000
  20   8  14  29.72000   2.8300
  21   8  14  240.9000   5.3000
   1   9  14  713.4400   4.5500
   2   9  14  430.5600   2.9700
   3   9  14  666.1900   4.2200
   4   9  14  154.9900   1.7000
   5   9  14  83.96000   1.4600
   6   9  14  1772.360  11.0400
   7   9  14  374.1100   3.3300
   8   9  14  211.6400   2.1000
   9   9  14   2.62000   1.4000
  10   9  14  11.52000   1.4800
  11   9  14  67.38000   1.6500
  12   9  14  119.8900   1.9700
  13   9  14  680.7100   5.5400
  14   9  14  332.8700   3.4000
  15   9  14  327.2500   3.5400
  16   9  14  57.32000   2.2300
  17   9  14  18.33000   2.5500
  18   9  14  103.4900   3.2100
  19   9  14  296.1700   5.4500
  20   9  14  70.13000   3.0000
   0  10  14  4292.580  45.3900
   1  10  14   3.72000   1.8400
   2  10  14  858.9200   7.5100
   3  10  14  564.7800   4.8800
   4  10  14  58.56000   1.7100
   5  10  14  434.8200   3.2300
   6  10  14  474.8000   3.6600
   7  10  14  1459.980   9.2700
   8  10  14  984.5500   6.5800
   9  10  14  63.77000   1.6100
  10  10  14  142.9000   1.9300
  11  10  14  79.36000   1.6700
  12  10  14  84.01000   1.8400
  13  10  14  13.07000   1.8700
  14  10  14  89.67000   2.1200
  15  10  14  147.3000   3.0200
  16  10  14  40.28000   2.1900
  17  10  14  105.6900   2.9000
  18  10  14  67.04000   3.0900
  19  10  14  95.46000   2.9800
   1  11  14  387.8300   2.9300
   2  11  14  442.1100   3.1600
   3  11  14  234.7500   2.1800
   4  11  14  2357.800  14.7000
   5  11  14  59.35000   1.5400
   6  11  14 0.8900000   1.4400
   7  11  14  194.4600   2.0500
   8  11  14   7.19000   1.5800
   9  11  14  173.7800   2.4500
  10  11  14   4.18000   1.6900
  11  11  14  774.8400   5.7500
  12  11  14  117.0400   2.5000
  13  11  14  193.1400   2.7800
  14  11  14 0.7200000   1.9800
  15  11  14  39.28000   2.1400
  16  11  14  13.22000   2.6700
  17  11  14  117.4300   2.8800
   0  12  14  117.4100   2.4200
   1  12  14  35.58000   1.4400
   2  12  14  52.63000   1.5700
   3  12  14  205.2700   2.2500
   4  12  14  11.47000   1.6300
   5  12  14  12.58000   1.5300
   7  12  14  52.23000   1.6600
   8  12  14  39.46000   1.6400
  10  12  14   6.36000   1.7900
  11  12  14  22.45000   1.8500
  12  12  14  43.39000   2.0400
  13  12  14  10.20000   2.0100
  14  12  14 0.8200000   2.1100
  16  12  14   3.86000   2.3000
   1  13  14  58.46000   1.6300
   2  13  14   8.92000   1.4800
   3  13  14  93.76000   1.8100
   4  13  14  458.8900   3.8900
   5  13  14  21.71000   1.8000
   6  13  14  161.2700   2.6500
   7  13  14   2.27000   1.8200
   8  13  14  120.9700   2.0500
   9  13  14  268.7100   2.7600
  10  13  14  106.4200   2.0200
  11  13  14  633.8900   5.8400
  12  13  14  222.2200   3.2000
  13  13  14  143.7800   2.5500
  14  13  14   9.33000   1.9900
   0  14  14  116.5200   2.5700
   1  14  14  18.46000   1.7000
   2  14  14  257.1400   2.5600
   3  14  14   4.03000   1.6400
   4  14  14  65.67000   1.6900
   5  14  14  141.7500   2.0700
   7  14  14  390.7700   3.7900
   8  14  14   2.59000   1.7500
   9  14  14  195.2800   2.8500
  10  14  14  84.27000   2.0100
  11  14  14  39.94000   1.9000
   1  15  14   1.80000   1.6300
   2  15  14  403.2400   3.2200
   3  15  14  10.61000   1.7100
   5  15  14   2.81000   1.7000
   6  15  14 0.8300000   1.8000
   7  15  14   2.11000   1.6800
   1   1  15  4017.910  25.1200
   2   1  15  131.6100   1.2500
   3   1  15  4200.120  25.5200
   4   1  15  1154.250   7.5600
   5   1  15  52.36000   1.0200
   6   1  15  27.64000   0.8900
   7   1  15  451.3400   3.0100
   8   1  15  201.7700   1.6800
   9   1  15  116.1000   1.1700
  10   1  15  1294.350   8.3300
  11   1  15  2325.630  15.1000
  12   1  15  285.1300   2.7100
  13   1  15  376.9100   3.5000
  14   1  15  275.9500   2.9000
  15   1  15  345.7100   3.6100
  16   1  15   2.60000   1.6500
  17   1  15   6.70000   1.7200
  18   1  15   1.47000   2.0800
  19   1  15  736.2400   8.6000
  20   1  15  10.04000   3.3800
  21   1  15  61.01000   3.4200
  22   1  15  624.8700  13.1200
  23   1  15  18.87000   4.7100
  24   1  15  36.82000  14.7500
   0   2  15  281.2400   2.8600
   1   2  15  493.7000   3.1100
   2   2  15  797.1100   4.8700
   3   2  15  1996.730  12.4000
   4   2  15  466.8200   3.1600
   5   2  15  6428.620  38.3200
   6   2  15  3841.320  23.7200
   7   2  15  3491.880  21.8700
   8   2  15  263.4900   1.9600
   9   2  15  572.9100   3.8600
  10   2  15  398.3100   2.8300
  11   2  15  99.08000   1.2800
  12   2  15  2841.280  20.7000
  13   2  15  43.21000   1.3800
  14   2  15  553.3000   4.9000
  15   2  15  1924.280  15.6300
  16   2  15  383.1600   3.9500
  17   2  15  667.6800   6.6300
  18   2  15  11.69000   2.1100
  19   2  15  98.21000   2.7100
  20   2  15  36.38000   3.6700
  21   2  15  87.79000   3.9900
  22   2  15  67.97000   3.8800
  23   2  15  85.47000   4.7600
  24   2  15  103.7800  10.3600
   1   3  15  4429.020  26.3000
   2   3  15  48.75000   1.0000
   3   3  15  535.2100   3.3400
   4   3  15   7.38000   0.8900
   5   3  15  931.6800   5.8200
   6   3  15  195.0300   1.6100
   7   3  15   3.96000   0.8400
   8   3  15  597.7700   4.2900
   9   3  15  1110.380   7.9100
  10   3  15  372.6700   2.8400
  11   3  15  260.2400   2.2900
  12   3  15  36.21000   1.1800
  13   3  15  118.3700   1.6900
  14   3  15   2.38000   1.4600
  15   3  15  65.12000   1.7800
  16   3  15   4.16000   1.7500
  17   3  15  154.3800   2.6200
  18   3  15  88.11000   2.9300
  19   3  15  38.12000   2.8400
  20   3  15   1.13000   3.0700
  21   3  15  104.7000   5.4200
  22   3  15   7.87000   4.1800
  23   3  15  24.35000   4.5900
  24   3  15   8.59000   6.5800
   0   4  15  1879.390  15.9400
   1   4  15  23.92000   1.0400
   2   4  15  896.1600   5.5700
   3   4  15   6.77000   0.9700
   4   4  15  89.66000   1.1700
   5   4  15  37.31000   1.0100
   6   4  15  1819.300  11.8100
   7   4  15  47.27000   1.1900
   8   4  15  190.6200   1.7200
   9   4  15  76.35000   1.1600
  10   4  15  385.5900   2.9600
  11   4  15  125.2500   1.5000
  12   4  15  728.4200   5.6100
  13   4  15  77.07000   1.5300
  14   4  15  127.2200   2.0700
  15   4  15  1148.130  10.3900
  16   4  15  308.6100   3.6700
  17   4  15  1310.980  12.6600
  18   4  15  37.68000   2.8300
  19   4  15  203.1200   4.7300
  20   4  15 0.4700000   2.4500
  21   4  15   8.91000   2.9800
  22   4  15  35.35000   4.1900
  23   4  15  87.09000   6.9400
   1   5  15  565.1900   3.6700
   2   5  15  273.1100   2.1200
   3   5  15  220.7700   1.8500
   4   5  15  846.5800   6.3200
   5   5  15  131.5800   1.8500
   6   5  15  789.9600   5.7100
   7   5  15  229.1200   1.9200
   8   5  15  697.5800   4.8600
   9   5  15  1891.480  12.6200
  10   5  15  60.00000   1.2000
  11   5  15  2253.500  15.3700
  12   5  15  132.0900   1.6900
  13   5  15  500.4900   4.1400
  14   5  15  958.3900   7.6300
  15   5  15  273.7400   3.2200
  16   5  15  55.83000   2.3600
  17   5  15  290.0300   4.7300
  19   5  15  72.10000   3.1100
  20   5  15  245.2300   3.9600
  21   5  15  835.5100  10.1800
  22   5  15  157.3100   6.5400
  23   5  15  158.8400   6.6000
   0   6  15   7.30000   2.0900
   1   6  15  69.48000   1.5900
   2   6  15  381.9800   3.4200
   3   6  15  259.4600   2.5800
   4   6  15  45.15000   1.3500
   5   6  15  268.0500   2.2900
   6   6  15  80.27000   1.3900
   7   6  15  1247.770   8.0800
   8   6  15  159.7300   1.6400
   9   6  15  120.1500   1.5300
  10   6  15   8.30000   1.2100
  11   6  15   2.11000   1.3800
  12   6  15   2.76000   1.4600
  13   6  15  271.0300   3.3000
  14   6  15   4.53000   1.8100
  15   6  15  465.5000   4.3300
  16   6  15  62.87000   2.0300
  17   6  15  45.41000   2.2200
  18   6  15  54.68000   2.9600
  19   6  15  290.2800   4.5000
  20   6  15  125.0100   3.5200
  21   6  15  187.2600   4.5200
  22   6  15  96.27000   5.2400
   1   7  15  2206.990  13.9400
   2   7  15  404.6800   3.0500
   3   7  15   1.83000   1.2700
   4   7  15   5.87000   1.2400
   5   7  15  851.7800   5.5900
   6   7  15  752.5600   5.0300
   7   7  15  102.7000   1.4100
   8   7  15  135.0600   1.6600
   9   7  15  54.97000   1.2500
  10   7  15  162.1500   1.7800
  11   7  15  24.27000   1.4900
  12   7  15  512.3100   4.3100
  13   7  15  169.7800   2.2100
  14   7  15  277.1800   2.9400
  15   7  15  116.9000   2.3400
  16   7  15  659.6400   6.5400
  17   7  15  158.9700   3.4400
  18   7  15  140.7800   3.7600
  19   7  15   5.45000   2.7000
  20   7  15  60.83000   4.8300
  21   7  15  117.7500   5.3000
  22   7  15  142.3000   4.7900
   0   8  15  404.2300   4.0500
   1   8  15   5.50000   1.3300
   2   8  15  649.3500   4.0800
   3   8  15  339.8300   2.5000
   4   8  15  227.6200   2.0700
   5   8  15  1381.870   8.7100
   6   8  15  99.68000   1.4900
   7   8  15  1264.920   8.0300
   8   8  15  619.5300   4.2600
   9   8  15  1743.720  13.8500
  10   8  15  1341.870   9.3900
  11   8  15 0.3700000   1.4800
  12   8  15  451.1000   3.8100
  13   8  15  519.2000   4.7700
  14   8  15  62.29000   1.9100
  15   8  15  594.1900   5.5200
  17   8  15  323.9700   3.9500
  18   8  15  80.70000   2.9100
  19   8  15  136.8200   3.7400
  20   8  15   5.52000   3.1400
  21   8  15   2.01000   2.9900
   1   9  15  1176.520   7.1900
   2   9  15   4.61000   1.3200
   3   9  15  1962.280  11.6100
   4   9  15  312.6400   2.4000
   5   9  15  89.58000   1.4900
   6   9  15  55.96000   1.6200
   7   9  15   4.98000   1.5300
   8   9  15  39.04000   1.4700
   9   9  15  253.2200   2.5400
  10   9  15  136.1000   1.9300
  11   9  15  1012.890   7.1500
  12   9  15  73.15000   1.7400
  13   9  15  31.94000   1.7500
  14   9  15  92.69000   2.1300
  15   9  15  83.30000   2.2600
  16   9  15  372.4800   5.5200
  18   9  15  29.37000   2.7400
  19   9  15  554.7700   6.9600
  20   9  15  34.19000   2.8800
   0  10  15  430.7100   5.5300
   1  10  15  129.3800   1.9500
   2  10  15  232.2600   2.9000
   3  10  15  11.27000   1.5800
   4  10  15  39.30000   1.5600
   5  10  15  307.1700   2.9200
   6  10  15  794.6000   5.5100
   7  10  15  338.0700   2.7600
   8  10  15  17.01000   1.5100
   9  10  15  1530.830  10.5300
  10  10  15  78.92000   1.7100
  11  10  15  39.25000   1.5900
  12  10  15  52.04000   1.7800
  13  10  15  13.26000   1.8600
  14  10  15  420.7200   4.8700
  15  10  15  106.5000   2.6300
  17  10  15  127.9000   2.8600
  18  10  15  235.5000   3.9600
   1  11  15  253.9700   2.3200
   2  11  15  245.5200   2.3300
   3  11  15  198.2300   2.0400
   4  11  15  150.0300   1.9000
   5  11  15  32.81000   1.4700
   6  11  15  160.4500   1.8700
   7  11  15   1.25000   1.4300
   8  11  15  280.5700   2.6600
   9  11  15  11.26000   1.6500
  10  11  15  158.3400   2.2100
  11  11  15  370.9800   3.3100
  12  11  15  300.3000   4.4400
  13  11  15  699.3700   7.1900
  14  11  15   4.25000   2.0200
  15  11  15  968.4000   8.9500
  16  11  15  39.57000   2.4400
  17  11  15  58.23000   2.4800
   0  12  15  895.2300   7.8800
   1  12  15  94.27000   1.6100
   2  12  15  33.14000   1.5600
   3  12  15  27.93000   1.5700
   4  12  15  61.50000   1.5900
   5  12  15  182.4100   2.1000
   6  12  15  249.4400   2.3400
   7  12  15  1190.600   7.9700
   8  12  15  146.5200   1.9800
   9  12  15  87.03000   2.1700
  10  12  15  160.6500   2.7600
  11  12  15  810.4000   6.8400
  12  12  15  79.23000   2.0800
  13  12  15  141.1000   2.7500
  14  12  15  188.4200   2.8100
  15  12  15  716.8800   6.6500
   1  13  15  280.6100   2.4100
   2  13  15  70.47000   1.8000
   3  13  15  53.33000   2.0100
   4  13  15  103.5000   2.2800
   5  13  15  501.8900   4.8500
   6  13  15  89.14000   1.8800
   7  13  15  383.0700   4.3000
   8  13  15  21.14000   1.8700
   9  13  15  36.08000   1.7500
  10  13  15  206.0400   2.5300
  11  13  15  307.6900   3.2000
  12  13  15  183.4900   3.0400
  13  13  15  130.6600   2.7300
   0  14  15  78.20000   2.5800
   1  14  15  336.7900   3.4100
   2  14  15  26.90000   1.6100
   3  14  15  275.8000   2.5800
   4  14  15   2.03000   1.5800
   5  14  15  137.6500   2.4100
   6  14  15  29.34000   1.8400
   7  14  15  46.67000   1.7500
   8  14  15  331.5200   3.0300
   9  14  15  25.73000   1.7900
  10  14  15  41.91000   1.8300
   1  15  15  251.0600   2.8800
   2  15  15  82.54000   1.8700
   3  15  15  228.6900   2.4200
   4  15  15  67.31000   1.8800
   5  15  15   4.80000   1.6800
   6  15  15  63.12000   1.8200
   0   0  16  10685.23 129.6300
   1   0  16  57.02000   1.4600
   2   0  16  670.3400   6.0500
   3   0  16  9057.930  78.7400
   4   0  16  518.2700   4.9000
   5   0  16  60.68000   1.4300
   6   0  16  2318.710  20.1400
   7   0  16   2.98000   1.2000
   8   0  16  641.1600   6.3000
   9   0  16  6603.440  64.8600
  10   0  16  1574.810  14.9400
  11   0  16  794.1800   8.1700
  12   0  16  4548.420  49.4400
  13   0  16  586.0500   7.0400
  14   0  16  3908.740  44.5000
  15   0  16  425.3000   5.8000
  16   0  16  145.8800   3.2100
  17   0  16  35.76000   2.7800
  18   0  16  387.1500   6.7000
  19   0  16  38.86000   3.4400
  20   0  16  13.69000   4.5800
  21   0  16  200.5700   6.0900
  22   0  16  1435.050  26.3500
  23   0  16  10.36000  10.4300
  24   0  16  75.24000   6.7200
   1   1  16  163.7900   1.4600
   2   1  16  350.3100   2.3500
   3   1  16  514.5200   3.3900
   4   1  16  537.4500   3.5200
   5   1  16   5.47000   0.9200
   6   1  16  17.06000   0.9600
   7   1  16  613.9300   4.1600
   8   1  16  2060.550  14.0400
   9   1  16   6.54000   0.8900
  10   1  16  3139.670  19.3700
  11   1  16  631.5000   4.5200
  12   1  16  84.52000   1.5600
  13   1  16  204.7900   2.4300
  14   1  16   1.29000   1.3600
  15   1  16  126.9400   2.2100
  16   1  16  457.1200   4.4400
  17   1  16  89.50000   2.0700
  18   1  16  1322.130  13.2900
  19   1  16  220.1500   4.2600
  20   1  16  186.7400   4.3000
  22   1  16  16.69000   3.6700
  23   1  16  12.89000   4.7200
   0   2  16  8103.230  67.0100
   1   2  16  26.29000   0.9500
   2   2  16  507.4400   3.2000
   3   2  16  1317.630   7.8600
   4   2  16 0.8700000   0.9200
   5   2  16  181.1600   1.5500
   6   2  16 0.8800000   0.9100
   7   2  16  12.79000   0.8400
   8   2  16  342.3500   2.6800
   9   2  16  508.9800   3.6700
  10   2  16  726.7600   5.0700
  11   2  16  362.4700   2.8700
  12   2  16  18.29000   1.2000
  13   2  16  1172.270   9.1000
  14   2  16  854.8700   6.7700
  15   2  16   4.84000   1.4800
  16   2  16  646.3600   6.2200
  17   2  16  217.7100   2.9300
  18   2  16   3.41000   2.0500
  19   2  16  55.92000   2.6700
  20   2  16   9.15000   3.6500
  21   2  16   7.41000   3.7100
  22   2  16  114.1200   5.1000
  24   2  16  17.25000   4.8300
   1   3  16  661.8300   4.2000
   2   3  16  1790.650  10.7300
   3   3  16  10.91000   0.9500
   4   3  16  5259.850  30.3900
   5   3  16  125.3600   1.2300
   6   3  16  1773.730  10.6600
   7   3  16  669.1400   4.9800
   8   3  16  1681.920  10.9900
   9   3  16  81.12000   1.2000
  10   3  16  196.1200   1.7700
  11   3  16  415.7500   3.3200
  12   3  16  763.8700   5.7300
  13   3  16  856.6300   6.6300
  14   3  16  1111.740   8.9500
  15   3  16  559.5200   5.3300
  16   3  16  430.0300   4.5800
  17   3  16  129.5300   2.9000
  18   3  16  352.1300   5.0100
  19   3  16  254.3000   4.6400
  20   3  16  68.08000   3.5700
  21   3  16   1.11000   4.0200
  22   3  16  14.57000   4.7800
  23   3  16  56.97000   5.9500
  24   3  16   8.01000   5.5000
   0   4  16  3559.290  29.2500
   1   4  16  1508.510   8.9700
   2   4  16  4003.340  23.5900
   3   4  16  376.1700   2.4800
   4   4  16  2027.100  12.1400
   5   4  16  12.00000   1.0400
   6   4  16  425.7000   3.6500
   7   4  16  13.24000   1.1000
   8   4  16  759.4700   5.1700
   9   4  16 0.1100000   1.0100
  10   4  16  448.5000   3.2900
  11   4  16  397.5100   3.2400
  12   4  16  268.4800   2.3500
  13   4  16  11.87000   1.3200
  14   4  16  807.1100   7.1800
  15   4  16  1029.980   8.8100
  16   4  16   3.84000   1.7500
  17   4  16  40.80000   2.3300
  18   4  16  660.6600   7.6200
  19   4  16  145.4400   3.0900
  20   4  16  115.8600   3.8800
  21   4  16  11.75000   3.2400
  22   4  16  126.5300   4.7700
   1   5  16  70.51000   1.2600
   2   5  16 0.6600000   1.2700
   3   5  16  12.07000   1.4000
   4   5  16  257.7800   2.8400
   5   5  16  140.0600   1.6000
   6   5  16  434.0600   3.1300
   7   5  16  140.0100   1.5400
   8   5  16   6.01000   1.1400
   9   5  16  207.4900   1.9400
  10   5  16 0.2000000   1.1200
  11   5  16   2.58000   1.2200
  12   5  16   5.71000   1.2200
  13   5  16  229.9000   2.5200
  14   5  16  25.77000   1.7400
  15   5  16   1.40000   1.7500
  16   5  16   8.25000   1.9000
  17   5  16  18.19000   2.0100
  18   5  16  10.51000   2.2900
  19   5  16  570.4200   6.6900
  20   5  16  125.4400   3.3900
  21   5  16   1.62000   2.7100
  22   5  16   5.86000   5.0900
  23   5  16  159.1700   5.5900
   0   6  16  45.49000   2.1000
   1   6  16  1259.380   9.0900
   2   6  16  436.4400   3.2100
   3   6  16  3366.040  21.4700
   4   6  16  473.9200   3.3800
   5   6  16  183.6900   1.8000
   6   6  16  1047.020   6.9600
   7   6  16  33.50000   1.2000
   8   6  16  106.2500   1.4800
   9   6  16  142.5700   1.6100
  10   6  16  893.0800   6.1100
  11   6  16  131.3600   1.7100
  12   6  16  530.4600   4.9800
  13   6  16  113.5400   2.1200
  14   6  16  468.9700   4.4200
  15   6  16  555.1600   5.0000
  16   6  16  418.6100   4.4000
  17   6  16  124.9200   3.1100
  18   6  16  298.6300   4.2200
  19   6  16   1.29000   2.8200
  20   6  16  74.34000   2.9100
  21   6  16  81.31000   3.7700
  22   6  16  96.97000   4.3100
   1   7  16  652.1300   4.5000
   2   7  16   9.26000   1.3000
   3   7  16  97.61000   1.5000
   4   7  16  283.8200   2.4600
   5   7  16  58.29000   1.3700
   6   7  16  1861.790  11.6800
   7   7  16  1058.170   6.8200
   8   7  16  381.5600   2.8600
   9   7  16  42.00000   1.2400
  10   7  16  11.43000   1.3300
  11   7  16  734.5300   6.5300
  12   7  16  173.1000   2.1200
  13   7  16  36.07000   1.6800
  14   7  16  548.0200   5.5300
  15   7  16  10.74000   2.0800
  16   7  16  1320.090  11.8300
  17   7  16  41.03000   2.4700
  18   7  16  869.4100   9.1600
  19   7  16  91.63000   3.3200
  20   7  16  155.6400   4.7100
  21   7  16   2.12000   3.6200
   0   8  16  10.05000   2.0500
   1   8  16  525.6700   3.6200
   2   8  16  112.1100   1.5300
   3   8  16  50.24000   1.3400
   4   8  16  21.56000   1.3000
   5   8  16  49.97000   1.3700
   6   8  16  311.7100   2.5100
   7   8  16  567.6600   3.9200
   8   8  16 0.5200000   1.4200
   9   8  16  18.07000   1.4400
  10   8  16  46.01000   1.5500
  11   8  16  65.34000   1.7500
  12   8  16  238.6300   2.5700
  13   8  16  79.98000   1.9100
  14   8  16  356.3700   3.4800
  15   8  16  144.2300   2.4500
  16   8  16  12.95000   2.0700
  17   8  16  180.0700   3.1500
  19   8  16  16.71000   2.9700
  20   8  16  123.1800   3.9900
   1   9  16  10.26000   1.4000
   2   9  16  144.2100   1.7000
   3   9  16  364.6700   2.6500
   4   9  16  1508.740   9.7400
   5   9  16 0.4900000   1.7000
   6   9  16  2122.160  14.9600
   7   9  16 0.5000000   1.5400
   8   9  16  96.69000   1.6900
   9   9  16  217.3200   2.7100
  10   9  16  251.6700   2.4300
  11   9  16  205.2600   2.3300
  12   9  16  19.86000   1.6400
  13   9  16  125.7900   2.2000
  14   9  16  26.70000   1.9800
  15   9  16  148.6200   3.1200
  16   9  16  92.66000   2.6300
  17   9  16  20.99000   2.3100
  19   9  16  401.7100   6.2600
   0  10  16  4639.790  42.1700
   1  10  16  10.82000   1.5700
   2  10  16  856.7900   6.0500
   4  10  16  309.6100   2.9900
   5  10  16  278.3100   2.7000
   6  10  16  73.09000   1.5900
   7  10  16  122.7900   1.8300
   8  10  16  1657.230  11.3400
   9  10  16  403.3600   3.5900
  10  10  16  715.2000   5.3900
  11  10  16  38.79000   1.7500
  12  10  16  184.2500   2.3800
  13  10  16  14.78000   1.9200
  14  10  16  124.3300   2.8100
  15  10  16  15.31000   2.1500
  16  10  16   1.10000   2.1400
  17  10  16  14.49000   2.7100
  18  10  16   8.70000   2.6500
   1  11  16  78.69000   1.6000
   2  11  16  319.9500   2.7200
   3  11  16  405.4300   3.1400
   4  11  16  1350.550   8.5500
   5  11  16  43.45000   1.5000
   6  11  16  19.96000   1.5200
   7  11  16   6.70000   1.4900
   8  11  16  235.6500   2.4300
  10  11  16  290.5600   2.7800
  11  11  16  13.26000   1.8600
  12  11  16  505.2200   5.3100
  13  11  16  240.4300   3.1400
  14  11  16  17.80000   2.1600
  16  11  16  19.37000   2.4200
  17  11  16   9.53000   2.3800
   0  12  16  56.51000   2.2000
   1  12  16   3.05000   1.4700
   2  12  16  28.16000   1.5800
   3  12  16  189.5500   2.0500
   4  12  16  280.6400   2.3800
   5  12  16  46.83000   1.6100
   6  12  16   1.72000   1.6100
   7  12  16 0.6300000   1.6000
   8  12  16  24.80000   1.9300
   9  12  16  277.2900   3.3300
  10  12  16  44.98000   1.9000
  11  12  16  255.2600   2.8500
  12  12  16   1.00000   2.0900
  13  12  16  91.38000   2.3900
  14  12  16   8.15000   2.0400
  15  12  16  143.1300   2.6100
   1  13  16   2.90000   1.9700
   2  13  16  90.97000   2.2200
   3  13  16   9.68000   1.9900
   4  13  16  869.6400   6.6500
   5  13  16  492.2000   4.0300
   6  13  16  245.7200   2.7700
   7  13  16   4.65000   1.7300
   8  13  16  621.6200   4.9700
   9  13  16  96.63000   2.2200
  10  13  16  125.6300   2.2300
  11  13  16   3.31000   1.9600
  12  13  16  232.8200   2.9400
  13  13  16  18.60000   2.3300
   0  14  16  1620.660  17.0100
   2  14  16  420.1300   3.1600
   3  14  16   8.73000   1.5500
   4  14  16  39.39000   1.6000
   5  14  16 0.2500000   1.7100
   6  14  16  32.65000   1.8300
   7  14  16 0.9600000   1.7200
   8  14  16  98.99000   1.9500
   9  14  16  10.02000   1.7900
  10  14  16  96.58000   2.0600
   1  15  16  121.2300   2.1100
   2  15  16  26.31000   1.6000
   3  15  16  24.22000   1.7400
   4  15  16  157.4100   1.9300
   5  15  16  175.1500   2.1400
   1   1  17  794.1300   4.9900
   2   1  17   2.91000   0.9600
   3   1  17  7939.360  50.3200
   4   1  17  103.8800   1.1800
   5   1  17  551.2700   3.5400
   6   1  17  1749.090  10.8100
   7   1  17  713.6800   4.9400
   8   1  17  172.2800   1.6400
   9   1  17  1450.620   9.9800
  10   1  17  99.15000   1.3700
  11   1  17  382.4700   2.9500
  12   1  17  42.44000   1.1600
  13   1  17   8.34000   1.2700
  14   1  17   2.00000   1.4500
  15   1  17  214.9900   2.7500
  16   1  17  771.3400   7.2200
  17   1  17  10.64000   1.9000
  18   1  17  34.86000   1.9400
  19   1  17  34.47000   2.4100
  20   1  17   5.89000   3.2400
  21   1  17   9.97000   3.3000
  22   1  17  96.67000   5.5000
  23   1  17  341.6500  12.2400
  24   1  17  49.25000   4.9500
   0   2  17  9628.560  80.6100
   1   2  17  4317.690  25.9900
   2   2  17  646.9900   4.0300
   3   2  17  1417.490   8.7200
   4   2  17  2578.850  15.3100
   5   2  17  3334.500  19.5000
   6   2  17  802.4300   5.0200
   7   2  17  3017.910  21.2800
   8   2  17  1607.100  10.4900
   9   2  17  20.08000   1.0500
  10   2  17  52.05000   1.1800
  11   2  17  244.0700   2.1800
  12   2  17  485.7500   3.7200
  13   2  17  620.1600   4.8600
  14   2  17  247.1400   2.5600
  15   2  17  231.6700   2.6700
  16   2  17 0.3900000   1.9900
  17   2  17  103.3900   2.1400
  18   2  17  86.11000   2.2100
  19   2  17  118.3800   3.5500
  20   2  17   6.07000   3.0700
  21   2  17  117.6800   5.4000
  22   2  17  72.67000   6.4400
  23   2  17   2.00000   4.7200
   1   3  17  2658.140  16.0400
   2   3  17  39.07000   1.1200
   3   3  17  30.39000   1.0400
   4   3  17  3546.080  21.0700
   5   3  17  71.80000   1.0600
   6   3  17  230.6200   1.9300
   7   3  17  78.85000   1.1900
   8   3  17  329.3700   2.5100
   9   3  17  10.71000   0.9500
  10   3  17  120.4600   1.3800
  11   3  17  127.8100   1.5300
  12   3  17  1186.750   8.5300
  13   3  17  53.80000   1.4000
  14   3  17  497.3700   4.3800
  15   3  17  385.0700   4.0100
  16   3  17  534.3300   5.3300
  17   3  17  55.42000   2.0000
  18   3  17  252.9800   4.9600
  19   3  17   8.76000   2.7300
  21   3  17   8.67000   4.0900
  22   3  17   3.70000   4.1800
  23   3  17   9.60000   5.2900
   0   4  17  51.06000   1.5700
   1   4  17  387.1300   2.5500
   2   4  17  351.1500   2.4400
   3   4  17  35.75000   1.0800
   4   4  17  41.71000   1.2800
   5   4  17  1312.650  10.0200
   6   4  17  2820.360  17.7900
   7   4  17  1054.920   6.8100
   8   4  17   4.00000   1.1100
   9   4  17  272.4800   2.2200
  10   4  17   7.44000   1.0500
  11   4  17  63.42000   1.3100
  12   4  17  94.28000   1.4300
  13   4  17  173.3600   2.5100
  14   4  17  119.4600   2.0000
  15   4  17  54.51000   1.7600
  16   4  17  234.0500   3.6400
  17   4  17  313.9700   4.2700
  18   4  17   4.14000   2.2500
  19   4  17  134.9900   3.0600
  20   4  17  68.46000   3.0200
  21   4  17  33.38000   3.0400
  22   4  17   5.08000   5.0300
  23   4  17 0.5500000   4.8700
   1   5  17  2889.930  26.9200
   2   5  17  1049.520   8.3000
   3   5  17  221.6000   2.1000
   4   5  17  260.0700   2.2700
   5   5  17  132.4300   1.5100
   6   5  17  25.60000   1.1100
   7   5  17  383.6100   2.9100
   8   5  17  39.39000   1.1800
   9   5  17  1315.460   8.5600
  10   5  17  15.21000   1.1800
  11   5  17  1108.200   7.8700
  12   5  17  756.1200   5.7500
  13   5  17  2859.980  21.1000
  14   5  17  196.7900   2.5900
  15   5  17  62.34000   1.9500
  16   5  17  81.38000   2.2700
  17   5  17  12.94000   2.0200
  18   5  17  813.5800   8.4400
  19   5  17  45.29000   2.7600
  20   5  17  228.0500   3.8400
  21   5  17  150.5200   4.2100
  22   5  17  82.22000   4.9300
   0   6  17  625.3400   6.2600
   1   6  17  586.5300   4.1200
   2   6  17  770.7700   5.2600
   3   6  17  3162.920  20.1700
   4   6  17  199.5100   1.8800
   5   6  17  413.8900   3.0100
   6   6  17  149.2400   1.6400
   7   6  17   6.98000   1.1900
   8   6  17  873.7300   5.8200
   9   6  17  895.2000   6.1700
  10   6  17  357.4400   2.9100
  11   6  17  139.3600   1.8200
  12   6  17   2.27000   1.4700
  13   6  17  93.80000   2.3600
  14   6  17  75.07000   1.8900
  15   6  17   2.39000   1.7700
  16   6  17  22.75000   2.1400
  17   6  17  203.1400   3.1800
  18   6  17  154.7400   3.4600
  19   6  17  36.97000   2.8500
  20   6  17   3.23000   3.0400
  21   6  17  106.7500   4.1600
  22   6  17  201.7400   4.5500
   1   7  17  400.0900   3.0500
   2   7  17  58.78000   1.4100
   3   7  17  48.73000   1.3500
   4   7  17  550.3500   3.8600
   5   7  17  11.11000   1.3700
   6   7  17  35.89000   1.3300
   7   7  17  868.0900   5.7500
   8   7  17  70.23000   1.4000
  10   7  17  200.2500   2.3100
  11   7  17  32.76000   1.4400
  12   7  17  214.0200   2.4900
  13   7  17  50.27000   1.8700
  14   7  17  19.85000   1.9000
  15   7  17   1.45000   1.9700
  16   7  17  210.0300   3.2000
  17   7  17  24.46000   2.2400
  18   7  17   1.27000   2.3800
  19   7  17  134.5400   4.3700
  20   7  17  45.70000   4.0000
  21   7  17  258.5300   4.6900
   0   8  17  2635.920  24.1900
   1   8  17  973.9700   6.4300
   2   8  17  70.12000   1.4500
   3   8  17  1447.380   8.8200
   4   8  17  1134.010   6.9400
   5   8  17  762.1700   5.0500
   6   8  17  26.59000   1.3800
   7   8  17  99.49000   1.7100
   8   8  17  1092.290   8.5200
   9   8  17  1163.920   8.6700
  10   8  17  333.4400   3.1900
  11   8  17  12.91000   1.5800
  12   8  17  225.4100   2.4100
  13   8  17  243.5700   2.6500
  14   8  17  13.77000   1.8900
  15   8  17  117.3000   2.3700
  16   8  17  94.06000   2.3200
  17   8  17  460.0100   6.1900
  18   8  17 0.8200000   2.5300
  19   8  17  72.92000   3.6500
  20   8  17  83.98000   3.2300
   1   9  17  1299.960   8.1200
   2   9  17  342.9600   3.0100
   3   9  17  1393.900  10.2000
   4   9  17  477.3800   4.7400
   5   9  17  186.8600   2.1900
   6   9  17  1063.850   7.2400
   7   9  17  211.3400   2.1500
   8   9  17   9.91000   1.4700
   9   9  17  150.2000   1.9600
  10   9  17  767.2600   5.6500
  11   9  17  132.6700   1.9900
  12   9  17  72.36000   2.0400
  13   9  17  342.5600   3.6100
  14   9  17  21.05000   1.9600
  15   9  17  10.08000   2.1800
  16   9  17  23.63000   2.1700
  17   9  17  36.24000   2.2900
  18   9  17  29.18000   2.6200
  19   9  17  18.14000   2.8800
   0  10  17  136.4200   2.7900
   1  10  17  35.81000   1.6100
   2  10  17  538.5100   3.8300
   3  10  17  41.55000   1.5600
   4  10  17  21.36000   1.5000
   5  10  17  65.18000   1.6000
   6  10  17  104.0900   1.6800
   7  10  17  319.0700   2.6600
   8  10  17  13.06000   1.5300
   9  10  17  21.66000   1.6200
  10  10  17  19.46000   1.6000
  11  10  17  128.5500   2.1700
  12  10  17  30.19000   1.8100
  13  10  17  30.49000   2.1000
  14  10  17  203.9100   2.7700
  15  10  17  12.13000   2.2900
  16  10  17  66.23000   2.5400
  17  10  17   6.15000   2.5200
  18  10  17  110.1300   2.9100
   2  11  17   6.07000   1.5100
   3  11  17  41.95000   1.7300
   4  11  17 0.9100000   1.5300
   5  11  17   3.01000   1.4800
   6  11  17  173.7100   1.9600
   7  11  17  53.61000   1.6100
   8  11  17   9.08000   1.6000
   9  11  17  310.0400   2.8000
  10  11  17  71.14000   2.0600
  11  11  17  590.6000   6.2300
  12  11  17  462.5900   4.5400
  13  11  17  552.7100   5.5900
  14  11  17  132.2700   2.8500
  15  11  17  91.08000   2.7300
  16  11  17  253.5800   3.6800
   0  12  17  24.18000   2.1400
   1  12  17  30.84000   1.5300
   2  12  17  65.01000   1.6000
   3  12  17   3.01000   1.5400
   4  12  17  186.3100   1.9900
   5  12  17  241.8100   2.2800
   7  12  17  754.4500   6.8200
   8  12  17   8.99000   1.9100
   9  12  17  56.15000   1.9500
  10  12  17  24.44000   1.7900
  11  12  17   3.59000   1.8600
  12  12  17  13.64000   2.0700
  13  12  17   4.73000   2.0700
  14  12  17  326.7600   3.8700
  15  12  17  256.0800   3.4900
   1  13  17  14.40000   1.9400
   2  13  17  189.7000   2.5800
   3  13  17  85.56000   1.8900
   4  13  17  23.79000   1.7900
   5  13  17  22.75000   1.6700
   6  13  17  14.76000   1.8100
   7  13  17  151.0200   2.3000
   8  13  17  169.2600   2.5800
   9  13  17   4.92000   1.8400
  10  13  17  177.2700   2.5700
  11  13  17  36.69000   2.0300
  12  13  17  35.55000   2.0300
   0  14  17   4.29000   2.4800
   1  14  17   1.32000   1.7800
   2  14  17  233.7300   2.4600
   3  14  17   3.13000   1.5700
   4  14  17  27.38000   1.5600
   5  14  17  537.2200   4.3700
   6  14  17  714.7400   5.2500
   7  14  17  71.98000   1.8700
   8  14  17   4.92000   1.7400
   9  14  17  16.95000   1.8000
   1  15  17  308.7100   2.7500
   2  15  17  37.02000   1.6400
   3  15  17  173.1700   2.2500
   4  15  17  189.1200   2.3300
   0   0  18 0.1400000   2.0300
   1   0  18  1852.430  15.9300
   2   0  18  1205.150  10.7300
   3   0  18  340.4200   3.4500
   4   0  18  121.6900   2.0200
   5   0  18  25.87000   1.4800
   6   0  18  793.1000   7.4100
   7   0  18  24.98000   1.5300
   8   0  18  1498.140  15.1900
   9   0  18  6303.900  58.8900
  10   0  18  1211.050  11.4200
  11   0  18  268.9600   3.1300
  12   0  18  2199.730  21.9400
  13   0  18  30.30000   1.9300
  14   0  18  486.0600   5.7600
  15   0  18  1328.270  17.0900
  16   0  18  760.5300  10.2000
  17   0  18  926.4500  11.9600
  18   0  18  93.11000   4.4600
  19   0  18  542.6200   9.9100
  20   0  18  1254.850  26.8600
  22   0  18  206.2300   9.0900
  23   0  18  114.6900   6.4600
   1   1  18  96.68000   1.2000
   2   1  18  240.1800   1.8200
   3   1  18  117.6500   1.3900
   4   1  18  10.83000   1.0100
   5   1  18  307.7900   2.2700
   6   1  18  371.7700   2.6500
   7   1  18  18.62000   1.0500
   8   1  18  252.3300   2.1900
   9   1  18  456.1400   3.3600
  10   1  18  293.6900   2.4000
  11   1  18  1067.650   7.2500
  12   1  18  136.7100   1.7700
  13   1  18  543.8200   4.5300
  14   1  18  549.6300   4.9500
  15   1  18  588.6600   5.8100
  16   1  18  586.0200   5.6600
  17   1  18  27.00000   1.8200
  18   1  18  157.2300   2.8500
  19   1  18  20.87000   2.8700
  20   1  18  74.21000   3.6900
  21   1  18  34.72000   3.5400
  22   1  18  23.43000   5.7800
  23   1  18  61.23000   6.1200
   0   2  18  3321.110  27.2900
   1   2  18   8.47000   0.9900
   2   2  18  406.0900   2.7000
   3   2  18  1811.290  11.0800
   4   2  18  1482.210   8.8900
   5   2  18  709.7000   4.3800
   6   2  18  386.4000   3.0900
   7   2  18  713.9200   4.9000
   8   2  18  76.53000   1.1900
   9   2  18  1648.860  10.6600
  10   2  18  864.3100   5.8500
  11   2  18  456.8800   3.4600
  12   2  18  11.54000   1.2000
  13   2  18  353.7600   3.0800
  14   2  18  72.03000   1.6200
  15   2  18   7.89000   1.7900
  16   2  18  93.13000   2.1000
  17   2  18  142.0800   2.3800
  18   2  18   7.50000   2.1600
  19   2  18   1.55000   2.6600
  20   2  18  234.1800   5.4000
  21   2  18  75.32000   4.5800
  22   2  18  37.57000   5.1000
   1   3  18  9095.890  53.8500
   2   3  18  897.2800   5.6800
   3   3  18  253.8300   1.9500
   4   3  18  570.7800   4.0000
   5   3  18  226.4300   2.2100
   6   3  18  1202.130   7.7200
   7   3  18  2471.860  14.7300
   8   3  18  3201.330  19.4300
   9   3  18  13.92000   1.0900
  10   3  18  123.9800   1.4600
  11   3  18  696.2900   4.9000
  12   3  18  131.6300   1.8100
  13   3  18  229.9300   2.3700
  14   3  18  12.94000   1.6000
  16   3  18  501.7600   4.8600
  17   3  18  243.5200   3.3100
  18   3  18  312.1700   4.1500
  20   3  18  145.9700   3.9700
  21   3  18  144.0700   4.7200
  23   3  18   9.43000   4.0600
   0   4  18  147.5300   2.3300
   1   4  18  4428.550  30.8400
   2   4  18  55.01000   1.5000
   3   4  18  1250.390  11.0100
   4   4  18  2700.710  17.6700
   5   4  18  549.1800   3.7700
   6   4  18  1818.170  10.9300
   7   4  18  1502.610   9.4700
   8   4  18  400.3600   2.9300
   9   4  18 0.8600000   1.1300
  10   4  18  1029.950   7.0600
  11   4  18  11.80000   1.2000
  12   4  18  457.0700   3.5300
  13   4  18 0.7200000   1.4800
  14   4  18  115.1000   1.9900
  15   4  18  1581.540  14.3100
  16   4  18  319.4100   4.3300
  17   4  18   1.87000   1.9800
  18   4  18  144.6200   3.1400
  19   4  18   3.05000   2.5500
  20   4  18  318.2900   4.9500
  21   4  18   4.50000   3.4900
  22   4  18  577.5300  20.7500
  23   4  18  11.65000   4.6400
   1   5  18   9.95000   1.3200
   2   5  18  15.95000   1.2700
   3   5  18  1775.900  11.2500
   4   5  18  1411.590   9.0700
   5   5  18  416.2900   3.1400
   6   5  18  23.63000   1.1100
   7   5  18   1.31000   1.1800
   8   5  18  63.60000   1.2900
   9   5  18  12.82000   1.1500
  10   5  18  212.2200   2.0600
  11   5  18  86.46000   1.5700
  12   5  18  468.9100   3.9400
  13   5  18  75.94000   1.7400
  14   5  18  13.66000   1.7600
  15   5  18  108.6400   1.9700
  16   5  18   3.47000   1.7400
  17   5  18  57.77000   2.5900
  18   5  18  97.40000   3.0700
  19   5  18  51.68000   3.0900
  20   5  18  140.1600   3.7200
  21   5  18  312.0000   5.7100
  22   5  18  28.01000   4.0400
   0   6  18  970.8900   8.9600
   1   6  18  604.5100   4.2300
   2   6  18  252.6600   2.2000
   3   6  18   6.84000   1.2900
   4   6  18  1546.970   9.9400
   5   6  18  38.96000   1.2700
   6   6  18 0.7600000   1.2100
   7   6  18  135.8200   1.5700
   8   6  18  1095.020   7.2200
   9   6  18  963.7900   6.7500
  10   6  18  1378.600   9.6500
  11   6  18  249.9500   2.7100
  12   6  18  462.2100   4.0600
  13   6  18  72.93000   1.7300
  14   6  18  47.40000   1.9000
  15   6  18  1395.930  12.4000
  16   6  18  77.60000   2.1500
  17   6  18  344.7500   4.1300
  18   6  18   7.04000   2.3300
  19   6  18  201.7800   4.3500
  20   6  18   1.95000   3.1900
  21   6  18  11.47000   3.2500
   1   7  18  302.3100   2.5400
   2   7  18  227.2100   2.0400
   3   7  18  772.3100   5.0200
   4   7  18  982.7200   6.3800
   5   7  18  135.3300   1.6800
   6   7  18  2087.750  13.3100
   7   7  18  18.74000   1.3400
   8   7  18  1051.940   7.0900
   9   7  18  135.6100   1.9100
  10   7  18   9.09000   1.3800
  11   7  18  1253.920   9.8200
  12   7  18  24.19000   1.5800
  13   7  18  1024.540   8.5400
  14   7  18  170.8600   2.8600
  15   7  18  328.7700   3.6800
  16   7  18  27.47000   2.0400
  17   7  18  89.56000   2.8700
  18   7  18  234.5600   3.9500
  19   7  18  19.03000   3.6800
  20   7  18  257.8200   4.6400
  21   7  18  20.00000   3.0100
   0   8  18  157.9800   2.6400
   1   8  18  21.43000   1.4100
   2   8  18  406.1200   3.0300
   3   8  18  300.4900   2.4300
   4   8  18  82.82000   1.4900
   5   8  18  70.93000   1.5100
   6   8  18  105.9700   1.8600
   7   8  18  11.21000   1.7400
   8   8  18  78.33000   1.6600
   9   8  18  413.6200   3.5900
  10   8  18  197.2100   2.2300
  11   8  18  31.31000   1.5600
  12   8  18  242.4700   2.5400
  13   8  18  25.30000   1.7600
  14   8  18  111.5200   2.1400
  15   8  18   8.54000   2.0000
  16   8  18  67.70000   2.1800
  17   8  18  215.1500   3.6200
  19   8  18  52.60000   2.9800
  20   8  18  26.80000   2.9900
   1   9  18  644.6400   5.5800
   2   9  18  112.6200   2.2300
   3   9  18  310.2700   3.1600
   4   9  18  327.7800   2.8500
   5   9  18  411.2900   3.2200
   6   9  18  124.4200   1.8500
   7   9  18  216.6800   2.2400
   8   9  18  21.07000   1.5200
   9   9  18   2.54000   1.5700
  10   9  18  456.6600   3.7800
  11   9  18  733.7200   5.6800
  12   9  18  146.9900   2.1600
  13   9  18  105.2200   2.0700
  14   9  18  63.94000   2.1000
  15   9  18  28.26000   2.2500
  16   9  18  27.52000   2.2100
  17   9  18  66.84000   2.3900
  18   9  18  15.07000   2.7100
  19   9  18   7.11000   2.9400
   0  10  18  54.65000   2.7100
   1  10  18  1004.030   6.6100
   2  10  18  74.01000   1.6000
   3  10  18  1290.880   8.3900
   4  10  18  173.9800   2.0200
   5  10  18  240.3700   2.2400
   6  10  18  74.94000   1.6000
   7  10  18  23.62000   1.4600
   8  10  18  119.2700   1.8900
   9  10  18  261.1700   2.8400
  10  10  18  799.8600   6.1300
  11  10  18   9.10000   1.7200
  12  10  18  541.5400   5.4500
  13  10  18  53.11000   2.0200
  14  10  18  36.63000   2.1200
  15  10  18  395.5000   5.6400
  16  10  18  10.86000   2.4400
  17  10  18  13.83000   2.4700
   1  11  18  306.2000   2.7000
   2  11  18   9.46000   1.5100
   3  11  18  37.80000   1.7000
   4  11  18   6.59000   1.5900
   5  11  18  77.89000   1.6800
   6  11  18  152.8000   1.8800
   7  11  18  35.98000   1.6100
   8  11  18  109.7400   1.8800
   9  11  18  43.86000   1.7400
  10  11  18  41.92000   1.8800
  11  11  18  55.93000   2.0000
  12  11  18  15.26000   2.0400
  13  11  18  251.6700   4.0100
  14  11  18  115.7700   2.5200
  15  11  18 0.8700000   2.2600
  16  11  18  273.4500   3.5000
   0  12  18  56.33000   2.2300
   2  12  18   4.00000   1.5200
   3  12  18  22.79000   1.5800
   4  12  18  154.5100   1.9400
   5  12  18  25.83000   1.5800
   6  12  18   4.42000   1.8400
   7  12  18  197.2500   2.8900
   8  12  18   9.89000   1.7300
   9  12  18  273.7700   3.0600
  11  12  18  102.7900   2.1800
  12  12  18  15.55000   1.9900
  13  12  18   6.00000   2.0700
  14  12  18  16.76000   2.0300
   1  13  18  855.4000   6.0100
   2  13  18  197.8100   2.3700
   3  13  18  23.73000   1.8300
   4  13  18  208.2700   2.3400
   5  13  18   9.06000   1.6700
   6  13  18  84.63000   2.0200
   7  13  18  27.45000   1.8900
   8  13  18  55.04000   1.8900
   9  13  18   4.54000   1.8500
  10  13  18  21.52000   1.9200
  11  13  18  211.0100   2.6300
   0  14  18  197.6200   3.0200
   1  14  18  112.7800   2.2000
   2  14  18  295.3300   2.8000
   3  14  18  13.85000   1.6800
   4  14  18  15.56000   1.6000
   5  14  18  34.37000   1.7900
   6  14  18  50.24000   1.8300
   7  14  18  418.5200   3.5800
   8  14  18   9.87000   1.7400
   9  14  18   2.89000   1.7800
   1  15  18  254.7500   2.6600
   2  15  18  19.88000   1.6600
   1   1  19  7184.070  43.3700
   2   1  19  393.3600   2.6300
   3   1  19  2698.590  16.8700
   4   1  19  487.1300   3.2900
   5   1  19  1513.850  11.4200
   6   1  19  10354.08  80.4600
   7   1  19  631.4500   4.4100
   8   1  19  305.7400   2.2700
   9   1  19  44.89000   1.1000
  10   1  19   1.87000   1.0700
  12   1  19  87.38000   1.4400
  13   1  19  743.3000   5.8100
  14   1  19  325.8100   3.3400
  15   1  19  48.31000   1.9400
  16   1  19  567.1300   5.2900
  17   1  19  230.1000   2.9100
  18   1  19  171.9100   4.0400
  19   1  19   2.13000   2.6300
  20   1  19  489.2200   8.9100
  21   1  19  50.27000   3.9400
  22   1  19  22.46000   3.9900
  23   1  19  35.83000   3.8500
   0   2  19   1.30000   1.4700
   1   2  19  331.5400   2.2900
   2   2  19  384.1400   2.5900
   3   2  19  3299.100  19.7600
   4   2  19  2039.740  14.6300
   5   2  19  1178.930  10.1100
   6   2  19  11.98000   1.1000
   7   2  19  1785.700  11.0700
   8   2  19  668.8700   4.3100
   9   2  19  84.64000   1.2800
  10   2  19  4426.540  28.1300
  11   2  19  209.3600   2.0700
  12   2  19  40.96000   1.3500
  13   2  19  435.0300   3.7200
  14   2  19  437.2000   4.2900
  15   2  19  72.31000   1.9500
  16   2  19   9.87000   1.8500
  17   2  19  40.36000   2.2200
  18   2  19  10.78000   2.1200
  19   2  19  88.42000   2.8900
  20   2  19  502.1500   6.9000
  22   2  19  291.2800   6.9300
  23   2  19  229.9900   6.2100
   1   3  19  21.90000   1.2200
   2   3  19  208.8900   2.1400
   3   3  19  69.54000   1.6700
   4   3  19  513.6100   3.8400
   5   3  19  667.8100   4.3700
   6   3  19  573.7800   3.7500
   7   3  19  260.6600   1.9500
   8   3  19   8.56000   1.0500
   9   3  19  125.1600   1.4300
  10   3  19  382.9100   2.8300
  11   3  19  252.2600   2.2100
  12   3  19  451.4300   3.5900
  14   3  19  36.32000   1.7500
  15   3  19  87.96000   2.0100
  16   3  19  273.2100   3.4900
  17   3  19  39.68000   2.1100
  18   3  19  209.7600   3.4900
  19   3  19   4.75000   2.5100
  20   3  19 0.0200000   2.9400
  21   3  19   6.57000   4.3500
  22   3  19   4.74000   4.2300
  23   3  19  12.20000   4.0900
   0   4  19   7.21000   1.9800
   1   4  19  1259.520   9.5100
   2   4  19  1723.870  12.4000
   3   4  19  1272.960   8.3900
   4   4  19  2825.150  17.7500
   5   4  19  25.47000   1.1300
   6   4  19  16.84000   1.1200
   7   4  19  30.90000   1.1400
   8   4  19  164.5700   1.6400
   9   4  19  95.05000   1.4100
  10   4  19  2893.210  18.2100
  11   4  19  406.0400   3.1400
  13   4  19  163.9100   2.1200
  14   4  19  240.1600   2.9000
  15   4  19  352.0200   3.7700
  16   4  19  107.2600   2.2600
  17   4  19  13.87000   2.0500
  18   4  19   7.01000   2.5200
  19   4  19  20.03000   2.6600
  20   4  19   1.79000   2.8300
  22   4  19   1.66000   4.3200
   1   5  19  896.7700   5.7600
   2   5  19  56.34000   1.2900
   3   5  19  10.73000   1.2200
   4   5  19  1344.100   8.4000
   5   5  19  538.2800   3.7500
   6   5  19  4113.840  24.9100
   7   5  19  243.9200   2.1200
   8   5  19  1737.830  11.1500
   9   5  19  271.7400   2.2500
  10   5  19  2110.050  13.7400
  11   5  19  443.5900   3.7700
  12   5  19  502.7800   4.2400
  13   5  19  584.2800   5.4000
  14   5  19  16.28000   1.6300
  15   5  19  103.8400   2.1400
  16   5  19  755.5900   8.2800
  17   5  19   7.05000   2.2700
  18   5  19  446.5100   5.1900
  19   5  19  117.0000   3.8100
  20   5  19  165.9300   3.7100
  21   5  19  44.82000   3.6500
  22   5  19  18.05000   3.3600
   0   6  19  2797.840  24.6600
   1   6  19  22.81000   1.3200
   2   6  19  69.27000   1.3700
   3   6  19  910.3900   6.0600
   4   6  19  117.3000   1.6100
   5   6  19  2337.800  14.5500
   6   6  19  489.0700   3.5200
   7   6  19  16.38000   1.2500
   8   6  19  307.2000   2.4400
   9   6  19  601.5600   4.0600
  10   6  19  280.5600   2.7300
  11   6  19  73.85000   1.6500
  12   6  19  659.8600   5.2800
  13   6  19   2.17000   1.6500
  14   6  19  565.6300   5.4700
  15   6  19  23.49000   1.9100
  16   6  19  26.03000   1.9200
  18   6  19  70.46000   2.4000
  19   6  19  38.79000   3.1300
  20   6  19  212.6000   4.6700
   1   7  19  114.6100   1.6500
   3   7  19  128.1600   1.6500
   4   7  19  10.09000   1.3600
   5   7  19  214.7900   1.9800
   6   7  19  385.1900   3.0900
   7   7  19  608.5400   4.3500
   8   7  19   1.59000   1.4500
   9   7  19  1181.090   8.5800
  10   7  19  48.94000   1.7100
  11   7  19  55.53000   1.7000
  12   7  19  691.1700   5.4000
  13   7  19  382.4900   3.7700
  14   7  19  16.32000   1.9600
  15   7  19  88.04000   2.1100
  16   7  19  39.15000   2.0300
  17   7  19   2.67000   2.1200
  18   7  19  28.32000   2.7800
  19   7  19  245.4000   4.3300
  20   7  19  25.53000   3.4400
   0   8  19  2106.140  18.8900
   1   8  19  14.71000   1.4200
   2   8  19  372.5500   2.8300
   3   8  19  89.66000   1.6200
   4   8  19  716.7900   4.6800
   5   8  19  216.6700   2.5400
   6   8  19  39.43000   1.6900
   7   8  19  40.08000   1.5300
   8   8  19  932.4400   6.6700
   9   8  19   8.62000   1.4700
  10   8  19  906.6700   6.6300
  11   8  19  335.3000   3.0400
  12   8  19  82.36000   1.8100
  13   8  19  430.6600   4.0300
  14   8  19  326.4300   3.6400
  15   8  19  10.30000   2.1100
  16   8  19  33.64000   2.3300
  17   8  19  322.8700   4.2500
  18   8  19  86.96000   2.7600
  19   8  19  46.03000   3.1100
   1   9  19  492.3700   3.8700
   2   9  19   1.79000   1.6600
   3   9  19 0.4000000   1.5500
   4   9  19  442.0900   3.4800
   5   9  19  175.6100   2.1100
   6   9  19  1311.860   8.8700
   7   9  19  713.7700   4.9800
   8   9  19  699.9900   5.0000
  10   9  19  95.49000   1.8100
  11   9  19   5.01000   1.6600
  12   9  19   7.51000   1.6400
  13   9  19  15.30000   1.8100
  14   9  19  110.1600   2.4800
  15   9  19  78.47000   2.6400
  16   9  19  286.0000   4.1200
  17   9  19  29.05000   2.4400
  18   9  19  108.7900   3.2000
   0  10  19   1.41000   2.2200
   1  10  19  26.97000   1.5600
   2  10  19  85.75000   1.7000
   3  10  19  88.67000   1.7300
   4  10  19   9.07000   1.5500
   5  10  19  41.12000   1.5900
   6  10  19  70.12000   1.6500
   7  10  19   1.46000   1.5000
   8  10  19  89.79000   1.7800
   9  10  19  204.8400   2.3700
  10  10  19   3.48000   1.6600
  11  10  19  360.6000   3.1800
  12  10  19  91.15000   2.3400
  13  10  19  27.42000   1.9900
  14  10  19   1.46000   2.2500
  15  10  19   1.55000   2.5000
  16  10  19  94.27000   2.7100
  17  10  19  65.14000   2.3700
   1  11  19   5.53000   1.5300
   2  11  19  23.67000   1.5900
   3  11  19  43.14000   1.6800
   4  11  19   2.74000   1.5600
   5  11  19   8.57000   1.6000
   6  11  19  1113.280   7.2400
   7  11  19  49.02000   1.6500
   8  11  19  201.0400   2.2900
   9  11  19  239.5500   2.9500
  11  11  19  98.27000   2.1100
  12  11  19  362.1100   3.8600
  13  11  19  372.1900   5.0700
  14  11  19  30.89000   2.1000
  15  11  19  38.81000   2.2000
   0  12  19   4.78000   2.2300
   1  12  19  15.54000   1.5900
   2  12  19  167.9300   2.0500
   3  12  19  319.7600   2.7100
   4  12  19  270.6800   3.0600
   5  12  19  128.8100   2.2800
   6  12  19  14.16000   1.8600
   7  12  19  104.3200   2.0100
   8  12  19  213.4900   2.5700
   9  12  19  134.2600   2.1500
  10  12  19  491.5600   4.5000
  11  12  19   9.95000   1.8700
  12  12  19  216.0600   3.3800
  13  12  19  297.8000   3.6600
  14  12  19  103.2800   2.5800
   1  13  19  332.3400   2.9800
   2  13  19   7.34000   1.7800
   3  13  19  183.9800   2.4300
   4  13  19  199.9100   2.3600
   5  13  19  31.17000   1.6700
   6  13  19  104.7300   2.0200
   7  13  19  169.5200   2.2500
   8  13  19   3.00000   1.7200
   9  13  19  214.0600   2.8100
  10  13  19   8.08000   1.8700
  11  13  19   2.16000   1.8900
   0  14  19  58.15000   2.4400
   1  14  19  230.5600   2.3600
   2  14  19  316.1600   2.8000
   3  14  19   8.65000   1.7600
   4  14  19  469.0300   3.9000
   5  14  19  89.75000   1.9200
   6  14  19  71.30000   1.8400
   8  14  19  70.34000   1.9400
   0   0  20  13701.71 175.8200
   1   0  20  93.86000   1.8500
   2   0  20  350.3500   3.5600
   3   0  20  7913.870  82.3000
   4   0  20  3603.700  45.1200
   5   0  20  5880.330  63.6300
   6   0  20  644.2800   6.4900
   7   0  20  333.7800   3.5800
   8   0  20  855.2000   8.2500
   9   0  20  1607.170  15.8200
  10   0  20  999.3100   9.7600
  11   0  20  695.1600   6.7400
  12   0  20   3.56000   1.7700
  13   0  20  646.3900   7.6900
  14   0  20  82.46000   2.7700
  15   0  20  861.3800  10.6400
  16   0  20  898.9700  12.3200
  17   0  20  236.9500   4.6200
  18   0  20  274.0000   5.3600
  19   0  20  97.89000   4.3700
  20   0  20   1.58000   4.8000
  21   0  20  108.8200   7.6900
  22   0  20  74.37000   5.8800
  23   0  20  78.40000   6.1600
   1   1  20  3221.590  19.4500
   2   1  20  23.90000   1.0900
   3   1  20  253.8000   2.4300
   4   1  20  81.10000   1.6300
   5   1  20   3.14000   1.2300
   6   1  20  1663.450  10.7000
   7   1  20  1268.090   8.1500
   8   1  20  260.2800   2.0100
   9   1  20  887.2900   5.8400
  10   1  20  564.0000   4.0200
  11   1  20  803.7900   5.4600
  12   1  20  21.68000   1.2900
  13   1  20  149.2300   1.9700
  14   1  20  60.99000   1.7500
  16   1  20  159.1400   2.4700
  17   1  20  185.6400   3.4600
  18   1  20  21.22000   2.1600
  20   1  20  97.59000   3.5600
  21   1  20  155.4100   5.3500
  22   1  20  12.80000   4.4200
  23   1  20  21.72000   4.0000
   0   2  20  3846.870  34.6000
   1   2  20  93.16000   1.5000
   2   2  20  38.93000   1.5200
   3   2  20  587.9300   5.1300
   4   2  20  2142.800  14.5900
   5   2  20  101.7300   1.3800
   6   2  20  207.2800   1.8100
   7   2  20  127.6900   1.4000
   8   2  20  12.79000   1.0500
   9   2  20  788.1800   5.3200
  10   2  20  124.5800   1.5000
  11   2  20  32.77000   1.2200
  12   2  20  268.5800   2.4900
  13   2  20  79.10000   1.6500
  14   2  20  86.16000   1.7800
  15   2  20  20.57000   1.7200
  16   2  20   9.06000   2.0500
  17   2  20   5.40000   2.5100
  18   2  20  18.89000   2.1600
  19   2  20  45.95000   2.6200
  20   2  20  232.3200   5.6300
  21   2  20  183.1700  10.6200
  22   2  20  51.84000   4.1800
  23   2  20   5.08000   3.8700
   1   3  20  6017.850  51.4400
   2   3  20  1243.330   9.0400
   3   3  20  10.97000   1.2500
   4   3  20  1698.540  10.7100
   5   3  20  195.8700   1.7100
   6   3  20  1393.690   8.4500
   7   3  20  164.4600   1.5700
   8   3  20  236.4900   1.9700
   9   3  20  19.34000   1.1400
  10   3  20  618.0500   4.1400
  11   3  20  2385.720  15.6200
  12   3  20  33.05000   1.3300
  13   3  20  420.7000   3.9800
  14   3  20  184.9900   2.4300
  15   3  20  308.2900   3.6700
  16   3  20  148.1400   3.3600
  17   3  20  28.83000   2.2100
  18   3  20   6.37000   2.4500
  19   3  20  25.75000   2.4300
  20   3  20  136.3900   3.4700
  21   3  20  230.4000   6.3900
  22   3  20  14.78000   4.0800
   0   4  20  775.2200   7.8100
   1   4  20  317.2500   2.5400
   2   4  20  16.18000   1.2000
   3   4  20  831.1400   5.5100
   4   4  20  372.8200   2.7600
   5   4  20  2138.640  13.3300
   6   4  20  1349.980   8.3700
   7   4  20  443.7000   3.1200
   8   4  20  712.6600   4.5600
   9   4  20  46.11000   1.2500
  11   4  20  73.80000   1.4100
  13   4  20   7.73000   1.6400
  14   4  20   8.08000   1.6200
  15   4  20  646.7300   5.8100
  16   4  20  15.75000   2.1000
  17   4  20  38.61000   2.2700
  19   4  20  390.3200   5.4900
  20   4  20  106.4000   3.2500
  21   4  20  12.83000   3.2300
  22   4  20  300.0700   6.7700
   1   5  20  23.25000   1.2800
   2   5  20  35.41000   1.3100
   3   5  20  73.60000   1.3800
   4   5  20  190.7900   1.7600
   5   5  20  89.75000   1.3800
   6   5  20  910.3300   5.6400
   7   5  20  20.28000   1.2400
   8   5  20  223.4500   2.1900
   9   5  20  226.8600   2.0500
  10   5  20  909.0500   6.4000
  11   5  20  453.5000   3.9700
  12   5  20  312.0900   3.0400
  13   5  20  192.5800   2.2800
  14   5  20  39.35000   1.9400
  15   5  20  20.47000   1.8100
  16   5  20  103.3300   2.2500
  17   5  20  163.2500   3.2300
  18   5  20  220.5700   3.6100
  20   5  20  65.17000   3.4500
   0   6  20  277.3500   3.2900
   1   6  20  1555.970   9.6100
   2   6  20  14.13000   1.2700
   3   6  20  1615.010  10.0400
   4   6  20  101.8200   1.5400
   5   6  20  1332.230   8.5100
   6   6  20 0.8800000   1.3200
   7   6  20  524.1900   3.5700
   8   6  20  439.0200   3.1200
   9   6  20  333.9200   3.0200
  10   6  20  516.3300   4.1800
  11   6  20  132.6300   1.9000
  12   6  20  154.8900   2.2000
  13   6  20 0.5400000   1.6700
  14   6  20  104.1900   2.0900
  15   6  20  1344.280  11.4700
  16   6  20  60.47000   2.2600
  17   6  20   7.41000   2.2600
  18   6  20  12.97000   2.3700
  19   6  20  257.5800   5.4300
  20   6  20  62.22000   4.1200
   1   7  20  4308.790  26.4600
   2   7  20  170.4000   1.8400
   3   7  20  1114.960   7.2100
   4   7  20  31.54000   1.4000
   5   7  20  116.4600   1.6000
   6   7  20  19.48000   1.3200
   7   7  20  423.4500   3.7500
   8   7  20  37.72000   1.5600
   9   7  20  418.0500   3.5600
  10   7  20  376.1700   3.2800
  11   7  20  1176.420   8.5500
  12   7  20  668.1500   5.2200
  13   7  20 0.8400000   1.7700
  14   7  20  52.63000   2.3700
  15   7  20  671.8600   6.2600
  16   7  20  213.5300   2.9200
  17   7  20  29.51000   2.4200
  19   7  20  54.97000   3.0100
  20   7  20  41.79000   2.9500
   0   8  20  148.8900   2.6200
   1   8  20  113.1800   1.6800
   2   8  20  22.47000   1.5700
   3   8  20  65.64000   1.8100
   4   8  20  121.0100   2.3600
   5   8  20  1092.350   7.9200
   6   8  20  437.3600   3.5200
   7   8  20  676.5600   4.8900
   8   8  20  237.4500   2.3000
  10   8  20  87.23000   1.8500
  11   8  20   5.02000   1.6900
  12   8  20   2.46000   1.6300
  13   8  20  12.35000   1.7700
  14   8  20  200.7700   3.0000
  15   8  20   3.82000   2.1300
  16   8  20  16.23000   2.2300
  18   8  20  31.90000   2.6500
  19   8  20   5.97000   2.7500
   1   9  20  512.7800   3.8900
   2   9  20  75.06000   1.6200
   3   9  20   4.33000   1.4700
   4   9  20  32.58000   1.5600
   5   9  20  87.82000   1.7400
   6   9  20  78.43000   1.6900
   7   9  20  196.1000   2.1800
   8   9  20   2.96000   1.5600
   9   9  20  82.90000   1.8100
  10   9  20  55.00000   1.8200
  11   9  20  389.0400   3.5300
  12   9  20  24.71000   1.7600
  13   9  20  85.37000   2.3700
  14   9  20 0.7600000   1.9700
  15   9  20  331.0300   4.2000
  16   9  20  313.7600   4.0500
  17   9  20  59.55000   3.2300
  18   9  20   5.98000   2.5400
   0  10  20  611.9600   5.8800
   1  10  20  15.70000   1.5400
   2  10  20 0.9700000   1.5900
   3  10  20  440.0300   4.0100
   4  10  20  390.2700   3.2400
   5  10  20  1089.360   7.1800
   6  10  20  14.07000   1.5400
   7  10  20  232.7200   2.4400
   8  10  20  45.88000   1.6700
   9  10  20  504.7000   4.2100
  10  10  20  57.22000   1.7600
  11  10  20  18.36000   1.8700
  12  10  20  37.80000   1.8000
  13  10  20  95.01000   2.3300
  14  10  20  56.94000   2.5200
  15  10  20  345.4700   4.5300
  16  10  20  10.09000   2.3500
  17  10  20  213.6200   4.2300
   1  11  20  314.8800   2.7400
   2  11  20  99.06000   1.7800
   3  11  20  13.77000   1.5900
   4  11  20  95.44000   1.7500
   5  11  20  199.5100   2.1900
   6  11  20  95.58000   1.8000
   7  11  20  71.66000   1.7600
   8  11  20  166.4800   2.4500
   9  11  20  835.7500   6.7500
  10  11  20  134.7000   2.3300
  11  11  20  45.17000   1.9100
  12  11  20  86.89000   2.1800
  13  11  20  88.51000   2.3800
  14  11  20  95.48000   2.6200
  15  11  20   4.51000   2.1600
   1  12  20  12.00000   1.8400
   2  12  20 0.5700000   1.9700
   3  12  20   8.18000   1.9500
   4  12  20  46.20000   2.2000
   5  12  20  18.16000   1.8300
   6  12  20  214.6900   2.5400
   8  12  20  23.08000   1.7900
   9  12  20  265.3300   2.8300
  10  12  20  19.48000   1.7800
  11  12  20   4.31000   1.9100
  12  12  20   4.33000   2.0700
   1  13  20  410.9300   3.7700
   2  13  20  70.10000   1.7800
   3  13  20   1.70000   1.6700
   4  13  20  104.4500   1.8500
   5  13  20  159.6700   2.0900
   6  13  20  192.2400   2.5500
   7  13  20  117.3900   2.0400
   8  13  20   2.02000   1.7600
   9  13  20  63.50000   1.9400
  10  13  20  223.5300   2.7500
   0  14  20  259.1900   3.7900
   1  14  20  12.04000   1.6700
   2  14  20  185.4600   2.3200
   3  14  20  106.4900   2.0000
   4  14  20  20.22000   1.7200
   5  14  20  251.6100   3.2700
   6  14  20  93.01000   1.9300
   7  14  20  43.26000   1.8000
   1   1  21   4.76000   1.6000
   2   1  21  2573.450  19.8800
   3   1  21  591.2200   4.3200
   4   1  21  303.3200   2.4300
   5   1  21  411.6200   3.0100
   6   1  21  1769.140  11.2500
   7   1  21  231.9400   2.0400
   8   1  21  171.0800   1.7000
   9   1  21  368.0000   2.8600
  10   1  21  123.4500   1.5100
  11   1  21  25.11000   1.2000
  12   1  21  21.46000   1.3500
  13   1  21   6.67000   1.5700
  14   1  21   3.80000   1.6500
  15   1  21  12.84000   1.9100
  16   1  21  797.1300   7.8600
  17   1  21  190.3900   3.2300
  18   1  21  479.9500   5.9300
  19   1  21  17.81000   2.3300
  20   1  21  398.5600   8.1900
  21   1  21  39.48000   4.8400
  22   1  21  143.8400   4.4400
   0   2  21  105.6200   2.4300
   1   2  21   9.68000   1.4100
   2   2  21  1203.530   8.0900
   3   2  21  609.8900   4.3400
   4   2  21  2403.260  14.8300
   5   2  21  727.9100   4.6500
   6   2  21  145.5000   1.6000
   7   2  21  200.6000   1.7300
   8   2  21  57.29000   1.1600
   9   2  21  26.88000   1.2100
  10   2  21  1207.560   7.9600
  11   2  21   1.58000   1.2600
  12   2  21  1578.640  12.2700
  13   2  21  17.38000   1.5700
  14   2  21  1414.720  11.9500
  15   2  21  74.33000   2.0600
  16   2  21  191.4200   3.0500
  17   2  21  337.5900   4.1800
  18   2  21  79.65000   2.9900
  19   2  21  95.33000   2.7000
  20   2  21  631.5500  10.6900
  21   2  21  78.48000   4.5900
  22   2  21  25.07000   4.0200
   1   3  21  339.9900   2.6800
   2   3  21 0.0500000   1.2700
   3   3  21  974.2500   6.2500
   4   3  21  159.5700   1.6500
   5   3  21  59.52000   1.3100
   6   3  21  341.2400   2.4300
   7   3  21  13.89000   1.1400
   8   3  21  1079.100   6.7800
   9   3  21  816.3000   5.3700
  10   3  21  152.5100   1.8200
  12   3  21  124.4900   2.0000
  13   3  21   2.47000   1.6400
  14   3  21  47.76000   1.7400
  15   3  21  40.16000   1.9500
  16   3  21  378.4200   4.5500
  17   3  21  56.82000   2.4200
  18   3  21 0.0900000   2.1400
  19   3  21  30.59000   2.5400
  20   3  21  40.69000   3.2000
  21   3  21  162.9200   4.1000
  22   3  21  57.79000   5.9100
   0   4  21  414.7500   4.4100
   1   4  21  475.4000   3.3500
   2   4  21 0.2300000   1.2900
   3   4  21  31.54000   1.3000
   4   4  21  842.6300   5.2400
   5   4  21  755.8800   4.7600
   6   4  21   9.29000   1.1400
   7   4  21  967.1100   6.2000
   8   4  21  513.5300   3.7000
   9   4  21   4.18000   1.2700
  10   4  21  617.5300   4.2700
  11   4  21  175.6200   2.0200
  12   4  21  113.6100   1.8600
  13   4  21  14.83000   1.5700
  14   4  21  247.8500   2.9500
  15   4  21  79.60000   2.1000
  16   4  21  72.76000   2.0700
  17   4  21  11.64000   2.0900
  18   4  21  42.36000   2.2400
  19   4  21   3.30000   2.9500
  20   4  21  349.4900   5.3200
  22   4  21  16.81000   3.7800
   1   5  21  1618.840  10.1400
   2   5  21  117.0800   1.5700
   3   5  21  1639.080   9.7300
   4   5  21  1166.650   7.2100
   5   5  21  246.1900   2.0800
   6   5  21  2015.120  12.4200
   7   5  21  88.75000   1.4200
   8   5  21  757.6100   4.8900
   9   5  21  1210.530   7.6200
  10   5  21  38.95000   1.5100
  11   5  21   3.23000   1.5400
  12   5  21  613.1200   5.0400
  13   5  21  349.5900   3.2900
  14   5  21   5.20000   1.7100
  15   5  21   6.71000   1.7800
  16   5  21  1534.140  13.1400
  17   5  21  69.24000   2.3600
  18   5  21  89.49000   2.6800
  19   5  21   3.12000   2.9800
  20   5  21  27.62000   3.6000
  21   5  21  115.2600   3.6600
   0   6  21  517.8100   5.0600
   1   6  21  73.90000   1.3900
   2   6  21  757.4000   4.7300
   4   6  21  37.83000   1.3400
   5   6  21  819.5700   5.2600
   6   6  21  418.1800   3.0200
   7   6  21  463.4100   3.3800
   8   6  21  78.45000   1.5500
   9   6  21  23.31000   1.3800
  10   6  21  54.38000   1.5900
  11   6  21  10.29000   1.4700
  12   6  21  476.0400   4.3900
  13   6  21   5.89000   1.7600
  14   6  21  252.0300   3.1000
  15   6  21  52.50000   2.0900
  16   6  21  20.33000   1.9500
  18   6  21  32.09000   3.6800
  19   6  21  86.57000   3.9900
  20   6  21  87.76000   3.3100
   1   7  21   1.58000   1.4000
   2   7  21  361.6500   2.7200
   3   7  21  40.30000   1.4400
   4   7  21  421.4100   3.1100
   5   7  21  476.4800   3.6800
   6   7  21  543.1100   4.8500
   7   7  21  187.5100   2.1400
   8   7  21   3.33000   1.4700
   9   7  21  866.2700   6.3400
  10   7  21  26.73000   1.5800
  11   7  21   1.74000   1.5600
  12   7  21  117.9400   1.9000
  14   7  21  373.5200   3.8400
  15   7  21  38.12000   2.0400
  16   7  21  83.06000   2.3400
  17   7  21 0.2400000   2.4700
  18   7  21   4.05000   2.3900
  19   7  21  181.6300   3.6800
  20   7  21  55.12000   3.9100
   0   8  21  599.0000   8.2200
   1   8  21   4.54000   1.9600
   2   8  21  340.3600   3.7700
   3   8  21  13.94000   1.7900
   4   8  21  682.9300   5.0900
   5   8  21  977.2000   7.0800
   6   8  21  132.8300   1.9700
   7   8  21  207.3400   2.3900
   8   8  21  178.8800   2.0700
   9   8  21   1.74000   1.5800
  10   8  21  229.7600   2.6200
  11   8  21  82.02000   1.8900
  12   8  21  185.0700   2.4400
  13   8  21  98.58000   2.2400
  14   8  21  551.6900   5.4800
  15   8  21  57.70000   2.2800
  16   8  21  40.61000   2.1300
  17   8  21  24.00000   2.3100
  18   8  21   9.67000   2.7100
  19   8  21  116.2600   3.2400
   1   9  21   8.41000   1.6600
   2   9  21  751.3900   5.2300
   3   9  21  85.25000   1.6700
   4   9  21  39.28000   1.5500
   5   9  21  24.84000   1.5000
   6   9  21  169.9700   1.9300
   7   9  21  355.1700   2.9800
   8   9  21  382.5700   3.3000
   9   9  21  326.6800   2.9300
  10   9  21  383.9800   3.4000
  11   9  21  127.1500   2.0500
  12   9  21  94.06000   2.1400
  14   9  21  367.6600   4.1700
  15   9  21  44.96000   2.4600
  16   9  21  310.2400   3.9900
  17   9  21  513.4400   5.7600
  18   9  21  138.9900   3.0800
   0  10  21  150.3900   2.6200
   1  10  21   1.15000   1.5100
   2  10  21  12.60000   1.5500
   3  10  21  90.45000   1.7400
   4  10  21  273.0300   2.9400
   5  10  21 0.8600000   1.5900
   6  10  21   6.59000   1.5700
   7  10  21  37.28000   1.6100
   8  10  21  537.9300   4.2400
   9  10  21  78.93000   1.9000
  10  10  21  20.50000   1.8600
  12  10  21  201.9000   2.7600
  13  10  21  214.5100   3.2900
  14  10  21  13.77000   2.1800
  15  10  21  20.82000   2.3300
  16  10  21   7.90000   2.2600
   1  11  21  122.7800   1.8400
   2  11  21  378.1100   2.9600
   3  11  21  212.1200   2.1600
   4  11  21  316.7900   2.7700
   5  11  21  11.22000   1.5900
   6  11  21  1426.600   9.6000
   7  11  21  158.3200   2.4600
   8  11  21  58.23000   2.0300
   9  11  21  153.8500   2.3900
  10  11  21  14.51000   1.8500
  11  11  21  89.53000   1.9800
  12  11  21  37.95000   2.0500
  13  11  21   1.44000   2.0400
  14  11  21  183.8600   3.2600
   0  12  21  850.1400  13.6200
   1  12  21   8.92000   2.2100
   2  12  21  1532.630  13.4400
   3  12  21  112.7700   2.2000
   4  12  21   1.28000   1.8900
   5  12  21  336.3400   3.0700
   6  12  21  289.2100   2.8500
   7  12  21  22.79000   1.8400
   8  12  21  15.80000   1.8100
   9  12  21  28.91000   1.9500
  10  12  21  726.8800   6.3300
  11  12  21  147.4500   2.3600
  12  12  21  225.0400   2.9400
   1  13  21  93.45000   2.1000
   2  13  21  601.0100   4.9700
   3  13  21  38.76000   1.6800
   4  13  21  56.39000   1.7400
   5  13  21  10.32000   1.7700
   6  13  21  43.86000   1.8300
   7  13  21   1.37000   1.7600
   8  13  21  107.3000   2.0300
   9  13  21   7.96000   1.7800
  10  13  21  14.13000   1.8400
   0  14  21  117.2300   2.8400
   1  14  21   7.35000   1.6700
   3  14  21 0.8100000   1.6600
   4  14  21  15.65000   1.6200
   5  14  21  42.55000   1.7900
   6  14  21   1.26000   1.7300
   0   0  22  1270.460  17.2800
   1   0  22  1412.520  14.5300
   2   0  22  2804.380  30.6200
   3   0  22  1152.220  11.5100
   4   0  22  4271.330  37.3200
   5   0  22  5605.990  51.8200
   6   0  22  90.82000   2.0300
   7   0  22  806.0400   7.7500
   8   0  22  191.9500   3.0800
   9   0  22  294.4500   3.5100
  10   0  22  1841.080  17.8100
  11   0  22  213.8900   3.6100
  12   0  22  114.8500   2.7000
  13   0  22  24.01000   2.1900
  14   0  22  112.5800   3.1800
  16   0  22   7.01000   3.1100
  17   0  22  40.22000   3.0800
  18   0  22  231.7400   4.6700
  19   0  22  49.45000   3.2900
  20   0  22  10.03000   4.1300
  21   0  22  44.75000   7.1100
  22   0  22  482.8000  15.9000
   1   1  22  1201.630   8.2800
   2   1  22  523.1200   4.2300
   3   1  22  1256.890   8.4800
   4   1  22  21.30000   1.2300
   5   1  22  343.4100   2.7200
   6   1  22  1062.580   7.0600
   7   1  22  45.03000   1.2600
   8   1  22  1522.290   9.6900
   9   1  22  309.9700   2.5000
  10   1  22 0.1400000   1.1400
  11   1  22  188.1400   2.0300
  12   1  22  13.84000   1.4600
  13   1  22  37.63000   1.5600
  14   1  22  631.7500   5.8800
  15   1  22  39.57000   2.0800
  16   1  22  101.1100   2.9400
  17   1  22  33.03000   2.2400
  19   1  22  61.66000   2.6200
  20   1  22  24.67000   2.9300
  22   1  22  30.54000   4.5900
   0   2  22  159.6100   2.5500
   1   2  22  46.50000   1.3100
   2   2  22  497.6100   3.5700
   3   2  22  26.23000   1.2500
   4   2  22  78.00000   1.4000
   5   2  22  124.5100   1.5500
   6   2  22   4.83000   1.1500
   7   2  22  72.21000   1.2700
   8   2  22  1012.070   6.5000
   9   2  22  35.10000   1.2900
  10   2  22  339.4700   2.6800
  11   2  22  24.99000   1.3000
  12   2  22  29.07000   1.5000
  13   2  22  72.46000   1.7500
  14   2  22  73.18000   1.7900
  15   2  22  236.6400   3.3900
  16   2  22  126.3700   2.8800
  17   2  22  350.7700   3.9800
  18   2  22  178.4300   2.8700
  19   2  22   1.53000   2.6400
  20   2  22  173.3900   4.3000
  21   2  22  21.37000   3.9100
  22   2  22  157.8800   4.8100
   1   3  22   6.96000   1.2500
   2   3  22  40.20000   1.3700
   3   3  22  312.7600   2.4800
   4   3  22   6.50000   1.2000
   5   3  22  409.7100   2.9300
   6   3  22  472.3400   3.3800
   7   3  22   3.44000   1.2200
   8   3  22  2637.890  16.5100
   9   3  22  441.5400   3.1700
  10   3  22  86.34000   1.4100
  11   3  22  1186.460   8.8200
  12   3  22  121.2300   1.8000
  13   3  22  778.2200   6.1700
  14   3  22  602.9700   5.7200
  15   3  22  434.4600   4.7700
  16   3  22  82.85000   2.2000
  17   3  22  283.0800   3.4000
  18   3  22  149.7100   2.7300
  19   3  22  15.08000   2.6600
  20   3  22  190.1400   4.3600
  21   3  22  327.0400   6.1600
  22   3  22  12.13000   4.0200
   0   4  22  399.0900   3.9100
   1   4  22  250.7700   2.1800
   2   4  22  80.96000   1.3900
   3   4  22  17.96000   1.3000
   4   4  22   8.49000   1.3000
   5   4  22  497.5500   3.4100
   6   4  22  725.4400   4.6300
   7   4  22  436.1600   3.0100
   8   4  22  38.38000   1.2700
   9   4  22  1279.520   8.5200
  10   4  22  406.7100   3.6700
  11   4  22  32.77000   1.5800
  12   4  22  2217.060  16.8100
  13   4  22  831.8100   6.9300
  14   4  22  120.0700   2.0900
  15   4  22   1.87000   1.8500
  16   4  22   4.57000   2.0200
  17   4  22  17.26000   2.1200
  19   4  22  769.4900  10.8100
  20   4  22   2.64000   2.9800
  21   4  22   7.16000   3.3300
   1   5  22  131.8800   1.5900
   2   5  22  1400.180   8.5300
   3   5  22   3.84000   1.3000
   4   5  22  18.00000   1.2800
   5   5  22  35.20000   1.2500
   6   5  22  217.4800   2.0700
   7   5  22  50.52000   1.4100
   8   5  22  151.7600   1.6600
   9   5  22  109.3200   1.8000
  10   5  22   9.63000   1.4400
  11   5  22  40.69000   1.5700
  12   5  22  81.69000   1.6900
  13   5  22   2.47000   1.7400
  14   5  22  17.92000   1.8800
  15   5  22   4.48000   1.8400
  16   5  22  32.04000   2.1400
  17   5  22  118.6700   2.6000
  18   5  22   7.23000   2.3900
  19   5  22  44.49000   3.3800
  21   5  22   2.38000   2.9200
   0   6  22  1609.400  13.9500
   1   6  22  1279.740   7.6900
   2   6  22  93.25000   1.4500
   3   6  22  77.29000   1.4500
   4   6  22  447.9700   3.0700
   5   6  22  466.3100   3.2900
   6   6  22 0.1200000   1.3400
   7   6  22   1.07000   1.5400
   8   6  22  13.47000   1.4900
   9   6  22  169.3100   2.0100
  10   6  22  328.9200   2.8700
  11   6  22  51.30000   1.6200
  12   6  22  904.8500   7.1300
  13   6  22  624.8600   5.4200
  14   6  22   3.19000   1.8700
  15   6  22  25.07000   1.9500
  16   6  22  37.25000   2.0600
  17   6  22  17.17000   2.3800
  18   6  22  19.54000   2.7400
  19   6  22  304.6500   5.7900
  20   6  22  41.62000   2.8600
   1   7  22  572.0200   3.8500
   2   7  22  817.6000   5.2600
   3   7  22   3.26000   1.5200
   4   7  22  443.3500   3.9100
   5   7  22  20.56000   1.7900
   6   7  22  13.86000   1.5000
   7   7  22  162.7000   1.9700
   8   7  22  1123.600   7.4900
   9   7  22  669.2300   4.8900
  10   7  22  335.4100   2.9800
  11   7  22  233.3900   2.4500
  12   7  22   5.45000   1.6000
  13   7  22  48.24000   1.8300
  14   7  22  323.7800   4.0500
  15   7  22 0.2400000   2.0300
  16   7  22  427.9600   5.5700
  17   7  22  36.62000   2.2300
  18   7  22  41.75000   2.3400
  19   7  22  35.02000   2.9500
   0   8  22  31.02000   2.3100
   1   8  22  657.3300   4.9100
   2   8  22  10.88000   1.6100
   3   8  22  55.81000   1.6000
   4   8  22  29.42000   1.6400
   5   8  22  101.6800   1.8100
   6   8  22  34.14000   1.5600
   7   8  22  17.10000   1.5500
   8   8  22  71.35000   1.6100
   9   8  22  24.04000   1.6300
  10   8  22   5.03000   1.6800
  11   8  22  592.8700   4.6100
  12   8  22  119.7200   2.1000
  13   8  22  38.43000   2.1300
  14   8  22  261.3400   3.9300
  15   8  22   5.36000   2.0000
  16   8  22  102.1200   2.4800
  17   8  22  129.4900   3.2300
  18   8  22  52.93000   2.5400
   1   9  22  225.9500   2.2500
   2   9  22  148.5700   1.9600
   3   9  22  14.05000   1.6900
   4   9  22   8.24000   1.6100
   6   9  22   6.77000   1.4900
   7   9  22  836.8100   5.5200
   8   9  22  431.3700   3.5100
   9   9  22  27.36000   1.6300
  10   9  22  26.77000   1.7400
  11   9  22  817.8400   5.9400
  12   9  22  35.84000   1.9300
  13   9  22  119.2700   2.1900
  14   9  22  259.9800   4.2900
  15   9  22  190.2100   3.1900
  16   9  22  66.44000   2.4100
  17   9  22   2.80000   2.1000
   0  10  22  352.4300   3.9100
   1  10  22  12.84000   1.5300
   2  10  22  124.8200   1.8200
   4  10  22  339.0100   2.8700
   5  10  22  242.5500   2.3900
   6  10  22  57.69000   1.6100
   7  10  22  288.1600   2.8800
   8  10  22   8.82000   1.7000
   9  10  22  1242.010   9.9100
  10  10  22  475.9300   4.3200
  11  10  22   4.42000   1.9300
  12  10  22  577.2000   6.0600
  14  10  22  39.28000   2.1400
  15  10  22  121.0400   2.6500
   1  11  22   4.35000   1.6000
   2  11  22  13.73000   1.6100
   3  11  22  166.0400   2.0600
   4  11  22  13.05000   1.5900
   5  11  22  827.5500   5.8600
   6  11  22  206.3600   2.8300
   7  11  22  223.8000   2.9600
   8  11  22  142.0400   2.2400
   9  11  22  63.73000   1.8800
  10  11  22  21.28000   1.8200
  11  11  22  49.00000   1.9500
  12  11  22   2.59000   2.0500
  13  11  22  364.8300   4.9700
  14  11  22  27.50000   2.1200
   0  12  22  56.83000   2.5800
   1  12  22  293.9100   2.8000
   2  12  22  181.8000   2.3300
   3  12  22  34.35000   1.9100
   4  12  22   1.59000   1.7400
   5  12  22  35.25000   1.7900
   6  12  22  56.32000   1.9200
   7  12  22   3.04000   1.8400
   8  12  22  25.54000   1.8800
   9  12  22  14.42000   1.8400
  10  12  22  313.0800   3.6900
  11  12  22   5.81000   1.8400
  12  12  22  54.57000   2.0100
   1  13  22  167.1000   2.1800
   2  13  22  70.47000   1.9100
   3  13  22  95.29000   1.8300
   4  13  22  14.84000   1.6900
   5  13  22  42.45000   1.8100
   6  13  22  156.3200   2.4200
   7  13  22  154.5500   2.2600
   8  13  22  266.0200   3.3700
   9  13  22  14.56000   1.7800
   0  14  22  76.41000   2.5000
   1  14  22  21.65000   1.6900
   2  14  22  41.97000   1.7100
   3  14  22  39.99000   1.6800
   4  14  22   7.97000   1.6000
   1   1  23  3795.570  23.6600
   2   1  23  99.67000   1.4800
   3   1  23  24.68000   1.3300
   4   1  23  646.5400   4.4700
   5   1  23   9.27000   1.3200
   6   1  23  155.3400   1.7300
   7   1  23  600.9300   4.1400
   8   1  23  17.18000   1.2000
   9   1  23  94.23000   1.4600
  10   1  23  60.18000   1.3400
  11   1  23  22.37000   1.4000
  12   1  23  147.6100   2.0200
  13   1  23  1492.260  13.6200
  14   1  23  147.7000   2.3400
  15   1  23  375.7900   4.4100
  16   1  23  125.0500   2.8500
  17   1  23  132.7500   2.7500
  18   1  23   7.16000   2.1100
  19   1  23  91.01000   2.8300
  20   1  23  232.4300   4.6100
  21   1  23  477.4400   7.7600
  22   1  23   2.30000   3.9200
   0   2  23  2414.940  21.3100
   1   2  23  144.9100   1.6200
   2   2  23  269.4700   2.1500
   3   2  23  1284.280   8.2700
   4   2  23  252.9900   2.1600
   5   2  23  2254.940  13.9000
   6   2  23   9.36000   1.2500
   7   2  23  192.4700   1.8200
   8   2  23  48.54000   1.3500
   9   2  23  2003.900  13.1600
  10   2  23  506.6200   3.6300
  11   2  23  126.9200   1.9900
  12   2  23  243.2500   2.9300
  14   2  23  162.9200   2.6900
  15   2  23  139.9600   2.8400
  16   2  23   5.01000   2.0700
  17   2  23  1721.970  14.8700
  18   2  23  10.43000   2.1400
  19   2  23  220.9300   3.7200
  20   2  23  15.64000   3.0400
  21   2  23  23.66000   3.8800
  22   2  23  27.30000   4.0800
   1   3  23   5.92000   1.3300
   2   3  23  35.03000   1.2900
   3   3  23  292.2700   2.5600
   4   3  23  534.2700   3.5500
   5   3  23  294.3400   2.2600
   6   3  23   7.70000   1.2300
   7   3  23   7.73000   1.2100
   8   3  23   7.41000   1.3100
   9   3  23  295.2500   2.4700
  10   3  23  18.65000   1.4400
  11   3  23  23.58000   1.5000
  12   3  23  213.1300   2.5600
  13   3  23  649.0000   5.6700
  14   3  23  54.01000   1.8900
  15   3  23  565.7600   5.5400
  16   3  23  702.4100   6.6600
  17   3  23  23.20000   2.1300
  18   3  23   6.39000   2.2700
  19   3  23  26.56000   2.6100
  20   3  23  107.6800   3.5300
  21   3  23  22.10000   3.9100
   0   4  23  105.0800   2.1600
   1   4  23  91.94000   1.4600
   2   4  23  62.49000   1.3800
   3   4  23  376.4900   2.9600
   4   4  23  424.9000   2.8900
   5   4  23  351.2300   2.6000
   6   4  23  44.14000   1.3400
   7   4  23  10.63000   1.2900
   8   4  23  204.8000   1.9400
   9   4  23  123.5900   1.7900
  10   4  23  529.6600   4.2200
  11   4  23  111.2200   1.8800
  12   4  23  11.88000   1.5600
  13   4  23  43.69000   1.7100
  14   4  23  50.46000   1.8000
  15   4  23  363.1300   3.8200
  16   4  23   5.86000   2.1500
  17   4  23  687.8000   6.9400
  18   4  23  11.98000   2.4100
  19   4  23   3.21000   2.5600
  20   4  23  12.29000   3.3700
  21   4  23  23.22000   3.1300
   1   5  23  1701.120  10.2300
   2   5  23  200.0600   1.8700
   3   5  23  792.4000   4.9600
   4   5  23  674.2100   4.3100
   5   5  23  18.45000   1.2600
   6   5  23  220.3800   1.9800
   7   5  23  579.8900   4.0300
   8   5  23  15.60000   1.5800
   9   5  23  403.9900   3.2500
  10   5  23  302.5600   2.7400
  11   5  23  38.90000   1.5400
  12   5  23  290.8400   3.0100
  13   5  23  843.9900   6.8900
  14   5  23  15.93000   1.8300
  15   5  23  383.4200   4.2100
  16   5  23  469.6900   4.9100
  17   5  23  431.9700   5.0800
  18   5  23  106.6300   3.0700
  19   5  23  515.1500   9.1500
  20   5  23  56.55000   3.0600
   0   6  23  306.2600   3.3300
   1   6  23  109.7600   1.5800
   2   6  23  127.3700   1.6200
   3   6  23  246.6100   2.1500
   4   6  23 0.6100000   1.2900
   5   6  23  686.3100   5.4000
   6   6  23  104.3900   1.9100
   7   6  23  53.56000   1.6000
   8   6  23  94.13000   1.6200
   9   6  23   2.18000   1.5200
  10   6  23  28.10000   1.5800
  11   6  23   5.15000   1.5500
  12   6  23   3.98000   1.6400
  13   6  23  101.0200   2.0200
  14   6  23  44.80000   1.9900
  15   6  23  28.35000   1.9900
  16   6  23  125.7500   2.6400
  17   6  23  249.0100   4.8600
  18   6  23  14.47000   2.3100
  19   6  23  286.0400   5.6000
  20   6  23  95.76000   3.0900
   1   7  23  183.5600   2.6600
   2   7  23  10.41000   1.9100
   3   7  23   2.00000   1.6800
   4   7  23  501.5800   3.8400
   5   7  23  143.1600   1.8900
   6   7  23  64.62000   1.6100
   7   7  23  535.8500   3.7700
   8   7  23  11.66000   1.4400
   9   7  23  28.08000   1.5700
  10   7  23  373.4600   3.3000
  11   7  23  42.16000   1.6800
  12   7  23  179.4200   2.3900
  13   7  23  309.6500   3.4200
  14   7  23  97.50000   2.5000
  15   7  23  364.3200   4.1700
  16   7  23  59.03000   2.2500
  17   7  23  12.09000   2.1600
  18   7  23  43.47000   2.7300
  19   7  23  31.99000   2.9400
   0   8  23  433.4000   5.1800
   1   8  23  242.8200   2.4300
   2   8  23   4.17000   1.5500
   3   8  23  800.3800   5.2900
   4   8  23  497.5700   3.6500
   5   8  23  1774.880  11.3400
   6   8  23  545.5200   3.9500
   7   8  23   9.04000   1.5000
   8   8  23  267.3800   2.5600
  10   8  23  97.94000   1.9800
  11   8  23  51.72000   1.7700
  12   8  23  33.78000   1.7600
  13   8  23  21.51000   2.1200
  14   8  23  59.68000   2.1500
  15   8  23  111.0800   2.5000
  16   8  23   9.19000   2.4500
  17   8  23  782.1000   8.8100
  18   8  23  40.68000   2.4800
   1   9  23  65.55000   1.6700
   2   9  23  132.3200   1.8400
   3   9  23  67.63000   1.6600
   4   9  23  137.8400   1.9700
   5   9  23  16.12000   1.6600
   6   9  23  254.8700   2.3700
   7   9  23  76.22000   1.6800
   8   9  23 0.0100000   1.5500
   9   9  23  565.0700   4.5900
  10   9  23 0.8300000   1.7100
  11   9  23  388.2900   4.9600
  12   9  23 0.6500000   1.8000
  13   9  23  390.7500   5.6600
  14   9  23  287.3500   4.1200
  15   9  23  96.17000   2.6100
   0  10  23  49.41000   2.2600
   1  10  23  27.31000   1.5200
   2  10  23  224.6600   2.1800
   3  10  23  95.66000   1.7500
   4  10  23  1007.730   7.1900
   5  10  23  316.1800   2.7100
   6  10  23   3.24000   1.6100
   7  10  23  25.70000   1.5900
   8  10  23  86.53000   1.9700
   9  10  23  166.5300   3.0900
  10  10  23  246.2900   3.3300
  11  10  23  54.12000   1.9000
  12  10  23  22.80000   1.8800
  13  10  23  299.6100   3.2600
  14  10  23  21.50000   2.1000
  15  10  23  25.18000   2.2000
   1  11  23  1100.260   6.9100
   2  11  23  52.29000   1.6900
   3  11  23  743.4200   6.9800
   4  11  23  297.2700   3.8400
   5  11  23   2.82000   1.9900
   6  11  23  164.1900   2.1400
   7  11  23  11.51000   1.7000
   8  11  23  29.32000   1.9000
   9  11  23  51.62000   2.0100
  10  11  23  53.01000   2.0200
  11  11  23  76.89000   2.0700
  12  11  23  141.1500   2.3600
  13  11  23  110.9300   2.4200
   0  12  23  756.2000   8.0000
   1  12  23  254.9800   2.7600
   2  12  23  90.69000   1.9500
   3  12  23  535.5900   4.6200
   4  12  23   4.68000   1.6800
   5  12  23  491.1900   3.8200
   7  12  23  451.9900   3.6700
   8  12  23  25.44000   1.8500
   9  12  23  316.0600   3.4100
  10  12  23  100.4900   2.3700
  11  12  23 0.0500000   1.8000
   1  13  23  340.9800   3.1700
   2  13  23  241.4500   2.6600
   3  13  23  59.27000   1.8400
   4  13  23  92.13000   1.9100
   5  13  23  131.4100   2.2000
   6  13  23  73.05000   1.8600
   7  13  23   7.69000   1.7100
   8  13  23  37.39000   1.8000
   0  14  23  88.09000   2.8500
   1  14  23  239.2700   2.8100
   0   0  24  7660.070  98.4800
   1   0  24  576.5800   5.9500
   2   0  24  4174.960  37.5800
   3   0  24  295.6500   3.4300
   4   0  24  407.4500   4.1400
   5   0  24  131.4300   2.3100
   6   0  24  32.05000   1.8200
   7   0  24  266.1300   3.2100
   8   0  24 0.0900000   1.8100
   9   0  24  100.4800   2.1600
  10   0  24  967.8600  10.7200
  11   0  24  865.4200   9.5400
  12   0  24  144.4200   3.4600
  13   0  24  270.2700   4.2700
  14   0  24  88.24000   2.7900
  15   0  24   3.23000   2.7300
  16   0  24 0.7700000   3.1300
  17   0  24   2.26000   3.2700
  18   0  24 0.5500000   3.6700
  19   0  24  230.9800   5.5500
  20   0  24  10.24000   3.8200
  21   0  24  212.4800   6.9600
   1   1  24  47.08000   1.3300
   2   1  24  225.3700   2.0800
   3   1  24   3.10000   1.2900
   4   1  24  1043.050   6.6000
   5   1  24  74.74000   1.4000
   6   1  24  1330.090   8.4300
   7   1  24  30.04000   1.3600
   8   1  24  275.1200   2.4300
   9   1  24  33.73000   1.4200
  10   1  24  65.39000   1.5100
  11   1  24  18.25000   1.4000
  12   1  24  28.67000   1.7300
  13   1  24  254.2500   2.8800
  14   1  24  50.22000   1.8200
  15   1  24  65.21000   2.1000
  16   1  24   3.37000   2.0300
  17   1  24   4.59000   2.1400
  18   1  24   5.92000   2.3200
  19   1  24  31.86000   2.6200
  20   1  24  97.76000   3.4000
  21   1  24  38.58000   3.8700
   0   2  24   7.69000   1.8500
   1   2  24 0.3100000   1.2500
   2   2  24  87.50000   1.4100
   3   2  24 0.9300000   1.2500
   4   2  24  318.4200   2.4100
   5   2  24  82.61000   1.4300
   6   2  24  821.3800   5.3900
   7   2  24   7.30000   1.2300
   8   2  24   1.04000   1.3100
   9   2  24  481.1500   3.7400
  10   2  24  348.9900   3.3900
  11   2  24  81.96000   1.6300
  12   2  24  315.6700   3.5300
  13   2  24  121.6100   2.1300
  14   2  24  452.2800   4.1000
  15   2  24  16.11000   1.9100
  16   2  24  29.77000   2.1100
  17   2  24  179.8700   2.9500
  18   2  24  92.28000   3.1500
  19   2  24  115.8800   2.9600
  20   2  24  10.94000   2.9600
  21   2  24  34.15000   4.0800
   1   3  24  13.70000   1.3400
   2   3  24  735.0000   4.6800
   3   3  24  63.93000   1.3600
   4   3  24  427.5100   2.9900
   5   3  24  17.70000   1.2200
   6   3  24  3025.240  17.9300
   7   3  24  31.91000   1.3100
   8   3  24  615.9300   4.1400
   9   3  24   1.63000   1.3700
  10   3  24  77.02000   1.5200
  11   3  24  63.19000   1.7300
  12   3  24  130.8300   2.0500
  13   3  24  196.0700   2.3700
  14   3  24  1313.300  10.2000
  15   3  24  18.80000   1.9300
  16   3  24  288.4900   3.4700
  17   3  24  52.11000   2.3200
  19   3  24  27.99000   2.5100
  20   3  24  368.5000   8.2900
  21   3  24  208.0200   4.3300
   0   4  24  653.6000   6.2900
   1   4  24  273.4000   2.4400
   2   4  24  331.7300   2.6300
   3   4  24  147.5800   1.6700
   4   4  24  260.9800   2.0700
   5   4  24  359.8700   2.6100
   6   4  24  10.64000   1.2800
   7   4  24  15.01000   1.3300
   8   4  24  610.1000   5.2200
   9   4  24  64.80000   1.5300
  10   4  24  3709.400  25.3500
  11   4  24   1.73000   1.4800
  12   4  24  769.1200   5.8500
  13   4  24  46.73000   1.8200
  14   4  24  47.03000   2.0000
  15   4  24   1.78000   1.9900
  16   4  24  115.1100   2.4100
  17   4  24  29.69000   2.7300
  18   4  24  208.7900   3.2700
  19   4  24  52.24000   2.9300
  20   4  24  128.4800   3.6900
   1   5  24  100.5100   1.5700
   2   5  24  48.81000   1.3900
   3   5  24  71.38000   1.4200
   4   5  24  281.0700   2.2000
   5   5  24  91.33000   1.4600
   6   5  24  28.86000   1.5400
   7   5  24   3.13000   1.5700
   8   5  24   9.37000   1.4300
   9   5  24  265.9300   2.7500
  10   5  24  120.4300   1.9200
  11   5  24  120.2600   1.8100
  12   5  24   1.43000   1.5400
  13   5  24  175.0400   2.8400
  14   5  24  147.0300   2.3200
  15   5  24   2.59000   1.9200
  16   5  24   8.12000   2.1500
  17   5  24  14.10000   2.4800
  18   5  24  46.95000   2.7800
  19   5  24   5.54000   2.6100
  20   5  24   4.08000   2.8100
   0   6  24  340.3700   3.7200
   1   6  24  343.7400   2.5800
   2   6  24  524.3100   3.6400
   3   6  24  19.00000   1.6100
   4   6  24  216.2600   2.5600
   5   6  24  336.9300   3.1000
   6   6  24  13.76000   1.5300
   7   6  24  429.6600   3.2900
   8   6  24   3.73000   1.4800
   9   6  24  108.4800   1.7200
  10   6  24  2025.570  13.7500
  11   6  24  106.6600   2.0500
  12   6  24  248.7000   2.6200
  13   6  24  12.43000   1.8700
  14   6  24  103.6500   2.1800
  15   6  24  70.89000   2.1900
  16   6  24   2.40000   2.3300
  18   6  24  56.67000   2.5200
  19   6  24  14.45000   2.7500
   2   7  24  478.6500   3.8600
   3   7  24  64.47000   1.6300
   4   7  24  595.2600   4.1600
   5   7  24  23.38000   1.5300
   6   7  24  1755.590  10.9100
   7   7  24  461.1400   3.4000
   8   7  24  419.1200   3.2300
   9   7  24  16.67000   1.6600
  10   7  24  201.3800   2.3600
  11   7  24  27.68000   1.7400
  12   7  24  119.3500   2.0900
  13   7  24 0.0300000   1.9400
  14   7  24  94.01000   2.4700
  15   7  24  56.36000   2.1500
  16   7  24  33.92000   2.1900
  17   7  24   2.52000   2.7700
  18   7  24  38.70000   2.6300
   0   8  24  79.82000   2.4500
   1   8  24  52.38000   1.6100
   2   8  24  241.6100   2.4700
   3   8  24 0.8000000   1.5700
   4   8  24   3.97000   1.5300
   5   8  24  30.16000   1.5300
   6   8  24  336.1800   2.7800
   7   8  24  442.1100   3.9400
   8   8  24  124.1100   1.8000
   9   8  24   1.74000   1.6300
  10   8  24  43.88000   1.8000
  11   8  24  11.94000   1.7000
  12   8  24   1.76000   1.9700
  13   8  24  93.09000   2.3800
  14   8  24  12.36000   2.2800
  15   8  24   5.53000   2.2300
  16   8  24  139.8700   2.9500
  17   8  24  14.55000   2.2800
   1   9  24  161.8000   1.9700
   2   9  24  30.25000   1.5400
   3   9  24  125.6900   1.8000
   4   9  24  53.54000   1.6500
   5   9  24  87.78000   1.8100
   6   9  24  161.6300   2.0000
   7   9  24  558.2100   4.2300
   8   9  24  608.3000   4.9600
   9   9  24  116.1000   2.0400
  10   9  24  224.6400   3.0500
  11   9  24  30.69000   1.8300
  12   9  24  419.2100   5.2500
  13   9  24  153.2200   2.8600
  14   9  24   7.27000   2.2100
  15   9  24  121.5500   3.0100
  16   9  24  20.17000   2.0900
   0  10  24  493.7200   4.8900
   1  10  24  166.8600   1.9600
   2  10  24  331.7000   2.7300
   3  10  24  285.6200   2.5600
   4  10  24  535.8200   3.9100
   5  10  24  78.17000   1.7100
   6  10  24  77.14000   1.6900
   7  10  24  27.27000   1.8700
   8  10  24  106.5600   2.1200
   9  10  24 0.8000000   1.9500
  10  10  24  397.1500   3.6400
  11  10  24  25.11000   1.7300
  12  10  24  325.2000   3.5100
  13  10  24  71.03000   2.1500
  14  10  24  161.7600   2.9100
  15  10  24  117.7900   3.0800
   1  11  24  216.8300   2.7800
   2  11  24   3.06000   2.0800
   3  11  24  64.46000   2.1400
   4  11  24  236.2000   2.8300
   5  11  24  35.71000   1.7500
   6  11  24  218.3500   2.3900
   7  11  24  14.40000   1.8000
   8  11  24  10.63000   1.8700
  10  11  24   1.12000   1.8400
  11  11  24  24.46000   1.9400
  12  11  24  278.9100   3.6300
  13  11  24  35.47000   1.9700
   0  12  24   3.69000   2.5800
   1  12  24  486.3500   3.8300
   2  12  24   8.69000   1.7900
   3  12  24  178.4300   2.3500
   4  12  24  41.17000   1.7500
   5  12  24   9.38000   1.7400
   6  12  24   5.02000   1.6900
   7  12  24  345.6600   3.1800
   8  12  24  93.24000   2.0400
  10  12  24  137.7600   2.1700
   1  13  24   8.45000   1.7000
   2  13  24  78.83000   1.8000
   3  13  24   2.37000   1.7100
   4  13  24  586.9700   4.4200
   5  13  24  56.79000   1.7900
   6  13  24  199.9600   2.5200
   7  13  24  11.17000   1.7100
   1   1  25  226.0300   2.2500
   2   1  25  197.0700   1.9700
   3   1  25  111.5700   1.6000
   4   1  25  426.6300   3.0500
   5   1  25  388.7100   2.8300
   6   1  25  45.94000   1.3400
   7   1  25  66.37000   1.4100
   8   1  25  758.7200   5.0000
   9   1  25  296.1700   2.7500
  10   1  25  11.48000   1.4600
  11   1  25  1100.410   9.4200
  12   1  25  129.3400   2.0000
  13   1  25  237.2900   2.7000
  14   1  25  13.35000   1.7800
  15   1  25  696.9500   6.4300
  16   1  25  30.31000   2.1900
  17   1  25   5.64000   2.2500
  18   1  25  41.45000   2.3900
  19   1  25  314.8600   4.2300
  20   1  25  133.0900   4.8000
  21   1  25  289.6100   5.9500
   0   2  25  1069.880   9.3600
   1   2  25  10.19000   1.3100
   2   2  25  1585.710   9.9900
   3   2  25  173.7700   1.7700
   4   2  25  13.37000   1.3000
   5   2  25  1010.270   6.2100
   6   2  25  200.8500   1.8500
   7   2  25  972.8900   6.1700
   8   2  25  442.2600   3.2800
   9   2  25  147.0000   1.9800
  10   2  25  214.3700   2.3400
  11   2  25  18.02000   1.7200
  12   2  25  196.3800   2.3800
  13   2  25  18.26000   1.6500
  14   2  25  381.3500   3.6700
  15   2  25  1224.110  10.1800
  16   2  25   6.57000   2.1400
  17   2  25  367.8200   4.4600
  18   2  25  178.3100   3.3800
  19   2  25  236.4700   4.6400
  20   2  25  56.56000   3.4800
  21   2  25  18.98000   3.6800
   1   3  25  11.30000   1.3800
   3   3  25   9.95000   1.3500
   4   3  25  328.9400   2.4300
   5   3  25  227.9800   1.9500
   6   3  25  1074.200   6.5300
   7   3  25 0.4900000   1.2700
   8   3  25  96.86000   1.7900
   9   3  25   1.95000   1.4200
  10   3  25   7.09000   1.5200
  11   3  25  508.1400   3.8800
  12   3  25  181.7100   2.3100
  13   3  25  233.4100   2.5700
  14   3  25  36.59000   1.8100
  15   3  25  42.81000   2.1000
  16   3  25   4.62000   2.1900
  17   3  25  46.29000   2.3800
  18   3  25 0.0900000   2.2600
  19   3  25  112.7300   3.1400
  20   3  25  51.04000   3.3900
   0   4  25  171.0100   2.5400
   1   4  25  88.95000   1.5400
   2   4  25   8.88000   1.3400
   3   4  25  163.3900   1.8400
   4   4  25  324.7400   2.4500
   5   4  25  1127.650   6.7900
   6   4  25  62.82000   1.4500
   7   4  25  478.0800   4.4600
   8   4  25  133.9000   2.0100
   9   4  25  231.9200   2.3200
  10   4  25  81.74000   1.6700
  11   4  25  11.41000   1.4800
  12   4  25  686.6600   5.3500
  13   4  25  24.87000   1.8000
  14   4  25  69.97000   2.0300
  15   4  25   9.67000   2.0300
  16   4  25   1.72000   2.1300
  17   4  25  102.2500   2.6900
  18   4  25  73.53000   2.7100
  19   4  25  130.1000   3.7700
  20   4  25  83.23000   3.7500
   1   5  25  1182.250   7.1900
   2   5  25   2.01000   1.4200
   3   5  25  705.4500   4.5400
   4   5  25   8.29000   1.4600
   5   5  25  1019.310   8.3000
   6   5  25  431.2200   3.5300
   7   5  25 0.7900000   1.4500
   8   5  25  49.01000   1.5600
   9   5  25   4.31000   1.4100
  10   5  25   3.39000   1.5400
  11   5  25  573.6200   4.4500
  12   5  25  83.73000   1.8000
  13   5  25  785.0600   6.3700
  14   5  25  433.2400   4.0900
  15   5  25  572.0100   5.8300
  16   5  25  221.7300   3.4300
  17   5  25  82.63000   3.0100
  18   5  25  106.4000   2.9500
  19   5  25  214.1100   3.8600
   0   6  25  103.6800   3.2700
   2   6  25  268.3000   3.3200
   3   6  25  262.0300   2.7000
   4   6  25  129.0400   1.8200
   5   6  25  186.0400   2.0600
   6   6  25  566.0900   4.1100
   7   6  25  12.05000   1.4800
   8   6  25  114.9200   1.7300
   9   6  25  610.1400   4.3500
  10   6  25  300.9300   2.8500
  11   6  25  480.9300   4.2200
  12   6  25  80.25000   1.8700
  13   6  25   4.05000   1.8700
  15   6  25  229.4100   3.2400
  16   6  25  391.0200   4.8300
  17   6  25  214.7000   4.1200
  18   6  25  31.05000   2.8100
  19   6  25   8.08000   2.6500
   1   7  25  70.53000   1.7200
   2   7  25   2.04000   1.5700
   3   7  25  156.5300   1.9500
   4   7  25  47.92000   1.6200
   5   7  25   6.44000   1.5600
   6   7  25  100.0700   1.7200
   7   7  25  606.7600   4.4100
   8   7  25   3.11000   1.5700
   9   7  25  114.9400   2.0200
  10   7  25  475.5000   3.9800
  11   7  25  271.4900   2.9800
  12   7  25  63.97000   1.9000
  13   7  25   2.56000   2.1300
  14   7  25  18.39000   2.1300
  15   7  25  221.8800   3.4800
  16   7  25   8.64000   2.3100
  18   7  25  134.8400   2.9000
   0   8  25  20.49000   2.1400
   1   8  25  12.24000   1.5400
   2   8  25  991.9200   6.6600
   3   8  25  529.6500   3.8900
   4   8  25  21.20000   1.5800
   5   8  25  1081.240   6.8100
   7   8  25  462.6100   3.5100
   8   8  25  16.67000   1.6000
   9   8  25  69.95000   1.7700
  10   8  25  19.46000   1.6800
  12   8  25  11.99000   1.8500
  13   8  25   7.40000   2.1200
  14   8  25  54.98000   2.2600
  15   8  25  699.3800   6.8700
  16   8  25  65.34000   2.5400
  17   8  25  238.7900   3.2500
   1   9  25  555.0900   3.8700
   2   9  25   1.29000   1.5300
   3   9  25   9.55000   1.5700
   4   9  25  118.7400   1.8400
   5   9  25  48.53000   1.6700
   6   9  25  625.8000   4.6400
   7   9  25  10.79000   1.6300
   8   9  25  104.4900   1.9300
   9   9  25  455.7100   5.5900
  10   9  25  93.20000   2.1100
  11   9  25  836.7900   7.1500
  12   9  25 0.5800000   2.0200
  13   9  25  827.9500   7.3200
  14   9  25  39.07000   2.1400
  15   9  25  39.60000   2.1300
   0  10  25  47.23000   2.2700
   1  10  25   1.57000   1.5000
   2  10  25  12.93000   1.6200
   3  10  25  13.67000   1.5500
   4  10  25  114.4400   1.7600
   5  10  25   8.94000   1.7300
   7  10  25   4.90000   1.7500
   8  10  25  112.7500   2.0200
   9  10  25  401.5900   4.2200
  10  10  25  260.3100   2.8600
  11  10  25  91.95000   2.0700
  12  10  25   8.00000   1.9200
  13  10  25  128.0000   2.3700
  14  10  25  526.3600   6.7500
   1  11  25  81.93000   1.8700
   2  11  25  15.56000   1.8200
   3  11  25  143.7400   2.2500
   4  11  25  14.66000   1.8000
   5  11  25  131.8600   2.1200
   6  11  25  27.66000   1.7400
   7  11  25  16.73000   1.8000
   8  11  25  313.0400   3.1800
   9  11  25  17.83000   1.9200
  10  11  25  218.8300   3.0500
  11  11  25  151.5600   2.3000
   0  12  25  18.35000   2.4400
   1  12  25  26.91000   1.7500
   2  12  25  19.88000   1.7800
   3  12  25  82.91000   1.8700
   4  12  25  21.98000   1.7700
   5  12  25  71.37000   1.8100
   6  12  25  97.30000   2.1100
   7  12  25  132.7200   2.2600
   8  12  25   1.42000   1.8500
   9  12  25  103.0700   2.0000
   1  13  25  79.64000   1.8200
   2  13  25 0.6400000   1.7200
   3  13  25   8.44000   1.6300
   5  13  25  92.00000   1.9100
   0   0  26  186.3600   3.7300
   1   0  26  114.5400   2.3200
   2   0  26  444.6000   4.7100
   3   0  26  73.54000   2.1300
   4   0  26  565.5100   5.6700
   5   0  26  361.7200   3.9600
   6   0  26  10.56000   1.8200
   7   0  26  219.8400   3.1100
   8   0  26  508.5400   5.9400
   9   0  26  313.9300   4.3600
  10   0  26  261.7400   4.2400
  11   0  26  1771.770  17.8800
  12   0  26  93.06000   2.7000
  13   0  26  34.64000   2.4000
  15   0  26  455.8400   8.1800
  16   0  26  314.7800   5.1700
  17   0  26  1491.670  21.2800
  18   0  26  90.63000   3.9800
  19   0  26  549.5000  10.9800
  20   0  26  231.6500   6.9500
   1   1  26  101.7300   1.5700
   2   1  26  413.3800   3.1300
   4   1  26  351.7600   2.6800
   5   1  26  66.29000   1.4200
   6   1  26  92.22000   1.5100
   7   1  26  23.73000   1.3500
   8   1  26   5.04000   1.5900
   9   1  26  53.43000   1.5800
  10   1  26  66.58000   1.5600
  11   1  26  162.2400   1.9900
  12   1  26  777.4700   6.0900
  13   1  26  481.1300   4.3700
  14   1  26  11.49000   1.7600
  15   1  26  523.2900   5.1800
  17   1  26  21.39000   3.1900
  18   1  26  22.56000   2.3000
  19   1  26  114.0500   3.2100
  20   1  26  73.18000   3.5900
   0   2  26  67.09000   1.9600
   1   2  26  60.05000   1.3900
   2   2  26   1.28000   1.3900
   3   2  26  353.6500   2.6400
   4   2  26  188.4800   2.2300
   5   2  26  1189.530   7.3300
   6   2  26  77.05000   1.4200
   7   2  26  42.37000   1.4500
   8   2  26   5.36000   1.5700
   9   2  26  259.2200   2.6000
  10   2  26  303.2900   2.6700
  11   2  26  191.1400   2.2300
  12   2  26  485.7000   4.2900
  13   2  26   2.11000   1.7200
  14   2  26  90.80000   2.1600
  15   2  26   1.59000   2.1400
  16   2  26  16.13000   2.2400
  17   2  26  261.3800   3.7500
  18   2  26  111.9200   2.7600
  19   2  26  13.79000   2.8500
  20   2  26  53.37000   3.3400
   1   3  26  1121.470   6.8900
   2   3  26  706.4000   4.7000
   3   3  26  588.0800   3.8700
   4   3  26  887.0700   5.6200
   5   3  26  242.3600   2.0700
   6   3  26  554.4200   4.1100
   7   3  26   8.60000   1.6000
   8   3  26  266.0700   2.4400
   9   3  26  359.2000   2.8900
  10   3  26  273.3800   2.4700
  11   3  26  12.11000   1.4800
  12   3  26  707.6900   5.6100
  13   3  26  936.3000   7.2200
  14   3  26  70.02000   1.9800
  15   3  26  296.9500   4.0100
  16   3  26  72.39000   2.4800
  17   3  26  175.6300   2.8800
  18   3  26  105.4300   2.8800
  19   3  26  602.9400   7.5300
  20   3  26  200.6800   4.8200
   0   4  26  538.7200   5.2600
   1   4  26  19.17000   1.3500
   2   4  26  136.4000   1.7100
   3   4  26  396.8000   2.8600
   4   4  26   6.93000   1.3800
   6   4  26  26.29000   1.5700
   7   4  26  309.9500   2.6400
   8   4  26  433.5000   3.3000
   9   4  26  1381.200   9.0600
  10   4  26  102.3700   1.8100
  11   4  26  206.3300   2.2000
  12   4  26  199.9400   2.3500
  13   4  26  185.1200   2.4800
  14   4  26  889.4000   7.5100
  15   4  26  333.5800   4.0600
  16   4  26   9.74000   2.1900
  17   4  26  461.5900   5.3500
  18   4  26   1.65000   2.3800
  19   4  26   4.65000   2.8000
   1   5  26  56.44000   1.7500
   2   5  26  73.64000   1.8400
   3   5  26  88.51000   2.1100
   4   5  26  149.4600   2.0200
   5   5  26  65.11000   1.5700
   6   5  26 0.5000000   1.4400
   7   5  26  220.8500   2.1800
   8   5  26  34.82000   1.5700
   9   5  26  147.7600   1.9100
  10   5  26   2.27000   1.5800
  11   5  26  131.8700   1.9300
  12   5  26  11.21000   1.6800
  13   5  26   4.25000   1.8700
  14   5  26  58.23000   2.0900
  15   5  26  32.71000   2.1200
  17   5  26   2.79000   2.4000
  18   5  26  168.6400   4.3800
   0   6  26  2779.380  26.2400
   1   6  26 0.8700000   1.5800
   2   6  26  416.7500   3.3000
   3   6  26  1231.890   8.4300
   4   6  26   1.75000   1.5900
   5   6  26  72.44000   1.6900
   6   6  26  32.44000   1.5300
   7   6  26  86.39000   1.6800
   8   6  26  39.07000   1.5500
   9   6  26  171.2700   2.1700
  10   6  26  13.61000   1.6300
  11   6  26  25.16000   1.6200
  12   6  26  151.6300   2.2000
  13   6  26  50.14000   2.0600
  14   6  26  445.0100   5.0000
  15   6  26  35.95000   2.1700
  16   6  26  95.07000   3.2800
  17   6  26  393.8000   5.0900
  18   6  26  31.05000   2.4100
   1   7  26  1695.550  10.6000
   2   7  26  837.4500   5.6400
   3   7  26  134.1300   1.8600
   4   7  26  980.8100   6.4500
   5   7  26 0.9000000   1.5200
   6   7  26  572.9000   3.9600
   7   7  26   1.77000   1.5200
   8   7  26  126.9400   1.9400
   9   7  26  84.24000   1.7700
  10   7  26  236.0200   2.6700
  11   7  26  156.8000   2.1700
  12   7  26  132.3300   2.4200
  13   7  26  743.5700   6.9100
  14   7  26   6.52000   2.1300
  15   7  26  18.97000   2.1700
  16   7  26 0.0700000   2.1800
  17   7  26  43.54000   2.3900
   0   8  26   2.15000   2.2600
   1   8  26  206.0600   2.1800
   2   8  26  641.4400   4.5700
   3   8  26  15.36000   1.6400
   4   8  26  485.4800   3.6600
   5   8  26  163.2600   2.1400
   6   8  26  84.17000   1.6900
   7   8  26  10.09000   1.5300
   8   8  26  321.4100   3.1300
   9   8  26  332.9200   3.3900
  10   8  26  83.12000   2.0600
  11   8  26  119.4700   2.2800
  12   8  26  70.72000   2.1000
  13   8  26  57.96000   2.1900
  14   8  26  33.39000   2.2100
  15   8  26   7.08000   2.3300
  16   8  26  38.48000   2.1600
   1   9  26  638.4600   4.6900
   2   9  26  265.2800   2.5700
   3   9  26  14.58000   1.5700
   4   9  26  63.28000   1.6300
   5   9  26  597.0600   4.1600
   6   9  26  46.03000   1.6300
   7   9  26  23.73000   1.7100
   8   9  26  120.2400   2.4300
   9   9  26   1.52000   1.9600
  10   9  26  289.2200   3.4400
  11   9  26  108.6000   2.0200
  12   9  26  25.56000   1.9800
  13   9  26  15.39000   2.0900
  14   9  26  80.97000   2.2300
  15   9  26  40.28000   2.0700
   0  10  26  27.35000   2.2100
   1  10  26  10.87000   1.6000
   2  10  26  246.8500   2.8800
   3  10  26  237.4800   3.3300
   4  10  26  13.51000   1.9000
   5  10  26  171.8200   2.4200
   6  10  26  12.31000   1.6400
   7  10  26  188.4100   2.2700
   8  10  26   4.83000   1.7700
   9  10  26   9.26000   1.8600
  10  10  26  224.6700   2.7600
  11  10  26  136.7600   2.2400
  12  10  26  91.64000   2.1800
  13  10  26  132.8500   2.7500
   2  11  26  34.65000   1.7500
   3  11  26  14.71000   1.6600
   4  11  26   4.91000   1.6200
   5  11  26  76.81000   1.7600
   6  11  26  268.7400   2.6100
   7  11  26  27.01000   1.7500
   8  11  26  210.3500   2.5100
   9  11  26  117.1400   2.4200
  10  11  26  33.94000   1.8400
  11  11  26  47.56000   1.8800
   0  12  26  87.09000   2.6700
   1  12  26  63.33000   1.7300
   2  12  26  36.03000   1.8000
   3  12  26  112.2400   2.0200
   4  12  26  240.7300   2.9300
   5  12  26   4.15000   1.7100
   6  12  26  44.86000   1.8400
   7  12  26  38.72000   1.8200
   8  12  26  162.3400   2.6900
   1  13  26  329.9500   3.5800
   2  13  26  227.4600   2.6400
   3  13  26  285.1300   3.0100
   1   1  27  20.69000   1.4100
   2   1  27  1427.670   9.0500
   3   1  27   6.47000   1.4100
   4   1  27  1162.180   7.7200
   5   1  27  60.10000   1.4500
   6   1  27  138.4600   1.8800
   7   1  27  26.37000   1.6600
   8   1  27  1044.770   7.3000
   9   1  27  33.58000   1.4000
  10   1  27  156.9900   1.9100
  11   1  27  158.1600   2.1300
  12   1  27  364.9800   3.4000
  13   1  27  360.7000   3.5300
  14   1  27  269.2500   3.1300
  15   1  27  414.4000   4.2600
  16   1  27   5.08000   2.3500
  17   1  27  387.9000   4.8400
  18   1  27  50.03000   2.7100
  19   1  27  28.24000   2.7200
  20   1  27  82.15000   2.7300
   0   2  27  554.0200   5.0000
   1   2  27  252.6800   2.0900
   2   2  27  1497.640   9.1000
   3   2  27  469.3900   3.2700
   4   2  27  359.2300   2.7500
   5   2  27  226.6200   2.1800
   6   2  27  146.5700   2.1200
   7   2  27   4.87000   1.6100
   8   2  27  1339.140   8.9600
   9   2  27  10.54000   1.4600
  10   2  27  687.6400   4.9900
  12   2  27  491.5600   4.4600
  13   2  27  83.88000   1.9300
  14   2  27  128.3300   2.2900
  15   2  27  141.3200   2.5800
  16   2  27  81.82000   2.6200
  17   2  27  22.63000   2.3100
  18   2  27  20.22000   2.6800
  19   2  27  30.77000   2.7600
  20   2  27  25.95000   2.8200
   1   3  27   3.58000   1.3700
   2   3  27   8.93000   1.3900
   3   3  27   1.87000   1.3700
   4   3  27  125.5000   1.9400
   5   3  27  66.82000   1.7900
   6   3  27  385.4700   3.1600
   7   3  27  43.86000   1.4800
   8   3  27   1.26000   1.4000
   9   3  27 0.1000000   1.4200
  10   3  27  265.3900   2.4600
  11   3  27  104.9800   1.8700
  12   3  27  358.7000   3.3200
  13   3  27   1.76000   1.7800
  14   3  27  84.45000   2.0900
  15   3  27   3.02000   2.1800
  16   3  27   8.46000   2.1900
  17   3  27  190.7400   3.2900
  18   3  27   4.98000   2.5100
   1   4  27  348.1500   3.0000
   2   4  27  362.5300   3.4100
   3   4  27  217.4700   2.9300
   4   4  27  243.6500   2.4300
   5   4  27  264.5800   2.3500
   6   4  27  130.7900   1.8600
   7   4  27  33.83000   1.5200
   8   4  27  65.76000   1.5500
   9   4  27  282.1300   2.6500
  10   4  27  726.7100   5.4300
  11   4  27   4.96000   1.6500
  12   4  27  727.3500   5.8700
  13   4  27  50.02000   1.9100
  14   4  27   2.94000   1.9100
  15   4  27  66.50000   2.3000
  16   4  27  152.6100   2.9000
  17   4  27  26.62000   2.4800
  18   4  27  50.50000   3.2200
  19   4  27  23.10000   2.5000
   1   5  27  71.02000   1.7700
   2   5  27  147.2400   2.0300
   3   5  27  1091.780   7.4600
   4   5  27  561.0200   3.9100
   5   5  27  41.33000   1.5400
   6   5  27  2598.710  15.3600
   7   5  27  23.25000   1.5300
   8   5  27  1640.740  10.7500
   9   5  27  117.5600   1.7400
  10   5  27  68.52000   1.7700
  11   5  27  730.1900   5.3800
  12   5  27  31.44000   1.7800
  13   5  27  147.3500   2.3100
  14   5  27  252.3100   3.3900
  15   5  27  32.42000   2.2500
  16   5  27  130.2000   2.8100
  17   5  27   1.34000   2.6000
  18   5  27  111.6800   3.0000
   0   6  27  294.4600   3.9100
   1   6  27  207.4000   2.2500
   2   6  27  659.3000   4.6700
   3   6  27  27.48000   1.4900
   4   6  27  118.0500   1.7800
   5   6  27   7.32000   1.5300
   6   6  27  481.4000   3.6100
   7   6  27  409.8300   3.2900
   8   6  27  662.8100   4.7500
  10   6  27  61.81000   1.7600
  11   6  27  24.05000   1.6500
  12   6  27  55.96000   1.9400
  13   6  27   2.71000   2.0800
  14   6  27  83.71000   2.2500
  15   6  27  219.7200   3.7900
  16   6  27  68.01000   2.4500
  17   6  27   3.12000   2.5100
  18   6  27  55.05000   2.5400
   1   7  27  404.0400   3.0800
   2   7  27  455.5200   3.4200
   3   7  27  11.48000   1.5800
   4   7  27  16.67000   1.6200
   5   7  27  96.63000   1.7500
   6   7  27  536.6200   3.7800
   8   7  27  252.4700   2.3900
   9   7  27   9.73000   1.6400
  10   7  27  39.92000   1.7600
  11   7  27  194.0500   2.7100
  13   7  27 0.8400000   2.1500
  14   7  27  349.4300   3.8100
  15   7  27  182.1900   2.9100
  16   7  27  38.81000   2.4200
  17   7  27  29.12000   2.3300
   0   8  27  99.37000   2.4800
   1   8  27  16.16000   1.6200
   2   8  27  776.8900   5.3400
   3   8  27  34.43000   1.6700
   4   8  27  941.7200   6.2500
   5   8  27  11.08000   1.5700
   6   8  27  131.2500   1.9200
   7   8  27  416.1400   3.5400
   8   8  27  505.1500   4.2600
   9   8  27   3.98000   1.9000
  10   8  27  433.9900   4.1600
  11   8  27  22.62000   1.8500
  12   8  27  168.1000   2.5500
  13   8  27  84.52000   2.6000
  14   8  27 0.3800000   2.2100
  15   8  27  45.13000   2.1700
  16   8  27   6.16000   2.0900
   1   9  27  25.27000   1.6300
   2   9  27  405.8200   3.1100
   3   9  27   2.67000   1.6600
   4   9  27  689.5500   4.7500
   5   9  27  53.05000   1.6300
   6   9  27  120.9600   2.2600
   7   9  27  52.48000   2.0700
   8   9  27  629.1300   5.9600
   9   9  27  30.18000   1.9300
  10   9  27  103.9700   2.3000
  11   9  27  25.36000   1.8400
  12   9  27  89.05000   2.0200
  13   9  27  140.1700   2.5100
  14   9  27   8.20000   2.0800
   0  10  27  1295.580  15.2800
   1  10  27  55.00000   2.2300
   2  10  27  241.8400   2.8300
   3  10  27  29.98000   1.8900
   4  10  27  10.51000   1.8300
   5  10  27  161.5700   2.1300
   6  10  27  118.3200   2.0700
   7  10  27  66.89000   1.8700
   8  10  27  66.89000   1.9600
   9  10  27  13.46000   1.9100
  10  10  27  201.1700   2.6600
  11  10  27  314.6700   3.3400
  12  10  27  21.37000   1.8800
   1  11  27  94.58000   1.9200
   2  11  27  188.4000   2.4500
   3  11  27  15.74000   1.6800
   4  11  27  57.69000   1.7400
   5  11  27  236.4300   2.4700
   6  11  27  15.97000   1.6200
   7  11  27  268.6700   2.6600
   8  11  27  334.8900   3.5300
   9  11  27  73.44000   1.9300
  10  11  27   1.38000   1.7600
   0  12  27  417.4800   5.2300
   1  12  27   8.42000   1.6400
   2  12  27 0.0800000   1.6600
   3  12  27  245.6400   2.5300
   4  12  27  30.96000   1.7100
   5  12  27  131.6600   2.3600
   6  12  27  24.15000   1.6900
   7  12  27  10.20000   1.7800
   0   0  28  135.7300   3.4700
   1   0  28  313.4300   3.6700
   2   0  28  26.45000   2.0900
   3   0  28  996.6800   9.4100
   4   0  28  107.9700   3.2000
   5   0  28  563.8400   6.8400
   6   0  28  601.2300   6.9100
   7   0  28  726.8100   7.5000
   8   0  28  1149.050  11.1400
   9   0  28  124.2100   2.5400
  10   0  28  1122.960  11.1500
  11   0  28  46.05000   2.9500
  12   0  28  196.9200   3.4300
  13   0  28  348.3400   5.4700
  14   0  28  99.71000   2.9900
  15   0  28  261.4400   5.4400
  16   0  28   3.94000   3.1700
  17   0  28  794.8800  12.4900
  19   0  28  153.1600   5.2400
   1   1  28  81.91000   1.5500
   2   1  28   6.08000   1.3900
   3   1  28   3.81000   1.4300
   4   1  28  63.39000   1.8200
   5   1  28  69.23000   1.8700
   6   1  28  314.5800   2.9400
   7   1  28  177.3200   1.9900
   8   1  28  20.72000   1.5200
   9   1  28  606.3300   4.4300
  10   1  28  46.85000   1.5200
  11   1  28  250.4800   2.5800
  13   1  28  781.6000   6.3700
  14   1  28  17.97000   1.9000
  15   1  28  73.66000   2.2000
  16   1  28   6.85000   2.2200
  17   1  28  61.14000   2.8200
  18   1  28  33.78000   2.6200
  19   1  28  40.02000   3.0200
   0   2  28  350.7000   3.6200
   1   2  28  217.3900   1.9900
   2   2  28  400.3000   2.9600
   3   2  28  24.12000   1.7100
   4   2  28  177.4200   2.4800
   5   2  28   1.86000   1.6200
   6   2  28   1.19000   1.4400
   7   2  28  248.4900   2.3400
   8   2  28  539.7300   3.9600
   9   2  28  61.83000   1.5800
  10   2  28  84.71000   1.7500
  11   2  28  269.7300   2.7500
  12   2  28  156.5200   2.3400
  13   2  28   5.36000   1.8300
  14   2  28   6.70000   1.9900
  15   2  28  54.05000   2.3400
  16   2  28   6.63000   2.3000
  17   2  28  10.23000   2.5800
  18   2  28  15.19000   2.6000
  19   2  28  17.55000   2.4600
   1   3  28  711.1200   6.0100
   2   3  28  48.49000   1.8600
   3   3  28  894.9800   7.7600
   4   3  28  66.35000   1.7000
   5   3  28  88.19000   1.6100
   6   3  28  64.58000   1.5500
   7   3  28  475.3000   3.4700
   8   3  28  102.2800   1.6800
   9   3  28  28.87000   1.4600
  10   3  28  100.8400   1.7400
  11   3  28  251.1900   3.0100
  12   3  28   5.68000   1.7800
  13   3  28  1596.680  12.7400
  14   3  28   5.82000   2.0400
  15   3  28  120.3900   2.5900
  16   3  28  17.26000   2.4300
  17   3  28  23.01000   2.7300
  18   3  28   7.37000   2.6300
  19   3  28  712.9000   7.8900
   0   4  28  46.53000   2.7400
   1   4  28  19.45000   1.6600
   2   4  28  780.8900   5.7600
   3   4  28  55.73000   1.5400
   4   4  28  28.58000   1.5100
   5   4  28  239.8100   2.3000
   6   4  28  758.9900   5.0300
   7   4  28  485.1000   3.7300
   8   4  28  54.91000   1.5200
   9   4  28  488.1600   3.6300
  10   4  28  38.63000   1.6700
  11   4  28  219.8700   2.4800
  12   4  28  39.86000   1.8800
  13   4  28  33.69000   2.0000
  14   4  28  191.7400   2.7500
  15   4  28  187.3900   3.1900
  16   4  28   2.94000   2.3900
  17   4  28  1240.780  12.1000
  18   4  28  44.20000   2.5300
   1   5  28  372.3400   2.9900
   2   5  28  1252.840   8.4500
   3   5  28  50.49000   1.4700
   4   5  28   8.10000   1.6300
   5   5  28  562.5700   4.1200
   6   5  28  26.79000   1.5300
   7   5  28  99.35000   1.8700
   8   5  28  47.13000   1.6500
   9   5  28  41.30000   1.6400
  10   5  28  122.7700   2.0000
  11   5  28   4.72000   1.7300
  12   5  28  47.13000   1.8900
  13   5  28   8.38000   2.1200
  15   5  28  95.64000   2.7400
  16   5  28   9.92000   2.1900
  17   5  28   2.22000   2.3600
  18   5  28  41.89000   2.9000
   0   6  28  11.95000   2.2000
   1   6  28  243.6900   2.2300
   2   6  28  318.1900   2.5500
   3   6  28  2123.540  13.5200
   4   6  28  34.05000   1.6400
   5   6  28  921.1000   5.8600
   6   6  28  120.9200   1.7800
   7   6  28  109.4700   1.7400
   8   6  28  30.94000   1.5700
   9   6  28   1.19000   1.6100
  10   6  28  65.30000   1.8000
  11   6  28   3.06000   1.8000
  12   6  28   9.32000   2.0200
  13   6  28  16.97000   2.1100
  14   6  28   4.56000   2.2000
  15   6  28  49.26000   2.2300
  16   6  28  289.9000   4.1800
  17   6  28  385.9300   4.6800
   1   7  28  502.4900   3.5300
   2   7  28  1202.080   7.9500
   3   7  28  1152.290   7.3300
   4   7  28  30.83000   1.5700
   5   7  28   3.83000   1.5800
   6   7  28   1.72000   1.6100
   7   7  28  152.4100   2.3300
   8   7  28   6.28000   1.5700
   9   7  28  452.1300   3.5400
  10   7  28  60.41000   2.0000
  11   7  28  272.5100   3.0200
  12   7  28  366.8400   3.9700
  13   7  28  288.7300   3.3000
  14   7  28  41.60000   2.3000
  15   7  28  112.8500   2.5400
  16   7  28   7.09000   2.1200
   0   8  28  10.48000   2.3300
   1   8  28  99.94000   1.7600
   2   8  28  77.50000   1.6800
   3   8  28  230.1500   2.2900
   4   8  28  98.05000   1.8200
   5   8  28  62.57000   1.7000
   6   8  28  34.82000   1.6400
   7   8  28  1204.050   8.1600
   8   8  28  87.25000   2.5500
   9   8  28  24.26000   1.9900
  10   8  28   2.58000   1.8400
  11   8  28   1.32000   1.8800
  12   8  28  14.60000   2.0300
  14   8  28  19.03000   2.1000
  15   8  28  33.45000   2.0900
   1   9  28  275.6600   2.4400
   2   9  28   4.74000   1.6100
   3   9  28   2.68000   1.8600
   5   9  28   3.46000   2.1100
   6   9  28  21.33000   1.8000
   7   9  28  57.43000   1.8800
   8   9  28  27.17000   1.8500
   9   9  28  91.01000   1.9800
  10   9  28  64.50000   1.9700
  11   9  28  32.05000   1.9500
  12   9  28  12.72000   1.9600
  13   9  28  814.9700   6.7500
   0  10  28  97.21000   2.6700
   1  10  28  135.1900   2.1100
   2  10  28  11.35000   1.7900
   3  10  28  75.64000   1.9100
   4  10  28 0.4200000   1.6700
   5  10  28  405.5200   3.3300
   6  10  28  10.57000   1.6700
   7  10  28  728.8100   5.5200
   8  10  28  103.3000   2.1400
   9  10  28   1.49000   1.8500
  10  10  28   9.96000   1.8500
  11  10  28  18.36000   1.8200
  12  10  28   5.20000   1.8600
   1  11  28   6.04000   1.6300
   2  11  28  10.06000   1.6900
   3  11  28  343.6700   3.1100
   4  11  28   1.24000   1.6900
   5  11  28   1.50000   1.6900
   6  11  28  12.64000   1.7700
   7  11  28   1.45000   1.7500
   8  11  28   5.60000   1.7800
   9  11  28  192.2000   2.8200
   0  12  28  17.80000   2.3500
   1  12  28  54.95000   1.7600
   2  12  28   2.86000   1.6200
   3  12  28  226.8500   2.4100
   4  12  28  45.19000   1.6700
   5  12  28  89.55000   1.8700
   1   1  29  340.3400   3.5000
   2   1  29  344.9100   3.6200
   4   1  29  2729.430  19.0500
   5   1  29  514.2300   3.7800
   6   1  29  753.0500   5.2200
   7   1  29  248.3400   2.4000
   8   1  29  327.8400   2.8000
   9   1  29  88.32000   1.6300
  10   1  29   2.37000   1.5200
  11   1  29  675.9200   5.3500
  13   1  29  69.59000   2.2700
  14   1  29  118.0600   2.3700
  15   1  29 0.0000000   1.9600
  16   1  29  116.6400   3.1200
  17   1  29   5.33000   2.5700
  18   1  29  133.2200   3.0600
  19   1  29  56.78000   3.0200
   0   2  29  2843.150  36.0100
   1   2  29  13.56000   2.0800
   2   2  29  812.0100   6.3600
   3   2  29  23.74000   1.5900
   4   2  29  91.40000   1.7000
   5   2  29  214.3800   2.1600
   6   2  29  160.6200   1.9300
   7   2  29  262.2300   2.4300
   8   2  29  202.0800   2.1300
   9   2  29  241.3900   2.3700
  10   2  29  306.6100   2.7500
  11   2  29  206.7500   2.4200
  12   2  29  494.1900   4.2800
  13   2  29  340.9200   3.9100
  14   2  29  229.4900   3.0400
  15   2  29  361.7800   4.2200
  16   2  29  88.19000   2.8200
  17   2  29  63.03000   2.8100
  18   2  29  163.9300   3.5500
  19   2  29  72.11000   3.5200
   1   3  29  207.6100   2.3400
   2   3  29  1525.720  10.1700
   3   3  29  17.58000   1.5300
   4   3  29  43.96000   1.6000
   5   3  29  753.8300   5.2400
   6   3  29  51.10000   1.5400
   7   3  29  25.86000   1.5300
   8   3  29   3.24000   1.5000
   9   3  29  244.3900   2.2800
  10   3  29  156.2700   1.9700
  11   3  29  29.22000   1.6700
  12   3  29  329.2700   3.2800
  13   3  29  55.16000   2.0000
  14   3  29  230.3600   3.2800
  15   3  29   4.54000   2.4000
  17   3  29  65.27000   2.9900
  18   3  29   9.52000   2.3800
   0   4  29  71.33000   2.4000
   1   4  29  199.7100   2.1300
   2   4  29  24.77000   1.5500
   3   4  29  182.7100   2.0300
   4   4  29  14.05000   1.5600
   5   4  29  220.3400   2.2300
   6   4  29 0.0800000   1.5100
   7   4  29  423.5800   3.3400
   8   4  29  1127.770   7.3000
   9   4  29  107.7700   1.9000
  10   4  29  53.29000   1.6600
  11   4  29  374.1100   3.3500
  12   4  29  196.7200   2.5400
  13   4  29  71.06000   2.3900
  14   4  29  192.9900   3.5600
  15   4  29  133.1000   2.9400
  16   4  29  10.48000   2.4200
  17   4  29  83.27000   2.7700
  18   4  29  45.32000   2.4400
   1   5  29  37.35000   1.5900
   2   5  29  1093.640   7.1300
   3   5  29  81.89000   1.7100
   4   5  29  1699.470  10.6500
   5   5  29  203.0700   2.0200
   6   5  29  78.40000   1.5700
   7   5  29  10.88000   1.5200
   8   5  29  35.86000   1.6000
   9   5  29  127.8400   1.9400
  10   5  29  13.13000   1.7000
  11   5  29  155.0900   2.2300
  12   5  29   3.86000   2.1000
  13   5  29  131.4100   2.4600
  14   5  29  1053.940  10.6100
  15   5  29  45.17000   2.3000
  16   5  29  97.32000   2.5900
   0   6  29  2142.480  17.5600
   1   6  29  290.5600   2.4900
   2   6  29  26.15000   1.5700
   3   6  29  24.23000   1.5100
   4   6  29  715.3600   4.7000
   5   6  29  157.1500   1.9900
   6   6  29  56.07000   1.6800
   7   6  29  59.63000   1.6400
   8   6  29  105.8600   1.8000
   9   6  29  75.91000   1.7900
  10   6  29  690.5600   6.4700
  11   6  29   3.80000   1.8800
  12   6  29  502.0300   4.9400
  13   6  29  37.80000   1.9700
  14   6  29  56.71000   2.3400
  15   6  29  18.95000   2.2700
  16   6  29  58.54000   2.4300
   1   7  29  173.4300   1.9800
   2   7  29  132.8600   1.8200
   3   7  29  10.35000   1.6000
   4   7  29  222.7300   2.2700
   5   7  29  48.83000   1.6100
   6   7  29   9.22000   1.5600
   7   7  29   5.11000   1.6400
   8   7  29  252.2300   2.6400
   9   7  29  24.42000   2.0900
  10   7  29   2.10000   1.8500
  11   7  29   6.41000   1.9100
  12   7  29  316.2900   3.4400
  14   7  29  16.26000   2.2000
  15   7  29  11.64000   2.1700
   0   8  29  495.1400   5.9700
   1   8  29  74.54000   1.7100
   2   8  29  255.1300   2.6300
   3   8  29  160.7200   2.1200
   4   8  29   4.52000   1.6200
   5   8  29  56.48000   1.7000
   6   8  29  383.7300   3.7400
   7   8  29  180.8200   2.7700
   8   8  29  507.4000   4.4500
   9   8  29  33.09000   1.8500
  10   8  29  95.24000   2.1600
  11   8  29   4.06000   1.9100
  12   8  29  678.8000   5.6800
  13   8  29  86.19000   2.2100
  14   8  29  144.9200   3.0400
   1   9  29  21.55000   2.1400
   2   9  29  54.13000   2.4000
   3   9  29  106.4700   2.3500
   4   9  29  580.9700   6.8100
   5   9  29  147.7100   2.1400
   6   9  29   6.72000   1.7500
   7   9  29 0.2300000   1.8700
   8   9  29  37.75000   1.9500
   9   9  29  15.71000   1.9000
  10   9  29  550.8500   4.7700
  11   9  29  148.3100   2.4100
  12   9  29  27.33000   2.0200
  13   9  29  51.68000   2.0900
   0  10  29  312.8000   4.9800
   1  10  29  32.65000   1.7900
   2  10  29  105.9200   1.9500
   3  10  29  69.14000   1.8300
   4  10  29  16.97000   1.7200
   5  10  29   7.74000   1.6800
   6  10  29  181.8900   2.3400
   7  10  29  44.53000   1.7700
   8  10  29  55.53000   2.0000
   9  10  29  27.73000   1.8000
  10  10  29  204.8300   2.7300
   1  11  29  23.60000   1.6700
   2  11  29  260.4000   2.6800
   3  11  29  13.26000   1.6700
   4  11  29  399.1000   4.0200
   5  11  29   2.30000   1.7000
   6  11  29  144.5100   2.0900
   7  11  29  32.48000   1.7400
   8  11  29  179.8200   2.4400
   0  12  29  496.8500   6.0000
   1  12  29  12.72000   1.6900
   2  12  29  98.76000   1.7800
   3  12  29  41.89000   1.6700
   0   0  30  720.6800  12.7500
   1   0  30  1165.520  12.0200
   2   0  30  1808.010  17.3700
   3   0  30  295.7400   3.8900
   4   0  30  81.75000   2.4400
   5   0  30  321.5900   3.7500
   6   0  30  20.54000   2.1500
   7   0  30  4016.200  36.7600
   8   0  30  3022.170  29.5600
   9   0  30  11.44000   2.2000
  10   0  30  683.0500   6.9900
  11   0  30  10.65000   2.3900
  12   0  30  13.20000   2.7300
  13   0  30  241.9300   5.3200
  15   0  30  36.67000   3.7500
  16   0  30  78.27000   3.8900
  17   0  30  66.40000   4.1900
  18   0  30   8.32000   3.3000
   1   1  30  78.74000   1.8300
   2   1  30  71.16000   1.7400
   3   1  30  496.3000   3.9400
   4   1  30  972.0600   6.7800
   5   1  30  12.05000   1.6200
   6   1  30  1564.110  10.2900
   7   1  30  135.3700   1.9300
   8   1  30  16.17000   1.5300
   9   1  30  668.9600   4.6800
  10   1  30  128.7300   1.8700
  11   1  30  486.7800   4.1300
  12   1  30  84.48000   1.9600
  13   1  30  52.01000   2.0600
  14   1  30  18.17000   2.0100
  15   1  30  33.28000   2.5400
  16   1  30   2.04000   2.5500
  17   1  30  153.8900   3.0800
  18   1  30   4.21000   2.4200
   0   2  30  120.3200   2.5200
   1   2  30  440.9100   3.3600
   2   2  30  36.46000   1.6500
   3   2  30  53.43000   1.7300
   4   2  30  44.01000   1.6500
   5   2  30  335.8400   2.8000
   6   2  30  439.3900   3.3600
   7   2  30  305.6800   2.6900
   8   2  30  201.5400   2.1600
   9   2  30  55.75000   1.6200
  10   2  30  54.40000   1.7100
  11   2  30  66.41000   1.8300
  12   2  30 0.2200000   1.8300
  13   2  30  41.59000   2.0500
  14   2  30  219.3600   2.8900
  15   2  30  42.56000   2.5000
  16   2  30  18.77000   2.5400
  17   2  30  67.25000   2.6100
  18   2  30   2.26000   2.3000
   1   3  30  10.87000   1.6100
   2   3  30  775.3100   5.3400
   3   3  30  1071.390   6.9600
   4   3  30  429.3500   3.5200
   5   3  30  26.97000   1.5900
   6   3  30  1053.350   7.2800
   7   3  30  207.0800   2.2800
   8   3  30  110.3800   1.8300
   9   3  30  108.6200   1.7700
  10   3  30  16.08000   1.6500
  11   3  30  190.8600   2.7400
  12   3  30  104.0400   2.1100
  13   3  30   8.27000   1.9800
  15   3  30  16.03000   2.4400
  16   3  30  108.1400   2.6300
  17   3  30  165.0600   3.2900
  18   3  30  362.5700   4.7900
   0   4  30  36.23000   2.1500
   1   4  30  388.7000   2.9500
   2   4  30  228.5700   2.2500
   3   4  30 0.0600000   1.5700
   4   4  30  39.84000   1.6000
   5   4  30  537.9800   3.8200
   6   4  30  277.7100   2.5200
   7   4  30  440.2200   3.4700
   8   4  30  253.0000   2.4400
   9   4  30  51.97000   1.7500
  10   4  30  343.1900   3.2200
  11   4  30  64.30000   1.9700
  12   4  30  76.73000   2.3000
  13   4  30  18.61000   2.1100
  14   4  30   3.08000   2.1400
  15   4  30  104.2700   2.5700
  16   4  30  31.98000   2.4500
  17   4  30  132.7000   2.8600
   1   5  30  37.14000   1.5600
   2   5  30  74.51000   1.6200
   3   5  30  16.90000   1.5000
   4   5  30  28.16000   1.5900
   5   5  30  665.5600   5.1200
   6   5  30  38.48000   1.6900
   7   5  30   2.46000   1.5500
   8   5  30   9.14000   1.5600
   9   5  30  84.82000   1.7800
  10   5  30  95.54000   1.8300
  11   5  30  75.82000   2.2100
  12   5  30  118.1000   2.4500
  13   5  30  54.26000   2.1000
  14   5  30  61.95000   2.2700
  15   5  30   3.32000   2.2700
  16   5  30   5.51000   2.3300
   1   6  30  170.1100   1.9800
   2   6  30  371.9100   3.2000
   3   6  30  254.7500   2.4300
   4   6  30  127.2200   1.8800
   5   6  30  975.0900   6.3400
   6   6  30  85.12000   1.7700
   7   6  30  287.0500   2.6500
   8   6  30  1421.820   9.6900
   9   6  30  78.02000   2.1100
  10   6  30  155.0700   2.4000
  11   6  30  518.0800   4.9500
  12   6  30  10.39000   1.9600
  13   6  30  360.6000   4.5100
  14   6  30  13.08000   2.1700
  15   6  30   9.68000   2.2300
  16   6  30   6.82000   2.2800
   1   7  30 0.6400000   1.5300
   2   7  30   2.37000   1.5400
   3   7  30  187.7900   2.0100
   4   7  30  781.8100   5.2400
   5   7  30  259.9000   2.7600
   6   7  30  512.1900   3.9600
   7   7  30  493.9600   5.1400
   8   7  30  10.27000   2.0000
   9   7  30  986.1700   7.4600
  11   7  30  86.76000   2.1400
  12   7  30  265.9900   3.0400
  13   7  30  59.14000   2.1900
  14   7  30  61.74000   2.3000
  15   7  30  72.78000   2.4200
   0   8  30  1620.080  13.9600
   1   8  30  245.8800   2.6100
   2   8  30   1.26000   1.6700
   3   8  30  14.57000   1.9100
   4   8  30  202.3500   3.0000
   5   8  30   4.66000   2.1400
   6   8  30  16.61000   1.8100
   7   8  30  30.50000   1.8300
   8   8  30  70.07000   1.9400
   9   8  30  40.40000   1.8700
  10   8  30  26.26000   1.8800
  11   8  30  61.65000   2.3800
  12   8  30  11.56000   2.0900
  13   8  30 0.1700000   2.0800
   1   9  30   8.30000   1.8600
   2   9  30  49.19000   1.8500
   3   9  30  42.86000   1.8600
   4   9  30  116.6400   1.9700
   5   9  30  554.3500   4.6600
   6   9  30  436.7400   3.7000
   7   9  30   2.10000   1.8800
   8   9  30  351.5000   3.4900
   9   9  30  309.2700   3.3800
  10   9  30  10.24000   1.8800
  11   9  30   3.66000   1.9300
  12   9  30   4.18000   1.9400
   0  10  30  14.45000   2.4000
   1  10  30  96.82000   1.9600
   2  10  30  218.7800   2.4700
   3  10  30  325.7600   3.2300
   4  10  30  19.30000   1.7700
   5  10  30  268.3500   2.5900
   6  10  30  119.6800   2.0000
   7  10  30  288.3300   3.1600
   8  10  30  32.99000   1.8400
   9  10  30   2.43000   1.8100
  10  10  30  164.2700   2.2700
   1  11  30  169.3200   2.1600
   2  11  30   6.90000   1.6400
   3  11  30  86.79000   1.8500
   4  11  30  109.8300   1.8500
   5  11  30  150.5400   2.0400
   6  11  30   7.24000   1.7200
   1   1  31  758.6000   5.1700
   2   1  31  60.73000   1.7300
   3   1  31  175.4900   2.1300
   4   1  31  1086.590   7.4100
   5   1  31   1.90000   1.6500
   6   1  31  461.5000   3.6300
   7   1  31  19.84000   1.6700
   8   1  31   8.76000   1.6100
   9   1  31  42.02000   1.5600
  10   1  31  508.4800   4.0000
  11   1  31  429.8800   3.9900
  12   1  31  76.78000   2.2300
  13   1  31  999.8000   8.5600
  15   1  31  98.89000   2.8600
  16   1  31  226.8500   3.3000
  17   1  31   1.65000   2.2700
  18   1  31  29.33000   2.9600
   0   2  31  540.0600   5.6200
   1   2  31  251.1200   2.3600
   2   2  31  166.8400   2.3000
   3   2  31  2613.630  16.8800
   4   2  31  25.10000   1.6000
   5   2  31  13.99000   1.5300
   6   2  31  14.29000   1.6500
   7   2  31  318.9200   2.9300
   8   2  31  19.62000   1.6100
   9   2  31  226.2500   2.3400
  10   2  31  368.1800   3.1200
  11   2  31  514.6800   4.3500
  12   2  31  356.6400   3.8700
  13   2  31  19.71000   2.0700
  14   2  31  403.6700   4.2700
  15   2  31  404.9800   5.3600
  16   2  31  143.3400   3.5500
  17   2  31  291.8500   3.7400
   1   3  31  341.4300   2.7800
   2   3  31  275.3900   2.4400
   3   3  31  46.06000   1.5500
   4   3  31  80.01000   1.6700
   5   3  31  13.08000   1.5800
   6   3  31  84.49000   1.7200
   7   3  31  111.4500   1.8100
   8   3  31  20.66000   1.6200
   9   3  31  113.4600   1.8200
  10   3  31  62.58000   1.8400
  11   3  31  105.2800   2.1700
  13   3  31  138.0300   2.9800
  14   3  31   2.19000   2.1600
  15   3  31  164.1200   2.9900
  16   3  31  26.41000   2.4400
  17   3  31  48.51000   2.7000
   0   4  31  43.70000   2.2600
   1   4  31  107.7000   1.6800
   2   4  31   7.26000   1.5300
   3   4  31  1931.730  11.4600
   4   4  31  229.8700   2.1900
   5   4  31  34.25000   1.5800
   6   4  31   6.15000   1.6200
   8   4  31   2.64000   1.5700
   9   4  31  127.6200   1.9800
  10   4  31  68.11000   1.7900
  11   4  31   1.10000   2.1500
  12   4  31  459.0100   4.6300
  13   4  31  71.54000   2.1200
  14   4  31  413.6000   4.5900
  15   4  31  266.4500   3.9100
  16   4  31  15.50000   2.3800
   1   5  31  1975.510  12.4200
   2   5  31  937.4300   5.9300
   3   5  31  10.34000   1.4700
   4   5  31  69.70000   1.6100
   5   5  31  1041.510   6.6300
   6   5  31  125.2500   1.8100
   7   5  31  102.4100   1.8300
   8   5  31  108.8800   1.9000
   9   5  31  10.25000   1.7800
  10   5  31   1.98000   2.0600
  11   5  31  833.6800   6.9700
  12   5  31  91.92000   2.2300
  13   5  31  338.6100   4.1600
  14   5  31  81.20000   2.4800
  15   5  31  29.06000   2.3900
  16   5  31  75.29000   2.6000
   0   6  31  602.7700   5.9200
   1   6  31  421.2500   3.0800
   2   6  31  97.82000   1.6600
   3   6  31  277.5300   2.6300
   4   6  31  26.18000   1.5800
   5   6  31   5.05000   1.5200
   6   6  31  134.2000   1.8600
   7   6  31  295.4600   2.9300
   8   6  31   3.65000   2.0100
   9   6  31 0.9600000   1.9800
  10   6  31  372.6100   3.6100
  11   6  31 0.5000000   1.8300
  12   6  31  202.3400   2.6800
  13   6  31  76.13000   2.2500
  14   6  31  35.69000   2.3400
  15   6  31  305.0200   4.0100
   1   7  31  455.9600   3.4500
   2   7  31  31.56000   1.6300
   3   7  31  226.4900   2.2200
   4   7  31   9.81000   1.5800
   5   7  31  29.87000   1.8300
   6   7  31   6.34000   2.1300
   7   7  31  94.97000   1.9800
   8   7  31 0.3800000   1.9400
   9   7  31  111.2600   2.0000
  10   7  31  11.70000   1.7700
  11   7  31   1.48000   1.9400
  12   7  31  31.47000   2.1400
  13   7  31  194.5800   3.4400
   0   8  31  222.7900   5.2900
   1   8  31  157.1600   2.9300
   2   8  31  318.6500   4.3800
   3   8  31  1151.410   8.6000
   4   8  31  78.59000   1.9000
   5   8  31  12.97000   1.8000
   6   8  31  89.72000   1.9200
   7   8  31  25.94000   1.7100
   8   8  31  148.5000   2.3300
   9   8  31  64.88000   1.9300
  10   8  31  13.91000   1.8900
  11   8  31  291.4000   3.1100
  12   8  31  49.43000   2.1100
   1   9  31  35.04000   1.8900
   2   9  31  49.18000   1.8400
   3   9  31  170.5200   2.1600
   4   9  31   9.51000   1.7500
   5   9  31   9.95000   1.7400
   6   9  31 0.9200000   1.7300
   7   9  31  15.60000   1.8200
   8   9  31  12.59000   1.8800
   9   9  31   2.91000   1.8700
  10   9  31  50.93000   1.9100
  11   9  31  155.3500   2.9500
   0  10  31  238.3400   3.3500
   1  10  31  14.23000   1.7600
   2  10  31  13.56000   1.7400
   3  10  31  780.2000   6.2500
   4  10  31  29.65000   1.7800
   5  10  31  12.51000   1.7600
   6  10  31  15.88000   1.7700
   7  10  31  51.61000   1.8000
   8  10  31  14.37000   1.7900
   1  11  31  1278.410   8.1300
   2  11  31  19.87000   1.6300
   3  11  31  46.94000   1.7000
   4  11  31  117.0900   2.0600
   1   0  32  320.0300   3.8000
   2   0  32  1482.210  13.3000
   3   0  32  786.6700   7.2500
   4   0  32  794.0200   7.3100
   5   0  32  420.0000   4.7100
   6   0  32  409.5600   4.7600
   7   0  32  337.6600   4.1000
   8   0  32  1044.100  10.4100
   9   0  32  349.0100   4.3700
  10   0  32  1669.220  16.6200
  12   0  32  506.2500   9.0200
  13   0  32   7.96000   2.9800
  14   0  32   2.06000   2.8300
  15   0  32  14.83000   3.7100
  16   0  32  37.45000   3.6600
  17   0  32  34.81000   3.7000
   1   1  32  1053.930   7.0600
   2   1  32  79.35000   1.7100
   3   1  32  319.2100   2.5500
   4   1  32  715.5600   4.7600
   5   1  32   2.20000   1.6000
   6   1  32  850.7800   6.0100
   7   1  32  29.50000   1.6700
   8   1  32  338.9600   3.2400
   9   1  32 0.1700000   1.6300
  10   1  32  16.91000   1.7700
  11   1  32  66.77000   2.0400
  12   1  32  371.9100   4.1700
  13   1  32   8.44000   2.1200
  14   1  32  23.18000   2.0800
  15   1  32  146.9800   3.5300
  16   1  32  23.00000   2.3800
  17   1  32  65.61000   2.4900
   0   2  32  801.7500   7.7200
   1   2  32   4.41000   1.6200
   2   2  32  14.81000   1.5700
   3   2  32  39.70000   1.5900
   4   2  32   5.15000   1.5400
   5   2  32  188.4400   2.0900
   6   2  32  271.0600   2.6000
   7   2  32  717.6500   5.0600
   8   2  32  177.0900   2.0900
   9   2  32  137.7100   1.9900
  10   2  32  478.9000   3.9800
  11   2  32  109.9400   2.3600
  12   2  32  274.2600   3.3300
  13   2  32 0.1300000   2.1300
  15   2  32  23.19000   2.2000
  16   2  32  60.73000   2.3800
  17   2  32  197.5200   3.4700
   1   3  32  199.8300   2.1300
   2   3  32   6.52000   1.5300
   3   3  32  80.70000   1.6200
   4   3  32  35.78000   1.5500
   5   3  32  204.7900   2.1500
   6   3  32  1172.600   7.7800
   7   3  32  14.94000   1.6200
   8   3  32  767.2900   5.4000
   9   3  32  30.81000   1.6600
  10   3  32   4.45000   1.8100
  11   3  32   9.91000   2.0700
  12   3  32  76.91000   2.2200
  13   3  32  210.7900   2.7900
  14   3  32  79.57000   2.2500
  15   3  32  53.61000   2.4100
   0   4  32  74.64000   2.3200
   1   4  32  198.6400   2.2100
   2   4  32  220.0900   2.1300
   3   4  32  601.9900   3.9900
   4   4  32  803.5700   5.7000
   5   4  32  85.52000   1.6800
   6   4  32  91.88000   1.7200
   7   4  32  236.9200   2.7500
   8   4  32  1126.500   7.6800
   9   4  32  20.27000   1.8100
  10   4  32   7.41000   2.0400
  11   4  32   9.81000   1.9900
  12   4  32  104.5200   2.3400
  13   4  32  57.89000   2.1700
  14   4  32  563.1500   5.6700
  15   4  32  65.36000   2.4600
  16   4  32  41.56000   2.5700
   1   5  32  215.7800   2.2800
   2   5  32  251.5800   2.5100
   3   5  32  38.85000   1.6000
   4   5  32  10.10000   1.5200
   5   5  32   2.28000   1.5200
   6   5  32  37.94000   1.6100
   8   5  32  12.44000   1.8700
   9   5  32   7.79000   1.9600
  10   5  32  100.2700   2.0200
  11   5  32  42.23000   2.0600
  12   5  32   8.31000   2.0200
  13   5  32   7.21000   2.0900
  14   5  32  87.37000   2.3700
  15   5  32  65.75000   2.4400
   0   6  32  245.6400   3.2300
   1   6  32  333.4400   2.7000
   2   6  32  539.0100   3.8800
   3   6  32  231.2500   2.2000
   4   6  32  462.5100   3.3300
   5   6  32  26.14000   1.5900
   6   6  32  47.62000   1.9700
   7   6  32  82.63000   2.4900
   8   6  32  636.0700   6.0000
   9   6  32  196.4200   2.6500
  10   6  32  251.3400   3.1200
  11   6  32  36.49000   2.0200
  12   6  32  140.4100   2.7000
  13   6  32   3.86000   2.0500
  14   6  32  123.1100   2.6400
   1   7  32  49.25000   1.8600
   2   7  32  83.32000   2.1900
   3   7  32  309.6900   3.3900
   4   7  32  302.3300   3.4700
   5   7  32  306.6800   3.1800
   6   7  32  1224.980   8.6300
   7   7  32  41.83000   1.8000
   8   7  32  499.5500   4.6200
   9   7  32   6.91000   1.8300
  10   7  32   5.65000   1.8100
  11   7  32   7.14000   2.0700
  12   7  32  142.1300   2.4400
  13   7  32  192.0600   3.2300
   0   8  32  250.5700   3.5900
   1   8  32  17.43000   1.8300
   2   8  32  60.57000   1.8600
   3   8  32  143.2100   2.4700
   4   8  32  23.24000   1.8200
   5   8  32  16.91000   1.8200
   6   8  32  83.79000   1.9800
   7   8  32  35.59000   1.8600
   8   8  32  122.6600   2.1900
   9   8  32  48.74000   1.9700
  10   8  32  40.83000   1.9600
  11   8  32  90.47000   2.1800
   1   9  32  35.23000   1.8200
   2   9  32  347.5000   3.0900
   3   9  32  130.0900   2.0000
   4   9  32  29.38000   1.7800
   5   9  32  68.15000   1.7700
   6   9  32  389.4200   4.1200
   7   9  32  64.63000   1.9000
   8   9  32  84.72000   2.0000
   9   9  32   2.49000   1.8000
   0  10  32   1.05000   2.4400
   1  10  32  30.63000   1.7500
   2  10  32  129.9500   2.0300
   3  10  32  55.97000   1.8000
   4  10  32  248.7800   2.8100
   5  10  32   3.77000   1.7000
   6  10  32  122.1600   2.0100
   7  10  32  17.43000   1.7700
   1   1  33  302.7000   2.8000
   2   1  33   8.02000   1.6100
   3   1  33   7.12000   1.5200
   4   1  33   5.89000   1.5100
   5   1  33  23.18000   1.5900
   7   1  33   3.67000   1.6200
   8   1  33  214.1400   2.3600
   9   1  33  193.5000   2.1600
  10   1  33  87.38000   2.1100
  11   1  33  78.24000   2.3200
  12   1  33  38.54000   2.0300
  13   1  33  859.5800   7.5100
  14   1  33  67.88000   2.2100
  15   1  33  24.44000   2.2400
  16   1  33  91.96000   2.8000
   0   2  33  330.3400   4.1900
   1   2  33  73.11000   1.7000
   2   2  33  73.92000   1.6900
   3   2  33  942.6500   6.1200
   4   2  33  195.5300   2.2000
   5   2  33  203.5100   2.1200
   6   2  33   2.08000   1.6600
   7   2  33  98.12000   1.8400
   8   2  33   8.40000   1.6200
  10   2  33   1.48000   2.0200
  11   2  33  76.86000   2.2500
  12   2  33  244.6800   2.9600
  13   2  33  136.4400   2.4600
  14   2  33  335.5300   3.5300
  15   2  33  199.6300   3.2900
   1   3  33   4.57000   1.6200
   2   3  33  78.28000   1.7000
   4   3  33  46.86000   1.5800
   5   3  33  291.4900   2.8200
   6   3  33  105.3900   1.7700
   7   3  33  56.10000   1.6400
   8   3  33  149.1200   1.9700
   9   3  33   1.88000   1.9000
  10   3  33  287.3400   3.7400
  11   3  33  426.5400   4.0600
  12   3  33  64.69000   2.0600
  13   3  33  15.60000   2.0300
  14   3  33  59.87000   2.2800
  15   3  33   6.29000   2.3100
   0   4  33  548.8600   5.8900
   1   4  33   2.80000   1.5700
   2   4  33  17.89000   1.5300
   3   4  33  1056.520   6.6700
   4   4  33  50.78000   1.5800
   5   4  33  512.9500   3.6900
   6   4  33  129.2000   1.8800
   7   4  33  38.25000   1.6500
   8   4  33 0.4700000   1.8900
   9   4  33  54.49000   1.9800
  10   4  33   1.03000   1.7800
  11   4  33   3.14000   2.0100
  12   4  33  21.53000   2.0500
  13   4  33  11.70000   2.0800
  14   4  33  17.06000   2.3300
  15   4  33  59.62000   2.3700
   1   5  33  1180.010   7.6000
   2   5  33  11.22000   1.5200
   3   5  33  127.0100   1.7800
   4   5  33  461.3800   3.4700
   5   5  33  19.51000   1.5800
   6   5  33  61.29000   2.0200
   7   5  33  121.5700   2.3700
   8   5  33  303.0700   2.9200
   9   5  33  174.1800   2.9800
  10   5  33  51.47000   1.8900
  11   5  33  539.2300   4.8000
  12   5  33  426.5100   4.0100
  13   5  33  395.4000   4.6300
  14   5  33  44.93000   2.2800
   0   6  33  186.9000   3.3900
   1   6  33  25.98000   1.5600
   2   6  33  14.94000   1.7600
   3   6  33  111.5600   2.1000
   4   6  33  129.8600   2.3400
   5   6  33  30.60000   1.9500
   6   6  33  53.20000   1.8700
   7   6  33  120.3300   2.5400
   8   6  33  73.08000   1.9500
   9   6  33  398.8400   3.8600
  10   6  33  12.51000   1.8200
  11   6  33  217.9800   2.9700
  13   6  33  51.86000   2.1500
   1   7  33   4.05000   1.8600
   2   7  33  19.83000   1.9200
   3   7  33  52.79000   1.8800
   4   7  33  39.15000   1.8100
   5   7  33  13.13000   1.7000
   6   7  33  152.8200   2.2400
   7   7  33   1.34000   1.7900
   8   7  33  59.95000   1.9500
   9   7  33  195.8000   2.4100
  10   7  33  47.37000   1.9300
  11   7  33  166.4900   2.7000
  12   7  33   7.98000   1.9900
   0   8  33  54.72000   2.5100
   1   8  33  161.7400   2.4400
   2   8  33  239.4600   2.6600
   3   8  33  659.0400   5.4600
   4   8  33  11.76000   1.7300
   5   8  33  99.73000   1.9500
   6   8  33   7.55000   1.7200
   7   8  33  325.8400   3.2400
   8   8  33   5.40000   1.8000
   9   8  33  78.18000   1.9300
  10   8  33  63.59000   1.9200
   1   9  33  961.3600   6.6700
   3   9  33   2.85000   1.6900
   4   9  33  124.5500   2.0100
   5   9  33  52.63000   1.8100
   6   9  33  10.74000   1.7600
   7   9  33  115.2400   2.2300
   8   9  33  18.55000   1.8200
   0  10  33  943.5400   9.5100
   1  10  33  15.80000   1.7200
   2  10  33   6.74000   1.7000
   3  10  33  22.47000   1.6800
   4  10  33  10.22000   1.6900
   5  10  33  140.5100   2.1400
   0   0  34   3.14000   3.2100
   1   0  34  149.5600   2.7600
   2   0  34  193.7000   2.9200
   3   0  34  67.10000   2.4200
   4   0  34  65.78000   2.3400
   5   0  34  1224.960  11.1600
   6   0  34   2.91000   2.3000
   7   0  34  616.8500   6.4500
   8   0  34   3.88000   2.2700
   9   0  34  66.89000   2.8200
  10   0  34   1.64000   2.6100
  11   0  34  498.9200   6.1900
  12   0  34  217.7300   4.1900
  13   0  34  71.08000   3.3300
  14   0  34   4.74000   3.2400
  15   0  34   4.16000   3.2800
   1   1  34  397.3000   3.0400
   2   1  34   1.89000   1.5900
   3   1  34  443.0300   3.2600
   4   1  34  66.93000   1.6500
   5   1  34  78.69000   1.7100
   6   1  34  15.35000   1.6100
   7   1  34  63.03000   1.7300
   9   1  34  91.82000   2.1900
  10   1  34  85.67000   2.1100
  11   1  34   9.47000   1.8800
  12   1  34  116.6900   2.5100
  13   1  34  231.5700   3.0700
  15   1  34  17.09000   2.2000
   0   2  34  45.01000   2.3800
   1   2  34  130.7000   1.8900
   2   2  34  248.6800   2.4000
   3   2  34  55.95000   1.6800
   4   2  34  13.29000   1.5800
   5   2  34  55.53000   1.6700
   6   2  34  153.7400   2.0300
   7   2  34  61.15000   1.7100
   8   2  34  47.55000   1.9000
   9   2  34  333.0600   3.5700
  10   2  34  25.13000   1.7900
  11   2  34  25.77000   1.9500
  12   2  34  124.7600   2.3400
  13   2  34   7.97000   2.1900
  14   2  34   2.46000   2.1100
  15   2  34  64.22000   2.2600
   1   3  34  105.0900   1.8100
   2   3  34  397.9900   3.0700
   3   3  34  137.2100   1.9100
   4   3  34  1703.750  10.5100
   5   3  34   3.47000   1.6600
   6   3  34  477.8400   3.5200
   7   3  34  96.66000   2.1500
   8   3  34  12.30000   2.0000
   9   3  34  346.6900   3.3300
  10   3  34  587.1400   4.7800
  11   3  34  86.27000   2.0800
  12   3  34  98.70000   2.3200
  13   3  34  46.91000   2.2600
  14   3  34  32.20000   2.2100
  15   3  34  325.2000   3.8500
   0   4  34  820.2700   7.1500
   1   4  34  278.6900   2.4600
   2   4  34  289.7700   2.6000
   3   4  34  66.72000   1.7000
   4   4  34   1.23000   1.5800
   5   4  34  388.6900   3.3000
   6   4  34  84.93000   2.3800
   7   4  34  81.96000   2.1900
   8   4  34  731.0900   5.5300
   9   4  34  152.3300   2.2700
  10   4  34  230.5000   2.9200
  11   4  34  119.9500   2.3400
  12   4  34 0.9100000   2.1100
  13   4  34  68.15000   2.3200
  14   4  34  16.42000   2.1300
   1   5  34  52.17000   1.6000
   2   5  34   4.06000   1.7000
   3   5  34  14.21000   1.7900
   4   5  34   4.89000   2.0700
   5   5  34  44.60000   2.1800
   6   5  34  223.6200   2.4500
   7   5  34  20.06000   1.7200
   8   5  34   5.89000   1.7800
   9   5  34  17.91000   1.8500
  10   5  34  69.65000   2.0700
  11   5  34  89.75000   2.2900
  12   5  34  328.9200   3.5900
  13   5  34  11.87000   1.9900
   0   6  34  134.7300   3.2400
   1   6  34  274.4200   3.0600
   2   6  34  10.71000   1.9000
   3   6  34  242.1700   3.0200
   4   6  34  66.29000   1.7600
   5   6  34  792.1800   6.7900
   6   6  34  259.9500   3.2300
   7   6  34  71.36000   1.8700
   8   6  34   2.23000   1.8000
   9   6  34  66.80000   1.8900
  10   6  34  58.71000   1.8600
  11   6  34  15.77000   2.0100
  12   6  34  168.6800   2.7700
   1   7  34  682.4000   5.0200
   2   7  34   9.43000   1.6700
   3   7  34  268.4300   3.0300
   4   7  34  121.6400   2.0500
   5   7  34  18.82000   1.7700
   6   7  34  315.7100   3.0500
   7   7  34  84.51000   1.9900
   8   7  34  185.5700   2.4800
   9   7  34  110.8600   2.1400
  10   7  34  16.59000   1.9000
  11   7  34  58.30000   2.0600
   0   8  34   8.38000   2.6000
   1   8  34  30.70000   1.7400
   2   8  34  184.8900   2.1300
   3   8  34  232.5100   2.4000
   4   8  34  69.26000   1.9100
   5   8  34  176.2600   2.4200
   7   8  34   8.20000   1.8200
   8   8  34  51.81000   1.9800
   9   8  34  97.45000   1.9800
   1   9  34   8.80000   1.7100
   2   9  34   9.40000   1.7400
   3   9  34  133.4800   2.0300
   4   9  34  268.6200   3.0300
   5   9  34  76.96000   1.7900
   6   9  34  35.26000   1.7500
   7   9  34   8.64000   1.7600
   0  10  34  11.93000   2.4800
   1  10  34  28.63000   1.6900
   1   1  35   1.33000   1.5800
   2   1  35  22.14000   1.6000
   3   1  35  60.95000   1.6500
   4   1  35  23.03000   1.6500
   5   1  35  166.4500   2.1600
   6   1  35  597.6400   4.4100
   7   1  35  571.0900   5.9700
   8   1  35  94.82000   2.0300
   9   1  35  449.0100   3.9200
  10   1  35  111.9600   2.2500
  11   1  35  116.2200   2.3300
  12   1  35  10.04000   2.0900
  13   1  35  335.8900   3.6500
  14   1  35  529.5600   5.5000
   0   2  35  309.9400   3.9200
   1   2  35 0.2200000   1.6500
   2   2  35  52.68000   1.7000
   3   2  35   7.03000   1.6300
   4   2  35   2.55000   1.6300
   5   2  35   4.83000   1.6400
   6   2  35   7.70000   1.9600
   7   2  35  64.79000   2.1600
   8   2  35  15.05000   1.7500
   9   2  35  541.4500   4.4800
  10   2  35  685.1500   5.5700
  11   2  35  88.06000   2.2000
  12   2  35  488.6600   4.5200
  13   2  35  538.3900   5.4000
  14   2  35  110.2600   2.3100
   1   3  35   7.41000   1.6100
   2   3  35   1.00000   1.6000
   3   3  35  30.68000   1.6900
   4   3  35  157.7500   2.0700
   5   3  35   6.07000   2.0500
   6   3  35  70.71000   2.1900
   7   3  35  47.51000   1.8200
   8   3  35   1.40000   1.7100
   9   3  35  17.81000   1.8000
  10   3  35 0.3900000   1.9500
  12   3  35  68.02000   2.2200
  13   3  35  334.2000   3.5300
  14   3  35   3.89000   2.1500
   0   4  35  144.3600   2.7100
   1   4  35  63.17000   1.7600
   2   4  35  413.3100   3.7700
   3   4  35   8.34000   1.9800
   4   4  35  156.9500   2.8100
   5   4  35  57.44000   2.0200
   6   4  35  63.69000   1.8800
   7   4  35  122.7900   2.0600
   8   4  35  87.38000   1.9200
   9   4  35  12.52000   1.7800
  10   4  35  187.5500   2.7400
  11   4  35  19.53000   2.1300
  12   4  35  69.40000   2.2000
  13   4  35  318.2600   3.8800
   1   5  35  92.20000   2.1500
   2   5  35  117.1400   2.2500
   3   5  35  276.6800   3.2500
   4   5  35  272.3000   2.8100
   5   5  35   3.55000   1.7300
   6   5  35  297.2800   3.3200
   7   5  35  312.1100   3.1000
   8   5  35  483.6400   4.0600
   9   5  35   3.62000   1.8800
  10   5  35  280.4600   3.0300
  11   5  35  25.25000   2.1300
  12   5  35   3.78000   2.0200
   0   6  35  478.3600   5.8000
   1   6  35  21.10000   1.8400
   2   6  35  86.34000   1.8100
   3   6  35  42.49000   1.7500
   4   6  35  79.96000   1.9000
   5   6  35  29.44000   1.8700
   6   6  35  208.8900   2.6300
   7   6  35   3.71000   1.9100
   8   6  35  54.48000   2.0200
   9   6  35  60.76000   2.1300
  10   6  35  36.41000   1.9900
  11   6  35  107.5900   2.3000
   1   7  35   2.59000   1.7500
   2   7  35   7.84000   1.6900
   3   7  35  190.4600   2.2300
   4   7  35  38.72000   1.8200
   5   7  35  266.9100   2.8800
   6   7  35  24.57000   1.7200
   7   7  35 0.1200000   1.8000
   8   7  35  91.77000   1.9700
   9   7  35  208.5300   2.3900
  10   7  35   3.21000   1.8100
   0   8  35  237.1200   3.6100
   1   8  35  29.55000   1.7500
   2   8  35   8.22000   1.7000
   3   8  35  91.80000   1.9800
   4   8  35  29.70000   1.7300
   5   8  35  176.4800   2.3500
   6   8  35  35.61000   1.8000
   7   8  35  167.2300   2.2800
   8   8  35  136.7400   2.5500
   1   9  35  74.13000   2.0200
   2   9  35  73.56000   1.7600
   3   9  35  16.22000   1.6600
   4   9  35  208.7900   2.6500
   0   0  36  175.4600   3.9100
   1   0  36  114.1200   2.5000
   2   0  36  966.9600   8.4900
   3   0  36  592.1100   5.8700
   4   0  36  374.8200   4.8800
   5   0  36  204.7100   3.7600
   6   0  36  281.8100   5.5000
   7   0  36  32.50000   2.7700
   8   0  36  16.94000   2.4500
   9   0  36  684.7800   8.4000
  10   0  36  265.8600   3.9700
  11   0  36  17.03000   2.9600
  12   0  36  61.81000   3.0600
  13   0  36  32.56000   3.0000
  14   0  36  51.60000   3.0700
   1   1  36  55.77000   1.6800
   2   1  36  59.62000   1.6300
   3   1  36  37.24000   1.6400
   4   1  36  10.99000   1.8400
   5   1  36  441.4800   4.4400
   6   1  36  82.98000   2.0300
   7   1  36   9.21000   1.9000
   8   1  36  61.08000   1.8800
   9   1  36   2.96000   1.7400
  10   1  36  60.99000   1.9100
  12   1  36  112.1500   2.4000
  13   1  36  181.3200   2.8300
  14   1  36  25.39000   2.0500
   0   2  36  339.7600   4.0300
   1   2  36  10.10000   1.6400
   2   2  36   2.31000   1.7600
   3   2  36  617.5700   5.2400
   4   2  36   3.06000   2.1800
   5   2  36  92.51000   2.3000
   6   2  36  367.9000   3.7400
   7   2  36 0.4700000   1.8100
   8   2  36  230.5800   2.8400
   9   2  36  17.27000   1.7900
  10   2  36  46.36000   2.0200
  11   2  36  65.87000   2.1200
  12   2  36  20.15000   2.0500
   1   3  36  544.3700   4.7200
   2   3  36  10.72000   2.0500
   3   3  36  54.46000   2.2900
   4   3  36  124.7600   2.2300
   5   3  36  83.61000   1.9700
   6   3  36   7.83000   1.8500
   7   3  36  804.7500   5.9300
   8   3  36   8.10000   1.7400
   9   3  36  193.3900   2.4800
  10   3  36  705.8500   5.5700
  11   3  36  188.6000   2.9400
  12   3  36   2.43000   2.0800
  13   3  36  346.5900   3.7500
   0   4  36  217.6800   3.7000
   1   4  36 0.8400000   1.9200
   2   4  36   8.24000   1.8600
   3   4  36  139.6000   2.0700
   4   4  36  77.92000   1.8800
   5   4  36  777.8900   5.8200
   6   4  36  96.43000   2.1000
   7   4  36  551.1300   4.1900
   8   4  36  263.2800   2.7400
   9   4  36  13.13000   1.7300
  10   4  36   2.00000   2.0200
  11   4  36  141.1200   2.4000
   1   5  36  51.07000   1.8500
   2   5  36  453.0500   3.9800
   3   5  36  96.84000   1.9100
   4   5  36  89.00000   2.0000
   5   5  36   1.37000   1.7800
   6   5  36   3.73000   1.7700
   7   5  36  22.25000   1.7500
   8   5  36   8.51000   1.8200
   9   5  36  372.8400   3.6600
  10   5  36   6.11000   1.9400
  11   5  36  10.27000   2.0200
   0   6  36   1.85000   2.2300
   1   6  36   9.63000   1.6700
   2   6  36  104.2000   1.9100
   3   6  36  62.42000   1.8100
   4   6  36  15.44000   1.7200
   5   6  36  249.1700   2.7900
   6   6  36  163.2800   2.4300
   7   6  36  222.5800   2.7400
   8   6  36  18.51000   1.8000
   9   6  36  11.38000   1.7700
  10   6  36  145.2300   2.4000
   1   7  36   1.30000   1.6300
   2   7  36  25.93000   1.6300
   3   7  36  494.4900   4.4900
   4   7  36  13.63000   1.6900
   5   7  36  256.8900   2.5800
   6   7  36  243.4400   3.1800
   7   7  36  11.63000   1.8000
   8   7  36   1.07000   1.7900
   0   8  36  110.8600   2.7600
   1   8  36   6.23000   1.7100
   3   8  36  18.92000   1.6900
   4   8  36   3.94000   1.7000
   6   8  36  107.4200   1.9500
   1   1  37  14.86000   2.2900
   2   1  37  1302.960  10.7900
   3   1  37  510.9900   4.1400
   4   1  37  98.80000   1.9100
   5   1  37   4.19000   1.8300
   6   1  37  461.1600   4.5800
   7   1  37  93.14000   1.9500
   8   1  37   3.63000   1.7000
   9   1  37  79.71000   1.8500
  10   1  37  60.65000   2.0600
  11   1  37  103.8100   2.3800
  12   1  37  17.84000   1.9700
   0   2  37  433.8400   6.0100
   1   2  37  237.7700   3.1000
   2   2  37  1242.790   9.1800
   3   2  37  89.53000   1.9700
   4   2  37  14.35000   1.8400
   5   2  37  332.2600   3.4400
   6   2  37  222.5700   2.8600
   7   2  37  20.65000   1.7200
   8   2  37  16.23000   1.7600
   9   2  37   3.13000   1.8300
  10   2  37  262.2000   2.9500
  11   2  37  183.2200   2.7000
  12   2  37  309.4100   3.3000
   1   3  37  404.4600   3.6000
   2   3  37  435.9800   3.7000
   3   3  37  40.29000   1.9200
   4   3  37  104.3600   2.0900
   5   3  37  16.06000   1.8300
   6   3  37  61.14000   1.8300
   7   3  37  144.4900   2.0800
   8   3  37  59.92000   1.9000
  10   3  37   1.61000   1.9200
  11   3  37  57.60000   2.1000
  12   3  37  74.54000   2.1400
   0   4  37  18.36000   2.5900
   1   4  37  95.35000   1.9500
   2   4  37  63.39000   1.8900
   3   4  37  51.62000   1.9000
   4   4  37  40.54000   1.8400
   5   4  37  97.45000   2.0200
   6   4  37  10.59000   1.7900
   7   4  37  33.55000   1.7900
   8   4  37   5.81000   1.8700
   9   4  37   5.04000   1.8900
  10   4  37  35.22000   2.0200
  11   4  37   1.14000   1.9800
   1   5  37  117.2100   1.8400
   2   5  37  821.9800   6.0300
   3   5  37   1.04000   1.7400
   4   5  37  185.2900   2.3400
   5   5  37   2.33000   1.6900
   6   5  37  11.89000   1.7200
   7   5  37  99.95000   1.9800
   9   5  37   8.56000   1.8500
  10   5  37  31.08000   1.9500
   0   6  37  253.5500   4.0100
   1   6  37 0.1300000   1.6000
   2   6  37  96.46000   1.7500
   3   6  37  97.88000   1.9300
   4   6  37 0.2600000   1.6600
   5   6  37   3.01000   1.7300
   6   6  37  75.37000   1.9100
   7   6  37   4.30000   1.7700
   8   6  37   2.26000   1.8200
   1   7  37  24.93000   1.6300
   2   7  37  98.97000   1.8500
   3   7  37   2.22000   1.6700
   4   7  37  31.17000   1.6900
   5   7  37  47.90000   1.7200
   6   7  37  84.44000   1.9500
   0   8  37  281.6100   4.1900
   1   8  37   1.82000   1.6900
   2   8  37  239.5500   2.6000
   3   8  37   2.03000   1.6800
   0   0  38  11.52000   3.6500
   1   0  38  778.2400   8.2000
   2   0  38  28.09000   2.4400
   3   0  38  228.2400   3.8800
   4   0  38  678.0200   8.4300
   5   0  38  728.8100   7.8400
   6   0  38  22.69000   2.6400
   7   0  38  1374.800  13.8700
   8   0  38   8.74000   2.4200
   9   0  38  61.84000   2.8200
  10   0  38  133.5400   3.1400
  11   0  38  62.14000   2.9200
   2   1  38  17.87000   1.7300
   3   1  38  132.6400   2.1600
   4   1  38   2.67000   1.8800
   5   1  38  761.0600   5.8000
   6   1  38  78.80000   2.0100
   7   1  38  60.82000   2.0300
   8   1  38  155.0200   2.1800
   9   1  38  87.25000   1.9600
  10   1  38   6.60000   1.9500
  11   1  38  98.96000   2.1600
   0   2  38  338.4900   4.3400
   1   2  38  75.92000   1.8900
   2   2  38  14.76000   1.8000
   3   2  38  25.14000   1.8100
   4   2  38  195.3800   2.7700
   5   2  38  118.0400   2.1000
   6   2  38   3.08000   1.8200
   7   2  38  212.0200   2.3800
   8   2  38  118.6100   2.0000
   9   2  38  116.2500   2.1000
  10   2  38  10.67000   1.9200
  11   2  38  240.3500   2.7900
   1   3  38  147.1600   2.0600
   2   3  38  81.58000   1.9200
   3   3  38  161.2400   2.2500
   4   3  38  421.2500   3.7500
   5   3  38  628.8300   4.8500
   6   3  38  118.2800   2.0700
   7   3  38  66.18000   1.9100
   8   3  38  140.9900   2.1700
   9   3  38  547.5800   4.5700
  10   3  38  30.14000   2.0000
   0   4  38  122.2400   2.8000
   1   4  38  78.79000   1.8900
   2   4  38  183.8200   2.3300
   3   4  38   2.47000   1.8200
   4   4  38  184.6300   2.3500
   5   4  38  182.7300   2.2800
   6   4  38  36.37000   1.7600
   7   4  38  108.4100   1.9800
   8   4  38  20.28000   1.8400
   9   4  38  77.73000   1.9100
  10   4  38  173.2100   2.5400
   1   5  38  171.1300   2.2800
   2   5  38  21.76000   1.6500
   3   5  38  118.1200   1.9400
   4   5  38  165.4500   2.0700
   5   5  38  58.01000   1.8100
   6   5  38  62.35000   1.8200
   7   5  38  27.93000   1.7700
   8   5  38  44.29000   1.8400
   0   6  38  205.5400   3.2100
   1   6  38  56.40000   1.6800
   2   6  38  37.53000   1.6500
   3   6  38   9.36000   1.7000
   4   6  38  52.89000   1.7400
   5   6  38  80.66000   1.8300
   6   6  38  45.64000   1.7500
   7   6  38  187.3700   2.3000
   1   7  38   4.87000   1.6300
   2   7  38  73.52000   1.7100
   3   7  38   3.67000   1.6800
   1   1  39  754.3800   5.2000
   2   1  39  724.7800   5.0200
   3   1  39   4.10000   1.7500
   4   1  39  490.1000   3.8400
   5   1  39  11.95000   1.8400
   6   1  39  368.2800   3.6200
   7   1  39  153.6100   2.1100
   8   1  39  118.6500   2.0600
   9   1  39  49.96000   1.8800
  10   1  39  217.6200   2.9800
   0   2  39  1076.150  10.4200
   1   2  39  177.4700   2.2400
   2   2  39   2.45000   1.7400
   3   2  39  236.2800   2.5200
   4   2  39  310.4100   3.1700
   5   2  39  969.4000   6.8600
   6   2  39   8.16000   1.7600
   7   2  39   2.14000   1.7800
   8   2  39 0.8400000   1.8100
   9   2  39  203.8900   2.4500
  10   2  39  12.27000   1.8700
   1   3  39  180.8700   2.5200
   2   3  39  64.98000   1.9100
   3   3  39  78.12000   1.8900
   4   3  39   5.88000   1.7500
   5   3  39  186.0100   2.5900
   6   3  39  39.94000   1.8000
   7   3  39  15.22000   1.7700
   9   3  39  40.84000   1.9000
   0   4  39  682.2200   8.6600
   1   4  39  281.3700   2.6500
   2   4  39  27.33000   1.8400
   3   4  39   1.87000   1.7300
   4   4  39  115.3500   1.9400
   5   4  39  67.16000   1.7800
   6   4  39   4.70000   1.6900
   7   4  39  19.34000   1.7600
   8   4  39  128.1600   2.1100
   1   5  39   6.64000   1.7000
   2   5  39  198.1100   2.2300
   3   5  39  12.77000   1.7300
   4   5  39  208.6100   2.2800
   6   5  39  14.86000   1.6900
   0   6  39  50.10000   2.4200
   1   6  39  39.35000   1.6400
   2   6  39  207.1000   2.3100
   4   6  39  33.08000   1.6500
   0   0  40  29.25000   3.8000
   1   0  40  107.6000   2.6000
   2   0  40   4.73000   2.4000
   3   0  40  75.67000   2.4500
   4   0  40  419.3400   4.6600
   5   0  40  48.63000   2.5000
   6   0  40  110.0100   2.7300
   7   0  40  43.02000   2.5100
   8   0  40  81.14000   2.6600
   9   0  40  209.8200   3.4400
   1   1  40  174.3500   2.1400
   2   1  40   4.56000   1.7300
   3   1  40  82.29000   1.8000
   4   1  40  56.44000   1.7500
   5   1  40  30.78000   1.7400
   6   1  40  157.4600   2.1200
   7   1  40   1.81000   1.6900
   8   1  40  81.38000   1.9100
   0   2  40  19.87000   2.4900
   1   2  40   2.77000   1.8100
   2   2  40  81.02000   1.8600
   3   2  40  10.62000   1.7400
   4   2  40  193.9500   2.5000
   5   2  40  27.52000   1.7700
   6   2  40  26.72000   1.7200
   7   2  40   4.05000   1.7000
   8   2  40  16.14000   1.7200
   1   3  40  121.2200   2.0200
   2   3  40  113.6700   1.9800
   3   3  40  210.1300   2.8400
   4   3  40  193.3000   2.4300
   5   3  40 0.0100000   1.7400
   6   3  40  481.7400   3.7700
   7   3  40   1.15000   1.7100
   0   4  40  510.7600   6.8500
   1   4  40  14.58000   1.7800
   2   4  40  81.56000   1.8900
   3   4  40  84.12000   2.2200
   4   4  40  117.7400   1.9600
   5   4  40  19.01000   1.7100
   6   4  40   6.84000   1.6800
   1   5  40 0.3200000   1.6700
   2   5  40  15.43000   1.6900
   3   5  40  18.17000   1.7400
   4   5  40   5.17000   1.6800
   1   1  41  46.98000   1.7200
   2   1  41  166.4300   2.1400
   3   1  41  73.68000   1.8000
   4   1  41  40.74000   1.7600
   5   1  41  96.49000   1.9100
   6   1  41 0.7000000   1.6800
   0   2  41  41.03000   2.5300
   1   2  41  126.8100   2.2100
   2   2  41  110.0700   1.9600
   3   2  41  38.25000   1.7700
   4   2  41   3.93000   1.7200
   5   2  41  146.8700   2.1000
   6   2  41  12.19000   1.6900
   1   3  41   4.94000   1.7200
   2   3  41   5.50000   1.7300
   3   3  41  62.15000   1.8200
   4   3  41  15.57000   1.7100
   5   3  41  125.9800   1.9900
   0   4  41  83.64000   2.6700
   1   4  41  18.77000   1.7300
   2   4  41  36.22000   1.7900
   3   4  41   1.09000   1.7400
   0   0  42  192.0900   4.2600
   1   0  42  61.45000   2.4700
   2   0  42  11.92000   2.4100
   3   0  42   2.06000   2.3700
   4   0  42  60.48000   2.5200
   1   1  42   2.46000   1.6400
   3   1  42  95.00000   1.8500
   0   2  42  403.6100   4.5400
   1   2  42   3.27000   1.6700
   2   2  42  143.9800   2.0400
;
_shelx_hkl_checksum              ?$
