# Supplementary material for: Synthesis and quantum crystallographic evaluation of WYLID: YLID’s red rival
Source: J Appl Crystallogr. 2025 Apr 4;58(Pt 3):678–87. doi: 10.1107/S160057672500175X (PMC12135977; doi:10.1107/S160057672500175X)
Supplement: Supplementary file 2 [file j-58-00678-sup2.zip › Biindandione_DW_CuKa_100K_auto.cif]

data_Biindandione_DW_CuKa_100K_auto
_chemical_formula_moiety           '2(C18 H10 O3)'
_chemical_formula_sum              'C36 H20 O6'
_chemical_formula_weight           548.556
_chemical_absolute_configuration   unk
loop_
  _atom_type_symbol
  _atom_type_scat_dispersion_real
  _atom_type_scat_dispersion_imag
  _atom_type_scat_source
  _atom_type_scat_dispersion_source
 C 0.01788 0.00908 'NoSpherA2: Chem.Sci. 2021, DOI:10.1039/D0SC05526C'
 'Brennan, Cowan, Rev. Sci. Instrum., 1992, 63, 850'
 H 0.00000 0.00000 'NoSpherA2: Chem.Sci. 2021, DOI:10.1039/D0SC05526C'
 'Brennan, Cowan, Rev. Sci. Instrum., 1992, 63, 850'
 O 0.04960 0.03234 'NoSpherA2: Chem.Sci. 2021, DOI:10.1039/D0SC05526C'
 'Brennan, Cowan, Rev. Sci. Instrum., 1992, 63, 850'

_space_group_crystal_system        'orthorhombic'
_space_group_IT_number             43
_space_group_name_H-M_alt          'F d d 2'
_space_group_name_Hall             ' F 2 -2d'
loop_
  _space_group_symop_id
  _space_group_symop_operation_xyz
 1 x,y,z
 2 -x,-y,z
 3 -x+1/4,y+1/4,z+1/4
 4 x+1/4,-y+1/4,z+1/4
 5 x,y+1/2,z+1/2
 6 -x,-y+1/2,z+1/2
 7 -x+1/4,y+3/4,z+3/4
 8 x+1/4,-y+3/4,z+3/4
 9 x+1/2,y,z+1/2
 10 -x+1/2,-y,z+1/2
 11 -x+3/4,y+1/4,z+3/4
 12 x+3/4,-y+1/4,z+3/4
 13 x+1/2,y+1/2,z
 14 -x+1/2,-y+1/2,z
 15 -x+3/4,y+3/4,z+1/4
 16 x+3/4,-y+3/4,z+1/4

_symmetry_Int_Tables_number        43
_cell_length_a                     18.0174(1)
_cell_length_b                     20.9221(2)
_cell_length_c                     26.0847(2)
_cell_angle_alpha                  90
_cell_angle_beta                   90
_cell_angle_gamma                  90
_cell_volume                       9832.94(13)
_cell_formula_units_Z              16
_exptl_absorpt_coefficient_mu      0.827
_exptl_crystal_density_diffrn      1.482
_exptl_crystal_F_000               4560.097
_diffrn_reflns_av_R_equivalents    0.0453
_diffrn_reflns_av_unetI/netI       0.0117
_diffrn_reflns_Laue_measured_fraction_full  0.9996
_diffrn_reflns_Laue_measured_fraction_max  0.9942
_diffrn_reflns_limit_h_max         22
_diffrn_reflns_limit_h_min         -22
_diffrn_reflns_limit_k_max         26
_diffrn_reflns_limit_k_min         -26
_diffrn_reflns_limit_l_max         31
_diffrn_reflns_limit_l_min         -32
_diffrn_reflns_number              98581
_diffrn_reflns_point_group_measured_fraction_full  0.9996
_diffrn_reflns_point_group_measured_fraction_max  0.9886
_diffrn_reflns_theta_full          67.6840
_diffrn_reflns_theta_max           75.32
_diffrn_reflns_theta_min           3.65
_diffrn_measured_fraction_theta_full  0.9996
_diffrn_measured_fraction_theta_max  0.9942
_diffrn_radiation_type             'Cu K\a'
_diffrn_radiation_wavelength       1.54184
_reflns_Friedel_coverage           0.983
_reflns_limit_h_max                22
_reflns_limit_h_min                -22
_reflns_limit_k_max                26
_reflns_limit_k_min                -26
_reflns_limit_l_max                31
_reflns_limit_l_min                -32
_reflns_number_gt                  4964
_reflns_number_total               5027
_reflns_threshold_expression       I>=2u(I)
_refine_diff_density_max           0.0962
_refine_diff_density_min           -0.0902
_refine_diff_density_rms           0.0178
_refine_ls_abs_structure_details  
 'Hooft, R.W.W., Straver, L.H., Spek, A.L. (2010). J. Appl. Cryst., 43, 665-668.'
_refine_ls_abs_structure_Flack     0.00(3)
_refine_ls_d_res_high              0.7969
_refine_ls_d_res_low               12.0960
_refine_ls_goodness_of_fit_ref     1.0793
_refine_ls_hydrogen_treatment      refall
_refine_ls_matrix_type             full
_refine_ls_number_constraints      0
_refine_ls_number_parameters       559
_refine_ls_number_reflns           5027
_refine_ls_number_restraints       1
_refine_ls_R_factor_all            0.0163
_refine_ls_R_factor_gt             0.0160
_refine_ls_restrained_S_all        1.0793
_refine_ls_shift/su_max            0.0008
_refine_ls_shift/su_mean           0.0001
_refine_ls_structure_factor_coef   Fsqd
_refine_ls_weighting_details      
 'w=1/[\s^2^(Fo^2^)+(0.0111P)^2^+4.8725P] where P=(Fo^2^+2Fc^2^)/3'
_refine_ls_weighting_scheme        calc
_refine_ls_wR_factor_gt            0.0366
_refine_ls_wR_factor_ref           0.0367
_olex2_refinement_description
;
;
_olex2_refine_details
;
Refinement using NoSpherA2, an implementation of
NOn-SPHERical Atom-form-factors in Olex2.
Please cite:
F. Kleemiss et al. Chem. Sci. DOI 10.1039/D0SC05526C - 2021
NoSpherA2 implementation of HAR makes use of
tailor-made aspherical atomic form factors calculated
on-the-fly from a Hirshfeld-partitioned electron density (ED) - not from
spherical-atom form factors.

The ED is calculated from a gaussian basis set single determinant SCF
wavefunction - either Hartree-Fock or DFT using selected funtionals
- for a fragment of the crystal.
This fragment can be embedded in an electrostatic crystal field by employing cluster charges
or modelled using implicit solvation models, depending on the software used.
The following options were used:
   SOFTWARE:       ORCA 5.0
   PARTITIONING:   NoSpherA2
   INT ACCURACY:   Normal
   METHOD:         R2SCAN
   BASIS SET:      def2-TZVP
   CHARGE:         0
   MULTIPLICITY:   1
   SOLVATION:      Toluene
   DATE:           2025-01-12_00-29-54
;
loop_
  _atom_site_label
  _atom_site_type_symbol
  _atom_site_fract_x
  _atom_site_fract_y
  _atom_site_fract_z
  _atom_site_U_iso_or_equiv
  _atom_site_adp_type
  _atom_site_occupancy
  _atom_site_refinement_flags_posn
 O21 O 0.63692(4) 0.48437(3) 0.42942(2) 0.02123(14) Uani 1.000000 .
 O20 O 0.59955(4) 0.52707(3) 0.60651(2) 0.02284(15) Uani 1.000000 .
 O19 O 0.79995(4) 0.36263(3) 0.63384(2) 0.02511(15) Uani 1.000000 .
 O40 O 0.85901(4) 0.45858(3) 0.36609(2) 0.02481(15) Uani 1.000000 .
 O41 O 0.69954(4) 0.65569(3) 0.39135(2) 0.02635(15) Uani 1.000000 .
 O42 O 0.73960(4) 0.61719(3) 0.56848(2) 0.02550(15) Uani 1.000000 .
 C2 C 0.59849(5) 0.52837(4) 0.55983(3) 0.01667(18) Uani 1.000000 .
 C13 C 0.77578(5) 0.35634(4) 0.54304(3) 0.01712(18) Uani 1.000000 .
 C29 C 0.67679(5) 0.69877(4) 0.52070(3) 0.02008(19) Uani 1.000000 .
 C10 C 0.68602(5) 0.43810(4) 0.53890(3) 0.01531(17) Uani 1.000000 .
 C17 C 0.72914(5) 0.37439(4) 0.45737(3) 0.01768(18) Uani 1.000000 .
 C16 C 0.77775(5) 0.32721(4) 0.44044(4) 0.01906(19) Uani 1.000000 .
 C8 C 0.56390(5) 0.55962(4) 0.47651(3) 0.01675(17) Uani 1.000000 .
 C31 C 0.78803(5) 0.56879(4) 0.45913(3) 0.01822(19) Uani 1.000000 .
 C18 C 0.72872(5) 0.39040(4) 0.50967(3) 0.01558(17) Uani 1.000000 .
 C9 C 0.61642(5) 0.50529(4) 0.47067(3) 0.01644(17) Uani 1.000000 .
 C22 C 0.74265(5) 0.61740(4) 0.47469(3) 0.01838(18) Uani 1.000000 .
 C3 C 0.55408(5) 0.57371(4) 0.52835(3) 0.01677(17) Uani 1.000000 .
 C15 C 0.82567(5) 0.29535(4) 0.47407(4) 0.02008(18) Uani 1.000000 .
 C1 C 0.63845(5) 0.48502(4) 0.52337(3) 0.01591(17) Uani 1.000000 .
 C24 C 0.66303(5) 0.70946(4) 0.46883(4) 0.01947(19) Uani 1.000000 .
 C23 C 0.70134(5) 0.65964(4) 0.43793(3) 0.02000(19) Uani 1.000000 .
 C36 C 0.92367(5) 0.43789(5) 0.47247(4) 0.02208(19) Uani 1.000000 .
 C39 C 0.79353(5) 0.54894(5) 0.40346(3) 0.01981(18) Uani 1.000000 .
 C35 C 0.94168(5) 0.43721(5) 0.52430(4) 0.0236(2) Uani 1.000000 .
 C37 C 0.87241(5) 0.48306(4) 0.45580(4) 0.01946(19) Uani 1.000000 .
 C14 C 0.82429(5) 0.30904(4) 0.52614(4) 0.01952(18) Uani 1.000000 .
 C32 C 0.83876(5) 0.52752(4) 0.48880(3) 0.01850(18) Uani 1.000000 .
 C28 C 0.64837(6) 0.73881(5) 0.55837(4) 0.0232(2) Uani 1.000000 .
 C11 C 0.70459(5) 0.42904(5) 0.59507(3) 0.01929(18) Uani 1.000000 .
 C7 C 0.52735(5) 0.59382(4) 0.43837(4) 0.01995(19) Uani 1.000000 .
 C33 C 0.85849(5) 0.52705(5) 0.54088(4) 0.02115(19) Uani 1.000000 .
 C26 C 0.59145(6) 0.80163(5) 0.49021(4) 0.0253(2) Uani 1.000000 .
 C30 C 0.72392(5) 0.64093(4) 0.52711(3) 0.01971(19) Uani 1.000000 .
 C12 C 0.76568(5) 0.37937(4) 0.59594(3) 0.01909(18) Uani 1.000000 .
 C5 C 0.47098(5) 0.65791(5) 0.50588(4) 0.02232(19) Uani 1.000000 .
 C38 C 0.84474(5) 0.49185(4) 0.40312(3) 0.01976(19) Uani 1.000000 .
 C27 C 0.60599(6) 0.79099(5) 0.54246(4) 0.0255(2) Uani 1.000000 .
 C25 C 0.61951(6) 0.76057(5) 0.45277(4) 0.0232(2) Uani 1.000000 .
 C6 C 0.48032(6) 0.64306(5) 0.45386(4) 0.0224(2) Uani 1.000000 .
 C4 C 0.50803(5) 0.62338(4) 0.54400(4) 0.02006(19) Uani 1.000000 .
 C34 C 0.90953(5) 0.48183(5) 0.55753(4) 0.0222(2) Uani 1.000000 .
 H8 H 0.8144(8) 0.5880(6) 0.3794(5) 0.039(3) Uani 1.000000 .
 h2 H 0.6565(7) 0.4111(7) 0.6166(5) 0.046(4) Uani 1.000000 .
 h3 H 0.7227(7) 0.4738(6) 0.6134(4) 0.037(3) Uani 1.000000 .
 H1 H 0.7402(7) 0.5369(7) 0.3870(4) 0.039(3) Uani 1.000000 .
 H7 H 0.5358(7) 0.5818(6) 0.3977(5) 0.039(3) Uani 1.000000 .
 H6 H 0.4519(7) 0.6710(6) 0.4251(5) 0.046(4) Uani 1.000000 .
 H5 H 0.4342(7) 0.6975(6) 0.5182(5) 0.041(4) Uani 1.000000 .
 H4 H 0.4999(7) 0.6347(6) 0.5843(5) 0.039(3) Uani 1.000000 .
 H17 H 0.6920(7) 0.3982(6) 0.4307(4) 0.033(3) Uani 1.000000 .
 H16 H 0.7780(7) 0.3139(6) 0.3999(4) 0.038(3) Uani 1.000000 .
 H15 H 0.8640(7) 0.2589(6) 0.4592(4) 0.037(4) Uani 1.000000 .
 H14 H 0.8590(7) 0.2842(6) 0.5540(5) 0.035(3) Uani 1.000000 .
 H33 H 0.8324(7) 0.5625(5) 0.5664(4) 0.030(3) Uani 1.000000 .
 H34 H 0.9271(7) 0.4818(6) 0.5979(5) 0.039(3) Uani 1.000000 .
 H35 H 0.9820(7) 0.4020(6) 0.5398(5) 0.039(3) Uani 1.000000 .
 H36 H 0.9488(7) 0.4048(6) 0.4447(5) 0.038(3) Uani 1.000000 .
 H25 H 0.6082(8) 0.7675(6) 0.4111(5) 0.040(4) Uani 1.000000 .
 H26 H 0.5585(7) 0.8422(5) 0.4786(5) 0.039(3) Uani 1.000000 .
 H27 H 0.5818(8) 0.8251(6) 0.5689(6) 0.052(4) Uani 1.000000 .
 H28 H 0.6585(8) 0.7295(6) 0.5981(5) 0.041(3) Uani 1.000000 .

loop_
  _atom_site_aniso_label
  _atom_site_aniso_U_11
  _atom_site_aniso_U_22
  _atom_site_aniso_U_33
  _atom_site_aniso_U_12
  _atom_site_aniso_U_13
  _atom_site_aniso_U_23
 O21 0.0267(4) 0.0226(3) 0.0144(3) 0.0044(3) -0.0014(3) -0.0007(3)
 O20 0.0279(3) 0.0255(3) 0.0151(3) 0.0058(3) 0.0049(3) 0.0019(3)
 O19 0.0253(3) 0.0348(4) 0.0152(3) 0.0084(3) -0.0028(3) 0.0007(3)
 O40 0.0321(4) 0.0250(3) 0.0173(3) -0.0001(3) 0.0022(3) -0.0045(3)
 O41 0.0338(4) 0.0302(4) 0.0151(3) 0.0071(3) -0.0001(3) -0.0001(3)
 O42 0.0306(4) 0.0315(4) 0.0144(3) 0.0022(3) 0.0013(3) -0.0007(3)
 C2 0.0177(4) 0.0169(4) 0.0154(4) 0.0008(3) 0.0023(3) 0.0013(3)
 C13 0.0176(4) 0.0186(4) 0.0152(4) 0.0015(3) -0.0003(3) 0.0002(3)
 C29 0.0216(4) 0.0217(5) 0.0169(5) -0.0044(4) 0.0025(3) -0.0026(4)
 C10 0.0154(4) 0.0171(4) 0.0135(4) 0.0008(3) 0.0007(3) 0.0012(3)
 C17 0.0193(4) 0.0188(4) 0.0149(4) 0.0016(4) -0.0008(3) -0.0013(3)
 C16 0.0217(5) 0.0184(4) 0.0170(5) 0.0023(4) -0.0008(4) -0.0023(3)
 C8 0.0168(4) 0.0164(4) 0.0171(4) -0.0004(3) -0.0012(3) 0.0009(3)
 C31 0.0189(4) 0.0214(5) 0.0144(4) -0.0034(3) 0.0008(3) -0.0007(3)
 C18 0.0160(4) 0.0163(4) 0.0144(4) 0.0007(3) 0.0001(3) -0.0003(3)
 C9 0.0175(4) 0.0174(4) 0.0143(4) -0.0003(3) -0.0006(3) 0.0004(3)
 C22 0.0186(4) 0.0219(4) 0.0147(4) -0.0029(4) 0.0010(3) -0.0009(4)
 C3 0.0160(4) 0.0166(4) 0.0176(4) -0.0003(3) 0.0021(3) 0.0009(3)
 C15 0.0213(4) 0.0195(5) 0.0194(4) 0.0029(4) -0.0010(4) -0.0021(4)
 C1 0.0167(4) 0.0167(4) 0.0144(4) 0.0003(3) 0.0001(3) 0.0005(3)
 C24 0.0216(4) 0.0198(4) 0.0170(4) -0.0032(4) 0.0023(4) -0.0003(4)
 C23 0.0220(4) 0.0219(4) 0.0161(5) -0.0014(4) 0.0008(3) -0.0002(3)
 C36 0.0243(5) 0.0232(5) 0.0188(5) -0.0003(4) 0.0004(4) -0.0016(4)
 C39 0.0208(5) 0.0245(5) 0.0141(4) -0.0016(4) 0.0013(4) -0.0023(4)
 C35 0.0258(5) 0.0257(5) 0.0193(5) 0.0004(4) -0.0011(4) -0.0010(4)
 C37 0.0202(4) 0.0216(5) 0.0165(4) -0.0027(4) 0.0005(3) -0.0015(3)
 C14 0.0201(4) 0.0211(4) 0.0174(5) 0.0043(4) -0.0018(4) -0.0016(4)
 C32 0.0189(4) 0.0214(4) 0.0152(4) -0.0039(3) 0.0001(3) -0.0009(3)
 C28 0.0273(5) 0.0237(5) 0.0185(5) -0.0048(4) 0.0034(4) -0.0049(4)
 C11 0.0208(5) 0.0230(5) 0.0140(4) 0.0044(4) 0.0008(3) 0.0011(4)
 C7 0.0210(5) 0.0180(5) 0.0209(5) 0.0011(4) -0.0035(4) 0.0023(4)
 C33 0.0224(5) 0.0247(5) 0.0163(4) -0.0018(4) -0.0005(4) -0.0020(4)
 C26 0.0300(5) 0.0208(5) 0.0252(5) 0.0003(4) 0.0061(4) -0.0025(4)
 C30 0.0218(4) 0.0229(5) 0.0144(4) -0.0043(4) 0.0008(4) -0.0009(4)
 C12 0.0197(4) 0.0233(5) 0.0142(4) 0.0025(3) -0.0011(3) 0.0006(3)
 C5 0.0200(4) 0.0186(5) 0.0284(5) 0.0026(4) 0.0009(4) 0.0026(4)
 C38 0.0223(4) 0.0229(5) 0.0141(4) -0.0033(4) 0.0011(3) -0.0023(4)
 C27 0.0292(5) 0.0229(5) 0.0244(5) -0.0031(4) 0.0070(4) -0.0041(4)
 C25 0.0270(5) 0.0215(5) 0.0209(5) 0.0001(4) 0.0034(4) -0.0010(4)
 C6 0.0215(5) 0.0192(5) 0.0266(5) 0.0024(4) -0.0030(4) 0.0035(4)
 C4 0.0193(4) 0.0187(5) 0.0221(5) 0.0026(3) 0.0026(4) 0.0017(4)
 C34 0.0241(5) 0.0260(5) 0.0164(5) 0.0008(4) -0.0013(4) -0.0008(4)
 H8 0.063(9) 0.027(7) 0.027(8) 0.001(7) 0.010(7) 0.010(6)
 h2 0.023(7) 0.066(11) 0.048(9) 0.007(7) 0.008(7) 0.021(8)
 h3 0.058(9) 0.028(8) 0.024(7) 0.014(7) -0.010(7) -0.010(6)
 H1 0.033(7) 0.063(10) 0.023(7) -0.002(7) -0.002(6) -0.012(7)
 H7 0.038(8) 0.049(9) 0.030(8) 0.004(7) -0.003(7) -0.002(7)
 H6 0.039(8) 0.039(8) 0.060(9) 0.016(7) -0.007(7) 0.005(7)
 H5 0.032(8) 0.036(8) 0.055(10) 0.020(7) -0.001(7) 0.003(7)
 H4 0.060(9) 0.032(7) 0.025(7) 0.013(7) -0.003(7) 0.002(6)
 H17 0.036(7) 0.042(8) 0.020(7) 0.016(7) -0.002(6) 0.003(6)
 H16 0.048(9) 0.052(9) 0.015(7) 0.011(7) 0.007(6) -0.005(6)
 H15 0.054(9) 0.036(8) 0.021(7) 0.030(7) 0.005(6) -0.004(6)
 H14 0.033(8) 0.041(8) 0.030(7) 0.013(7) -0.006(6) 0.001(6)
 H33 0.043(8) 0.026(7) 0.021(7) 0.008(6) 0.016(6) 0.002(6)
 H34 0.041(8) 0.049(9) 0.027(8) 0.009(7) -0.002(6) 0.005(6)
 H35 0.036(8) 0.044(8) 0.037(8) 0.014(7) -0.017(7) 0.009(7)
 H36 0.044(8) 0.044(9) 0.027(8) 0.005(7) -0.003(6) -0.013(6)
 H25 0.057(10) 0.038(9) 0.025(8) 0.015(7) -0.003(7) -0.004(6)
 H26 0.048(9) 0.031(8) 0.039(8) 0.012(7) 0.021(7) -0.007(7)
 H27 0.058(10) 0.029(8) 0.070(11) 0.006(7) 0.030(8) -0.005(7)
 H28 0.049(9) 0.048(9) 0.026(8) -0.004(7) 0.001(6) 0.001(6)

loop_
  _geom_bond_atom_site_label_1
  _geom_bond_atom_site_label_2
  _geom_bond_distance
  _geom_bond_site_symmetry_2
  _geom_bond_publ_flag
 O21 C9 1.2188(11) . ?
 O20 C2 1.2181(11) . ?
 O19 C12 1.2172(11) . ?
 O40 C38 1.2181(11) . ?
 O41 C23 1.2182(11) . ?
 O42 C30 1.2210(11) . ?
 C2 C3 1.4881(12) . ?
 C2 C1 1.4983(12) . ?
 C13 C18 1.4088(12) . ?
 C13 C14 1.3919(13) . ?
 C13 C12 1.4728(12) . ?
 C29 C24 1.3936(12) . ?
 C29 C28 1.3889(13) . ?
 C29 C30 1.4877(13) . ?
 C10 C18 1.4727(12) . ?
 C10 C1 1.3649(12) . ?
 C10 C11 1.5146(12) . ?
 C17 C16 1.3915(13) . ?
 C17 C18 1.4048(12) . ?
 C17 H17 1.086(11) . ?
 C16 C15 1.3998(13) . ?
 C16 H16 1.094(11) . ?
 C8 C9 1.4869(12) . ?
 C8 C3 1.3953(12) . ?
 C8 C7 1.3912(12) . ?
 C31 C22 1.3666(13) . ?
 C31 C39 1.5137(12) . ?
 C31 C32 1.4764(13) . ?
 C9 C1 1.4924(11) . ?
 C22 C23 1.5016(13) . ?
 C22 C30 1.4920(12) . ?
 C3 C4 1.3909(12) . ?
 C15 C14 1.3885(13) . ?
 C15 H15 1.099(11) . ?
 C24 C23 1.4875(13) . ?
 C24 C25 1.3908(14) . ?
 C36 C35 1.3905(13) . ?
 C36 C37 1.3910(13) . ?
 C36 H36 1.100(12) . ?
 C39 C38 1.5094(13) . ?
 C39 H8 1.096(12) . ?
 C39 H1 1.082(13) . ?
 C35 C34 1.3993(14) . ?
 C35 H35 1.111(11) . ?
 C37 C32 1.4050(12) . ?
 C37 C38 1.4733(12) . ?
 C14 H14 1.090(12) . ?
 C32 C33 1.4042(13) . ?
 C28 C27 1.3955(15) . ?
 C28 H28 1.071(12) . ?
 C11 C12 1.5139(13) . ?
 C11 h2 1.099(13) . ?
 C11 h3 1.101(13) . ?
 C7 C6 1.3938(13) . ?
 C7 H7 1.100(12) . ?
 C33 C34 1.3891(14) . ?
 C33 H33 1.101(11) . ?
 C26 C27 1.4055(14) . ?
 C26 C25 1.3954(14) . ?
 C26 H26 1.079(12) . ?
 C5 C6 1.4021(14) . ?
 C5 C4 1.3986(13) . ?
 C5 H5 1.109(12) . ?
 C27 H27 1.085(13) . ?
 C25 H25 1.116(12) . ?
 C6 H6 1.080(13) . ?
 C4 H4 1.087(12) . ?
 C34 H34 1.101(12) . ?

loop_
  _geom_angle_atom_site_label_1
  _geom_angle_atom_site_label_2
  _geom_angle_atom_site_label_3
  _geom_angle
  _geom_angle_site_symmetry_1
  _geom_angle_site_symmetry_3
  _geom_angle_publ_flag
 C3 C2 O20 125.03(8) . . ?
 C1 C2 O20 127.85(8) . . ?
 C1 C2 C3 107.10(7) . . ?
 C14 C13 C18 122.81(8) . . ?
 C12 C13 C18 109.82(8) . . ?
 C12 C13 C14 127.37(8) . . ?
 C28 C29 C24 121.63(9) . . ?
 C30 C29 C24 109.95(8) . . ?
 C30 C29 C28 128.42(9) . . ?
 C1 C10 C18 131.43(8) . . ?
 C11 C10 C18 107.50(7) . . ?
 C11 C10 C1 121.05(8) . . ?
 C18 C17 C16 118.73(9) . . ?
 H17 C17 C16 120.6(6) . . ?
 H17 C17 C18 120.6(6) . . ?
 C15 C16 C17 121.82(9) . . ?
 H16 C16 C17 119.4(6) . . ?
 H16 C16 C15 118.8(7) . . ?
 C3 C8 C9 109.97(7) . . ?
 C7 C8 C9 128.40(9) . . ?
 C7 C8 C3 121.63(8) . . ?
 C39 C31 C22 121.89(8) . . ?
 C32 C31 C22 130.54(8) . . ?
 C32 C31 C39 107.57(8) . . ?
 C10 C18 C13 109.70(8) . . ?
 C17 C18 C13 118.44(8) . . ?
 C17 C18 C10 131.86(8) . . ?
 C8 C9 O21 123.91(8) . . ?
 C1 C9 O21 129.09(8) . . ?
 C1 C9 C8 106.98(7) . . ?
 C23 C22 C31 123.02(8) . . ?
 C30 C22 C31 130.78(9) . . ?
 C30 C22 C23 106.20(8) . . ?
 C8 C3 C2 109.38(7) . . ?
 C4 C3 C2 129.44(8) . . ?
 C4 C3 C8 121.18(8) . . ?
 C14 C15 C16 120.24(9) . . ?
 H15 C15 C16 119.8(6) . . ?
 H15 C15 C14 119.9(6) . . ?
 C10 C1 C2 123.28(8) . . ?
 C9 C1 C2 106.55(7) . . ?
 C9 C1 C10 130.15(8) . . ?
 C23 C24 C29 109.34(8) . . ?
 C25 C24 C29 121.08(9) . . ?
 C25 C24 C23 129.58(9) . . ?
 C22 C23 O41 127.61(9) . . ?
 C24 C23 O41 125.15(9) . . ?
 C24 C23 C22 107.24(8) . . ?
 C37 C36 C35 117.77(9) . . ?
 H36 C36 C35 122.6(7) . . ?
 H36 C36 C37 119.7(7) . . ?
 C38 C39 C31 105.23(8) . . ?
 H8 C39 C31 111.5(7) . . ?
 H8 C39 C38 112.1(7) . . ?
 H1 C39 C31 112.8(6) . . ?
 H1 C39 C38 110.8(7) . . ?
 H1 C39 H8 104.6(10) . . ?
 C34 C35 C36 119.92(10) . . ?
 H35 C35 C36 120.9(7) . . ?
 H35 C35 C34 119.2(7) . . ?
 C32 C37 C36 123.01(9) . . ?
 C38 C37 C36 126.95(9) . . ?
 C38 C37 C32 110.05(8) . . ?
 C15 C14 C13 117.90(9) . . ?
 H14 C14 C13 119.2(6) . . ?
 H14 C14 C15 122.9(6) . . ?
 C37 C32 C31 109.46(8) . . ?
 C33 C32 C31 131.90(9) . . ?
 C33 C32 C37 118.61(9) . . ?
 C27 C28 C29 117.59(10) . . ?
 H28 C28 C29 120.8(7) . . ?
 H28 C28 C27 121.6(7) . . ?
 C12 C11 C10 105.12(7) . . ?
 h2 C11 C10 111.3(7) . . ?
 h2 C11 C12 109.3(7) . . ?
 h3 C11 C10 112.3(6) . . ?
 h3 C11 C12 111.2(6) . . ?
 h3 C11 h2 107.6(10) . . ?
 C6 C7 C8 117.43(9) . . ?
 H7 C7 C8 120.4(7) . . ?
 H7 C7 C6 122.2(7) . . ?
 C34 C33 C32 118.35(9) . . ?
 H33 C33 C32 118.1(6) . . ?
 H33 C33 C34 123.5(6) . . ?
 C25 C26 C27 120.91(10) . . ?
 H26 C26 C27 120.0(6) . . ?
 H26 C26 C25 119.1(6) . . ?
 C29 C30 O42 124.22(8) . . ?
 C22 C30 O42 128.56(9) . . ?
 C22 C30 C29 107.13(8) . . ?
 C13 C12 O19 127.16(9) . . ?
 C11 C12 O19 125.35(8) . . ?
 C11 C12 C13 107.48(7) . . ?
 C4 C5 C6 121.08(9) . . ?
 H5 C5 C6 121.3(7) . . ?
 H5 C5 C4 117.7(7) . . ?
 C39 C38 O40 125.87(8) . . ?
 C37 C38 O40 126.65(9) . . ?
 C37 C38 C39 107.47(8) . . ?
 C26 C27 C28 120.95(10) . . ?
 H27 C27 C28 123.1(8) . . ?
 H27 C27 C26 116.0(8) . . ?
 C26 C25 C24 117.82(10) . . ?
 H25 C25 C24 119.8(6) . . ?
 H25 C25 C26 122.4(7) . . ?
 C5 C6 C7 121.15(9) . . ?
 H6 C6 C7 119.2(7) . . ?
 H6 C6 C5 119.7(7) . . ?
 C5 C4 C3 117.52(9) . . ?
 H4 C4 C3 121.8(6) . . ?
 H4 C4 C5 120.7(6) . . ?
 C33 C34 C35 122.33(9) . . ?
 H34 C34 C35 118.3(6) . . ?
 H34 C34 C33 119.4(6) . . ?

loop_
  _geom_torsion_atom_site_label_1
  _geom_torsion_atom_site_label_2
  _geom_torsion_atom_site_label_3
  _geom_torsion_atom_site_label_4
  _geom_torsion
  _geom_torsion_site_symmetry_1
  _geom_torsion_site_symmetry_2
  _geom_torsion_site_symmetry_3
  _geom_torsion_site_symmetry_4
  _geom_torsion_publ_flag
 O21 C9 C8 C3 -177.48(9) . . . . ?
 O21 C9 C8 C7 2.76(11) . . . . ?
 O21 C9 C1 C2 178.03(10) . . . . ?
 O21 C9 C1 C10 -0.70(12) . . . . ?
 O20 C2 C3 C8 -177.45(10) . . . . ?
 O20 C2 C3 C4 2.08(12) . . . . ?
 O20 C2 C1 C10 -3.17(12) . . . . ?
 O20 C2 C1 C9 177.99(10) . . . . ?
 O19 C12 C13 C18 -176.21(10) . . . . ?
 O19 C12 C13 C14 2.88(13) . . . . ?
 O19 C12 C11 C10 173.78(10) . . . . ?
 O19 C12 C11 h2 -66.6(8) . . . . ?
 O19 C12 C11 h3 52.0(7) . . . . ?
 O40 C38 C39 C31 173.90(10) . . . . ?
 O40 C38 C37 C36 4.59(12) . . . . ?
 O40 C38 C37 C32 -174.90(10) . . . . ?
 O41 C23 C22 C31 3.15(12) . . . . ?
 O41 C23 C22 C30 -177.73(10) . . . . ?
 O41 C23 C24 C29 179.46(10) . . . . ?
 O41 C23 C24 C25 -0.78(13) . . . . ?
 O42 C30 C29 C24 -173.67(10) . . . . ?
 O42 C30 C29 C28 6.33(12) . . . . ?
 O42 C30 C22 C31 -8.39(13) . . . . ?
 O42 C30 C22 C23 172.58(10) . . . . ?
 C2 C3 C8 C9 -1.22(8) . . . . ?
 C2 C3 C8 C7 178.56(7) . . . . ?
 C2 C3 C4 C5 -178.38(10) . . . . ?
 C2 C1 C10 C18 178.49(8) . . . . ?
 C2 C1 C10 C11 -3.16(10) . . . . ?
 C2 C1 C9 C8 -0.29(7) . . . . ?
 C13 C18 C10 C1 174.18(7) . . . . ?
 C13 C18 C10 C11 -4.34(8) . . . . ?
 C13 C18 C17 C16 -2.20(10) . . . . ?
 C13 C14 C15 C16 -1.92(11) . . . . ?
 C13 C12 C11 C10 -5.64(8) . . . . ?
 C13 C12 C11 h2 113.9(8) . . . . ?
 C13 C12 C11 h3 -127.4(7) . . . . ?
 C29 C24 C23 C22 -1.68(8) . . . . ?
 C29 C24 C25 C26 1.41(11) . . . . ?
 C29 C28 C27 C26 1.33(11) . . . . ?
 C29 C30 C22 C31 175.13(7) . . . . ?
 C29 C30 C22 C23 -3.89(8) . . . . ?
 C10 C18 C17 C16 178.52(10) . . . . ?
 C10 C1 C9 C8 -179.02(10) . . . . ?
 C17 C16 C15 C14 1.85(11) . . . . ?
 C8 C3 C4 C5 1.09(10) . . . . ?
 C8 C7 C6 C5 0.70(10) . . . . ?
 C31 C22 C23 C24 -175.68(9) . . . . ?
 C31 C39 C38 C37 -4.68(8) . . . . ?
 C31 C32 C37 C36 179.44(7) . . . . ?
 C31 C32 C37 C38 -1.05(8) . . . . ?
 C31 C32 C33 C34 -179.15(10) . . . . ?
 C22 C23 C24 C25 178.08(7) . . . . ?
 C3 C4 C5 C6 -0.30(11) . . . . ?
 C24 C25 C26 C27 -0.85(11) . . . . ?
 C36 C35 C34 C33 1.07(11) . . . . ?
 C36 C37 C32 C33 0.97(11) . . . . ?
 C36 C37 C38 C39 -176.84(10) . . . . ?
 C39 C38 C37 C32 3.67(8) . . . . ?
 C35 C34 C33 C32 0.10(11) . . . . ?
 C37 C32 C33 C34 -1.09(10) . . . . ?
 C28 C27 C26 C25 -0.53(12) . . . . ?
 C7 C6 C5 C4 -0.60(11) . . . . ?

loop_
  _diffrn_refln_index_h
  _diffrn_refln_index_k
  _diffrn_refln_index_l
  _diffrn_refln_intensity_net
  _diffrn_refln_intensity_u
 0 0 -32 31.96 1.04
 0 0 -32 31.16 1.1
 0 0 -30 -0.26 0.8
 0 0 -30 -0.45 0.9
 0 0 -28 22 1.55
 0 0 -28 19.86 1.17
 0 0 -28 19.97 1.14
 0 0 -28 21.39 1.45
 0 0 -28 22.22 1.28
 0 0 -28 19.73 1.74
 0 0 -28 20.98 1.22
 0 0 -26 0.15 0.93
 0 0 -26 -0.39 1.03
 0 0 -26 0.48 0.95
 0 0 -26 0.27 1.39
 0 0 -24 254.72 4.68
 0 0 -24 258.89 4.39
 0 0 -24 250.1 4.15
 0 0 -24 244.25 4.12
 0 0 -24 258.38 4.53
 0 0 -24 253.95 5.11
 0 0 -22 -0.02 0.97
 0 0 -22 0.38 1.09
 0 0 -22 0.09 0.95
 0 0 -22 0.07 1.11
 0 0 -22 0.25 0.95
 0 0 -22 0.02 1.25
 0 0 -22 0.01 0.82
 0 0 -22 -0.44 1.52
 0 0 -20 -0.29 1.51
 0 0 -20 0.41 0.92
 0 0 -20 1.65 1.17
 0 0 -20 0.27 1.02
 0 0 -20 0.06 1.05
 0 0 -20 0.02 1.12
 0 0 -20 -0.35 1.28
 0 0 -20 0.46 0.72
 0 0 -20 0.54 0.72
 0 0 -18 0.63 1.15
 0 0 -18 0.47 0.64
 0 0 -18 0.48 0.83
 0 0 -18 0.56 0.86
 0 0 -18 -0.16 0.76
 0 0 -18 -0.06 0.85
 0 0 -18 0.11 0.77
 0 0 -18 0.26 0.93
 0 0 -18 0.63 0.75
 0 0 -18 0.2 0.64
 0 0 -18 1.1 0.72
 0 0 -16 410.7 5.46
 0 0 -16 399.4 5.04
 0 0 -16 428.38 5.28
 0 0 -16 407.68 4.78
 0 0 -16 395.12 5.03
 0 0 -16 417.2 5.31
 0 0 -16 415.46 4.8
 0 0 -16 402.21 4.95
 0 0 -16 403.39 4.94
 0 0 -16 425.53 5.19
 0 0 -14 0.09 0.69
 0 0 -14 -0.08 0.59
 0 0 -14 0.16 0.64
 0 0 -14 -0.01 0.51
 0 0 -14 0.09 0.52
 0 0 -14 -0.46 0.76
 0 0 -14 0.05 0.67
 0 0 -14 0.33 0.78
 0 0 -14 0.2 0.69
 0 0 -14 0.14 0.53
 0 0 -14 1.65 0.69
 0 0 -14 -0.07 0.6
 0 0 -14 0.14 0.59
 0 0 -14 0.1 0.6
 0 0 -12 3133.74 27.81
 0 0 -12 2997.83 27.24
 0 0 -12 3085.12 27.79
 0 0 -12 3088.11 27.64
 0 0 -12 3108.44 27.58
 0 0 -12 3145.92 28.03
 0 0 -12 3091.96 27.58
 0 0 -12 3122.05 27.98
 0 0 -12 3083.19 27.84
 0 0 -12 3056.81 27.83
 0 0 -12 2974.28 27.52
 0 0 -12 3058.17 27.53
 0 0 -12 3085.61 27.73
 0 0 -12 3091.98 27.66
 0 0 -12 3029.9 27.64
 0 0 -12 3143.59 27.76
 0 0 -12 3143.95 27.75
 0 0 -10 0.08 0.65
 0 0 -10 0.15 0.57
 0 0 -10 0.19 0.58
 0 0 -10 0.29 0.38
 0 0 -10 0.43 0.49
 0 0 -10 0.27 0.48
 0 0 -10 0.28 0.56
 0 0 -10 0.25 0.47
 0 0 -10 0.14 0.67
 0 0 -10 0.12 0.58
 0 0 -10 0.5 0.68
 0 0 -10 0.1 0.82
 0 0 -10 0.22 0.61
 0 0 -10 -0.03 0.62
 0 0 -10 -0.12 0.57
 0 0 -10 0.07 0.51
 0 0 -10 0.06 0.55
 0 0 -10 0.17 0.35
 0 0 -10 0.45 0.47
 0 0 -10 0.14 0.64
 0 0 -10 -0.12 0.58
 0 0 -10 0.1 0.47
 0 0 -8 312.99 3.3
 0 0 -8 316.44 3.43
 0 0 -8 323.2 3.12
 0 0 -8 316.1 3.33
 0 0 -8 318.21 3.45
 0 0 -8 319.79 3.43
 0 0 -8 317.42 3.66
 0 0 -8 327.21 3.5
 0 0 -8 311.62 3.45
 0 0 -8 323.31 3.45
 0 0 -8 310.97 3.37
 0 0 -8 314.27 3.56
 0 0 -8 327.38 3.48
 0 0 -8 326.12 3.34
 0 0 -8 330.73 3.48
 0 0 -8 325.05 3.34
 0 0 -8 314.8 3.73
 0 0 -8 319.55 3.35
 0 0 -8 321.54 3.38
 0 0 -8 324.78 3.46
 0 0 -8 319.23 3.38
 0 0 -8 322.03 3.47
 0 0 -6 -0.24 0.46
 0 0 -6 0.18 0.53
 0 0 -6 0.28 0.68
 0 0 -6 0.26 0.49
 0 0 -6 0.18 0.47
 0 0 -6 0.26 0.34
 0 0 -6 -0.08 0.4
 0 0 -6 0.04 0.41
 0 0 -6 -0.22 0.47
 0 0 -6 -0.27 0.48
 0 0 -6 0.24 0.41
 0 0 -6 0.12 0.67
 0 0 -6 0.25 0.51
 0 0 -6 0.21 0.46
 0 0 -6 0.08 0.44
 0 0 -6 0.03 0.41
 0 0 -6 0.16 0.5
 0 0 -6 0.25 0.45
 0 0 -6 0.1 0.48
 0 0 -6 0.48 0.41
 0 0 -6 -0.23 0.52
 0 0 -6 0 0.37
 0 0 -6 0.59 0.16
 0 0 -6 -0.01 0.31
 0 0 -4 5094.02 44.05
 0 0 -4 5030.63 44.05
 0 0 -4 5066.4 44.06
 0 0 -4 5061.66 44.1
 0 0 -2 0.16 0.17
 0 0 -2 0.13 0.09
 0 0 -2 0.06 0.21
 0 0 -2 0 0.17
 0 0 -2 0.64 0.16
 0 0 -2 0.05 0.17
 0 0 -2 0.26 0.13
 0 0 -2 0.08 0.19
 0 0 -2 0.05 0.17
 0 0 -2 0.11 0.11
 0 0 -2 0.23 0.16
 0 0 2 0.13 0.2
 0 0 2 0.09 0.09
 0 0 2 0.01 0.17
 0 0 4 5057.02 44.16
 0 0 6 0.39 0.61
 0 0 6 0.12 0.58
 0 0 6 -0.08 0.34
 0 0 6 0.05 0.25
 0 0 8 284.38 2.97
 0 0 8 306.49 3.2
 0 0 8 293.9 3.36
 0 0 8 314.53 3.51
 0 0 8 294.42 2.89
 0 0 10 0.09 0.57
 0 0 10 -0.21 0.71
 0 0 10 0.18 0.52
 0 0 10 -0.25 0.68
 0 0 10 0.21 0.73
 0 0 10 0.04 0.3
 0 0 10 0.13 0.29
 0 0 10 0 0.26
 0 0 12 2970.09 26.17
 0 0 12 2794.52 25.46
 0 0 12 3154.27 26.67
 0 0 12 2762.47 25.53
 0 0 12 3135.88 26.72
 0 0 12 3079.53 26.08
 0 0 14 -0.03 0.56
 0 0 14 0.15 0.76
 0 0 14 0.05 0.61
 0 0 16 404.95 5.51
 0 0 16 435.08 5.54
 0 0 18 -0.11 0.82
 0 0 18 0.92 0.94
 0 0 18 0.11 0.88
 0 0 20 0.57 0.88
 0 0 20 0.16 0.81
 0 0 20 -0.08 1.06
 0 0 22 0.33 0.95
 0 0 22 0.2 0.84
 0 0 22 -0.37 1.15
 0 0 24 259.38 4.25
 0 0 24 263.1 4.88
 0 0 26 -0.64 1.1
 0 0 26 0.57 1.07
 0 0 28 23.11 1.41
 0 0 28 23.37 1.52
 0 2 -32 -0.16 0.51
 0 -2 -32 -0.13 0.57
 0 2 -32 0.04 0.59
 0 -2 -32 0.19 0.6
 0 2 -30 74.88 1.96
 0 -2 -30 67.6 1.91
 0 2 -30 74.73 1.85
 0 2 -30 72.95 1.75
 0 -2 -30 66.03 1.82
 0 -2 -30 60.29 1.47
 0 -2 -30 58.82 1.48
 0 -2 -30 66.36 1.63
 0 -2 -30 61.08 2.12
 0 -2 -28 0.1 1.05
 0 2 -28 0.1 1.08
 0 -2 -28 -0.09 0.61
 0 -2 -28 0.47 0.81
 0 -2 -28 0.22 0.79
 0 2 -28 -0.39 1
 0 2 -28 -0.2 0.89
 0 -2 -28 -0.46 1.03
 0 -2 -28 0.46 1.33
 0 -2 -28 0.38 0.84
 0 2 -26 24.01 1.52
 0 2 -26 21.93 1.49
 0 -2 -26 23.91 1.6
 0 -2 -26 23.36 1.5
 0 2 -26 21.74 1.9
 0 -2 -26 24.59 1.89
 0 -2 -24 0.66 1
 0 2 -24 -0.44 0.91
 0 -2 -24 1 0.99
 0 2 -24 0.86 1.12
 0 -2 -24 0.58 1.16
 0 2 -24 0.71 1.1
 0 2 -24 0.12 0.89
 0 -2 -24 0.6 0.95
 0 -2 -24 0.74 1.22
 0 2 -24 0.4 1.16
 0 2 -24 -0.34 0.92
 0 2 -24 -0.44 1.5
 0 -2 -24 0.83 1.4
 0 2 -22 26.58 2.09
 0 -2 -22 31.89 2.09
 0 2 -22 24.29 1.35
 0 -2 -22 27.77 1.61
 0 2 -22 23.65 1.39
 0 -2 -22 30 1.53
 0 2 -22 23.66 1.39
 0 -2 -22 29.21 1.57
 0 2 -22 25.79 1.63
 0 -2 -22 29.7 1.52
 0 -2 -22 28.14 1.71
 0 2 -22 25.2 1.58
 0 -2 -22 27.38 1.83
 0 2 -22 25.7 1.77
 0 2 -22 25.48 1.43
 0 2 -22 24.2 1.25
 0 2 -22 24.83 1.46
 0 2 -20 -0.11 0.86
 0 2 -20 -1.36 1.43
 0 2 -20 0.17 0.86
 0 2 -20 0.31 0.73
 0 -2 -20 0.03 0.95
 0 2 -20 -0.17 0.85
 0 2 -20 -0.17 1.14
 0 -2 -20 0.78 1.16
 0 -2 -20 -0.18 1.03
 0 -2 -20 -0.42 1.14
 0 2 -20 -0.61 0.96
 0 2 -20 -0.44 0.96
 0 -2 -20 0.73 1.13
 0 2 -20 -0.72 1.22
 0 -2 -20 0.47 1.16
 0 2 -20 0.03 0.71
 0 2 -20 0.11 0.83
 0 2 -20 0.16 1
 0 2 -18 89.83 2.14
 0 2 -18 90.11 1.95
 0 2 -18 93.81 2.7
 0 2 -18 86.49 2.09
 0 -2 -18 89.82 1.93
 0 2 -18 88.91 2.1
 0 2 -18 86.17 1.91
 0 2 -18 86.2 2.04
 0 -2 -18 95.26 2.35
 0 2 -18 86.42 2.22
 0 2 -18 84.09 1.96
 0 2 -18 83.13 1.95
 0 2 -18 85.62 2.05
 0 -2 -18 96.1 2.2
 0 2 -18 89.38 2.28
 0 -2 -18 96.18 2.19
 0 -2 -18 93.75 2.18
 0 -2 -18 95.99 2.48
 0 2 -18 89.39 2.38
 0 2 -18 84.48 2.11
 0 2 -18 84.61 1.89
 0 2 -18 84.93 2.15
 0 2 -16 -0.36 0.99
 0 2 -16 -0.06 0.72
 0 -2 -16 0.17 0.69
 0 2 -16 -0.21 0.79
 0 -2 -16 0.62 0.7
 0 -2 -16 0.5 0.79
 0 2 -16 0.03 0.78
 0 -2 -16 0.08 0.89
 0 2 -16 0.19 0.87
 0 -2 -16 0.13 0.52
 0 2 -16 0.17 0.57
 0 2 -16 0.35 0.74
 0 2 -16 -0.2 0.81
 0 -2 -14 108.82 1.87
 0 -2 -14 105.22 1.93
 0 2 -14 117.7 2.07
 0 2 -14 114.39 1.96
 0 -2 -14 110.93 1.92
 0 2 -14 110.52 1.99
 0 -2 -14 107.72 2.09
 0 -2 -14 109.56 2.12
 0 2 -14 113.26 2.23
 0 -2 -14 110.75 1.77
 0 -2 -14 110.8 1.77
 0 -2 -14 111.25 2.11
 0 2 -14 111.55 2.04
 0 2 -14 112.87 2
 0 2 -14 111.33 2.04
 0 2 -14 124.86 2.45
 0 2 -14 116.11 1.81
 0 2 -14 114.17 1.95
 0 -2 -14 106.52 1.9
 0 2 -14 110.03 2.1
 0 -2 -14 109.43 1.83
 0 -2 -14 108.31 1.82
 0 2 -14 116.16 1.97
 0 2 -14 119.36 2.18
 0 2 -14 118.47 2.16
 0 -2 -14 107.75 1.81
 0 -2 -12 0.73 0.54
 0 2 -12 0.11 0.81
 0 2 -12 -0.01 0.72
 0 2 -12 -0.2 0.7
 0 -2 -12 0.25 0.57
 0 2 -12 0.05 0.69
 0 -2 -12 0.47 0.45
 0 2 -12 0.17 0.53
 0 2 -12 0.12 0.42
 0 -2 -12 0.75 0.53
 0 2 -12 0.14 0.75
 0 2 -12 0.06 0.58
 0 2 -12 -0.05 0.57
 0 2 -12 0.4 0.58
 0 -2 -12 0.4 0.66
 0 2 -12 0.25 0.6
 0 -2 -12 0.27 0.46
 0 -2 -12 0.24 0.68
 0 2 -12 0.16 0.74
 0 -2 -12 0.27 0.69
 0 -2 -12 0.45 0.46
 0 2 -12 0.52 0.86
 0 2 -12 0.41 0.77
 0 2 -12 -0.07 0.76
 0 2 -12 0.02 0.94
 0 2 -12 0.14 0.64
 0 2 -12 0.33 0.76
 0 2 -12 0.19 0.58
 0 -2 -12 0.41 0.51
 0 -2 -12 0.4 0.52
 0 2 -12 0.12 0.58
 0 2 -12 0.04 0.68
 0 -2 -12 0.61 0.54
 0 2 -12 -0.08 0.49
 0 -2 -12 0.79 0.54
 0 -2 -12 0.51 0.49
 0 2 -12 0.27 0.48
 0 2 -10 45.9 1
 0 2 -10 48.36 1.09
 0 -2 -10 41.5 0.94
 0 2 -10 48.83 1.06
 0 -2 -10 43.04 0.98
 0 2 -10 48.99 1.15
 0 2 -10 47.3 0.96
 0 -2 -10 40.96 0.61
 0 2 -10 46.71 0.99
 0 2 -10 47.83 1.21
 0 -2 -10 41.27 0.99
 0 2 -10 48.11 0.95
 0 2 -10 50.7 1.29
 0 -2 -10 42.3 0.98
 0 2 -10 46.05 1.33
 0 2 -10 45.71 1.21
 0 2 -10 48.48 1.19
 0 -2 -10 43.92 0.79
 0 2 -10 48.01 0.92
 0 -2 -10 42.77 0.93
 0 -2 -10 42.57 1.02
 0 -2 -10 40.32 1.05
 0 2 -10 48.68 1.09
 0 -2 -10 42.09 0.81
 0 2 -10 50.11 1.12
 0 2 -10 50.31 1.12
 0 2 -10 50.86 1.13
 0 2 -10 46.99 1.22
 0 -2 -10 41.4 0.89
 0 2 -10 51.01 1.28
 0 -2 -10 44.17 1.13
 0 2 -10 51.04 1.13
 0 -2 -10 42.36 0.9
 0 -2 -10 41.36 0.88
 0 2 -10 50.71 1.34
 0 2 -10 47.69 1.3
 0 -2 -10 41.56 1.18
 0 2 -10 44.72 1.07
 0 2 -10 45.68 1.11
 0 2 -10 48.96 1.24
 0 2 -10 47.04 1.52
 0 2 -10 49.7 1.25
 0 -2 -10 42.23 0.96
 0 -2 -10 42.67 0.96
 0 2 -8 0.26 0.58
 0 2 -8 0.11 0.51
 0 2 -8 0.1 0.45
 0 2 -8 0.44 0.53
 0 -2 -8 0.32 0.46
 0 2 -8 0.26 0.5
 0 -2 -8 0.19 0.45
 0 2 -8 -0.14 0.64
 0 2 -8 0.2 0.43
 0 -2 -8 0.3 0.43
 0 -2 -8 0.06 0.22
 0 2 -8 0.2 0.45
 0 2 -8 0.01 0.74
 0 2 -8 0.02 0.67
 0 -2 -8 0.01 0.47
 0 -2 -8 0.07 0.45
 0 -2 -8 0.25 0.24
 0 -2 -8 0.27 0.45
 0 -2 -8 0.26 0.39
 0 2 -8 0.34 0.61
 0 2 -8 0.42 0.58
 0 -2 -8 0.32 0.31
 0 2 -8 0.14 0.43
 0 -2 -8 0.21 0.32
 0 2 -8 0 0.5
 0 -2 -8 0.31 0.41
 0 2 -8 0.03 0.52
 0 2 -8 0.3 0.52
 0 2 -8 0.48 0.55
 0 2 -8 0.2 0.56
 0 2 -8 0.15 0.62
 0 -2 -8 0.11 0.4
 0 2 -8 0.36 0.66
 0 -2 -8 0.15 0.33
 0 -2 -8 0.19 0.38
 0 2 -8 0.48 0.69
 0 2 -8 0.07 0.71
 0 -2 -8 0.37 0.58
 0 -2 -8 0.15 0.64
 0 2 -8 0.09 0.68
 0 2 -8 0.1 0.79
 0 -2 -8 0.23 0.44
 0 2 -8 -0.1 0.69
 0 -2 -8 0.25 0.45
 0 2 -8 0.03 0.53
 0 2 -8 0.26 0.55
 0 -2 -8 0.14 0.63
 0 2 -8 0.01 0.31
 0 2 -6 521.58 4.79
 0 2 -6 528.65 4.92
 0 2 -6 512.81 4.85
 0 -2 -6 467.5 4.7
 0 2 -6 506.31 4.84
 0 -2 -6 505.12 4.77
 0 2 -6 490.19 4.77
 0 2 -6 511.69 4.74
 0 -2 -6 497.3 5.07
 0 2 -6 507.59 4.98
 0 2 -6 511.98 4.78
 0 -2 -6 487.42 4.7
 0 2 -6 495.77 5.06
 0 -2 -6 493.71 4.72
 0 2 -6 507.55 5.05
 0 -2 -6 480.46 4.52
 0 2 -6 531.32 4.95
 0 2 -6 517.75 4.97
 0 -2 -6 491.56 4.73
 0 -2 -6 477.26 4.74
 0 2 -6 519.05 4.75
 0 -2 -6 495.56 4.61
 0 2 -6 506.97 4.96
 0 -2 -6 497.33 4.64
 0 2 -6 479.39 4.85
 0 2 -6 489.86 4.86
 0 2 -6 522.93 4.91
 0 -2 -6 520.25 4.74
 0 2 -6 498.76 4.87
 0 2 -6 524.04 4.98
 0 2 -6 524.16 5.03
 0 -2 -6 496.53 4.69
 0 2 -6 523.14 4.9
 0 -2 -6 493.17 4.68
 0 2 -6 522.84 5.07
 0 -2 -6 498.07 4.76
 0 -2 -6 494.58 4.62
 0 -2 -6 487.75 4.69
 0 -2 -6 489.22 4.75
 0 2 -6 533.82 5.08
 0 -2 -6 494.72 5.01
 0 -2 -6 503.57 5
 0 -2 -6 498.34 5.04
 0 -2 -6 490.5 4.69
 0 -2 -6 506.09 5
 0 2 -6 525.81 5.04
 0 -2 -6 493.25 4.69
 0 2 -6 521.62 5.03
 0 2 -6 518.78 4.84
 0 2 -6 515.32 5.24
 0 2 -6 490.9 4.88
 0 -2 -4 0.1 0.27
 0 -2 -4 0.05 0.26
 0 2 -4 0.29 0.33
 0 2 -4 0.17 0.39
 0 2 -4 0.19 0.41
 0 2 -4 0.02 0.37
 0 2 -4 0.11 0.39
 0 -2 -4 0.22 0.3
 0 -2 -4 0.12 0.39
 0 2 -4 0.31 0.5
 0 -2 -4 0.2 0.26
 0 -2 -4 0.09 0.25
 0 2 -4 0.05 0.41
 0 -2 -4 0.01 0.3
 0 -2 -4 0.02 0.27
 0 2 -4 0.12 0.33
 0 2 -4 0.02 0.42
 0 2 -4 0.12 0.43
 0 -2 -4 0.18 0.3
 0 2 -4 0.25 0.34
 0 2 -4 0.54 0.37
 0 2 -4 0.12 0.35
 0 -2 -4 0.01 0.26
 0 2 -4 0.07 0.41
 0 2 -4 -0.04 0.39
 0 2 -4 -0.03 0.35
 0 2 -4 0.23 0.47
 0 2 -4 0.1 0.41
 0 -2 -4 0.07 0.26
 0 -2 -4 0.05 0.35
 0 2 -4 0.19 0.47
 0 -2 -4 0.12 0.3
 0 -2 -4 0.6 0.22
 0 2 -4 -0.02 0.48
 0 -2 -4 0.03 0.32
 0 2 -4 0.28 0.3
 0 -2 -4 -0.01 0.31
 0 -2 -4 0.21 0.44
 0 -2 -4 0.41 0.55
 0 2 -4 0 0.38
 0 -2 -4 0.09 0.26
 0 2 -4 0.07 0.4
 0 -2 -4 0.15 0.26
 0 -2 -4 0.11 0.51
 0 2 -4 0.03 0.61
 0 2 -2 1054.16 9.14
 0 2 -2 1041.15 9.09
 0 2 -2 1007.63 9.09
 0 2 -2 1037.75 9.12
 0 -2 -2 1018.7 9.17
 0 -2 -2 1047.64 9.24
 0 -2 -2 988.25 8.96
 0 -2 -2 1031.5 9.09
 0 -2 -2 1033.15 9.14
 0 2 -2 1018 9.13
 0 2 -2 1050.06 9.16
 0 2 -2 1083.69 9.16
 0 -2 -2 1045.25 9.11
 0 2 -2 1046.06 9.25
 0 2 -2 1044.83 9.05
 0 2 -2 1048.76 9.17
 0 -2 -2 965.32 9.19
 0 -2 -2 1037.4 9.2
 0 -2 -2 947.12 9.11
 0 2 -2 1032.12 9.16
 0 2 -2 1045.03 9.13
 0 2 -2 1017.25 9.11
 0 2 -2 1064.06 9.17
 0 2 -2 1033.29 9.16
 0 2 -2 1018.76 9.11
 0 2 -2 1067.25 9.19
 0 -2 -2 1035.62 9.1
 0 2 -2 1041.03 9.03
 0 2 -2 1059.77 9.18
 0 -2 -2 1012.24 9.32
 0 2 -2 1058.57 9.11
 0 -2 -2 1026.11 9.24
 0 2 -2 1008.07 9.29
 0 -2 -2 953.52 9.24
 0 2 -2 972.87 9.11
 0 2 0 0.23 0.15
 0 2 0 0.04 0.16
 0 2 0 0.03 0.25
 0 -2 0 0.06 0.32
 0 -2 0 0.2 0.37
 0 2 0 0.18 0.22
 0 -2 0 0.05 0.3
 0 -2 0 0.15 0.23
 0 2 0 0 0.16
 0 2 0 0.03 0.16
 0 2 0 0.02 0.16
 0 -2 0 0.05 0.23
 0 -2 0 0.42 0.27
 0 -2 0 0.16 0.17
 0 2 0 0.11 0.19
 0 -2 0 0.15 0.29
 0 -2 0 0.13 0.29
 0 -2 0 0.12 0.27
 0 -2 0 0.15 0.2
 0 2 0 0.08 0.26
 0 2 0 0.06 0.15
 0 2 0 -0.1 0.3
 0 2 2 1044.58 9.04
 0 -2 2 1029.87 9.03
 0 -2 2 987.53 8.97
 0 2 2 1042.7 8.94
 0 2 2 980.53 8.93
 0 -2 2 972.09 8.78
 0 2 2 994.17 8.82
 0 2 2 1015.9 9.04
 0 -2 2 999.22 8.84
 0 2 2 1063.2 9.1
 0 2 2 968.71 9.05
 0 -2 2 1047.64 9.04
 0 2 2 1044.2 9.01
 0 2 2 1048.54 9.04
 0 2 2 958.77 8.81
 0 2 4 0.12 0.44
 0 2 4 -0.02 0.49
 0 -2 4 0.35 0.44
 0 -2 4 0.36 0.43
 0 2 4 0.08 0.42
 0 2 4 0.11 0.17
 0 2 4 0.28 0.46
 0 2 4 0.04 0.37
 0 2 4 0.09 0.45
 0 -2 4 -0.08 0.44
 0 2 4 0.17 0.29
 0 2 6 495.37 4.97
 0 -2 6 503.26 4.83
 0 2 6 510.06 5.16
 0 -2 6 483.1 4.75
 0 2 6 493.84 5.03
 0 2 6 498.64 4.91
 0 2 6 480.51 4.71
 0 2 6 500.09 4.64
 0 2 6 504.72 4.98
 0 -2 8 0.24 0.54
 0 2 8 0.24 0.67
 0 -2 8 0.13 0.63
 0 2 8 0.03 0.63
 0 2 8 0.22 0.59
 0 2 8 0.45 0.59
 0 2 8 0.19 0.4
 0 2 8 0.11 0.4
 0 -2 8 0.13 0.5
 0 2 10 38.04 1.12
 0 2 10 44.82 1.2
 0 -2 10 44.25 0.99
 0 -2 10 45.78 1.12
 0 -2 10 42.69 1.03
 0 -2 10 49.06 1.29
 0 -2 10 45.89 0.99
 0 2 10 44.85 1.29
 0 2 10 40.7 0.81
 0 2 10 40.22 0.89
 0 -2 10 45 1.11
 0 -2 10 45.29 1
 0 2 10 39.73 0.79
 0 2 10 42.52 1.2
 0 2 12 0.64 0.65
 0 -2 12 0.14 0.67
 0 2 12 0.16 0.76
 0 -2 12 0.1 0.47
 0 -2 12 -0.16 0.78
 0 -2 12 0.22 0.7
 0 -2 12 0.19 0.48
 0 2 12 0.64 0.7
 0 2 12 0.25 0.36
 0 -2 12 -0.06 0.47
 0 -2 12 -0.02 0.47
 0 2 12 -0.03 0.61
 0 2 12 0.32 0.46
 0 -2 12 0.59 0.59
 0 2 12 0.71 0.72
 0 2 14 111.82 2.39
 0 2 14 109.17 2.23
 0 -2 14 116.32 2.06
 0 2 14 107.1 2.02
 0 2 14 112.87 2.27
 0 -2 14 111.58 2.03
 0 2 16 -0.04 0.65
 0 2 16 0.11 0.78
 0 2 16 -0.07 0.72
 0 -2 16 0.42 0.75
 0 -2 16 0.12 0.6
 0 -2 16 0.32 0.86
 0 2 18 96.39 2.44
 0 2 18 91.44 2.17
 0 2 18 96.55 2.52
 0 -2 18 90.68 2.43
 0 2 20 0.55 0.87
 0 -2 20 0.21 0.92
 0 2 20 -0.04 0.83
 0 2 20 -0.12 1.04
 0 -2 20 0.53 1.09
 0 -2 20 0.19 0.98
 0 -2 22 25.39 1.64
 0 2 22 30.04 1.7
 0 2 22 28.98 1.46
 0 -2 22 23.83 1.59
 0 2 22 29.61 1.78
 0 -2 22 27.16 1.76
 0 2 24 0.54 1.14
 0 -2 24 0.16 0.95
 0 2 24 0.38 0.91
 0 2 24 1.29 1.14
 0 -2 24 0.14 1.15
 0 2 26 23.09 1.6
 0 2 26 24.45 1.57
 0 2 26 22.88 1.46
 0 -2 26 22.8 1.36
 0 2 28 -0.25 1.02
 0 -2 28 -0.66 1.04
 0 2 28 0.19 0.95
 0 2 30 64.64 1.4
 0 -4 -32 160.42 2.3
 0 -4 -30 0.17 0.83
 0 4 -30 0.45 0.81
 0 -4 -30 0.32 0.8
 0 -4 -30 -0.26 0.64
 0 4 -30 -0.27 0.79
 0 4 -30 0.33 0.72
 0 -4 -30 0.07 0.61
 0 -4 -30 -0.02 1.06
 0 -4 -30 0.23 0.71
 0 -4 -28 6.83 1.02
 0 4 -28 7 1.07
 0 -4 -28 7.07 0.97
 0 -4 -28 6.75 1.09
 0 -4 -28 6.94 0.96
 0 4 -28 6.73 1.06
 0 -4 -28 6.49 1.16
 0 4 -28 7.48 1.17
 0 -4 -28 6 1.34
 0 4 -28 6.31 0.89
 0 -4 -26 -0.53 1.06
 0 4 -26 0.52 0.92
 0 4 -26 0.12 0.88
 0 -4 -24 42.65 2.29
 0 4 -24 29.24 1.55
 0 4 -24 27.82 2.17
 0 4 -24 31.92 1.6
 0 -4 -24 39.21 1.87
 0 4 -24 29.37 1.63
 0 -4 -24 38.02 1.73
 0 -4 -24 38.45 1.72
 0 4 -24 30.92 1.73
 0 -4 -24 38.34 1.9
 0 4 -24 31.07 1.76
 0 -4 -24 41.66 1.97
 0 4 -24 30.25 1.63
 0 4 -24 30.89 1.59
 0 4 -22 -0.08 1.52
 0 4 -22 0.05 1.04
 0 4 -22 0.4 1.03
 0 -4 -22 0.81 1.05
 0 4 -22 0.93 1.13
 0 -4 -22 0.19 0.89
 0 -4 -22 0.1 1.02
 0 -4 -22 -0.32 1.03
 0 4 -22 -0.16 1.05
 0 4 -22 0.52 0.87
 0 -4 -22 -0.48 1.14
 0 4 -22 0.75 0.87
 0 4 -22 -0.16 1.19
 0 -4 -22 -0.06 1.21
 0 4 -22 0.78 1.06
 0 4 -22 0.15 1
 0 4 -22 0.59 0.79
 0 4 -20 248.55 4.21
 0 4 -20 273.21 4.99
 0 4 -20 251.24 3.8
 0 4 -20 250.8 4.2
 0 -4 -20 238.94 4.19
 0 4 -20 245.71 3.85
 0 4 -20 249.19 3.8
 0 -4 -20 234.77 3.83
 0 4 -20 249.98 4.19
 0 -4 -20 241.88 4.27
 0 -4 -20 237.08 4.04
 0 4 -20 256.51 4.32
 0 -4 -20 240.07 4.05
 0 4 -20 245.69 3.87
 0 4 -20 248.38 3.91
 0 -4 -20 247.26 4.44
 0 4 -20 240.33 4.38
 0 4 -20 255.43 4.26
 0 4 -20 241.23 3.75
 0 4 -20 250.25 4.08
 0 4 -18 0.06 0.86
 0 4 -18 0.63 0.67
 0 4 -18 0.18 1.22
 0 4 -18 0.06 0.85
 0 -4 -18 0.18 0.62
 0 4 -18 0.06 0.71
 0 4 -18 0.26 0.69
 0 4 -18 0.02 0.97
 0 4 -18 0.2 0.7
 0 -4 -18 -0.21 0.69
 0 4 -18 0.39 0.72
 0 -4 -18 -0.04 0.85
 0 4 -18 1.46 0.87
 0 -4 -18 0.3 0.84
 0 -4 -18 -0.05 0.92
 0 4 -18 -0.15 1
 0 -4 -18 0.47 0.95
 0 4 -18 0.25 0.87
 0 4 -18 0.03 0.68
 0 -4 -18 -0.07 0.54
 0 4 -18 0.66 0.87
 0 4 -16 655.94 7.44
 0 4 -16 662.31 7.48
 0 -4 -16 649.87 7.5
 0 4 -16 648.62 8.04
 0 4 -16 645.91 7.07
 0 4 -16 589.68 6.93
 0 -4 -16 638.44 7.31
 0 4 -16 626.55 7.49
 0 4 -16 627.37 7.32
 0 4 -16 612.93 7.01
 0 4 -16 641.5 7.15
 0 -4 -16 638.23 7.31
 0 4 -16 647.75 7.17
 0 4 -16 630.59 7.05
 0 4 -16 633.31 7.58
 0 4 -16 652.63 7.69
 0 4 -16 628.86 7.49
 0 4 -16 647.19 7.32
 0 -4 -16 632.8 6.75
 0 4 -16 653.07 7.05
 0 4 -14 0.18 0.6
 0 -4 -14 0.41 0.61
 0 4 -14 0.35 0.59
 0 4 -14 0.23 0.59
 0 4 -14 0.01 0.63
 0 4 -14 0.08 0.65
 0 -4 -14 0.11 0.63
 0 4 -14 0.24 0.89
 0 4 -14 0.15 0.68
 0 4 -14 0.62 0.83
 0 4 -12 38.13 1.27
 0 4 -12 37.07 1.12
 0 4 -12 36.69 1.18
 0 4 -12 37.71 1.12
 0 4 -12 38.43 0.94
 0 -4 -12 35.89 0.92
 0 -4 -12 36.63 0.94
 0 4 -12 40.31 1.35
 0 4 -12 39.65 1.36
 0 4 -12 40.54 1.27
 0 -4 -12 36.8 0.96
 0 -4 -12 34.19 0.74
 0 4 -12 35.14 1.27
 0 -4 -12 34.71 0.95
 0 4 -12 38.14 0.96
 0 -4 -12 35.29 1.09
 0 4 -12 37.05 1.12
 0 -4 -12 35.4 0.8
 0 -4 -12 36.45 0.86
 0 4 -12 39.35 1.13
 0 4 -12 39.7 1.23
 0 -4 -12 35.39 0.85
 0 4 -12 38.58 1.21
 0 4 -12 40.19 1.33
 0 4 -12 39.84 1.14
 0 4 -12 38.67 1.21
 0 -4 -12 35.39 1.09
 0 4 -12 36.53 1.4
 0 4 -12 39.91 1.33
 0 -4 -12 35.21 0.89
 0 -4 -12 35.78 1.28
 0 -4 -12 32.22 1.25
 0 4 -12 39.83 1.13
 0 4 -12 38.74 1.18
 0 4 -12 37.81 1.58
 0 4 -12 38.42 1.33
 0 4 -12 38.87 1.35
 0 4 -10 0.04 0.46
 0 4 -10 0.05 0.62
 0 4 -10 -0.05 0.73
 0 4 -10 -0.2 0.58
 0 -4 -10 -0.14 0.43
 0 -4 -10 0.06 0.44
 0 4 -10 0.04 0.57
 0 4 -10 0.07 0.46
 0 -4 -10 0.17 0.23
 0 4 -10 -0.13 0.77
 0 -4 -10 0.18 0.35
 0 4 -10 0.27 0.8
 0 4 -10 0.14 0.51
 0 4 -10 -0.05 0.68
 0 -4 -10 0.15 0.3
 0 4 -10 -0.14 0.66
 0 -4 -10 0.08 0.45
 0 -4 -10 0.23 0.43
 0 -4 -10 -0.01 0.35
 0 4 -10 0.2 0.56
 0 4 -10 -0.13 0.58
 0 4 -10 -0.17 0.73
 0 -4 -10 0.01 0.55
 0 4 -10 0.24 0.66
 0 4 -10 0.1 0.62
 0 4 -10 0.03 0.58
 0 -4 -10 -0.05 0.38
 0 4 -10 0.11 0.59
 0 4 -10 0.14 0.62
 0 -4 -10 0.22 0.37
 0 -4 -10 0.1 0.31
 0 -4 -10 0.04 0.4
 0 4 -10 0.32 0.74
 0 -4 -10 0.49 0.47
 0 4 -10 0.28 0.76
 0 -4 -10 -0.16 0.65
 0 -4 -10 0.25 0.79
 0 4 -10 -0.21 0.76
 0 -4 -10 0.26 0.37
 0 4 -10 -0.16 0.6
 0 4 -10 -0.04 0.94
 0 -4 -10 0.09 0.36
 0 4 -10 -0.05 0.55
 0 4 -10 -0.14 0.77
 0 4 -8 85.14 1.41
 0 -4 -8 65.3 1.04
 0 4 -8 78.82 1.37
 0 4 -8 80.05 1.19
 0 4 -8 78.07 1.23
 0 4 -8 79.42 1.29
 0 4 -8 79.98 1.5
 0 4 -8 80.32 1.57
 0 4 -8 79.13 1.58
 0 -4 -8 65.55 0.93
 0 4 -8 83 1.46
 0 -4 -8 67.38 1.16
 0 4 -8 80.93 1.29
 0 -4 -8 68.87 1.19
 0 4 -8 82.9 1.46
 0 -4 -8 67.01 1.05
 0 4 -8 81.03 1.27
 0 4 -8 84.45 1.37
 0 -4 -8 66.86 1.02
 0 4 -8 79.85 1.43
 0 4 -8 81.72 1.51
 0 4 -8 79.96 1.43
 0 4 -8 82.13 1.34
 0 -4 -8 66.52 1.03
 0 4 -8 83.88 1.35
 0 4 -8 78.34 1.43
 0 -4 -8 72.5 1.12
 0 -4 -8 68.7 1.09
 0 -4 -8 66.51 0.97
 0 4 -8 86.53 1.55
 0 -4 -8 70.87 1.17
 0 -4 -8 67.36 1.17
 0 4 -8 80.41 1.55
 0 -4 -8 67.46 1.4
 0 -4 -8 67.06 1.1
 0 -4 -8 72 1.51
 0 -4 -8 71.28 1.55
 0 4 -8 79.19 1.58
 0 -4 -8 66.24 0.96
 0 4 -8 79.1 1.57
 0 4 -8 77.52 1.32
 0 4 -8 78.44 1.38
 0 4 -8 86.73 1.79
 0 -4 -8 65.69 0.96
 0 -4 -6 0.27 0.36
 0 4 -6 0.27 0.47
 0 4 -6 0.02 0.55
 0 4 -6 0.26 0.55
 0 4 -6 -0.17 0.47
 0 -4 -6 0.05 0.55
 0 4 -6 0.21 0.67
 0 -4 -6 0.59 0.43
 0 4 -6 0.31 0.62
 0 -4 -6 0.33 0.29
 0 -4 -6 0.38 0.21
 0 4 -6 0.11 0.46
 0 -4 -6 0.57 0.42
 0 -4 -6 0.45 0.42
 0 4 -6 0.03 0.57
 0 4 -6 0.37 0.59
 0 -4 -6 0.41 0.29
 0 4 -6 0.08 0.42
 0 4 -6 0.37 0.57
 0 4 -6 -0.07 0.49
 0 4 -6 0.79 0.59
 0 4 -6 0.19 0.51
 0 -4 -6 0.23 0.47
 0 4 -6 0.75 0.59
 0 4 -6 0 0.59
 0 4 -6 0.13 0.48
 0 4 -6 0.12 0.61
 0 -4 -6 0.3 0.41
 0 -4 -6 0.45 0.43
 0 4 -6 -0.12 0.62
 0 -4 -6 0.43 0.57
 0 -4 -6 0.62 0.65
 0 4 -6 0.02 0.42
 0 -4 -6 0.51 0.42
 0 -4 -6 0.44 0.85
 0 4 -6 0.57 0.53
 0 -4 -6 0.46 0.67
 0 4 -6 0.16 0.83
 0 4 -6 -0.05 0.53
 0 4 -4 11.53 0.6
 0 4 -4 10.84 0.58
 0 4 -4 11.61 0.49
 0 -4 -4 12.26 0.5
 0 -4 -4 11.64 0.67
 0 4 -4 10.84 0.69
 0 -4 -4 12.04 0.75
 0 -4 -4 11.8 0.27
 0 -4 -4 10.01 0.61
 0 4 -4 11.93 0.62
 0 4 -4 10.33 0.59
 0 -4 -4 11.26 0.51
 0 4 -4 11.22 0.59
 0 -4 -4 11.91 0.53
 0 -4 -4 10.92 0.45
 0 -4 -4 11.76 0.65
 0 4 -4 11.97 0.48
 0 -4 -4 11.58 0.7
 0 4 -4 11.06 0.62
 0 4 -4 11.58 0.72
 0 4 -4 10.35 0.63
 0 4 -4 10.79 0.63
 0 4 -4 12.81 0.54
 0 4 -4 12.41 0.61
 0 4 -4 12.49 0.54
 0 4 -4 10.56 0.57
 0 -4 -4 11.66 0.56
 0 -4 -4 12.09 0.51
 0 -4 -4 14.21 0.53
 0 4 -4 11.01 0.65
 0 4 -4 11.48 0.63
 0 -4 -4 11.54 0.76
 0 -4 -4 11.24 0.93
 0 -4 -4 10.95 0.71
 0 4 -4 11.9 0.5
 0 4 -4 11.9 0.52
 0 4 -4 10.78 0.88
 0 4 -4 10.43 0.59
 0 4 -2 0.86 0.54
 0 4 -2 0.29 0.32
 0 -4 -2 0.08 0.45
 0 -4 -2 0.14 0.47
 0 -4 -2 0.32 0.57
 0 -4 -2 0.09 0.34
 0 4 -2 0.34 0.29
 0 4 -2 0.37 0.2
 0 -4 -2 0.38 0.55
 0 -4 -2 0.14 0.35
 0 4 -2 0.25 0.53
 0 4 -2 0.47 0.39
 0 4 -2 0.16 0.39
 0 4 -2 0.23 0.34
 0 -4 -2 0.06 0.55
 0 -4 -2 0.01 0.53
 0 -4 -2 0.12 0.33
 0 4 -2 0.22 0.37
 0 4 -2 0.46 0.38
 0 4 -2 0.38 0.44
 0 4 -2 0.24 0.45
 0 4 -2 0.23 0.29
 0 4 -2 0.12 0.31
 0 -4 -2 -0.02 0.36
 0 4 -2 0.5 0.41
 0 4 -2 0.17 0.23
 0 4 -2 0.21 0.29
 0 4 -2 0.4 0.36
 0 4 -2 0.42 0.36
 0 -4 -2 0.41 0.77
 0 4 -2 0.4 0.35
 0 -4 -2 0.04 0.56
 0 4 0 0.98 0.56
 0 4 0 0.68 0.34
 0 4 0 0.82 0.32
 0 4 0 0.8 0.3
 0 -4 0 1 0.46
 0 -4 0 2.29 0.47
 0 -4 0 0.82 0.58
 0 4 0 1.51 0.24
 0 -4 0 0.7 0.51
 0 4 0 0.84 0.32
 0 -4 0 0.77 0.5
 0 4 0 0.69 0.53
 0 -4 0 0.49 0.52
 0 4 0 0.78 0.54
 0 4 0 0.88 0.37
 0 4 0 1.12 0.25
 0 4 0 0.83 0.37
 0 -4 0 0.73 0.27
 0 4 0 0.91 0.33
 0 4 0 0.93 0.43
 0 -4 0 0.78 0.74
 0 4 0 0.82 0.54
 0 -4 0 0.98 0.27
 0 4 2 0.01 0.34
 0 4 2 0.1 0.38
 0 -4 2 0.35 0.33
 0 4 2 0.17 0.45
 0 4 2 -0.14 0.57
 0 -4 2 0.59 0.62
 0 -4 2 0.24 0.24
 0 -4 2 0.26 0.46
 0 4 2 0.31 0.58
 0 4 2 0.13 0.31
 0 4 2 0.26 0.48
 0 -4 2 0.25 0.28
 0 4 2 -0.03 0.48
 0 4 2 -0.08 0.57
 0 4 2 0.09 0.58
 0 4 2 0.06 0.58
 0 4 2 0.94 0.51
 0 4 2 0.14 0.28
 0 -4 2 0.22 0.2
 0 -4 2 0.32 0.29
 0 -4 2 0.27 0.58
 0 -4 2 -0.16 0.58
 0 -4 2 0.49 0.25
 0 4 2 0.17 0.54
 0 -4 2 -0.13 0.65
 0 -4 2 0.34 0.49
 0 4 2 0.18 0.55
 0 4 4 11.82 0.41
 0 4 4 11.97 0.71
 0 4 4 12.29 0.63
 0 -4 4 13.03 0.37
 0 4 4 11.58 0.52
 0 4 4 11.21 0.75
 0 -4 4 11.2 0.65
 0 -4 4 11.46 0.68
 0 4 4 11.56 0.73
 0 -4 4 11.64 0.55
 0 4 4 12.43 0.42
 0 4 4 11.75 0.58
 0 4 4 12.37 0.4
 0 4 4 12.23 0.76
 0 -4 4 11.63 0.74
 0 4 4 12.74 0.77
 0 -4 4 11.73 0.46
 0 -4 6 0.09 0.16
 0 4 6 0.45 0.41
 0 4 6 0.33 0.67
 0 4 6 0.08 0.65
 0 -4 6 0.08 0.5
 0 -4 6 -0.1 0.57
 0 -4 6 -0.03 0.36
 0 4 6 0.2 0.42
 0 4 6 0.42 0.26
 0 -4 6 0.11 0.52
 0 4 6 0.31 0.69
 0 4 8 67.37 1.42
 0 -4 8 74.07 1.36
 0 -4 8 77.01 1.27
 0 -4 8 79.04 1.25
 0 4 8 68.34 1.51
 0 -4 8 67.56 0.73
 0 4 8 64.85 1.28
 0 4 8 63.91 1.11
 0 4 8 64.16 1.42
 0 4 8 64.66 1.02
 0 4 8 66.3 1.49
 0 -4 8 83.38 1.45
 0 -4 8 74.95 1.4
 0 4 8 64.84 0.84
 0 4 10 -0.14 0.7
 0 4 10 0.06 0.32
 0 -4 10 0.32 0.33
 0 -4 10 -0.07 0.58
 0 -4 10 0.05 0.58
 0 4 10 -0.05 0.69
 0 -4 10 0.13 0.56
 0 -4 10 0.37 0.53
 0 4 10 -0.01 0.78
 0 -4 10 0.43 0.54
 0 4 10 -0.09 0.43
 0 4 10 0.26 0.61
 0 4 12 35.44 1.23
 0 4 12 34.79 0.84
 0 -4 12 38.98 1.32
 0 -4 12 36.09 1.14
 0 4 12 36.93 1.36
 0 -4 12 36.42 1.05
 0 4 12 34.88 1.14
 0 4 12 39.26 1.3
 0 -4 12 37.12 1.1
 0 -4 12 36.91 1.17
 0 4 14 0.49 0.69
 0 -4 14 0.26 0.76
 0 4 14 -0.18 0.8
 0 -4 14 0.51 0.62
 0 4 14 0.21 0.43
 0 4 14 0.74 0.65
 0 -4 14 0.22 0.58
 0 4 14 0.11 0.73
 0 4 16 612.51 7.23
 0 -4 16 629.2 7.87
 0 -4 16 685.08 7.88
 0 -4 16 651.45 7.36
 0 4 16 651.08 7.24
 0 4 16 677.2 7.77
 0 4 18 0.58 0.92
 0 -4 18 -0.15 0.95
 0 4 18 -0.1 0.75
 0 4 18 -0.15 0.96
 0 4 18 0.07 0.87
 0 4 20 235.15 4.45
 0 4 20 240.53 3.87
 0 -4 22 0.28 1.1
 0 -4 22 0.46 1.16
 0 4 22 -0.65 1.08
 0 4 22 0.29 0.91
 0 4 22 0.52 0.73
 0 4 22 0.78 0.98
 0 4 22 0.58 1.11
 0 4 24 40.47 2.02
 0 4 24 40.92 1.81
 0 4 24 42.5 1.87
 0 4 26 0.36 1.11
 0 4 26 0.58 0.97
 0 4 26 0.36 1.03
 0 -4 26 0.11 0.94
 0 4 28 7.02 1.18
 0 4 28 7.36 1.14
 0 4 28 6.29 0.75
 0 4 28 6.33 1.06
 0 4 30 0.48 0.56
 0 6 -30 3.64 0.81
 0 -6 -30 2.17 0.79
 0 6 -30 4.09 0.83
 0 6 -30 3.69 0.65
 0 -6 -30 1.91 0.79
 0 -6 -30 2.66 0.69
 0 -6 -30 2.41 0.69
 0 -6 -30 2.72 1.11
 0 -6 -28 -0.85 1.24
 0 -6 -28 0.53 0.89
 0 -6 -28 0.27 0.82
 0 6 -28 0.11 0.94
 0 6 -28 0.07 0.79
 0 -6 -28 0.45 0.91
 0 -6 -28 0.23 0.82
 0 6 -28 0.88 0.94
 0 -6 -28 0.12 0.98
 0 6 -28 -0.29 0.77
 0 6 -28 0.07 0.65
 0 6 -26 7.35 1.05
 0 6 -26 6.8 1.02
 0 -6 -26 6.46 1.21
 0 -6 -26 5.97 1.13
 0 6 -26 8.59 1.09
 0 -6 -26 5.82 1.13
 0 6 -26 6.66 1.24
 0 -6 -26 6.12 1.22
 0 6 -26 7.22 1.12
 0 6 -26 8.08 1.19
 0 6 -24 0.47 1.05
 0 -6 -24 -0.54 1.38
 0 6 -24 0.26 1.03
 0 -6 -24 -0.06 1.11
 0 -6 -24 0.38 1.01
 0 -6 -24 -0.52 1.14
 0 -6 -24 0.02 1.03
 0 6 -24 0.02 1.13
 0 6 -24 0.39 0.95
 0 6 -24 -0.08 1.08
 0 -6 -24 0.51 1.16
 0 6 -24 0.16 0.84
 0 6 -24 0.2 1.03
 0 6 -24 0.05 1.11
 0 6 -22 34.94 1.45
 0 6 -22 36.4 1.81
 0 6 -22 36.67 1.83
 0 -6 -22 47.75 2.01
 0 6 -22 36.73 1.89
 0 -6 -22 45.89 2.07
 0 -6 -22 50.57 1.94
 0 -6 -22 49.45 2.07
 0 -6 -22 49.49 1.96
 0 6 -22 33.76 1.72
 0 6 -22 37.6 1.86
 0 6 -22 34.68 1.52
 0 6 -22 38.33 1.74
 0 6 -22 39.15 1.84
 0 6 -20 -0.1 1.53
 0 6 -20 1.65 1.17
 0 6 -20 0.74 0.77
 0 6 -20 0.39 1.16
 0 6 -20 0.25 1.16
 0 -6 -20 0.51 1.11
 0 6 -20 0.43 0.79
 0 6 -20 -0.02 1.08
 0 -6 -20 0.56 1.15
 0 -6 -20 0.56 1.11
 0 6 -20 0.38 0.81
 0 6 -20 0.22 0.87
 0 -6 -20 0.84 1.26
 0 6 -20 0.91 1.16
 0 6 -20 0.42 0.81
 0 6 -20 0.48 1.02
 0 6 -20 0.88 1.22
 0 6 -18 64.12 1.79
 0 6 -18 72.39 2.73
 0 6 -18 69.43 2.18
 0 6 -18 68.63 2.18
 0 -6 -18 62.59 1.69
 0 6 -18 67.21 1.85
 0 6 -18 67.66 2.24
 0 6 -18 63.07 1.75
 0 -6 -18 66.25 2.16
 0 -6 -18 64.36 2.09
 0 -6 -18 64.13 2.09
 0 6 -18 64.91 1.76
 0 6 -18 62.28 1.98
 0 6 -18 68.42 2.24
 0 6 -18 67.2 1.83
 0 6 -18 67.58 2.05
 0 -6 -18 65.52 1.55
 0 6 -18 70.06 2.23
 0 6 -16 -0.47 0.9
 0 6 -16 0.13 0.92
 0 -6 -16 -0.06 0.53
 0 -6 -16 0.96 0.68
 0 6 -16 -0.19 0.66
 0 6 -16 0.28 0.87
 0 -6 -16 0.01 0.79
 0 6 -16 0.41 0.75
 0 6 -16 0.4 0.64
 0 -6 -16 0.17 0.79
 0 -6 -16 -0.11 0.82
 0 6 -16 0.09 0.9
 0 6 -16 0.36 0.81
 0 6 -16 0.09 0.7
 0 6 -16 0.35 0.65
 0 6 -16 0.12 0.91
 0 6 -16 -0.46 1.11
 0 6 -16 -0.66 0.94
 0 6 -16 -0.03 0.84
 0 -6 -16 0.53 0.49
 0 6 -16 0.23 0.68
 0 6 -14 20.37 1.03
 0 6 -14 21.1 1.17
 0 6 -14 19.82 1.05
 0 6 -14 19.96 1.19
 0 6 -14 18.21 1.2
 0 -6 -14 21.55 0.86
 0 6 -14 18.72 0.96
 0 6 -14 20.19 1.08
 0 6 -14 19.15 1.17
 0 6 -14 20.91 1.09
 0 6 -14 18.65 0.96
 0 6 -14 20.05 1.15
 0 -6 -14 21.03 0.76
 0 -6 -14 20.68 1.15
 0 6 -14 20.09 1.23
 0 6 -14 19.73 1.24
 0 6 -14 20.64 1.45
 0 -6 -12 0.24 0.42
 0 6 -12 -0.16 0.79
 0 6 -12 0.34 0.83
 0 -6 -12 0.11 0.5
 0 -6 -12 0.18 0.33
 0 6 -12 0.3 0.71
 0 6 -12 0.02 0.56
 0 6 -12 0.1 0.68
 0 6 -12 -0.21 0.79
 0 -6 -12 0.18 0.48
 0 6 -12 0.68 0.66
 0 6 -12 -0.06 0.57
 0 6 -12 -0.18 0.75
 0 6 -12 0.04 0.67
 0 -6 -12 0.11 0.42
 0 6 -12 -0.02 0.74
 0 -6 -12 0.27 0.5
 0 -6 -12 0.09 0.7
 0 6 -12 0.31 1.06
 0 6 -12 0.02 0.83
 0 6 -12 0.49 0.83
 0 6 -12 -0.25 0.68
 0 -6 -12 -0.14 0.62
 0 6 -12 0.08 0.6
 0 6 -10 292.56 3.37
 0 6 -10 297.36 3.52
 0 6 -10 302.85 3.71
 0 6 -10 300.43 3.56
 0 6 -10 286.9 3.19
 0 6 -10 311.96 3.81
 0 6 -10 286.92 3.83
 0 -6 -10 275.29 3.23
 0 6 -10 304.49 3.65
 0 -6 -10 274.23 3.29
 0 -6 -10 264.2 2.99
 0 6 -10 290.66 3.56
 0 6 -10 288.07 3.24
 0 6 -10 294.21 3.43
 0 6 -10 287.92 3.68
 0 6 -10 294.38 3.42
 0 -6 -10 273.78 3.15
 0 6 -10 293.99 3.65
 0 -6 -10 268.05 3.12
 0 -6 -10 260.01 2.94
 0 6 -10 302.69 3.57
 0 6 -10 286.9 3.63
 0 -6 -10 260.35 2.94
 0 -6 -10 275.18 3.26
 0 -6 -10 273.2 3.14
 0 6 -10 311.3 3.75
 0 -6 -10 261.29 3.25
 0 -6 -10 254.65 2.87
 0 6 -10 296.97 3.74
 0 -6 -10 284.29 3.79
 0 -6 -10 264.69 3.59
 0 -6 -10 280.62 3.81
 0 6 -10 301.23 3.48
 0 6 -10 296.67 3.85
 0 6 -10 286.89 3.49
 0 6 -10 297.92 4.18
 0 6 -10 294.36 3.83
 0 6 -8 0.23 0.71
 0 6 -8 0.62 0.6
 0 6 -8 0.18 0.49
 0 -6 -8 0.73 0.39
 0 6 -8 0.2 0.6
 0 -6 -8 0.41 0.66
 0 6 -8 0.44 0.78
 0 6 -8 0.69 0.72
 0 -6 -8 0.6 0.48
 0 6 -8 0.64 0.66
 0 -6 -8 0.34 0.5
 0 -6 -8 0.52 0.46
 0 6 -8 0.14 0.67
 0 6 -8 0.35 0.43
 0 6 -8 0.49 0.55
 0 6 -8 0.41 0.55
 0 -6 -8 0.47 0.35
 0 6 -8 0.84 0.67
 0 6 -8 0.3 0.62
 0 -6 -8 0.21 0.38
 0 6 -8 0.73 0.57
 0 6 -8 0.65 0.67
 0 -6 -8 0.52 0.35
 0 -6 -8 0.28 0.53
 0 6 -8 0.49 0.66
 0 -6 -8 0.32 0.29
 0 -6 -8 0.25 0.5
 0 6 -8 0.57 0.65
 0 6 -8 0.13 0.67
 0 -6 -8 0.43 0.47
 0 -6 -8 0.3 0.43
 0 -6 -8 0.54 0.89
 0 -6 -8 0.09 0.62
 0 6 -8 0.21 0.49
 0 6 -8 0.37 0.58
 0 6 -8 0.62 0.94
 0 6 -8 0.57 0.77
 0 6 -8 0.43 0.77
 0 6 -8 0.36 0.63
 0 6 -6 28.71 0.79
 0 6 -6 28.88 0.92
 0 6 -6 29.79 0.85
 0 -6 -6 30.76 0.81
 0 6 -6 31.26 1.07
 0 6 -6 30.86 1.07
 0 6 -6 30.43 0.92
 0 6 -6 29.53 0.94
 0 -6 -6 30.66 0.83
 0 -6 -6 30.79 0.82
 0 6 -6 30.35 0.87
 0 6 -6 29.37 1.07
 0 6 -6 31.41 0.99
 0 -6 -6 31.2 1
 0 6 -6 28.87 0.86
 0 -6 -6 29.72 0.87
 0 6 -6 26.96 0.97
 0 6 -6 30.08 0.87
 0 6 -6 29.34 0.89
 0 6 -6 26.75 0.95
 0 -6 -6 28.37 0.57
 0 6 -6 30.73 0.96
 0 -6 -6 32.15 0.67
 0 6 -6 32.55 1
 0 -6 -6 31.13 0.81
 0 -6 -6 31.5 0.81
 0 6 -6 29.37 0.96
 0 -6 -6 30.47 0.81
 0 -6 -6 29.84 0.61
 0 -6 -6 32.62 1
 0 6 -6 30.11 0.83
 0 -6 -6 28.92 1.06
 0 -6 -6 30.96 1.25
 0 6 -6 29.63 0.9
 0 6 -6 30.51 0.77
 0 6 -6 30.99 0.91
 0 6 -4 -0.06 0.39
 0 6 -4 -0.07 0.6
 0 -6 -4 0.18 0.44
 0 6 -4 0.08 0.61
 0 6 -4 -0.05 0.52
 0 -6 -4 0.35 0.46
 0 6 -4 0.42 0.61
 0 6 -4 0.01 0.69
 0 -6 -4 0.11 0.72
 0 -6 -4 0.44 0.62
 0 6 -4 0.16 0.49
 0 6 -4 0.14 0.45
 0 6 -4 0.36 0.49
 0 6 -4 0.42 0.32
 0 6 -4 0.21 0.48
 0 -6 -4 1.27 0.51
 0 6 -4 0 0.53
 0 6 -4 0.28 0.3
 0 -6 -4 0.32 0.44
 0 6 -4 0.05 0.35
 0 6 -4 0.21 0.62
 0 6 -4 0.22 0.46
 0 -6 -4 0.22 0.94
 0 6 -4 -0.01 0.42
 0 -6 -4 0.4 0.67
 0 6 -4 0.3 0.51
 0 6 -4 0 0.45
 0 6 -2 589.31 5.52
 0 6 -2 608.22 5.91
 0 6 -2 617.12 5.44
 0 6 -2 598 5.58
 0 -6 -2 548.49 5.26
 0 -6 -2 602.04 5.67
 0 -6 -2 609.26 5.83
 0 -6 -2 624.02 5.99
 0 6 -2 630.72 5.66
 0 -6 -2 590.92 5.72
 0 6 -2 611.9 5.97
 0 -6 -2 596.41 6.08
 0 -6 -2 581.44 5.62
 0 6 -2 602.49 5.6
 0 6 -2 600.67 5.59
 0 6 -2 608.99 5.48
 0 6 -2 585.01 5.75
 0 6 -2 656.83 5.65
 0 6 -2 617 5.68
 0 6 -2 599.3 5.7
 0 6 -2 600.2 5.67
 0 6 -2 570.1 6.08
 0 -6 -2 607.19 6.3
 0 6 -2 580.5 5.59
 0 6 0 -0.12 0.72
 0 -6 0 0.38 0.43
 0 6 0 0.25 0.21
 0 -6 0 0.05 0.55
 0 6 0 0.22 0.41
 0 6 0 0.12 0.42
 0 -6 0 2.57 0.56
 0 6 0 0.16 0.31
 0 6 0 0.33 0.67
 0 -6 0 0.2 0.4
 0 6 0 0.12 0.25
 0 -6 0 0.56 0.72
 0 -6 0 0.06 0.65
 0 6 0 0.06 0.41
 0 -6 0 -0.07 0.69
 0 6 0 0.13 0.27
 0 6 0 0.2 0.46
 0 6 0 0.04 0.36
 0 -6 0 0.24 0.33
 0 6 0 0.13 0.38
 0 6 0 2.43 0.48
 0 6 0 -0.03 0.67
 0 6 0 0.07 0.52
 0 -6 0 0.3 0.88
 0 6 0 0.26 0.42
 0 -6 0 0.23 0.34
 0 6 0 0.06 0.68
 0 6 0 0.21 0.29
 0 6 2 592.99 5.96
 0 -6 2 613.46 5.73
 0 6 2 575.74 5.38
 0 6 2 613.03 5.69
 0 -6 2 591.48 5.51
 0 6 2 602.64 5.62
 0 6 2 612.05 5.99
 0 -6 2 616.92 5.91
 0 -6 2 597.54 6.1
 0 6 2 578.44 6.09
 0 -6 2 625.37 6.03
 0 6 2 592.35 5.96
 0 6 2 603.66 5.91
 0 6 2 590.13 5.74
 0 -6 2 580.29 6.15
 0 6 2 615.04 5.94
 0 -6 2 570.72 5.36
 0 6 2 582.77 6
 0 -6 2 583.71 5.5
 0 -6 2 580.77 5.89
 0 6 2 614.52 6.04
 0 -6 4 0.17 0.41
 0 -6 4 0.81 0.43
 0 6 4 0.98 0.63
 0 6 4 0.36 0.45
 0 6 4 0.68 0.67
 0 6 4 0.37 0.67
 0 6 4 0.29 0.53
 0 6 4 0.4 0.37
 0 6 4 0.16 0.73
 0 -6 4 0.15 0.5
 0 -6 4 0.49 0.71
 0 -6 4 -0.08 0.6
 0 6 4 0.14 0.68
 0 -6 4 0.19 0.37
 0 6 4 0.52 0.72
 0 6 4 0.23 0.58
 0 -6 4 0.71 0.25
 0 6 4 0.06 0.49
 0 6 4 0.26 0.61
 0 -6 4 0.64 0.69
 0 -6 4 0.17 0.69
 0 6 4 0.12 0.7
 0 -6 4 0.06 0.82
 0 -6 4 0.26 0.29
 0 6 4 0.52 0.73
 0 -6 4 0.44 0.58
 0 -6 6 26.88 0.56
 0 6 6 31.03 1.05
 0 6 6 29.16 0.79
 0 6 6 30.05 0.96
 0 -6 6 28.62 0.73
 0 6 6 29.18 1.13
 0 6 6 30.67 1.1
 0 6 6 29.68 0.85
 0 6 6 29.55 0.63
 0 6 6 31.76 1.06
 0 -6 6 30.31 1.07
 0 -6 6 27.76 0.91
 0 6 6 30.4 1.12
 0 -6 6 28.43 0.96
 0 6 6 29.06 0.95
 0 -6 6 27.77 1.04
 0 -6 6 26.76 1.05
 0 -6 6 24.87 0.39
 0 6 6 29.54 1.06
 0 6 6 29.15 0.6
 0 -6 6 28.57 0.8
 0 6 8 0.28 0.64
 0 6 8 0.13 0.74
 0 -6 8 0.62 0.67
 0 6 8 0.28 0.3
 0 -6 8 0.16 0.51
 0 6 8 0.4 0.48
 0 -6 8 0.25 0.3
 0 6 8 0.49 0.74
 0 6 8 0.23 0.46
 0 -6 8 0.24 0.55
 0 -6 8 0.17 0.59
 0 -6 8 0.53 0.7
 0 6 8 0.58 0.57
 0 -6 8 0.24 0.42
 0 6 8 0.55 0.75
 0 6 10 268.3 3.22
 0 6 10 274.25 3.44
 0 6 10 270.75 3.5
 0 6 10 283.65 3.67
 0 6 10 277.26 3.77
 0 -6 10 284.77 3.66
 0 -6 10 294.13 3.24
 0 6 10 283.08 3.7
 0 6 10 274.23 3.21
 0 6 10 265.21 3.28
 0 6 10 275.73 3.68
 0 6 12 -0.07 0.45
 0 6 12 0.54 0.64
 0 6 12 0.1 0.7
 0 6 12 0.03 0.83
 0 -6 12 0.15 0.55
 0 6 12 0.11 0.73
 0 6 12 0.15 0.46
 0 -6 12 -0.15 0.78
 0 -6 12 0.16 0.58
 0 6 12 0.2 0.78
 0 6 14 21.81 1.16
 0 -6 14 19.81 1.07
 0 6 14 20.18 1.3
 0 6 14 21.9 0.79
 0 6 14 22.2 1.25
 0 -6 14 19.31 1.19
 0 -6 14 20.26 1.14
 0 6 14 20.84 1.1
 0 6 14 22.09 1.04
 0 6 14 20.19 0.83
 0 6 16 0.18 0.79
 0 6 16 0.03 0.96
 0 6 16 0.16 0.55
 0 -6 16 0.1 0.8
 0 6 16 -0.55 0.79
 0 6 16 0.14 0.47
 0 6 16 0.33 0.72
 0 6 18 67.8 2.22
 0 6 18 65.63 1.88
 0 6 18 67.91 2.01
 0 6 18 68.72 2.13
 0 -6 18 70.71 2.36
 0 -6 18 66.11 2.01
 0 6 18 62.73 2.01
 0 6 20 -0.08 0.96
 0 6 20 -0.05 1.02
 0 -6 20 0.29 1.13
 0 6 20 0.66 0.91
 0 6 22 48.61 2.16
 0 -6 22 41.36 2.06
 0 6 22 49.9 1.91
 0 6 22 48.71 1.63
 0 6 22 43.6 2.02
 0 6 24 0.04 1.13
 0 -6 24 -0.48 1.18
 0 6 24 0.53 1.04
 0 6 24 -0.35 1.06
 0 -6 26 8.18 1.14
 0 6 26 6.49 1.16
 0 6 26 5.08 1.22
 0 6 26 6.77 1.33
 0 6 26 6.01 0.86
 0 6 28 -0.6 0.93
 0 6 28 -0.03 0.85
 0 6 28 -0.05 0.65
 0 6 30 3.18 0.63
 0 6 30 2.84 0.5
 0 8 -30 -0.12 0.65
 0 -8 -30 -0.11 0.6
 0 -8 -30 0.35 0.62
 0 -8 -30 -0.06 0.59
 0 8 -30 0.13 0.58
 0 8 -30 -0.08 0.51
 0 -8 -30 -0.02 0.87
 0 -8 -28 31 1.68
 0 -8 -28 31.05 1.4
 0 8 -28 25.89 1.11
 0 8 -28 29.65 1.36
 0 -8 -28 28.78 1.28
 0 -8 -28 29.44 1.3
 0 -8 -28 28.72 1.33
 0 8 -28 28.62 1.3
 0 -8 -28 29.39 1.35
 0 8 -28 28.82 1.26
 0 8 -28 28.42 1.27
 0 -8 -26 0.29 1.34
 0 8 -26 0.2 0.96
 0 8 -26 0.54 0.98
 0 -8 -26 0.13 1.01
 0 8 -26 0.28 1.03
 0 -8 -26 0.22 0.9
 0 -8 -26 -0.53 0.98
 0 -8 -26 0.42 0.89
 0 8 -26 0.33 0.85
 0 8 -26 0.12 0.97
 0 -8 -26 0.37 1
 0 8 -26 0.13 0.75
 0 8 -26 -0.24 0.94
 0 8 -26 -0.03 0.95
 0 8 -24 59.79 2.17
 0 -8 -24 75.55 2.35
 0 -8 -24 72.87 2.26
 0 -8 -24 75.27 2.31
 0 -8 -24 74.6 2.37
 0 8 -24 61.91 2.19
 0 8 -24 60.62 2.2
 0 8 -22 0.43 0.8
 0 8 -22 0.78 1.16
 0 8 -22 0.48 1.14
 0 8 -22 0.71 1.07
 0 -8 -22 0.98 1.16
 0 -8 -22 0.4 1.1
 0 8 -22 0.76 1.16
 0 -8 -22 0.68 1.07
 0 -8 -22 1.02 1.11
 0 8 -22 0.29 0.97
 0 8 -22 1.16 1.07
 0 8 -22 0.29 0.91
 0 8 -22 1 1.21
 0 8 -20 144.98 2.87
 0 8 -20 150.94 3.4
 0 8 -20 151 3.39
 0 8 -20 141.64 3
 0 -8 -20 145.88 3.26
 0 -8 -20 152.99 3.29
 0 8 -20 146.3 3.29
 0 -8 -20 145.35 3.28
 0 -8 -20 153.65 3.42
 0 8 -20 152.58 3.33
 0 8 -20 146.22 3.24
 0 8 -20 145.72 2.96
 0 8 -20 145.05 3.39
 0 8 -18 0.6 1.19
 0 -8 -18 0.41 0.7
 0 -8 -18 0.67 0.84
 0 -8 -18 0.27 1.06
 0 -8 -18 0.38 1.06
 0 8 -18 0.48 1.04
 0 -8 -18 0.61 1.09
 0 8 -18 0.62 1.11
 0 8 -18 -0.23 1.09
 0 8 -18 0.36 0.84
 0 8 -18 0.26 1.04
 0 -8 -18 0.33 0.57
 0 8 -18 0.56 1.17
 0 8 -18 0.22 1.18
 0 8 -18 0.8 0.79
 0 8 -16 202.04 3.74
 0 8 -16 211.26 3.62
 0 -8 -16 191.67 2.98
 0 -8 -16 200.48 3.26
 0 8 -16 199.98 3.39
 0 8 -16 200.63 3.18
 0 8 -16 208.53 3.42
 0 8 -16 202.97 3.6
 0 8 -16 208.94 3.21
 0 8 -16 212.63 3.65
 0 8 -16 213.41 3.68
 0 8 -16 208.53 3.8
 0 8 -16 209.65 3.83
 0 -8 -16 201.15 3.56
 0 8 -16 206.87 3.3
 0 8 -16 211.86 3.39
 0 -8 -16 191.6 2.82
 0 8 -16 216.88 3.65
 0 8 -16 201.94 3.4
 0 -8 -14 0.25 0.45
 0 8 -14 0.35 0.85
 0 8 -14 0.13 0.6
 0 8 -14 0.16 0.76
 0 8 -14 0.57 0.73
 0 -8 -14 -0.01 0.54
 0 8 -14 0.28 0.8
 0 8 -14 1.47 0.72
 0 8 -14 0.72 0.76
 0 8 -14 0.46 0.89
 0 8 -14 0.24 0.77
 0 8 -14 0.24 0.79
 0 8 -14 0.02 0.7
 0 -8 -14 0.26 0.88
 0 -8 -14 1.02 0.75
 0 -8 -14 0.67 0.71
 0 8 -14 0.33 0.68
 0 8 -14 0.25 0.88
 0 8 -14 0.35 0.91
 0 8 -12 107.88 2.13
 0 8 -12 108.56 2.27
 0 8 -12 109.61 2.11
 0 8 -12 100.48 2.16
 0 -8 -12 115.39 1.91
 0 -8 -12 114.69 1.73
 0 8 -12 107.86 2.07
 0 8 -12 99.19 1.94
 0 8 -12 103.25 1.95
 0 8 -12 104.01 2.35
 0 -8 -12 102.89 1.87
 0 8 -12 108.52 2.24
 0 -8 -12 111.53 1.93
 0 -8 -12 111.68 1.79
 0 -8 -12 116.99 2.54
 0 -8 -12 107.29 2.24
 0 -8 -12 119.55 2.46
 0 -8 -12 112.54 2.21
 0 8 -12 107.34 2.36
 0 8 -12 109.15 2.39
 0 -8 -10 0.34 0.39
 0 8 -10 0.58 0.56
 0 -8 -10 0.26 0.51
 0 8 -10 1.86 0.78
 0 8 -10 0.18 0.72
 0 -8 -10 0.22 0.54
 0 8 -10 1.15 0.66
 0 8 -10 0.55 0.67
 0 8 -10 0.21 0.58
 0 8 -10 0.4 0.57
 0 -8 -10 0.03 0.45
 0 -8 -10 0.31 0.54
 0 -8 -10 0.8 0.51
 0 8 -10 0.17 0.68
 0 8 -10 0.15 0.73
 0 -8 -10 0.28 0.65
 0 -8 -10 0.34 0.75
 0 8 -10 0.38 0.86
 0 8 -10 0.49 0.66
 0 8 -10 0.66 0.63
 0 8 -10 0.2 0.87
 0 -8 -10 -0.21 0.77
 0 8 -8 622.07 6.42
 0 8 -8 559.17 5.92
 0 8 -8 578.22 6.24
 0 8 -8 579.85 6.21
 0 -8 -8 581.55 6.36
 0 8 -8 614.51 6.5
 0 8 -8 606.19 6.54
 0 -8 -8 577.32 6.04
 0 8 -8 604.47 6.28
 0 -8 -8 589.63 6.05
 0 8 -8 572.14 5.97
 0 -8 -8 549.47 6.4
 0 8 -8 588.1 6.26
 0 8 -8 557.17 6.06
 0 -8 -8 594.49 6.15
 0 -8 -8 589.89 5.71
 0 8 -8 567 6.07
 0 8 -8 608.91 6.14
 0 -8 -8 582.15 6.01
 0 -8 -8 586.13 6.05
 0 8 -8 607.9 6.41
 0 -8 -8 578.22 6.04
 0 8 -8 584.84 6.3
 0 8 -8 602.43 6.09
 0 -8 -8 590.49 6.83
 0 -8 -8 578.48 6.39
 0 8 -8 598.61 6.58
 0 8 -8 603.96 6.24
 0 8 -8 602.2 6.57
 0 8 -8 610.08 6.17
 0 8 -6 0.18 0.58
 0 8 -6 0.56 0.42
 0 8 -6 0.21 0.58
 0 -8 -6 0.78 0.52
 0 -8 -6 0.52 0.71
 0 8 -6 0.51 0.73
 0 8 -6 0.38 0.73
 0 8 -6 0.2 0.57
 0 8 -6 0.13 0.59
 0 -8 -6 0.75 0.5
 0 -8 -6 0.89 0.51
 0 -8 -6 0.92 0.64
 0 -8 -6 0.7 0.75
 0 -8 -6 0.64 0.58
 0 8 -6 0.05 0.51
 0 8 -6 0.41 0.55
 0 8 -6 0.22 0.64
 0 8 -6 0.17 0.65
 0 -8 -6 0.82 0.52
 0 -8 -6 0.85 0.5
 0 -8 -6 0.79 0.74
 0 -8 -6 0.49 0.43
 0 8 -6 0.51 0.54
 0 -8 -6 0.29 0.97
 0 8 -6 0.45 0.57
 0 8 -6 0.78 0.45
 0 8 -4 263.77 3.21
 0 8 -4 260.97 2.83
 0 -8 -4 245.47 3
 0 -8 -4 246.16 3.31
 0 -8 -4 252.87 2.95
 0 8 -4 273.05 3.26
 0 8 -4 274.72 3.05
 0 8 -4 265.6 3.26
 0 -8 -4 242.49 2.98
 0 -8 -4 253.1 3.45
 0 -8 -4 260.82 3.38
 0 8 -4 260.22 2.96
 0 8 -4 265.74 2.81
 0 -8 -4 249.57 3.07
 0 8 -4 265.62 2.97
 0 8 -4 275.58 3.14
 0 8 -4 271.27 3.27
 0 -8 -4 255.41 3
 0 8 -4 261.74 2.78
 0 8 -4 268.13 2.95
 0 -8 -4 242.66 3.45
 0 8 -4 271.86 3.04
 0 8 -4 272.05 2.97
 0 -8 -4 255.23 3.71
 0 8 -4 259.57 2.95
 0 8 -4 267.55 2.99
 0 8 -2 0.43 0.73
 0 8 -2 0.16 0.34
 0 -8 -2 0.02 0.14
 0 -8 -2 0.39 0.68
 0 -8 -2 0.07 0.49
 0 -8 -2 -0.1 0.73
 0 -8 -2 -0.01 0.57
 0 8 -2 0.14 0.3
 0 8 -2 0.43 0.58
 0 8 -2 0.24 0.16
 0 -8 -2 -0.2 0.52
 0 8 -2 0.09 0.42
 0 8 -2 -0.04 0.76
 0 -8 -2 0.26 0.44
 0 -8 -2 -0.02 0.82
 0 8 -2 0.03 0.45
 0 8 -2 0.15 0.38
 0 8 -2 0.18 0.31
 0 8 -2 0.08 0.41
 0 8 -2 0.24 0.47
 0 -8 -2 -0.1 0.98
 0 8 -2 0.2 0.43
 0 8 -2 0.35 0.48
 0 8 -2 -0.02 0.76
 0 8 -2 0.12 0.42
 0 8 0 230.35 3.05
 0 8 0 225.56 2.37
 0 -8 0 226.53 2.64
 0 8 0 229.88 2.61
 0 -8 0 224.74 2.84
 0 -8 0 220.99 2.96
 0 8 0 223.34 2.55
 0 8 0 222.51 2.49
 0 8 0 224.78 3.12
 0 8 0 206.27 2.31
 0 8 0 230.25 3.06
 0 -8 0 239.28 3.14
 0 8 0 225.64 2.24
 0 -8 0 231.06 2.57
 0 8 0 231.3 2.66
 0 8 0 234.97 2.52
 0 -8 0 227.51 2.47
 0 8 0 234.71 2.71
 0 8 0 226.43 2.67
 0 -8 0 232.2 3.32
 0 8 0 224.96 3.09
 0 8 0 227.89 2.62
 0 -8 0 233.15 3.01
 0 8 0 219.79 2.34
 0 8 2 -0.11 0.87
 0 -8 2 0.25 0.55
 0 8 2 0.15 0.4
 0 8 2 -0.01 0.31
 0 -8 2 0.32 0.58
 0 8 2 0.2 0.75
 0 -8 2 -0.03 0.79
 0 8 2 -0.12 0.44
 0 -8 2 0.47 0.75
 0 8 2 0.02 0.68
 0 8 2 0.07 0.5
 0 -8 2 0.07 0.36
 0 8 2 0.05 0.47
 0 8 2 0.1 0.44
 0 8 2 0.18 0.71
 0 8 2 -0.12 0.62
 0 -8 2 0.44 0.95
 0 -8 2 0.13 0.67
 0 8 2 -0.17 0.78
 0 -8 2 0.23 0.35
 0 -8 4 264.25 2.78
 0 -8 4 271.8 2.92
 0 -8 4 277.6 3.19
 0 8 4 233.53 3.43
 0 -8 4 262.13 3.36
 0 8 4 250.09 2.84
 0 8 4 247.74 3.33
 0 -8 4 280.28 3.55
 0 8 4 250.81 3.17
 0 8 4 243.44 3.03
 0 8 4 238.21 3.27
 0 -8 4 264.55 3.5
 0 -8 4 243.63 2.52
 0 -8 4 260.03 2.73
 0 -8 4 259.22 3.21
 0 8 4 247.85 3.37
 0 8 6 0.78 0.66
 0 8 6 0.3 0.51
 0 8 6 0.54 0.78
 0 -8 6 0.41 0.46
 0 -8 6 0.48 0.39
 0 8 6 0.75 0.8
 0 -8 6 0.49 0.66
 0 -8 6 0.76 0.4
 0 8 6 0.75 0.39
 0 -8 6 0.14 0.8
 0 -8 6 0.58 0.52
 0 8 6 0.76 0.87
 0 8 6 0.62 0.51
 0 -8 6 0.02 0.84
 0 8 6 0.66 0.63
 0 -8 6 0.47 0.31
 0 -8 6 0.67 0.63
 0 8 6 0.56 0.45
 0 8 6 0.23 0.78
 0 8 8 597.9 6.22
 0 8 8 548.07 5.9
 0 -8 8 559.73 5.84
 0 8 8 589.39 6.41
 0 -8 8 588.93 6.53
 0 -8 8 552.36 5.71
 0 8 8 588.97 6.47
 0 8 8 566.26 6.49
 0 8 8 554.84 5.57
 0 -8 8 590.65 6.17
 0 8 8 582.08 6.53
 0 8 8 575.6 5.97
 0 8 8 563.52 6.18
 0 -8 8 610.49 6.55
 0 -8 8 568.73 6.22
 0 -8 8 578.42 5.88
 0 8 8 583.87 6.46
 0 8 10 -0.05 0.73
 0 8 10 0.36 0.52
 0 8 10 0.94 0.82
 0 -8 10 0.33 0.58
 0 8 10 0.21 0.83
 0 8 10 0.03 0.83
 0 8 10 -0.07 0.82
 0 8 10 0.17 0.52
 0 -8 10 0.62 0.68
 0 -8 10 0.39 0.85
 0 8 10 0.2 0.59
 0 8 10 0.24 0.78
 0 8 12 117.56 2.48
 0 -8 12 102.78 2.3
 0 8 12 118.91 2.5
 0 8 12 109.79 2.4
 0 -8 12 105.68 2.4
 0 8 12 112.27 1.94
 0 8 12 118.89 2.26
 0 8 12 120.12 2.41
 0 8 14 0.15 0.84
 0 -8 14 0.57 0.82
 0 -8 14 0.2 0.71
 0 8 14 -0.26 0.9
 0 8 14 0.36 0.59
 0 8 14 0.07 0.83
 0 8 14 0.25 0.55
 0 8 14 0.01 0.83
 0 8 16 210.21 3.7
 0 8 16 207.86 3.52
 0 8 16 198.39 2.96
 0 8 16 201.75 3.59
 0 8 16 195.45 3.82
 0 -8 16 204.38 3.53
 0 8 16 202.8 3.15
 0 -8 16 216.04 3.68
 0 8 16 200.86 3.62
 0 8 18 1.17 0.99
 0 8 18 0.35 0.63
 0 8 18 0.9 1.06
 0 8 18 0.78 0.91
 0 8 18 1.87 1.08
 0 8 18 0.62 0.75
 0 8 18 2.06 1.04
 0 -8 18 0.16 1.14
 0 8 18 0.44 0.99
 0 8 20 147.93 3.21
 0 8 20 152.48 3.54
 0 8 20 158.32 3.56
 0 8 20 141.29 3.52
 0 8 20 159.28 2.91
 0 -8 20 149.98 3.74
 0 -8 20 152.26 3.24
 0 8 20 150.08 3.25
 0 8 20 147.7 2.88
 0 8 20 153.86 3.35
 0 8 22 -0.02 1.27
 0 8 22 0.15 1.21
 0 8 22 0.21 1.23
 0 -8 22 0.29 1.2
 0 8 22 0.84 1.06
 0 8 22 0.36 1.03
 0 8 22 0.81 0.79
 0 8 24 69.12 1.94
 0 8 24 73.18 2.49
 0 8 24 75.82 2.53
 0 -8 24 65.35 2.52
 0 8 24 71.83 2.27
 0 8 24 72.08 1.91
 0 8 24 71.63 2.33
 0 8 26 0.08 0.66
 0 8 26 -0.03 0.99
 0 8 26 -0.16 1.01
 0 8 26 0.24 1.09
 0 8 26 -0.3 0.71
 0 8 28 29.79 1.15
 0 8 28 29.24 1.28
 0 8 28 27.97 1.02
 0 8 30 0.08 0.51
 0 8 30 -0.15 0.46
 0 -10 -28 -0.06 1.01
 0 -10 -28 -0.05 0.75
 0 10 -28 -0.07 0.72
 0 -10 -28 -0.17 0.71
 0 -10 -28 -0.39 0.71
 0 -10 -28 0.42 0.67
 0 10 -28 0.03 0.63
 0 10 -28 -0.34 0.72
 0 10 -28 -0.14 0.75
 0 -10 -26 4.62 1.28
 0 10 -26 5.61 1.04
 0 10 -26 4.8 1.04
 0 -10 -26 5.31 1.07
 0 10 -26 5.02 0.96
 0 -10 -26 5.18 1.01
 0 -10 -26 5.44 0.95
 0 -10 -26 6.06 1.04
 0 -10 -26 5.61 0.97
 0 10 -26 5.36 0.94
 0 10 -26 5.02 0.8
 0 10 -26 6.11 1.03
 0 10 -26 5.69 1.06
 0 10 -24 -0.24 1.16
 0 10 -24 -0.37 1.15
 0 -10 -24 -0.51 1.08
 0 -10 -24 0.24 0.93
 0 10 -24 -0.34 1.09
 0 10 -24 0.77 1.01
 0 -10 -24 0.03 1.01
 0 10 -24 0.49 0.85
 0 10 -24 0.14 1.07
 0 10 -24 0.26 1.09
 0 10 -22 145.1 3.37
 0 10 -22 141.85 2.72
 0 10 -22 149.6 3.38
 0 -10 -22 134.12 3.2
 0 10 -22 150.03 3.19
 0 -10 -22 131.41 3.1
 0 10 -22 142.28 3.32
 0 10 -22 145.98 2.93
 0 10 -22 154.04 3.25
 0 -10 -22 130.4 3.14
 0 -10 -22 131.08 3.12
 0 10 -22 139.06 3.15
 0 -10 -22 130.28 3.07
 0 10 -20 0.77 1.18
 0 10 -20 0.1 1.05
 0 -10 -20 -0.22 1.05
 0 10 -20 0.48 1.02
 0 -10 -20 0.06 1.07
 0 10 -20 -0.14 0.86
 0 -10 -20 0.37 1.01
 0 10 -20 -0.45 1.03
 0 -10 -20 -0.36 1.07
 0 10 -20 -0.58 1.14
 0 10 -20 0.68 0.92
 0 10 -20 0.77 1.25
 0 10 -20 0.07 1.03
 0 10 -20 0.54 1.23
 0 10 -20 0.46 0.85
 0 10 -18 30.96 1.8
 0 10 -18 29.81 1.82
 0 -10 -18 25.34 1.22
 0 -10 -18 25.78 1.3
 0 10 -18 30.13 1.44
 0 -10 -18 28.81 1.64
 0 -10 -18 27.47 1.56
 0 10 -18 29.57 1.6
 0 -10 -18 26.51 1.6
 0 10 -18 31.18 1.66
 0 10 -18 29.8 1.8
 0 10 -18 30.88 1.84
 0 10 -18 30.34 1.44
 0 10 -18 31.8 1.5
 0 10 -18 32.29 1.68
 0 10 -16 0.1 0.99
 0 10 -16 0.5 0.85
 0 10 -16 0.52 0.88
 0 10 -16 -0.59 1.19
 0 -10 -16 0.23 0.76
 0 -10 -16 0.58 0.87
 0 10 -16 -0.28 0.8
 0 10 -16 -0.22 1.18
 0 -10 -16 0.45 1.06
 0 10 -16 0.92 1.17
 0 -10 -16 -0.02 0.92
 0 10 -16 -0.6 1.18
 0 10 -16 -0.25 0.78
 0 10 -16 0.42 1.16
 0 10 -14 29.74 1.33
 0 10 -14 27.99 1.3
 0 10 -14 29.99 1.44
 0 -10 -14 19.02 0.96
 0 10 -14 29.58 1.23
 0 10 -14 28.13 1.37
 0 10 -14 29.89 1.44
 0 10 -14 30.08 1.59
 0 10 -14 28.11 1.38
 0 -10 -14 18.63 0.97
 0 -10 -14 19.24 1.29
 0 -10 -14 21.54 1.49
 0 10 -14 28.66 1.57
 0 -10 -14 20.21 1.21
 0 10 -14 28.21 1.59
 0 10 -14 29.79 1.27
 0 10 -12 0.32 0.86
 0 10 -12 0.66 0.7
 0 10 -12 0.5 0.54
 0 10 -12 0.47 0.78
 0 -10 -12 0.32 0.56
 0 -10 -12 0.33 0.6
 0 10 -12 0.61 0.74
 0 10 -12 0.21 0.88
 0 10 -12 0.68 0.85
 0 -10 -12 0.35 0.58
 0 -10 -12 -0.05 0.56
 0 10 -12 0.51 0.73
 0 -10 -12 0.73 0.99
 0 -10 -12 0.44 0.82
 0 -10 -12 0.2 0.79
 0 10 -12 0.04 0.91
 0 10 -12 0.81 0.91
 0 10 -12 0.53 0.69
 0 10 -10 66.66 1.61
 0 10 -10 63.1 1.66
 0 10 -10 65.55 1.75
 0 10 -10 64.18 1.84
 0 -10 -10 55.13 1.37
 0 -10 -10 53.88 1.35
 0 -10 -10 54.99 1.39
 0 10 -10 68.13 1.53
 0 -10 -10 56.85 1.47
 0 -10 -10 51.85 1.36
 0 -10 -10 54.55 1.35
 0 10 -10 66.06 1.67
 0 -10 -10 56.61 1.96
 0 -10 -10 51.7 1.75
 0 -10 -10 55.24 1.63
 0 10 -10 64.83 1.89
 0 10 -10 63.85 1.89
 0 10 -8 -0.03 0.46
 0 10 -8 0.11 0.65
 0 10 -8 0.56 0.83
 0 -10 -8 0.14 0.82
 0 -10 -8 0.01 0.53
 0 10 -8 0.3 0.65
 0 -10 -8 0.05 0.68
 0 10 -8 -0.01 0.58
 0 10 -8 0.15 0.62
 0 10 -8 0.19 0.67
 0 10 -8 -0.15 0.66
 0 -10 -8 0.12 1.04
 0 -10 -8 0.53 0.65
 0 10 -8 0.17 0.66
 0 10 -8 0.21 0.6
 0 -10 -8 0.63 0.82
 0 10 -6 88.41 1.46
 0 10 -6 91.01 1.83
 0 10 -6 89.05 1.72
 0 10 -6 88.91 1.71
 0 10 -6 90.32 1.98
 0 10 -6 86.62 1.88
 0 -10 -6 93.89 2.02
 0 -10 -6 94.25 1.69
 0 10 -6 89.78 1.7
 0 -10 -6 93.34 1.7
 0 10 -6 86.53 1.74
 0 -10 -6 91.99 1.71
 0 10 -6 85.16 2.15
 0 -10 -6 92.09 1.97
 0 10 -6 84.55 1.58
 0 -10 -6 96.85 1.77
 0 10 -6 89.25 1.74
 0 -10 -6 96.44 1.69
 0 10 -6 90.04 1.82
 0 -10 -6 96.24 1.7
 0 -10 -6 93.4 1.57
 0 10 -6 87.85 1.95
 0 10 -6 90.27 1.62
 0 10 -6 84.83 1.94
 0 -10 -6 96.5 2.08
 0 10 -4 1.43 0.41
 0 10 -4 1.09 0.73
 0 -10 -4 1.14 0.55
 0 10 -4 1.3 0.67
 0 -10 -4 0.93 0.54
 0 -10 -4 0.53 0.82
 0 10 -4 1.01 0.74
 0 -10 -4 1.29 0.56
 0 10 -4 1.26 0.51
 0 10 -4 0.8 0.86
 0 -10 -4 0.98 0.84
 0 -10 -4 1.11 0.75
 0 10 -4 1.35 0.47
 0 -10 -4 1.18 0.6
 0 10 -4 1.3 0.41
 0 10 -4 1.55 0.4
 0 10 -4 1.43 0.68
 0 10 -4 1.05 0.48
 0 -10 -4 1.19 0.53
 0 10 -4 1.27 0.57
 0 -10 -4 0.73 0.59
 0 10 -4 1.46 0.45
 0 -10 -4 1.23 0.87
 0 10 -4 1.11 0.49
 0 10 -2 63.79 1.08
 0 10 -2 64.11 1.61
 0 10 -2 63.15 1.35
 0 -10 -2 77.31 1.77
 0 10 -2 65.92 1.03
 0 10 -2 63.84 1.78
 0 10 -2 66.79 1.64
 0 -10 -2 75.9 1.45
 0 -10 -2 76.78 1.3
 0 -10 -2 76.36 1.88
 0 10 -2 61.65 1.79
 0 -10 -2 76.64 1.49
 0 10 -2 63.71 1.25
 0 -10 -2 78.76 1.44
 0 10 -2 66.51 1.25
 0 10 -2 66.48 1.08
 0 10 -2 66.26 1.34
 0 -10 -2 76.42 2.06
 0 10 -2 66.38 1.31
 0 10 -2 66.89 1.29
 0 10 -2 63.66 1.13
 0 -10 -2 80.22 1.79
 0 10 0 -0.01 0.77
 0 10 0 -0.03 0.32
 0 10 0 0.22 0.49
 0 -10 0 0.08 0.79
 0 -10 0 0.18 0.67
 0 10 0 -0.11 0.47
 0 10 0 0.2 0.38
 0 10 0 0.19 0.78
 0 10 0 -0.01 0.85
 0 -10 0 0.75 0.46
 0 -10 0 0.56 0.87
 0 10 0 0.02 0.54
 0 10 0 0.27 0.41
 0 10 0 -0.08 0.52
 0 10 0 -0.04 0.55
 0 -10 0 -0.7 1.04
 0 10 0 -0.02 0.78
 0 10 0 0.06 0.53
 0 10 0 -0.11 0.47
 0 -10 0 0.11 0.81
 0 10 2 72.14 1.06
 0 10 2 74.51 1.87
 0 10 2 74.74 1.29
 0 -10 2 68.78 1.46
 0 10 2 75.32 1.38
 0 -10 2 65.58 1.63
 0 10 2 71.67 1.13
 0 10 2 72.66 1.73
 0 10 2 73.44 1.9
 0 -10 2 65.77 1.75
 0 -10 2 66.33 1.26
 0 10 2 74.39 1.47
 0 10 2 91.72 1.69
 0 -10 2 62.66 1.12
 0 10 2 76.82 1.48
 0 10 2 75.19 1.31
 0 10 2 77.62 1.45
 0 10 2 73.96 1.35
 0 10 2 70.7 1.8
 0 -10 2 65.08 1.87
 0 10 2 72.36 1.31
 0 -10 2 61.96 1.1
 0 -10 2 62.8 1.65
 0 10 4 1.44 0.97
 0 -10 4 1.21 0.7
 0 10 4 1.41 0.43
 0 10 4 1.09 0.54
 0 10 4 1.02 0.75
 0 10 4 0.82 0.76
 0 -10 4 1.07 0.81
 0 10 4 1.02 0.59
 0 -10 4 1.61 0.41
 0 10 4 1.11 0.68
 0 10 4 1.3 0.59
 0 -10 4 1.22 0.92
 0 10 4 1.29 0.52
 0 10 4 1.28 0.74
 0 10 4 0.8 0.49
 0 10 4 0.84 0.88
 0 -10 4 1.38 0.72
 0 -10 4 1.72 0.39
 0 -10 6 88.2 1.38
 0 10 6 97.38 2.14
 0 -10 6 92.43 1.83
 0 10 6 98.35 2.1
 0 -10 6 97.35 2.01
 0 -10 6 89.29 2.2
 0 10 6 95.78 1.81
 0 10 6 93.89 1.76
 0 -10 6 89.89 2.03
 0 10 6 88.75 1.98
 0 10 6 90.91 1.69
 0 -10 6 90.97 1.86
 0 10 6 96.81 2.04
 0 10 8 0.13 0.82
 0 10 8 0.26 0.54
 0 -10 8 -0.1 0.64
 0 10 8 0.55 0.69
 0 10 8 -0.09 0.86
 0 -10 8 0.23 0.58
 0 -10 8 0.01 0.7
 0 -10 8 -0.05 0.88
 0 10 8 0.12 0.81
 0 10 8 0.35 0.68
 0 10 8 0.32 1.02
 0 -10 10 69.94 1.98
 0 10 10 55.46 1.79
 0 -10 10 63.36 1.61
 0 10 10 56.07 1.49
 0 10 10 55.05 1.41
 0 10 10 51.75 1.52
 0 10 10 58.82 1.77
 0 10 10 54.47 1.38
 0 -10 10 64.29 1.49
 0 10 10 52.46 1.58
 0 10 12 0.18 0.87
 0 10 12 0.74 0.91
 0 -10 12 0.87 0.91
 0 10 12 0.72 0.9
 0 10 12 0.69 0.63
 0 10 12 0.22 0.58
 0 -10 12 0.21 0.96
 0 10 12 -0.03 0.9
 0 10 12 0.06 0.58
 0 10 14 20.62 1.33
 0 10 14 19.27 1.39
 0 10 14 20.29 1.39
 0 10 14 18.95 1.11
 0 10 14 18.65 0.97
 0 10 14 21.97 1.28
 0 10 14 17.95 1.25
 0 10 14 19.37 0.99
 0 10 14 19.3 1.32
 0 10 16 0.62 0.78
 0 10 16 0.56 0.97
 0 10 16 0.16 1.03
 0 10 16 0.25 1.03
 0 -10 16 -0.03 0.9
 0 10 16 0.41 1.03
 0 10 16 0.88 0.96
 0 10 16 0.24 0.62
 0 10 16 0.37 1.1
 0 -10 16 0.5 1
 0 10 16 0.24 1.27
 0 10 18 25.9 1.33
 0 10 18 26.54 1.51
 0 10 18 26.52 1.64
 0 10 18 27.37 1.64
 0 10 18 28.07 1.77
 0 10 18 24.85 1.73
 0 10 18 25.56 1.34
 0 10 18 29.71 1.42
 0 -10 18 32.01 1.66
 0 -10 18 29.14 1.93
 0 10 18 26.94 1.85
 0 10 20 -0.04 1.03
 0 10 20 0.09 0.85
 0 10 20 -0.02 1.01
 0 10 20 0.13 1.25
 0 10 20 -0.22 1.13
 0 10 20 -0.14 0.76
 0 10 20 -0.12 0.79
 0 -10 20 0.23 1.24
 0 -10 20 0.02 1.01
 0 10 20 -0.16 1.31
 0 10 22 132.02 3.05
 0 10 22 133.86 3.19
 0 10 22 135.39 3.39
 0 10 22 137.41 3.34
 0 10 22 128.95 3.38
 0 10 22 131.96 3.39
 0 10 22 128.31 2.98
 0 10 24 -0.55 1.15
 0 10 24 0.12 0.85
 0 10 24 0.28 1.14
 0 10 24 0.64 1.15
 0 10 24 0.22 1.02
 0 10 24 0.5 0.75
 0 10 26 4.89 0.75
 0 10 26 4.85 0.96
 0 10 26 4.97 1.06
 0 10 26 4.66 0.8
 0 10 28 0.13 0.58
 0 10 28 -0.18 0.58
 0 10 28 -0.22 0.46
 0 10 28 -0.13 0.54
 0 10 30 2.19 0.43
 0 -12 -28 2.46 0.86
 0 12 -28 2.43 0.63
 0 12 -28 2.66 0.64
 0 12 -28 2.5 0.58
 0 -12 -28 2.07 0.64
 0 -12 -28 1.81 0.63
 0 12 -28 3.57 0.64
 0 12 -28 3.27 0.67
 0 12 -26 0.2 0.86
 0 -12 -26 0.49 1.07
 0 12 -26 -0.07 0.84
 0 -12 -26 -0.32 0.82
 0 12 -26 0.06 0.73
 0 -12 -26 -0.39 0.78
 0 -12 -26 -0.34 0.79
 0 12 -26 -0.25 0.64
 0 12 -26 0.02 0.79
 0 12 -26 0.21 0.85
 0 12 -24 19.55 1.41
 0 12 -24 20.43 1.41
 0 -12 -24 20.11 1.37
 0 12 -24 18.3 1.24
 0 -12 -24 17.81 1.16
 0 -12 -24 21.47 1.38
 0 -12 -24 20.06 1.34
 0 12 -24 20.6 1.36
 0 12 -24 19.18 1.15
 0 12 -24 17.89 1.36
 0 12 -24 17.14 1.16
 0 -12 -22 0.14 1.08
 0 12 -22 -0.06 0.92
 0 12 -22 0.31 0.86
 0 12 -22 0.18 1.17
 0 12 -20 39.77 1.94
 0 -12 -20 48.74 1.51
 0 -12 -20 49.97 2.02
 0 12 -20 39.46 1.74
 0 -12 -20 49.2 2.02
 0 -12 -20 48.96 1.87
 0 12 -20 38.53 1.97
 0 -12 -20 47.04 1.88
 0 12 -20 36.13 1.7
 0 12 -20 44.95 1.9
 0 12 -20 41.41 1.7
 0 12 -20 39.52 1.55
 0 12 -20 39.76 2.03
 0 12 -20 41.7 2.04
 0 12 -20 39.45 1.92
 0 12 -18 0.32 1.23
 0 -12 -18 0.52 0.71
 0 12 -18 0.56 1.01
 0 -12 -18 -0.2 1.08
 0 -12 -18 0.48 0.96
 0 -12 -18 0.77 1.06
 0 12 -18 -0.22 1.2
 0 12 -18 0.51 0.91
 0 12 -18 0.3 0.91
 0 12 -18 0.86 1.12
 0 12 -18 0.87 1.25
 0 12 -18 0.22 0.82
 0 12 -18 0.39 1.25
 0 -12 -16 182.98 3.06
 0 12 -16 185.31 3.94
 0 12 -16 184.28 3.44
 0 12 -16 180.41 3.75
 0 12 -16 181.41 3.48
 0 12 -16 192.21 3.89
 0 12 -16 188.25 3.84
 0 12 -16 187.51 3.33
 0 -12 -16 183.79 3.47
 0 12 -16 177.67 3.32
 0 12 -16 187.39 3.47
 0 12 -16 200.85 3.7
 0 12 -14 -0.14 0.89
 0 12 -14 0.45 0.99
 0 12 -14 0.41 0.85
 0 -12 -14 0.52 0.72
 0 12 -14 -0.53 1.24
 0 12 -14 0.89 1.1
 0 12 -14 -0.63 1.21
 0 12 -14 -0.63 1.02
 0 -12 -14 -0.16 0.73
 0 -12 -14 0.02 1
 0 -12 -14 0.02 1.35
 0 12 -14 -0.02 1.16
 0 12 -14 0.26 0.84
 0 12 -14 0.59 1.16
 0 -12 -14 -0.08 0.96
 0 12 -12 198.94 3.35
 0 12 -12 191.89 2.89
 0 12 -12 189.42 3.21
 0 12 -12 206.64 3.49
 0 -12 -12 193.35 3.02
 0 -12 -12 195.94 3.1
 0 12 -12 185.3 3.18
 0 12 -12 197.24 3.53
 0 12 -12 197.17 3.58
 0 -12 -12 192.91 3.02
 0 -12 -12 188.14 2.8
 0 12 -12 194.81 3.3
 0 -12 -12 192.1 3.06
 0 -12 -12 180.89 3.68
 0 -12 -12 202.37 4.02
 0 12 -12 191.01 3.71
 0 12 -12 191.32 3.69
 0 -12 -12 194.93 3.55
 0 12 -12 196.67 3.25
 0 12 -10 0.1 0.48
 0 12 -10 0.42 0.81
 0 12 -10 0.17 0.75
 0 12 -10 0.16 0.7
 0 12 -10 -0.08 0.82
 0 12 -10 0.07 0.82
 0 -12 -10 0.07 0.62
 0 -12 -10 0.21 0.58
 0 -12 -10 0.07 0.6
 0 -12 -10 -0.36 0.69
 0 12 -10 -0.16 0.71
 0 -12 -10 0.1 0.61
 0 -12 -10 0.07 0.56
 0 -12 -10 -0.44 1.17
 0 12 -10 0.51 0.91
 0 -12 -10 -0.05 0.93
 0 12 -10 -0.11 0.71
 0 12 -10 -0.2 0.91
 0 12 -8 235.64 3.55
 0 12 -8 216.28 3.29
 0 12 -8 229.9 3.47
 0 -12 -8 241.35 3.31
 0 12 -8 226.83 3.58
 0 12 -8 226.66 3.66
 0 -12 -8 243.65 3.79
 0 -12 -8 240.63 3.34
 0 -12 -8 228.88 3.75
 0 -12 -8 243.3 3.45
 0 -12 -8 248.7 3.37
 0 -12 -8 247.43 3.3
 0 -12 -8 239.04 3.3
 0 12 -8 221.32 3.27
 0 -12 -8 251.57 4.31
 0 12 -8 231.99 3.46
 0 12 -8 220.36 3.7
 0 -12 -8 242.04 3.91
 0 12 -8 218.81 3.68
 0 12 -6 1.44 0.63
 0 -12 -6 0.03 0.92
 0 12 -6 0.94 0.7
 0 12 -6 0.39 0.8
 0 -12 -6 -0.1 0.58
 0 -12 -6 0.11 0.58
 0 -12 -6 0.82 0.59
 0 12 -6 1 0.99
 0 -12 -6 0.23 0.73
 0 12 -6 0.94 0.91
 0 -12 -6 0.33 0.61
 0 -12 -6 -0.01 0.55
 0 -12 -6 -0.05 0.59
 0 12 -6 1.49 0.65
 0 -12 -6 0.26 1.15
 0 12 -6 1.22 0.57
 0 -12 -6 0.19 0.86
 0 12 -4 500.04 5.52
 0 12 -4 486.63 5.73
 0 12 -4 482.9 5.55
 0 -12 -4 510.32 6.08
 0 -12 -4 489.37 5.49
 0 12 -4 456.52 6.14
 0 12 -4 483.52 5.82
 0 -12 -4 489.11 6.06
 0 12 -4 505.21 6.39
 0 -12 -4 510.39 6.28
 0 -12 -4 469.43 5.57
 0 12 -4 483.3 5.16
 0 12 -4 484.3 5.72
 0 -12 -4 493.1 6.54
 0 -12 -4 496.13 5.68
 0 12 -4 498.24 5.31
 0 12 -4 494.91 5.46
 0 12 -4 468.74 5.71
 0 12 -4 473.7 5.73
 0 12 -2 0.46 0.85
 0 12 -2 -0.08 0.55
 0 -12 -2 2.32 0.56
 0 -12 -2 1.15 0.9
 0 12 -2 0.11 0.83
 0 -12 -2 1.45 0.47
 0 -12 -2 1.04 0.91
 0 12 -2 0.51 0.91
 0 12 -2 -0.12 0.48
 0 12 -2 0.31 0.43
 0 12 -2 0.01 0.45
 0 -12 -2 1.44 0.77
 0 -12 -2 1.27 1.11
 0 12 -2 0.11 0.67
 0 12 -2 -0.03 0.67
 0 12 0 353.16 4.75
 0 12 0 363.5 3.93
 0 -12 0 379.38 4.83
 0 -12 0 360.18 4.21
 0 12 0 343.66 4.79
 0 12 0 366.87 4.93
 0 -12 0 376.5 5.05
 0 -12 0 361.6 4.1
 0 12 0 346.22 5.05
 0 12 0 365.42 4.28
 0 12 0 358.96 3.96
 0 12 0 386.01 4.3
 0 12 0 357.45 4.24
 0 -12 0 364.43 5.18
 0 -12 0 368.96 4.79
 0 -12 0 342.96 4.75
 0 12 2 2.11 1.02
 0 12 2 1.94 0.8
 0 -12 2 0.21 0.47
 0 -12 2 0.48 0.86
 0 -12 2 1.47 0.53
 0 12 2 1.25 0.57
 0 -12 2 0.37 0.82
 0 12 2 1.06 0.46
 0 12 2 0.87 0.82
 0 -12 2 0.33 0.83
 0 12 2 1.79 0.56
 0 -12 2 0.07 0.79
 0 12 4 491.83 6.28
 0 12 4 480.28 5.44
 0 12 4 485.41 5.32
 0 -12 4 506.97 5.91
 0 -12 4 474.81 5.36
 0 12 4 476.27 5.83
 0 -12 4 517.97 6.2
 0 -12 4 505.73 5.28
 0 12 4 484.07 5.55
 0 12 4 480.73 5.34
 0 -12 4 505.98 6.21
 0 12 4 476.52 6.09
 0 12 4 470.97 5.59
 0 -12 4 493.18 5.91
 0 12 6 -0.03 0.56
 0 12 6 0.05 0.57
 0 -12 6 1.18 0.81
 0 -12 6 1.15 0.73
 0 12 6 0.06 0.92
 0 -12 6 0.82 0.83
 0 12 6 -0.21 0.63
 0 12 6 -0.24 0.7
 0 12 6 -0.06 0.59
 0 12 6 0.19 0.78
 0 12 6 0.37 1.05
 0 -12 8 234.57 3.55
 0 12 8 249.92 3.42
 0 12 8 246.8 4.02
 0 12 8 243.77 3.96
 0 -12 8 240.74 3.8
 0 12 8 247.37 3.55
 0 12 8 246.49 3.48
 0 12 8 226.03 3.77
 0 -12 8 231.36 4.05
 0 12 8 249.68 4.28
 0 12 10 -0.26 0.61
 0 12 10 0.24 0.9
 0 12 10 0.24 0.97
 0 -12 10 0.1 0.72
 0 12 10 0.46 0.89
 0 12 10 0.07 0.69
 0 12 10 -0.13 0.62
 0 12 10 -0.01 0.79
 0 -12 10 -0.17 1.02
 0 12 10 -0.46 1.18
 0 12 12 189.66 3.62
 0 12 12 197.46 3.13
 0 12 12 190.9 3.74
 0 12 12 193.82 3.76
 0 12 12 196.66 3.31
 0 12 12 195.72 3.14
 0 12 12 196.11 4.1
 0 12 14 0.3 1.03
 0 12 14 -0.02 0.76
 0 12 14 0.08 0.96
 0 12 14 0.36 0.85
 0 12 14 -0.19 0.99
 0 -12 14 -0.13 1.03
 0 12 14 -0.15 0.89
 0 12 14 0.78 0.86
 0 12 14 -0.02 0.97
 0 -12 14 -0.04 1.1
 0 12 14 0.48 1.37
 0 12 16 191.85 3.62
 0 12 16 177.55 3.29
 0 12 16 175.65 3.72
 0 12 16 186.55 3.81
 0 -12 16 192.09 3.8
 0 12 16 187.09 3.98
 0 12 16 190.45 3.33
 0 12 16 182.92 3.07
 0 12 16 205.07 3.53
 0 -12 16 199.24 3.94
 0 12 16 189.67 4.19
 0 12 18 0.64 0.88
 0 12 18 0.65 0.95
 0 12 18 0.12 1.09
 0 12 18 0.96 1.22
 0 -12 18 0.37 1.02
 0 12 18 0.58 0.82
 0 12 18 0.31 0.87
 0 -12 18 0.65 1.04
 0 12 18 -0.19 1.29
 0 12 20 48.36 2.25
 0 12 20 52.69 1.96
 0 12 20 47.96 1.99
 0 12 20 46.15 2.32
 0 12 20 47.44 2.19
 0 12 20 48.29 1.62
 0 12 20 49.38 1.69
 0 12 20 48.98 1.74
 0 -12 20 43.52 1.99
 0 12 20 44.8 1.96
 0 12 22 0.3 0.76
 0 12 22 -0.67 1.29
 0 12 22 0.89 1.11
 0 12 22 -0.13 0.85
 0 12 22 -0.49 1.13
 0 12 24 22.84 1.5
 0 -12 24 19.39 1.31
 0 12 24 18.94 1.51
 0 12 24 22.95 1.16
 0 12 24 21.47 1.13
 0 12 24 18.92 1.51
 0 12 26 0.12 0.64
 0 12 26 0.1 0.65
 0 12 26 -0.35 0.63
 0 12 26 0.11 0.83
 0 12 26 0.1 0.58
 0 12 28 2.46 0.5
 0 12 28 1.98 0.47
 0 12 28 2.2 0.6
 0 12 28 2.17 0.53
 0 -14 -26 34.27 1.44
 0 14 -26 36.58 1.29
 0 14 -26 37.7 1.29
 0 14 -26 30.13 0.97
 0 -14 -26 37.78 1.25
 0 -14 -26 36.35 1.25
 0 14 -26 33.17 1.03
 0 14 -26 40.92 1.25
 0 14 -26 37.04 1.28
 0 -14 -24 -0.02 0.79
 0 14 -24 0.09 0.94
 0 14 -24 0.06 0.95
 0 -14 -24 0.12 0.85
 0 -14 -24 0.15 0.85
 0 14 -24 0.34 0.69
 0 14 -24 0.11 0.84
 0 14 -24 0.48 0.71
 0 14 -24 0.28 0.91
 0 14 -22 6.28 1.18
 0 -14 -22 6.49 1.04
 0 14 -22 6.73 1.08
 0 14 -22 5.69 0.91
 0 -14 -22 6.02 1.1
 0 -14 -22 5.4 1.09
 0 14 -22 6.78 0.95
 0 14 -22 7.17 1.12
 0 14 -22 5.7 1.23
 0 14 -22 6.65 1.25
 0 14 -20 0.03 0.9
 0 14 -20 0.37 1.16
 0 -14 -20 -0.27 1.03
 0 -14 -18 247.74 3.66
 0 14 -18 231.21 4.45
 0 14 -18 235.6 4.29
 0 14 -18 216.95 3.77
 0 -14 -18 238.79 4.27
 0 -14 -18 235.44 4.26
 0 14 -18 237.29 3.97
 0 14 -18 236.48 4.14
 0 14 -18 224.52 4.38
 0 14 -18 225.13 4.35
 0 14 -18 233.56 4.5
 0 14 -18 221.97 3.74
 0 14 -16 0.7 1.15
 0 14 -16 0.6 1.32
 0 -14 -16 0.74 0.79
 0 14 -16 1.53 1.21
 0 14 -16 0.75 0.89
 0 14 -16 0.82 1.18
 0 -14 -16 -0.16 0.97
 0 14 -16 0.66 0.93
 0 14 -16 0.95 0.88
 0 14 -16 0.73 1.03
 0 14 -14 403.67 5.61
 0 14 -14 373.07 5.27
 0 14 -14 408.63 5.53
 0 14 -14 392.7 5.77
 0 14 -14 385.43 6.23
 0 -14 -14 378.43 5.03
 0 -14 -14 378.99 5.05
 0 -14 -14 393.19 6.31
 0 -14 -14 382.82 5.71
 0 14 -14 379.24 5.88
 0 14 -14 373.47 5.86
 0 14 -14 388.56 5.33
 0 14 -12 0.3 0.93
 0 14 -12 0.18 0.79
 0 14 -12 0.53 0.9
 0 14 -12 -0.19 1.1
 0 -14 -12 0.5 0.81
 0 14 -12 0.15 1.44
 0 -14 -12 0.14 0.85
 0 -14 -12 0.5 0.85
 0 -14 -12 0.25 0.74
 0 -14 -12 0.92 1.61
 0 14 -12 1.56 1.24
 0 14 -12 0.57 0.82
 0 -14 -12 0.09 1.05
 0 14 -12 0.27 1.21
 0 14 -10 39.14 1.53
 0 14 -10 34.6 1.39
 0 14 -10 35.08 1.54
 0 14 -10 34.09 2
 0 -14 -10 33.46 1.4
 0 -14 -10 30.89 1.32
 0 14 -10 37.2 1.59
 0 -14 -10 31.71 1.37
 0 14 -10 35.59 1.73
 0 -14 -10 34.55 1.34
 0 -14 -10 32.23 1.38
 0 -14 -10 31.65 2.11
 0 -14 -10 32.68 1.76
 0 14 -10 36.86 1.84
 0 14 -10 37.94 1.87
 0 14 -10 36.66 1.48
 0 14 -8 0.17 0.8
 0 14 -8 0.47 0.79
 0 14 -8 0.16 0.67
 0 14 -8 0.2 0.89
 0 -14 -8 -0.26 1
 0 -14 -8 0.29 0.78
 0 14 -8 0.42 0.84
 0 -14 -8 0.03 0.77
 0 14 -8 -0.04 1.28
 0 -14 -8 -0.27 0.83
 0 -14 -8 0.99 0.68
 0 -14 -8 0.36 0.75
 0 -14 -8 0.63 0.66
 0 14 -8 0.45 0.76
 0 -14 -8 0.77 1.5
 0 14 -8 0.7 0.95
 0 14 -8 0.29 0.81
 0 14 -8 0.4 0.96
 0 -14 -8 0.34 1.03
 0 14 -6 106.08 2.16
 0 14 -6 104.03 2.22
 0 14 -6 106.88 2.27
 0 14 -6 104.22 2.48
 0 -14 -6 118 2.25
 0 -14 -6 114.06 2.7
 0 -14 -6 112.9 2.27
 0 14 -6 107.68 2.81
 0 -14 -6 118.11 2.24
 0 14 -6 107.6 2.79
 0 -14 -6 117.76 2.34
 0 -14 -6 114.35 2.19
 0 -14 -6 115.75 2.24
 0 -14 -6 114.33 3.11
 0 14 -6 106.55 2.14
 0 14 -6 101.16 2.38
 0 -14 -6 111.97 2.75
 0 14 -6 103.54 2.42
 0 14 -4 0.26 0.62
 0 -14 -4 1.02 1.01
 0 14 -4 0.29 0.92
 0 -14 -4 0.64 0.68
 0 -14 -4 -0.13 0.65
 0 -14 -4 0.1 0.63
 0 14 -4 0.19 1
 0 14 -4 0.47 1.01
 0 -14 -4 0.18 0.71
 0 -14 -4 0.11 0.61
 0 -14 -4 -0.24 1.22
 0 14 -4 0.41 0.63
 0 14 -4 -0.13 0.76
 0 14 -4 0.67 0.77
 0 -14 -4 1.16 0.96
 0 14 -2 182.25 3.27
 0 -14 -2 182.17 2.8
 0 -14 -2 187.33 2.93
 0 -14 -2 185.79 3.43
 0 -14 -2 189.55 2.89
 0 14 -2 183.83 3.49
 0 14 -2 184.84 3.65
 0 14 -2 181.39 2.74
 0 -14 -2 187.23 3
 0 -14 -2 186.78 2.88
 0 -14 -2 185.81 3.74
 0 14 -2 181.87 2.82
 0 14 -2 183.33 2.71
 0 -14 -2 187.95 3.51
 0 14 0 0.41 0.9
 0 -14 0 0.48 0.93
 0 -14 0 -0.24 0.55
 0 14 0 0.05 0.92
 0 -14 0 1.02 0.63
 0 14 0 0.35 0.97
 0 14 0 0.18 0.97
 0 -14 0 0.9 0.97
 0 14 0 0.04 0.58
 0 -14 0 -0.14 0.65
 0 -14 0 -0.04 0.63
 0 14 0 0.01 0.58
 0 14 0 0.31 0.52
 0 -14 0 0.04 1.1
 0 14 0 0.21 0.57
 0 14 0 0.32 0.5
 0 -14 0 0.4 0.88
 0 14 2 187.49 3.52
 0 -14 2 187.65 2.8
 0 -14 2 188.8 3.4
 0 14 2 186.51 3.62
 0 -14 2 189.83 2.89
 0 14 2 173.38 3.29
 0 14 2 187.23 3.68
 0 -14 2 193.28 3.58
 0 14 2 189.59 2.94
 0 14 2 191.76 2.94
 0 14 2 189.63 2.97
 0 -14 2 192.95 3.7
 0 -14 2 188.31 3.51
 0 14 2 182.68 2.74
 0 14 2 185.01 2.86
 0 -14 2 180.77 3.38
 0 14 4 0.22 1.07
 0 -14 4 0.09 0.59
 0 -14 4 -0.54 0.91
 0 14 4 0.52 0.54
 0 14 4 0.82 1.07
 0 -14 4 1 0.92
 0 14 4 0.34 0.66
 0 14 4 0.55 0.66
 0 14 4 0.59 0.67
 0 14 4 0.31 0.53
 0 -14 4 0.08 0.96
 0 -14 4 0.35 1.03
 0 14 4 0.51 0.62
 0 14 4 -0.03 0.54
 0 -14 4 0.06 0.85
 0 14 6 114.54 2.96
 0 14 6 114.38 3.04
 0 14 6 116.24 2.35
 0 14 6 113.07 2.14
 0 -14 6 104.15 2.07
 0 -14 6 111.36 2.5
 0 14 6 112.61 2.32
 0 14 6 113.39 2.12
 0 14 6 113.3 1.98
 0 14 6 115.24 2.26
 0 -14 6 108.02 2.79
 0 -14 6 107.2 2.43
 0 14 8 1.06 1.25
 0 14 8 0.36 0.85
 0 -14 8 0.19 0.79
 0 14 8 0.26 0.66
 0 14 8 0.28 0.87
 0 14 8 0.32 0.74
 0 14 8 0.58 0.62
 0 14 8 -0.11 0.73
 0 -14 8 -0.27 1.08
 0 14 8 0.98 1.24
 0 14 10 34.82 2.03
 0 14 10 33.78 1.44
 0 14 10 31.85 2.1
 0 14 10 33.15 1.49
 0 14 10 36.82 1.59
 0 14 10 30.45 1.41
 0 14 10 34.49 1.42
 0 -14 10 38.43 1.95
 0 14 10 33.51 1.79
 0 14 12 0.66 1.44
 0 14 12 0.08 0.81
 0 14 12 1.12 1.53
 0 14 12 0.12 1.1
 0 -14 12 0.4 1.17
 0 14 12 0.5 0.99
 0 14 12 -0.3 1
 0 14 12 0.56 0.88
 0 14 12 -0.14 0.83
 0 -14 12 0.17 1.14
 0 14 12 -0.04 1.1
 0 14 14 388.72 6.42
 0 14 14 383.37 5.24
 0 14 14 375.78 6.54
 0 14 14 394.17 5.99
 0 -14 14 385.2 5.99
 0 14 14 375.84 5.33
 0 14 14 373.85 5.12
 0 14 14 425.46 5.63
 0 14 14 380.4 5.25
 0 -14 14 408.59 6.17
 0 14 14 375.52 5.92
 0 14 16 0.7 1.43
 0 14 16 0.27 0.86
 0 14 16 -0.48 1.51
 0 14 16 0.59 1.18
 0 -14 16 1.11 1.11
 0 14 16 0.25 0.9
 0 14 16 0.43 0.93
 0 14 16 0.05 0.76
 0 14 16 -0.22 0.89
 0 -14 16 0.7 1.18
 0 14 16 0.53 1.16
 0 14 18 252.6 4.9
 0 14 18 242.82 5
 0 -14 18 232.91 4.35
 0 14 18 254.14 4.68
 0 14 18 247.28 3.95
 0 14 18 255.29 4.01
 0 14 18 249.47 4
 0 -14 18 237.37 4.45
 0 14 18 242.38 4.43
 0 14 20 0.38 1.14
 0 14 20 1.89 1.31
 0 -14 20 0.48 1.14
 0 14 20 0.46 0.84
 0 14 22 5.87 1.11
 0 14 22 5.98 1.31
 0 14 22 6.55 0.91
 0 14 22 5.61 0.83
 0 14 22 5.47 1.26
 0 14 22 6.87 0.89
 0 14 24 0.34 0.64
 0 -14 24 0.08 0.81
 0 14 24 0.31 0.59
 0 14 24 0.75 1.02
 0 14 24 0.13 0.69
 0 14 24 0.07 0.76
 0 14 24 0.04 0.98
 0 14 26 37.51 1.04
 0 14 26 30.64 1.17
 0 14 26 38.8 1.13
 0 14 26 38.8 1.01
 0 14 26 39.45 1.09
 0 14 26 36.25 1.14
 0 14 26 32.83 1.25
 0 16 -24 1.84 0.8
 0 -16 -24 1.56 0.9
 0 16 -24 1.22 0.78
 0 -16 -24 1.52 0.75
 0 -16 -24 1.19 0.75
 0 16 -24 0.97 0.61
 0 16 -24 0.99 0.69
 0 16 -24 1.31 0.77
 0 16 -22 0.13 0.88
 0 -16 -22 0.43 0.74
 0 16 -22 0.06 0.74
 0 -16 -22 -0.14 0.85
 0 -16 -22 -0.36 0.83
 0 16 -22 0.01 0.73
 0 16 -22 -0.01 0.8
 0 16 -22 0.48 0.93
 0 16 -22 0.08 0.95
 0 16 -20 65.82 2.04
 0 -16 -20 59.31 1.85
 0 16 -20 72.55 2.21
 0 -16 -20 54.97 1.51
 0 -16 -20 57.32 1.97
 0 -16 -20 57.82 1.96
 0 16 -20 71.53 1.93
 0 16 -20 73.73 2.01
 0 16 -20 73.95 2.19
 0 16 -20 72.23 2.18
 0 16 -20 71.56 2.21
 0 16 -20 69.08 1.68
 0 -16 -18 0.61 0.92
 0 -16 -18 0.07 0.71
 0 16 -18 -0.04 0.96
 0 16 -18 -0.32 0.95
 0 16 -18 0.33 1.02
 0 16 -16 371.79 5.9
 0 -16 -16 335.55 4.67
 0 -16 -16 320.66 4.92
 0 -16 -16 344.83 5.33
 0 -16 -16 344.57 5.32
 0 16 -16 354 4.96
 0 16 -16 364.93 5.57
 0 16 -16 377.09 5.92
 0 -16 -16 326.77 5.18
 0 16 -16 354.23 5.54
 0 16 -16 364.2 5.18
 0 16 -16 350.41 4.93
 0 16 -16 372.83 5.25
 0 16 -14 0.85 0.87
 0 16 -14 0.94 0.94
 0 16 -14 1.57 0.96
 0 16 -14 0.51 1.03
 0 16 -14 0.05 1.39
 0 -16 -14 0.83 0.8
 0 -16 -14 0.19 0.75
 0 -16 -14 0.67 1.41
 0 16 -14 0.9 0.92
 0 16 -14 0.11 1.19
 0 16 -14 1.14 1.21
 0 -16 -14 0.58 1.01
 0 16 -12 39.69 1.67
 0 16 -12 40.24 1.68
 0 16 -12 37.71 1.56
 0 16 -12 37.57 1.74
 0 -16 -12 34.16 1.42
 0 16 -12 39.23 2.18
 0 -16 -12 34.12 1.5
 0 -16 -12 34.93 1.44
 0 -16 -12 34.51 1.4
 0 -16 -12 34.88 2.14
 0 -16 -12 36.29 1.9
 0 16 -12 36.66 1.84
 0 16 -12 36.22 1.84
 0 16 -12 38.31 1.6
 0 16 -10 0.88 0.9
 0 16 -10 0.59 0.89
 0 16 -10 0.16 0.79
 0 16 -10 0.36 1.34
 0 -16 -10 -0.23 0.87
 0 -16 -10 0.4 0.79
 0 16 -10 0.65 1.02
 0 -16 -10 0.01 0.78
 0 -16 -10 -0.14 0.8
 0 -16 -10 -0.06 0.76
 0 -16 -10 0.12 1.44
 0 -16 -10 0.35 1.07
 0 16 -10 -0.35 1.09
 0 16 -10 0.02 1.1
 0 16 -10 0.4 0.9
 0 16 -8 15.58 1.22
 0 16 -8 13.59 1.05
 0 -16 -8 19.26 1.16
 0 16 -8 14.12 1.33
 0 -16 -8 19.81 1.23
 0 16 -8 14.71 1.7
 0 -16 -8 18.94 1.18
 0 -16 -8 20.06 1.24
 0 -16 -8 19.89 1.23
 0 -16 -8 19.12 1.16
 0 -16 -8 19.77 1.94
 0 16 -8 12.85 1.28
 0 16 -8 15.33 1.2
 0 -16 -8 18.48 1.62
 0 16 -8 13.88 1.29
 0 16 -6 0.5 0.81
 0 16 -6 0.51 0.74
 0 -16 -6 0.01 0.87
 0 16 -6 0.61 1.14
 0 -16 -6 0.32 1.06
 0 -16 -6 0.05 0.83
 0 -16 -6 0.33 0.78
 0 16 -6 1.09 1.36
 0 16 -6 0.09 1.32
 0 -16 -6 0.96 0.92
 0 -16 -6 -0.11 0.85
 0 -16 -6 0.36 0.76
 0 -16 -6 0.33 0.77
 0 16 -6 0.19 0.79
 0 -16 -6 0.26 1.56
 0 16 -6 0.37 0.83
 0 -16 -6 0.1 1.18
 0 16 -6 1.38 1.17
 0 16 -6 1.34 1.15
 0 16 -4 151.18 2.73
 0 -16 -4 154.75 3.42
 0 -16 -4 155.88 2.88
 0 16 -4 151.62 3.24
 0 -16 -4 152.06 2.83
 0 -16 -4 155.25 2.9
 0 16 -4 159.34 3.54
 0 16 -4 148.5 3.64
 0 -16 -4 161.14 2.97
 0 -16 -4 151.59 2.81
 0 -16 -4 161.13 3.84
 0 16 -4 153.71 2.75
 0 -16 -4 163.05 3.5
 0 16 -2 0.39 0.65
 0 -16 -2 -0.38 0.83
 0 -16 -2 -0.47 1.05
 0 16 -2 0.59 1.41
 0 -16 -2 0.29 0.87
 0 -16 -2 -0.03 0.87
 0 16 -2 0.2 1.14
 0 -16 -2 -0.04 0.95
 0 -16 -2 1.33 0.95
 0 -16 -2 0.46 0.85
 0 16 -2 1.16 0.87
 0 -16 -2 0.72 1.58
 0 -16 -2 0.11 1.15
 0 16 0 83.13 2.4
 0 -16 0 84.95 2.44
 0 -16 0 86.64 2.09
 0 -16 0 83.02 1.87
 0 16 0 82.54 2.46
 0 16 0 80.45 2.44
 0 -16 0 86.04 1.99
 0 16 0 84.68 2.69
 0 16 0 84.67 1.9
 0 -16 0 83.79 2.18
 0 16 0 83.56 1.84
 0 -16 0 82.49 2.04
 0 -16 0 85.52 2.39
 0 16 0 82.36 1.82
 0 16 0 81.37 1.93
 0 -16 0 89.8 2.9
 0 16 0 80.63 2.38
 0 -16 0 79.32 2.46
 0 16 2 -0.2 1.08
 0 -16 2 0.45 1.03
 0 -16 2 -0.15 0.71
 0 -16 2 -0.19 0.79
 0 16 2 -0.83 1.12
 0 16 2 -0.1 1.07
 0 16 2 -0.18 1.11
 0 16 2 0.32 0.79
 0 -16 2 1.73 0.98
 0 -16 2 1.16 0.92
 0 16 2 0.4 0.72
 0 16 2 0.32 0.87
 0 -16 2 0.07 1
 0 16 2 -0.23 0.68
 0 16 2 0.15 0.58
 0 -16 2 0.41 1.34
 0 -16 2 0.4 1.01
 0 16 4 155.36 3.56
 0 -16 4 154.17 2.7
 0 -16 4 165.52 3.32
 0 -16 4 162.32 2.83
 0 16 4 159.7 3.63
 0 16 4 149.64 3.61
 0 16 4 156.45 2.9
 0 16 4 164.94 2.91
 0 16 4 156.65 2.9
 0 -16 4 152.93 3.44
 0 16 4 151.72 2.74
 0 -16 4 169.46 3.55
 0 16 4 149.81 2.59
 0 -16 4 159.74 3.25
 0 16 6 0.19 1.21
 0 -16 6 -0.02 0.92
 0 16 6 0.88 0.73
 0 -16 6 0.19 0.78
 0 16 6 0.43 1.29
 0 16 6 0.98 1.39
 0 16 6 0.39 0.87
 0 16 6 1.06 0.74
 0 16 6 0.23 0.85
 0 16 6 0.4 0.83
 0 16 6 0.75 0.69
 0 16 6 0.48 0.79
 0 -16 6 1.7 1.2
 0 -16 6 0.92 0.93
 0 -16 8 15.86 1
 0 16 8 19.04 1.12
 0 -16 8 16.24 1.29
 0 16 8 19.04 1.8
 0 -16 8 14.76 1.53
 0 16 8 17.75 1.58
 0 16 8 19.28 1.29
 0 16 8 18.63 1.09
 0 16 8 17.76 1.25
 0 16 8 19.74 1.3
 0 -16 8 16.59 1.59
 0 16 8 19.78 1.16
 0 16 8 19.62 1.76
 0 -16 10 -0.19 0.78
 0 16 10 -0.27 0.72
 0 16 10 0.1 1.4
 0 -16 10 0.15 1.13
 0 16 10 0.13 0.89
 0 16 10 -0.21 0.87
 0 16 10 -0.13 0.73
 0 16 10 0.15 0.9
 0 16 10 -0.1 0.83
 0 -16 10 0.02 1.24
 0 16 10 -0.69 1.4
 0 16 12 33.65 1.45
 0 -16 12 38.68 1.4
 0 16 12 34.87 2.22
 0 -16 12 40.08 2.03
 0 16 12 34.58 1.6
 0 16 12 32.11 1.46
 0 16 12 33.56 1.6
 0 16 12 34.45 1.45
 0 16 12 33.1 1.52
 0 -16 12 38.46 2.02
 0 16 12 35.16 2.13
 0 16 14 0.96 0.81
 0 16 14 -0.59 1.46
 0 -16 14 0.92 1.22
 0 16 14 1.02 0.9
 0 16 14 0.76 0.85
 0 16 14 0.12 0.91
 0 -16 14 0.62 1.19
 0 16 14 0.49 0.91
 0 16 14 -0.02 1.42
 0 16 16 353.85 6.18
 0 -16 16 379.92 5.78
 0 16 16 341.8 5.04
 0 16 16 356.38 5.11
 0 16 16 355.72 4.97
 0 16 16 346.93 5.11
 0 -16 16 398.58 5.97
 0 16 16 337.12 5.98
 0 -16 18 0.24 1.04
 0 16 18 -0.29 1.32
 0 16 18 -0.59 0.96
 0 16 18 0.67 0.81
 0 16 20 59.55 1.6
 0 16 20 59.04 2.25
 0 16 20 63.15 1.67
 0 16 20 58.86 1.62
 0 16 20 60.12 1.69
 0 16 20 62.08 2.26
 0 16 22 0.21 1.1
 0 16 22 0.2 0.65
 0 16 22 -0.21 0.66
 0 16 22 0.45 0.64
 0 16 22 0.45 0.7
 0 16 22 -0.28 1.06
 0 16 24 0.56 0.85
 0 16 24 0.7 0.56
 0 16 24 0.62 0.57
 0 16 24 1.09 0.6
 0 16 24 1.23 0.62
 0 16 24 1.37 0.86
 0 -18 -22 15.25 0.91
 0 -18 -22 14.99 0.91
 0 18 -22 14.93 0.96
 0 18 -22 15.17 0.95
 0 18 -22 16.65 0.84
 0 18 -22 15.68 0.82
 0 18 -22 14.68 0.86
 0 18 -20 0.09 0.76
 0 -18 -20 -0.31 0.78
 0 -18 -20 0.35 0.79
 0 18 -20 0.82 0.9
 0 18 -20 -0.02 0.7
 0 18 -20 0.45 0.72
 0 18 -20 0.12 0.83
 0 18 -20 -0.2 0.92
 0 18 -20 -0.48 0.88
 0 18 -18 12.88 1.1
 0 -18 -18 15.14 0.9
 0 18 -18 11.63 1.35
 0 -18 -18 14.91 1.19
 0 -18 -18 15.68 1.18
 0 18 -18 13.87 1.04
 0 18 -18 12.79 1.06
 0 18 -18 11.72 0.9
 0 18 -18 12.37 1.18
 0 18 -18 13.3 1.17
 0 18 -18 13.22 1.36
 0 18 -16 -0.15 0.97
 0 -18 -16 -0.15 0.85
 0 -18 -16 0.63 0.73
 0 18 -16 0.06 1.25
 0 -18 -16 -0.47 0.99
 0 -18 -16 0.58 0.96
 0 18 -16 0.12 1.24
 0 18 -16 0.26 0.78
 0 -18 -16 1.29 0.98
 0 18 -16 -0.16 0.98
 0 18 -16 -0.32 1
 0 18 -16 0.52 0.91
 0 18 -16 -0.04 0.82
 0 18 -14 3.29 0.93
 0 18 -14 3.2 0.85
 0 18 -14 3.21 1
 0 -18 -12 0.32 0.77
 0 -18 -12 -0.04 0.71
 0 18 -12 -0.68 1.36
 0 -18 -12 0.12 0.81
 0 -18 -12 0.26 0.74
 0 18 -12 0.12 0.98
 0 18 -12 0.29 1
 0 -18 -12 0.24 1.11
 0 18 -12 0.85 0.86
 0 18 -12 -0.11 1.27
 0 18 -12 0.14 0.9
 0 18 -12 0.3 0.77
 0 18 -10 118.33 2.48
 0 18 -10 121.4 2.7
 0 -18 -10 106.96 2.4
 0 18 -10 117.4 3.32
 0 -18 -10 110.06 2.47
 0 -18 -10 108.47 2.34
 0 -18 -10 111.4 2.42
 0 -18 -10 111.83 3.31
 0 18 -10 115.4 2.66
 0 18 -10 113.18 2.73
 0 18 -10 117.64 2.75
 0 18 -10 120.29 3.29
 0 -18 -10 106.68 3.01
 0 18 -8 -0.09 0.87
 0 18 -8 0.27 0.76
 0 -18 -8 0.15 0.84
 0 -18 -8 0.3 0.82
 0 18 -8 0.12 1.32
 0 -18 -8 0.14 0.83
 0 -18 -8 0.18 0.82
 0 -18 -8 0.72 0.77
 0 -18 -8 0.08 1.51
 0 18 -8 0.16 1.3
 0 -18 -8 0.32 1.19
 0 18 -8 0.37 0.92
 0 18 -6 14.16 1.03
 0 18 -6 14.92 1.19
 0 -18 -6 11.22 1.08
 0 18 -6 14.41 1.64
 0 -18 -6 11.13 1.15
 0 -18 -6 11.7 1.04
 0 -18 -6 11.76 1.05
 0 -18 -6 11.3 1
 0 -18 -6 11 1.11
 0 -18 -6 11.85 1.7
 0 -18 -6 11.66 1.47
 0 18 -6 14.21 1.61
 0 18 -6 13.96 1.24
 0 18 -4 -0.29 0.73
 0 18 -4 0.6 0.85
 0 18 -4 0.07 1.1
 0 -18 -4 1.16 1.17
 0 -18 -4 -0.08 0.81
 0 -18 -4 0.64 0.88
 0 -18 -4 0.62 0.8
 0 -18 -4 -0.07 0.83
 0 18 -4 -0.13 1.28
 0 -18 -4 0.93 0.85
 0 -18 -4 0.64 0.75
 0 -18 -4 0.45 0.77
 0 18 -4 0.72 0.77
 0 -18 -4 0.27 1.49
 0 18 -4 0.75 1.27
 0 18 -4 0.09 0.88
 0 -18 -4 -0.59 1.26
 0 -18 -2 147.86 3.48
 0 -18 -2 148.73 2.89
 0 18 -2 152.21 3.4
 0 18 -2 155.85 3.54
 0 -18 -2 148.95 2.9
 0 -18 -2 143.46 2.76
 0 -18 -2 143.49 2.92
 0 -18 -2 149.56 2.78
 0 -18 -2 148.1 3.74
 0 18 -2 154.75 2.79
 0 18 -2 154.39 3.46
 0 -18 -2 147.16 3.45
 0 -18 0 0.12 1.13
 0 -18 0 0.93 0.81
 0 18 0 0.97 1.1
 0 -18 0 0.86 0.78
 0 18 0 0.95 1.17
 0 -18 0 0.61 1.03
 0 -18 0 0.76 0.91
 0 -18 0 0.96 0.8
 0 18 0 0.62 0.72
 0 -18 0 0.76 1.43
 0 -18 0 -0.22 1.02
 0 -18 0 -0.06 1.1
 0 18 0 0.23 1.16
 0 18 2 145.33 3.38
 0 -18 2 156.66 3.48
 0 -18 2 161.1 2.95
 0 -18 2 159.74 2.75
 0 -18 2 156.42 2.83
 0 18 2 142.79 3.43
 0 -18 2 161.21 3.44
 0 -18 2 166.08 3.04
 0 18 2 143.28 2.77
 0 -18 2 156.34 2.85
 0 18 2 144.41 2.71
 0 -18 2 162.34 3.51
 0 18 2 136.4 2.62
 0 -18 2 160.9 3.7
 0 -18 2 160.15 3.45
 0 18 4 0.72 1.16
 0 -18 4 0.13 0.7
 0 -18 4 -0.49 1.05
 0 18 4 0.09 1.27
 0 -18 4 -0.15 0.74
 0 -18 4 -0.28 1.12
 0 -18 4 0.25 0.84
 0 18 4 0.85 0.86
 0 -18 4 -0.03 0.71
 0 18 4 0.1 0.75
 0 18 4 0.2 0.66
 0 -18 4 0.44 1.1
 0 -18 4 -0.07 0.98
 0 18 6 12.82 1.52
 0 -18 6 13.37 0.96
 0 -18 6 14.01 1.35
 0 -18 6 15.88 1.04
 0 18 6 11.52 1.59
 0 -18 6 14.76 1.47
 0 -18 6 14.7 1.12
 0 18 6 11.69 1.11
 0 -18 6 15.2 1.08
 0 18 6 12.13 1.09
 0 -18 6 15.13 1.51
 0 18 6 11.01 0.97
 0 -18 6 14.16 1.27
 0 -18 8 -0.27 1.01
 0 18 8 0.61 0.69
 0 -18 8 0.18 0.69
 0 18 8 0.2 1.34
 0 -18 8 0.6 1.14
 0 18 8 -0.03 0.85
 0 18 8 0.22 0.84
 0 18 8 0.75 0.65
 0 -18 8 0.91 1.21
 0 18 8 0.76 0.75
 0 18 8 -0.21 1.27
 0 18 10 105.31 2.29
 0 -18 10 116.95 2.36
 0 18 10 107.77 3.34
 0 -18 10 121.99 3.18
 0 18 10 109.25 2.59
 0 18 10 111.55 2.54
 0 18 10 105.68 2.28
 0 18 10 106.27 2.39
 0 -18 10 124.54 3.25
 0 18 10 110.39 3.2
 0 18 12 0.34 0.75
 0 18 12 0.1 1.44
 0 -18 12 0.27 1.18
 0 18 12 -0.23 0.92
 0 18 12 -0.01 0.83
 0 18 12 -0.07 0.75
 0 18 12 -0.27 0.81
 0 -18 12 0.66 1.17
 0 18 12 1.28 1.4
 0 -18 14 3.53 1.19
 0 18 14 1.77 0.79
 0 18 14 1.52 1.39
 0 18 16 0.14 0.58
 0 18 16 -0.16 1.39
 0 18 16 0.52 0.84
 0 18 16 0.38 0.83
 0 18 16 0.76 0.71
 0 18 16 -0.23 0.77
 0 18 16 0.54 0.8
 0 18 16 0.34 1.23
 0 18 18 15.02 0.86
 0 18 18 16.15 1.59
 0 18 18 15.58 1.01
 0 18 18 15.91 0.96
 0 18 18 14.69 0.99
 0 18 18 14.75 1
 0 18 18 16.51 1.53
 0 18 20 0.58 0.53
 0 18 20 -0.21 1.1
 0 18 20 -0.15 0.6
 0 18 20 -0.22 0.6
 0 18 20 -0.06 0.64
 0 18 20 0.03 1.05
 0 18 22 16.05 1.13
 0 18 22 14.51 0.76
 0 18 22 12.84 0.75
 0 18 22 13.59 1.1
 0 20 -20 15.31 0.74
 0 -20 -20 11.74 0.72
 0 -20 -20 11.05 0.71
 0 20 -20 12.92 0.74
 0 20 -20 12.86 0.73
 0 20 -20 14.08 0.83
 0 -20 -18 0.13 0.65
 0 -20 -18 -0.27 0.66
 0 20 -18 0.34 0.64
 0 20 -18 0.35 0.48
 0 20 -18 -0.03 0.69
 0 20 -18 0.24 0.7
 0 20 -18 -0.03 0.92
 0 -20 -18 -0.11 0.49
 0 -20 -16 10.87 0.97
 0 -20 -16 10.93 0.98
 0 20 -16 18.09 1.04
 0 20 -16 14.11 1.06
 0 20 -16 16.67 1.36
 0 -20 -16 13.1 1.02
 0 20 -16 16.15 0.9
 0 20 -16 14.75 1.05
 0 -20 -16 13.1 0.82
 0 20 -16 16.26 1.34
 0 -20 -14 0.12 0.79
 0 -20 -14 0.33 0.82
 0 20 -14 0.5 1.17
 0 -20 -14 -0.4 0.66
 0 20 -14 -0.25 0.82
 0 20 -14 0.13 0.73
 0 -20 -14 0.4 0.93
 0 20 -14 -0.05 0.85
 0 20 -14 0.43 1.17
 0 20 -14 0.23 0.84
 0 -20 -12 24.94 1.1
 0 -20 -12 25.64 1.18
 0 20 -12 21.11 1.7
 0 20 -12 21.33 1.22
 0 20 -12 21.5 1.62
 0 -20 -12 27.67 1.62
 0 20 -12 19.35 1.04
 0 20 -12 20.5 1.26
 0 -20 -10 -0.3 0.82
 0 -20 -10 -0.19 0.72
 0 -20 -10 -0.35 1.38
 0 20 -10 -0.1 0.85
 0 -20 -8 132.42 2.6
 0 -20 -8 130.29 2.58
 0 -20 -8 129.05 2.64
 0 -20 -8 125.64 3.2
 0 20 -8 125.4 2.72
 0 -20 -6 0.83 0.79
 0 -20 -6 0.22 0.82
 0 20 -6 0.41 1.23
 0 -20 -6 0.51 0.88
 0 -20 -6 -0.22 0.84
 0 -20 -6 -0.16 0.8
 0 -20 -6 0.3 0.71
 0 20 -6 0.72 0.91
 0 20 -6 1.11 1.28
 0 -20 -6 0.75 1.15
 0 20 -6 1.28 0.89
 0 20 -4 90.7 2.23
 0 -20 -4 82.6 2.12
 0 20 -4 89.11 2.79
 0 -20 -4 82.98 2.15
 0 -20 -4 79.43 2
 0 -20 -4 84.91 2.15
 0 -20 -4 80.55 2.02
 0 -20 -4 81.06 2.86
 0 20 -4 93.89 2.36
 0 -20 -4 81.93 2.64
 0 20 -4 90.3 2.66
 0 20 -2 0.58 0.78
 0 -20 -2 0.64 0.74
 0 -20 -2 0.58 0.79
 0 -20 -2 0.07 0.86
 0 20 -2 0.14 0.98
 0 -20 -2 0.4 0.75
 0 -20 -2 0.85 0.85
 0 -20 -2 0.2 1.36
 0 20 -2 0.89 1.06
 0 20 -2 0.94 0.95
 0 -20 -2 0.6 1.18
 0 20 0 6.35 0.9
 0 20 0 6.33 1.24
 0 -20 0 7.18 0.95
 0 -20 0 6.44 0.86
 0 -20 0 7.01 1
 0 -20 0 6.11 0.85
 0 -20 0 6.13 1.44
 0 20 0 6.35 0.84
 0 -20 0 6.95 1.3
 0 -20 2 0.24 0.71
 0 20 2 0.81 1.11
 0 -20 2 -0.28 1
 0 -20 2 0.05 0.78
 0 -20 2 0.23 0.76
 0 -20 2 0.81 0.99
 0 20 2 0.27 0.66
 0 -20 2 0.69 1.1
 0 -20 4 94.6 2.09
 0 -20 4 94.37 2.7
 0 -20 4 93.11 2.23
 0 -20 4 93.17 2.12
 0 -20 4 94.91 2.73
 0 -20 4 91.04 2.53
 0 -20 6 0.91 0.81
 0 20 6 0.62 1.23
 0 -20 6 0.7 1.12
 0 -20 6 0.88 0.82
 0 -20 6 0.57 0.7
 0 20 6 -0.04 0.76
 0 -20 6 0.43 1.1
 0 20 6 1.3 1.2
 0 20 8 129.76 3.36
 0 -20 8 133.69 3.23
 0 -20 10 0.32 0.69
 0 -20 10 -0.24 0.73
 0 -20 10 0.55 1.14
 0 20 10 0.71 1.29
 0 20 12 25.66 1.07
 0 20 12 28.23 1.87
 0 20 12 28.66 1.33
 0 -20 12 21.01 1.06
 0 20 12 20.08 0.94
 0 20 12 24.03 1.09
 0 20 12 29.44 1.85
 0 20 14 -0.51 0.63
 0 20 14 -0.05 0.59
 0 -20 14 0.32 0.58
 0 20 14 0.23 0.75
 0 20 14 -0.37 1.19
 0 20 14 0.1 0.54
 0 20 14 -0.22 1.23
 0 20 16 14.58 1.39
 0 20 16 13.18 1.42
 0 20 16 12.29 0.78
 0 20 18 0.13 0.96
 0 20 18 0.39 0.98
 0 20 18 0.01 0.51
 0 20 20 15.52 1.03
 0 20 20 13.91 0.98
 0 -22 -16 0.19 0.42
 0 22 -16 0.32 0.73
 0 22 -16 0.08 0.52
 0 -22 -14 26.4 0.91
 0 22 -14 26.46 1.35
 0 22 -14 24.17 0.9
 0 -22 -14 26.86 1.17
 0 22 -14 24.65 1.02
 0 -22 -12 0.82 0.6
 0 22 -12 1.16 0.7
 0 22 -12 0.39 0.65
 0 -22 -12 0.65 0.82
 0 22 -12 0.14 0.99
 0 -22 -10 17.97 0.95
 0 22 -10 28.72 1.18
 0 22 -10 27.34 1.19
 0 22 -10 27.78 1.54
 0 -22 -10 18.11 1.33
 0 -22 -10 17.03 0.87
 0 -22 -8 -0.36 0.7
 0 -22 -8 0.23 0.71
 0 -22 -8 -0.17 0.6
 0 -22 -8 0.1 0.69
 0 -22 -8 0.91 1.04
 0 22 -8 0.66 1.07
 0 22 -8 0.34 0.8
 0 22 -8 -0.4 0.76
 0 22 -6 11.79 0.99
 0 -22 -6 8.91 0.93
 0 -22 -6 8.32 0.88
 0 -22 -6 9.01 0.92
 0 -22 -6 8.33 0.81
 0 -22 -6 8.99 0.9
 0 -22 -6 8.87 1.38
 0 -22 -6 8.63 1.28
 0 22 -6 11.56 1.29
 0 22 -6 10.81 1.04
 0 22 -4 1.09 0.78
 0 -22 -4 1.02 0.73
 0 -22 -4 1.03 0.75
 0 -22 -4 0.92 0.72
 0 -22 -4 0.67 0.75
 0 -22 -4 1.1 0.69
 0 -22 -4 0.6 1.17
 0 22 -4 0.78 1.06
 0 22 -4 1.12 0.9
 0 -22 -4 1.05 1.09
 0 22 -2 435.48 5.37
 0 -22 -2 443.93 5.48
 0 -22 -2 417.81 5.37
 0 -22 -2 435.34 5.49
 0 -22 -2 437.98 5.43
 0 -22 -2 427.74 5.29
 0 -22 -2 452.86 5.5
 0 -22 -2 439.76 6.27
 0 22 -2 448.1 5.73
 0 -22 -2 421.27 6.14
 0 -22 0 2.12 0.82
 0 -22 0 1.58 0.81
 0 -22 0 1.85 0.81
 0 -22 0 1.83 0.74
 0 -22 0 1.59 0.71
 0 -22 0 1.22 0.81
 0 -22 0 1.67 1.17
 0 -22 0 1.45 1.02
 0 -22 2 448.58 5.5
 0 -22 2 463.17 5.62
 0 -22 2 442.32 5.32
 0 -22 2 461.37 5.62
 0 -22 2 459.47 5.56
 0 -22 2 443.44 6.07
 0 -22 4 0.75 0.74
 0 -22 4 0.99 0.73
 0 -22 4 0.73 0.67
 0 -22 4 1.06 0.96
 0 -22 4 1.03 0.78
 0 22 4 0.47 1.03
 0 -22 6 10.86 0.88
 0 -22 6 11.45 0.83
 0 22 6 8.85 1.24
 0 -22 6 11.99 0.98
 0 22 6 7.51 1.16
 0 -22 6 11.6 0.95
 0 -22 8 0.47 0.56
 0 22 8 0.45 1.05
 0 -22 8 0.63 0.66
 0 22 8 0.24 1.06
 0 22 10 17.39 1.35
 0 22 10 18.13 1.44
 0 22 12 0.21 0.96
 0 -22 12 0.26 0.57
 0 22 12 0.2 0.99
 0 22 14 26.63 1.35
 0 22 14 27.56 1.41
 0 22 16 -0.23 0.8
 0 22 16 -0.09 0.77
 0 -24 -12 12.73 0.75
 0 -24 -12 11.09 0.55
 0 -24 -10 0.67 0.47
 0 24 -10 0.04 0.71
 0 -24 -10 0.37 0.7
 0 24 -10 0.1 0.51
 0 24 -10 0.29 0.51
 0 -24 -8 29.33 0.96
 0 24 -8 25.17 0.9
 0 24 -8 26.17 1
 0 24 -8 25.96 1.17
 0 -24 -8 31.2 1.32
 0 -24 -6 0.05 0.56
 0 -24 -6 0.26 0.55
 0 24 -6 0.35 0.63
 0 24 -6 0.01 0.75
 0 -24 -6 0.24 0.85
 0 -24 -6 0.15 0.45
 0 -24 -6 -0.18 0.56
 0 -24 -4 54.32 1.35
 0 -24 -4 58.03 1.41
 0 24 -4 55.56 1.5
 0 -24 -4 56.48 1.76
 0 -24 -4 59.1 1.39
 0 -24 -4 54.44 1.25
 0 -24 -2 0.83 0.62
 0 -24 -2 0.74 0.61
 0 -24 -2 0.69 0.57
 0 -24 -2 0.6 0.89
 0 24 -2 0.95 0.74
 0 -24 -2 0.75 0.54
 0 -24 -2 1.03 0.62
 0 -24 0 32.13 1.1
 0 -24 0 30.84 1.09
 0 -24 0 31.28 1.1
 0 24 0 31.87 1.25
 0 -24 0 31.65 1.37
 0 -24 0 32.74 1.13
 0 -24 0 31.68 1.02
 0 -24 2 0.83 0.61
 0 -24 2 0.21 0.61
 0 -24 2 0.62 0.59
 0 24 2 1.24 0.76
 0 -24 2 0.91 0.74
 0 -24 2 1.14 0.64
 0 -24 2 0.84 0.55
 0 -24 4 58.93 1.41
 0 -24 4 57.68 1.38
 0 24 4 57.14 1.54
 0 -24 4 61.41 1.46
 0 -24 4 56.36 1.33
 0 -24 6 0.05 0.54
 0 -24 6 -0.11 0.54
 0 24 6 0.09 0.65
 0 -24 6 0.04 0.59
 0 -24 6 0.11 0.51
 0 -24 8 29.41 0.96
 0 24 8 31.73 1.12
 0 -24 8 29.82 1.01
 0 -24 10 0.36 0.46
 0 24 10 0.31 0.57
 0 -24 10 -0.1 0.5
 0 24 12 14.14 0.67
 0 -24 12 10.3 0.57
 0 26 -2 7.08 0.54
 0 -26 -2 9.89 0.51
 0 26 0 0.61 0.46
 0 -26 0 0.02 0.36
 0 26 2 9.59 0.59
 0 -26 2 7.12 0.48
 0 26 4 0.25 0.41
 -1 -1 -31 12.91 0.72
 1 1 -31 16.05 0.98
 1 -1 -31 18.47 1.06
 -1 -1 -31 13.57 0.72
 -1 -1 -31 15.91 1.04
 -1 1 -31 15.45 1.01
 1 1 -31 15.77 1.07
 -1 1 -31 14.91 1.06
 1 -1 -31 17.68 1.13
 -1 -1 -31 16.6 1.08
 1 1 -29 1.31 1.02
 1 -1 -29 0.71 1.05
 -1 -1 -29 1.07 0.97
 -1 1 -29 1.29 1.02
 1 -1 -29 0.72 0.94
 -1 1 -29 1.29 0.9
 -1 1 -29 0.78 0.69
 -1 -1 -29 1.2 0.88
 -1 1 -29 1.29 0.83
 -1 1 -29 0.99 0.72
 1 1 -29 1.54 0.85
 1 1 -29 1.23 0.92
 -1 -1 -29 0.86 0.75
 1 -1 -29 0.75 0.68
 -1 -1 -29 0.68 0.75
 -1 -1 -29 1.51 0.82
 -1 -1 -29 1.55 1.29
 1 -1 -29 1.2 1.29
 -1 1 -29 0.42 1.29
 -1 1 -27 31.67 1.77
 -1 -1 -27 33.47 1.81
 1 -1 -27 32.94 1.84
 1 1 -27 31.28 1.8
 1 -1 -27 32.52 1.56
 -1 -1 -27 33.25 1.53
 1 -1 -27 29.64 1.38
 1 -1 -27 30.16 1.37
 -1 -1 -27 31.24 1.48
 1 1 -27 31.25 1.57
 -1 1 -27 31.96 1.58
 1 1 -27 29.38 1.59
 -1 1 -27 30.73 1.44
 -1 1 -27 31.67 1.46
 -1 -1 -27 30.93 1.51
 -1 1 -27 30.06 1.44
 -1 -1 -27 33.32 1.6
 1 -1 -27 32.11 1.48
 -1 1 -27 26.66 2.01
 1 1 -27 26.98 1.97
 1 -1 -27 30.55 2.02
 -1 1 -25 31.61 1.8
 1 -1 -25 29.92 1.85
 1 1 -25 28.35 1.81
 -1 -1 -25 30.66 1.79
 1 1 -25 27.23 1.39
 -1 1 -25 29.56 1.69
 1 1 -25 26.75 1.62
 -1 1 -25 29.07 1.64
 -1 -1 -25 31.98 1.54
 -1 1 -25 28.93 1.51
 -1 -1 -25 31.82 1.57
 1 -1 -25 32.94 1.64
 1 1 -25 26.17 1.37
 -1 -1 -25 30.34 1.77
 1 1 -25 29.43 1.64
 1 -1 -25 31.16 1.5
 1 -1 -25 30.59 1.47
 -1 -1 -25 31.56 1.55
 -1 1 -25 26.56 1.47
 1 -1 -25 29.83 1.74
 -1 -1 -25 33.2 1.7
 -1 1 -25 29.68 1.56
 1 -1 -25 29.67 1.58
 1 1 -25 27.12 2.04
 1 -1 -25 33.08 2.13
 -1 -1 -25 30.48 2.09
 -1 1 -25 26.47 2.07
 -1 1 -23 43 1.76
 -1 -1 -23 43.49 1.84
 1 1 -23 48.8 1.81
 1 -1 -23 39.91 1.76
 1 1 -23 45.98 1.69
 -1 -1 -23 43.3 1.76
 -1 -1 -23 42.07 1.81
 1 -1 -23 42.48 1.68
 1 1 -23 48.97 2
 1 -1 -23 42.08 1.84
 1 1 -23 51.16 2.02
 -1 1 -23 43.07 1.75
 1 -1 -23 42.2 1.67
 -1 1 -23 43.79 1.96
 -1 -1 -23 42.81 1.77
 -1 1 -23 44.57 1.93
 -1 1 -23 42.94 1.77
 -1 -1 -23 41.26 1.93
 1 -1 -23 40.41 1.89
 1 1 -23 46.17 1.7
 1 1 -23 50.73 2.15
 -1 1 -23 47.97 2.09
 -1 -1 -23 42.84 2.08
 1 -1 -23 42.43 2.07
 -1 1 -23 44.25 1.7
 1 1 -23 49.95 1.72
 -1 1 -23 48.26 2.37
 -1 -1 -23 46.45 2.36
 1 1 -23 51.76 2.48
 1 -1 -23 43.19 2.36
 1 -1 -21 81.23 2.88
 -1 -1 -21 86.65 3.06
 -1 1 -21 71.95 2.87
 1 1 -21 75.85 2.87
 1 -1 -21 75.01 2.21
 -1 1 -21 68.18 1.96
 -1 1 -21 71.27 2.17
 -1 -1 -21 85.09 2.35
 1 1 -21 73.69 2.13
 -1 -1 -21 78.01 2.05
 1 1 -21 76.84 2.36
 1 -1 -21 73.32 2.09
 -1 1 -21 72.79 2.35
 -1 1 -21 71.87 2.14
 -1 -1 -21 80.43 2.24
 1 -1 -21 72.8 2.08
 1 1 -21 77.97 2.38
 -1 1 -21 74.28 2.27
 -1 1 -21 71.68 2.12
 -1 -1 -21 81.88 2.28
 1 1 -21 70.28 2.05
 1 -1 -21 76.06 2.3
 1 -1 -21 79.08 2.43
 1 1 -21 70.06 2.03
 -1 1 -21 67.71 1.97
 -1 1 -21 69.93 1.99
 -1 -1 -21 83.12 2.48
 -1 -1 -21 81.62 2.26
 -1 -1 -21 85.38 2.61
 1 -1 -21 78.34 2.58
 -1 1 -21 71.01 2.46
 1 1 -21 77.23 2.52
 -1 -1 -21 77.1 2
 -1 1 -21 67.97 2.04
 -1 1 -21 70.69 1.91
 1 1 -21 74.77 2.03
 -1 1 -21 70.55 2.08
 1 1 -21 74.38 2.1
 1 -1 -19 8.53 1.43
 -1 1 -19 5.35 0.85
 1 1 -19 6.82 1.46
 -1 1 -19 5.25 0.86
 -1 1 -19 4.34 1.42
 1 1 -19 6.28 0.95
 -1 -1 -19 5.16 1
 -1 1 -19 5.26 0.96
 -1 1 -19 4.86 0.77
 -1 -1 -19 5.35 0.8
 1 -1 -19 7.46 1
 1 1 -19 5.83 0.83
 -1 1 -19 5.96 0.93
 -1 -1 -19 4.42 0.93
 1 1 -19 5.58 1.09
 1 -1 -19 7.63 1.1
 1 1 -19 6.46 1.15
 -1 1 -19 5.13 0.82
 -1 -1 -19 5.01 1.14
 1 -1 -19 7.15 1.15
 -1 1 -19 5.41 1.11
 -1 1 -19 5.6 1.02
 -1 -1 -19 4.99 0.95
 -1 1 -19 4.95 0.91
 1 1 -19 5.84 0.84
 -1 1 -19 5.62 0.83
 1 -1 -19 8.09 0.97
 1 -1 -19 7.21 0.98
 -1 -1 -19 5.36 0.96
 1 -1 -19 7.17 1.31
 -1 -1 -19 4.53 1.2
 -1 1 -19 5.22 1.21
 1 1 -19 5.53 1.21
 1 1 -19 5.4 0.85
 -1 -1 -19 5.23 0.75
 -1 1 -19 5.22 0.81
 1 1 -19 6.02 0.77
 -1 1 -19 5.53 0.93
 -1 -1 -19 5.16 0.84
 -1 1 -19 5.69 0.95
 1 1 -19 5.86 0.93
 -1 -1 -17 97.49 1.98
 1 1 -17 94.44 2.1
 -1 1 -17 91.47 2.08
 1 -1 -17 89.15 1.9
 -1 -1 -17 95.06 2.06
 -1 1 -17 89.05 2.07
 -1 -1 -17 93.19 1.96
 1 1 -17 95.8 2.08
 -1 -1 -17 101.02 2.25
 -1 1 -17 93.3 2.14
 -1 1 -17 86.84 1.93
 1 1 -17 91.34 2.01
 1 -1 -17 91.15 2.26
 1 1 -17 90.49 1.99
 -1 1 -17 86.5 2.06
 -1 -1 -17 99.07 2.17
 -1 -1 -17 101.37 2.32
 -1 1 -17 86.64 2.04
 1 -1 -17 94.46 2.06
 -1 1 -17 89.6 2.2
 -1 1 -17 90.33 1.93
 -1 -1 -17 96.21 2.15
 1 -1 -17 94.4 2.06
 -1 -1 -17 99.7 2.18
 1 -1 -17 91.05 2.21
 -1 1 -17 90.65 2.21
 1 1 -17 88.05 2.24
 -1 1 -17 89.05 1.91
 1 1 -17 92.92 2.21
 -1 -1 -17 95.46 2.39
 1 -1 -17 90.83 2.37
 -1 1 -17 90.73 2.31
 1 1 -17 87.17 2.33
 -1 1 -17 92.42 1.96
 -1 1 -17 89.38 2.06
 1 1 -17 95.35 2.62
 -1 1 -17 87.86 2.05
 -1 1 -17 97.78 2.61
 1 1 -17 91.8 1.83
 1 1 -17 89.01 2.03
 1 -1 -17 93.28 1.86
 1 -1 -17 88.5 1.89
 -1 -1 -17 96.9 1.99
 -1 1 -17 87.8 1.88
 -1 -1 -17 92 1.89
 -1 1 -17 88.39 2.05
 1 1 -15 2.72 0.62
 -1 -1 -15 1.9 0.63
 -1 1 -15 2.29 0.78
 -1 -1 -15 1.41 0.61
 1 1 -15 2.85 0.71
 1 1 -15 2.79 0.73
 -1 1 -15 1.92 0.77
 1 -1 -15 2.12 0.57
 -1 1 -15 2.03 0.67
 1 -1 -15 2.4 0.58
 1 1 -15 2.9 0.59
 -1 1 -15 1.95 0.73
 -1 1 -15 1.47 0.62
 -1 -1 -15 1.7 0.63
 1 -1 -15 2.02 0.56
 1 1 -15 2.76 0.67
 -1 1 -15 1.82 0.66
 1 1 -15 2.84 0.63
 -1 -1 -15 1.6 0.56
 1 1 -15 2.47 0.66
 -1 1 -15 2.12 0.66
 -1 -1 -15 2.02 0.57
 1 -1 -15 1.76 0.53
 1 -1 -15 1.87 0.53
 1 1 -15 2.6 0.63
 -1 -1 -15 1.79 0.81
 -1 1 -15 2.05 0.83
 1 1 -15 2.59 0.86
 1 1 -15 2.4 0.58
 1 -1 -15 2.07 0.55
 1 -1 -15 2.44 0.63
 -1 1 -15 2.26 0.58
 1 -1 -15 2.33 0.56
 1 1 -15 2.4 0.61
 -1 -1 -15 1.66 0.7
 1 -1 -15 2.3 0.64
 -1 -1 -15 1.88 0.65
 1 1 -13 204.19 2.83
 1 -1 -13 206.63 2.61
 -1 -1 -13 210.83 2.67
 -1 1 -13 200.04 2.74
 1 1 -13 204.79 2.89
 1 1 -13 191.6 2.66
 -1 -1 -13 207.88 2.74
 1 -1 -13 213.95 3.02
 1 -1 -13 202.88 2.72
 -1 -1 -13 208.36 2.82
 1 1 -13 201.72 2.66
 -1 1 -13 199.06 2.91
 1 -1 -13 207.24 2.68
 -1 1 -13 200.9 2.46
 1 -1 -13 213.06 2.84
 -1 -1 -13 216.51 2.83
 -1 1 -13 207.25 2.96
 1 1 -13 208.23 2.98
 -1 -1 -13 210.73 2.83
 -1 1 -13 207.46 2.92
 -1 1 -13 198.53 2.52
 -1 -1 -13 212.18 2.87
 -1 1 -13 197.85 2.9
 -1 1 -13 210.25 2.83
 1 1 -13 192.98 2.64
 -1 -1 -13 209.13 2.83
 1 -1 -13 207.09 2.68
 -1 1 -13 202.2 2.96
 -1 -1 -13 205.55 2.54
 1 1 -13 200.73 3.07
 -1 1 -13 211.54 2.94
 1 1 -13 198.38 3.04
 -1 -1 -13 213.48 3
 1 -1 -13 217.15 2.94
 1 -1 -13 205.54 3.03
 -1 -1 -13 211.42 2.73
 -1 -1 -13 209.94 2.73
 1 -1 -13 215.1 2.93
 1 1 -13 206.73 2.74
 -1 -1 -13 211.97 3.08
 -1 1 -13 211.12 3.08
 -1 -1 -13 213.29 3
 -1 1 -13 214.08 2.95
 -1 1 -13 205.46 2.79
 -1 1 -13 210.03 3.05
 1 1 -13 206.08 2.73
 1 -1 -13 209.32 2.6
 1 1 -13 208.33 2.86
 -1 1 -13 205.27 2.78
 1 1 -13 207.61 2.85
 1 -1 -13 209.02 2.6
 -1 -1 -13 207 2.99
 1 1 -13 202.58 3.16
 -1 1 -13 208.89 3.18
 -1 1 -13 203.24 3.3
 -1 -1 -13 219.28 3.21
 1 -1 -13 203.22 2.82
 -1 -1 -13 201.39 2.8
 1 1 -13 188.33 2.66
 -1 -1 -13 203.42 2.83
 1 1 -13 205.41 2.9
 -1 1 -13 210.29 2.96
 -1 1 -13 210.71 2.95
 1 -1 -13 203.31 2.71
 1 1 -13 205.57 2.9
 -1 1 -13 206.93 2.8
 1 -1 -13 201.99 3.1
 1 -1 -13 203.41 2.69
 -1 1 -13 204.64 2.81
 -1 -1 -13 212.07 2.84
 1 1 -11 678.48 7.15
 1 -1 -11 749.52 7.06
 -1 1 -11 712.79 7.16
 -1 1 -11 708.42 7.42
 -1 -1 -11 731.91 7.03
 -1 -1 -11 694.11 6.98
 -1 -1 -11 690.22 7.03
 -1 -1 -11 713.77 7
 1 1 -11 664.73 6.47
 -1 1 -11 691.29 7.1
 -1 1 -11 683.44 7.07
 -1 1 -11 679.89 6.74
 1 -1 -11 734.54 6.71
 -1 1 -11 700.28 7.01
 -1 -1 -11 717.04 7.05
 1 -1 -11 708.79 6.86
 1 1 -11 646.43 6.81
 1 -1 -11 705.06 6.47
 -1 -1 -11 747.02 7.2
 1 1 -11 677.7 7.22
 -1 1 -11 684.49 6.98
 -1 1 -11 685.36 7.23
 -1 1 -11 682.14 7.22
 1 -1 -11 753.58 7.13
 1 1 -11 700.78 7
 1 -1 -11 738.02 6.79
 -1 1 -11 682.14 6.97
 -1 1 -11 698.85 7.11
 -1 -1 -11 714.32 6.91
 1 1 -11 667.41 6.88
 -1 1 -11 692.17 7.12
 -1 -1 -11 747.95 7.21
 1 1 -11 699.94 7
 1 -1 -11 758.46 7.14
 -1 -1 -11 728.75 7.3
 1 1 -11 664.97 6.87
 -1 -1 -11 724.85 6.92
 1 -1 -11 761.02 6.9
 -1 -1 -11 736.33 7.2
 1 -1 -11 736.19 6.79
 -1 1 -11 657.49 7.34
 -1 1 -11 711.79 7.47
 -1 1 -11 667.67 7.08
 1 -1 -11 740.04 7.28
 -1 -1 -11 721.3 7
 1 1 -11 657.62 7.03
 1 1 -11 665.01 6.84
 1 -1 -11 705.43 6.93
 -1 1 -11 659.05 6.91
 1 -1 -11 729.84 6.8
 1 -1 -11 659.23 6.27
 1 1 -11 676.28 6.81
 -1 -1 -11 709.92 6.84
 1 1 -11 666.83 7.02
 -1 -1 -11 705.15 6.53
 -1 1 -11 677.82 6.67
 -1 1 -11 684.29 6.95
 -1 -1 -11 701.64 6.93
 1 1 -11 675.98 6.85
 -1 1 -11 682.92 6.95
 -1 -1 -11 691.91 7
 -1 -1 -11 713.5 6.89
 -1 -1 -11 727.76 7.02
 1 1 -11 655.9 6.77
 1 -1 -11 722 6.9
 1 1 -11 708.24 7.1
 1 -1 -11 726.76 6.91
 -1 1 -11 652.78 6.94
 -1 1 -11 707.79 7.15
 1 -1 -11 733.67 6.93
 -1 1 -11 705.93 7.14
 1 1 -11 712.25 7.12
 1 1 -11 689.56 7.2
 1 -1 -11 731.75 7.1
 -1 -1 -11 727.22 7.01
 -1 1 -9 181.86 2.67
 -1 -1 -9 190.75 2.33
 -1 1 -9 192.56 2.41
 -1 1 -9 182.55 2.5
 1 -1 -9 194.01 2.03
 1 -1 -9 194.85 2.36
 -1 -1 -9 190.2 2.38
 1 1 -9 191.18 2
 1 1 -9 194.35 2.44
 -1 -1 -9 194.57 2.23
 -1 -1 -9 183.68 2.31
 -1 1 -9 188.36 2.21
 -1 1 -9 192.86 2.45
 1 -1 -9 192.86 2.34
 1 -1 -9 195.44 2.13
 -1 1 -9 188.51 2.42
 -1 -1 -9 191.88 2.37
 1 -1 -9 190.68 2.15
 -1 -1 -9 196.81 2.4
 1 -1 -9 191.08 2.15
 1 1 -9 186.41 2.25
 1 -1 -9 193.71 2.24
 -1 1 -9 190.75 2.38
 1 1 -9 184.58 2.35
 -1 1 -9 191.18 2.52
 -1 -1 -9 192.59 2.47
 -1 -1 -9 186.78 2.47
 -1 1 -9 184.54 2.36
 -1 -1 -9 194.9 2.29
 1 1 -9 186.58 2.36
 -1 1 -9 192.41 2.53
 -1 1 -9 183.73 2.36
 1 1 -9 192.53 2.29
 -1 1 -9 194.45 2.45
 1 -1 -9 186.3 2.15
 -1 1 -9 195.04 2.44
 1 -1 -9 191.21 2.25
 -1 -1 -9 196.36 2.29
 1 1 -9 192.88 2.3
 1 -1 -9 188.21 2.15
 -1 -1 -9 192.11 2.47
 1 -1 -9 196.65 2.21
 1 1 -9 179.26 2.61
 1 -1 -9 181.91 2.13
 -1 -1 -9 191.55 2.71
 -1 1 -9 193.66 2.61
 -1 1 -9 185.24 2.68
 -1 1 -9 192.1 2.49
 1 1 -9 182.84 2.23
 -1 -1 -9 191 2.35
 1 -1 -9 194.3 2.42
 -1 -1 -9 175.53 1.93
 1 1 -9 176.6 2.24
 1 -1 -9 190.94 2.28
 1 1 -9 193.28 2.49
 -1 1 -9 192.41 2.48
 1 1 -9 190.01 2.47
 -1 -1 -9 183.89 1.93
 -1 1 -9 184.79 2.34
 1 -1 -9 189.5 2.27
 -1 -1 -9 192.41 2.36
 1 1 -9 183.73 2.51
 -1 -1 -9 198.48 2.55
 -1 -1 -9 181.67 2.38
 -1 -1 -9 192.71 2.26
 1 -1 -9 184.09 2.25
 -1 1 -9 188.85 2.36
 1 -1 -9 187.16 2.18
 -1 -1 -9 191.82 2.04
 1 1 -9 186.6 1.93
 -1 1 -9 189.57 2.17
 -1 1 -9 182.38 2.32
 -1 1 -9 192.36 2.45
 1 1 -9 198.68 2.44
 -1 -1 -9 188.31 2.22
 1 1 -9 185.14 2.24
 1 -1 -9 192.07 2.58
 1 -1 -9 190.14 2.28
 1 1 -9 191.14 2.23
 -1 -1 -9 180.09 2.32
 1 1 -9 189.35 2.45
 -1 1 -9 188.73 2.36
 -1 -1 -9 182.67 2.3
 -1 1 -9 188.6 2.33
 1 1 -7 662.03 6.56
 1 -1 -7 688.01 6.39
 -1 -1 -7 712.21 6.43
 -1 1 -7 661.41 6.48
 -1 -1 -7 712.19 6.36
 -1 1 -7 651.4 6.21
 -1 1 -7 684.18 6.55
 -1 -1 -7 680.66 6.46
 -1 1 -7 669.31 6.45
 -1 1 -7 643.11 6.42
 1 1 -7 657.35 6.15
 -1 1 -7 684.46 6.33
 1 1 -7 657.93 6.35
 1 -1 -7 655.8 6.27
 1 -1 -7 666.91 6.7
 -1 -1 -7 673.02 6.43
 -1 -1 -7 710.58 6.23
 1 -1 -7 681.4 6.2
 -1 1 -7 673.72 6.61
 -1 1 -7 684.67 6.52
 1 1 -7 657.77 6.58
 -1 1 -7 704.1 6.77
 -1 -1 -7 702.41 6.46
 -1 -1 -7 713.42 6.48
 1 1 -7 699.96 6.17
 1 -1 -7 689.2 6.28
 -1 1 -7 683.99 6.53
 1 1 -7 669.6 6.55
 -1 -1 -7 681.88 6.42
 -1 -1 -7 693.97 6.37
 -1 1 -7 682.48 6.56
 1 -1 -7 684.36 6.44
 -1 -1 -7 687.87 6.49
 1 -1 -7 657.81 6.26
 1 1 -7 666.25 6.36
 1 -1 -7 665.97 6.3
 -1 -1 -7 720.54 6.55
 -1 1 -7 676.25 6.37
 1 1 -7 647.78 6.1
 1 -1 -7 665.75 6.34
 -1 1 -7 672.14 6.5
 1 1 -7 678.03 6.44
 -1 1 -7 666.08 6.49
 1 -1 -7 688.91 6.28
 1 -1 -7 698.14 6.38
 -1 1 -7 668.9 6.49
 -1 1 -7 647.62 6.62
 1 1 -7 678.31 6.44
 -1 1 -7 673.95 6.62
 -1 -1 -7 698.05 6.43
 -1 -1 -7 683.34 6.58
 -1 -1 -7 725.51 6.56
 -1 1 -7 702.34 6.56
 1 1 -7 689.22 6.42
 1 -1 -7 685.02 6.27
 -1 1 -7 695.72 6.56
 1 1 -7 673.43 6.37
 -1 -1 -7 677.16 6.57
 -1 -1 -7 701.46 6.43
 1 1 -7 692.03 6.42
 -1 1 -7 708.65 6.78
 1 -1 -7 696.72 6.35
 1 -1 -7 678.71 6.17
 1 1 -7 701.63 6.68
 -1 1 -7 657.63 6.69
 1 -1 -7 674.91 6.29
 -1 -1 -7 729.17 6.84
 -1 -1 -7 695.85 6.44
 -1 1 -7 681.39 6.49
 -1 -1 -7 658.24 6.11
 -1 -1 -7 659.09 6.18
 -1 -1 -7 692.43 6.51
 -1 1 -7 668.86 6.59
 -1 -1 -7 692.51 6.38
 1 -1 -7 682.5 6.38
 1 -1 -7 681.43 6.37
 1 -1 -7 683.67 6.37
 -1 -1 -7 699.98 6.64
 -1 1 -7 671.48 6.59
 1 1 -7 662.37 6.37
 -1 1 -7 673.61 6.46
 1 1 -7 663.46 6.37
 1 -1 -7 683.98 6.56
 -1 -1 -7 681.06 6.48
 -1 -1 -7 690.33 6.48
 -1 -1 -5 105.22 1.29
 -1 1 -5 105.57 1.42
 1 -1 -5 106.42 1.25
 1 1 -5 100.51 1.46
 -1 1 -5 100.24 1.31
 1 -1 -5 107.49 1.19
 -1 -1 -5 104.36 1.33
 1 1 -5 105.46 1.16
 1 1 -5 105.23 1.26
 -1 1 -5 108.2 1.28
 -1 1 -5 102.47 1.34
 -1 -1 -5 110.1 1.23
 1 1 -5 107.92 1.36
 -1 1 -5 103.09 1.34
 -1 -1 -5 105.7 1.33
 1 -1 -5 102.88 1.54
 1 1 -5 103.14 1.04
 1 -1 -5 108.31 1.16
 1 -1 -5 101.36 1.4
 -1 -1 -5 105.33 1.33
 -1 -1 -5 109.13 1.32
 -1 1 -5 101.19 1.38
 1 1 -5 108.98 1.4
 -1 1 -5 94.12 1.54
 -1 1 -5 107.78 1.46
 -1 -1 -5 113.5 1.6
 1 -1 -5 103.4 1.13
 -1 -1 -5 105.35 1.29
 -1 1 -5 98.09 1.38
 1 -1 -5 106.25 1.19
 1 1 -5 106.62 1.1
 -1 -1 -5 105.93 1.07
 1 -1 -5 106.94 1.22
 -1 -1 -5 105.2 1.33
 1 1 -5 109.96 1.12
 1 -1 -5 105.2 1.3
 -1 1 -5 105 1.4
 1 1 -5 105.89 1.39
 -1 -1 -5 107.25 1.27
 1 1 -5 105.11 1.25
 -1 1 -5 106.04 1.3
 1 1 -5 102.86 1.13
 -1 1 -5 101.51 1.37
 1 -1 -5 106.87 1.24
 1 -1 -5 103.41 1.16
 -1 -1 -5 105.69 1.1
 -1 1 -5 99.55 1.4
 1 1 -5 108.05 1.29
 1 1 -5 103.13 1.31
 1 1 -5 104.01 1.31
 -1 1 -5 99.03 1.44
 -1 1 -5 97.04 1.44
 -1 1 -5 107.3 1.4
 1 -1 -5 111.85 1.28
 1 1 -5 106.95 1.26
 -1 -1 -5 109.04 1.3
 -1 1 -5 100.81 1.36
 -1 -1 -5 108.18 1.3
 1 1 -5 108.65 1.3
 -1 -1 -5 111.87 1.37
 -1 1 -5 100.59 1.36
 -1 1 -5 105.77 1.4
 1 -1 -5 106.02 1.16
 1 -1 -5 107.22 1.17
 -1 1 -5 106.03 1.53
 -1 -1 -5 102.39 1.14
 -1 1 -5 99.99 1.48
 1 -1 -5 104.55 1.26
 -1 -1 -5 112.27 1.58
 1 1 -5 107.04 1.22
 1 -1 -5 101.78 1.27
 1 -1 -5 110.33 1.23
 1 1 -5 110.26 1.46
 1 1 -5 104.18 1.09
 1 -1 -5 106.87 1.14
 -1 -1 -5 104.16 1.36
 1 -1 -5 103.77 1.15
 -1 -1 -5 103.71 1.47
 1 -1 -5 100.47 1.52
 1 -1 -5 108.96 1.4
 -1 1 -5 101.48 1.45
 -1 1 -5 102.48 1.34
 1 -1 -5 105.62 1.44
 1 1 -5 105.17 1.31
 -1 1 -5 101.4 1.46
 -1 -1 -5 110.88 1.39
 -1 1 -5 102.16 1.34
 1 -1 -5 109.01 1.27
 -1 -1 -5 109.89 1.25
 -1 -1 -5 108.68 1.35
 -1 -1 -5 109.18 1.35
 1 1 -5 102.86 1.26
 -1 1 -3 598.64 5.64
 -1 1 -3 642.58 5.61
 -1 1 -3 622.41 5.59
 -1 1 -3 593.77 5.57
 1 1 -3 605.03 5.5
 1 -1 -3 604.28 5.43
 1 1 -3 631.18 5.59
 -1 -1 -3 622.47 5.52
 1 -1 -3 613.18 5.76
 -1 -1 -3 634.28 5.49
 1 1 -3 624.51 5.72
 -1 1 -3 616.15 5.58
 -1 1 -3 606.28 5.59
 -1 -1 -3 590.59 5.6
 1 1 -3 589.09 5.43
 -1 -1 -3 591.41 5.57
 1 -1 -3 642.34 5.64
 -1 -1 -3 618.14 5.49
 -1 -1 -3 603.26 5.56
 -1 1 -3 655.67 5.76
 1 -1 -3 559.87 5.47
 -1 1 -3 629.29 5.62
 -1 1 -3 635.92 5.68
 -1 -1 -3 591.34 5.75
 1 1 -3 624.38 5.56
 -1 -1 -3 619.81 5.56
 -1 -1 -3 625.56 5.51
 -1 1 -3 572.08 5.62
 1 1 -3 598.67 5.54
 -1 1 -3 638.71 5.65
 -1 -1 -3 629.53 5.58
 1 1 -3 612.06 5.46
 1 -1 -3 632.35 5.47
 1 1 -3 624.88 5.68
 -1 -1 -3 634.12 5.54
 -1 -1 -3 605.58 5.52
 -1 1 -3 630.5 5.64
 1 1 -3 601.87 5.54
 1 1 -3 573.47 5.49
 1 -1 -3 632.62 5.73
 -1 1 -3 623.61 5.64
 -1 1 -3 617 5.59
 1 1 -3 614.07 5.52
 -1 1 -3 598.92 5.61
 -1 1 -3 636.35 5.64
 -1 -1 -3 620.38 5.52
 -1 1 -3 609.78 5.61
 1 1 -3 570.78 5.56
 -1 -1 -3 637.28 5.58
 1 1 -3 563.63 5.56
 -1 1 -3 630.28 5.67
 1 1 -3 607.31 5.51
 -1 1 -3 628.55 5.64
 -1 1 -3 561.82 5.64
 1 1 -3 606.76 5.51
 -1 -1 -3 584.06 5.49
 -1 1 -3 600.1 5.7
 1 -1 -3 628.93 5.55
 -1 1 -3 589.41 5.72
 -1 -1 -3 629.75 5.73
 1 1 -3 620.64 5.53
 1 -1 -3 620.44 5.53
 -1 -1 -3 624.46 5.49
 1 1 -3 585.77 5.54
 1 1 -3 617.84 5.6
 1 -1 -3 636.46 5.54
 1 -1 -3 646.3 5.63
 1 -1 -3 626.46 5.64
 1 1 -3 613.23 5.48
 -1 -1 -3 610 5.71
 1 -1 -3 636.96 5.74
 1 -1 -3 664.28 5.73
 -1 -1 -3 588.28 5.64
 1 1 -3 613.35 5.51
 -1 -1 -3 633.88 5.59
 1 -1 -3 633.61 5.71
 -1 1 -3 632.19 5.68
 -1 1 -3 612.42 5.6
 -1 -1 -3 632.73 5.59
 -1 -1 -3 640.08 5.62
 -1 1 -3 620.37 5.59
 1 1 -3 528.94 5.71
 1 1 -3 630.97 5.69
 -1 1 -3 633.21 5.68
 1 1 -1 75 0.82
 -1 1 -1 82.57 0.83
 1 -1 -1 74.35 0.96
 -1 1 -1 82.44 0.86
 -1 1 -1 76.81 0.87
 1 1 -1 71.86 0.93
 1 -1 -1 80.25 0.87
 1 1 -1 76.92 0.8
 -1 1 -1 80.68 0.93
 1 -1 -1 81.82 0.79
 -1 -1 -1 75.7 0.8
 1 -1 -1 79.79 0.89
 -1 -1 -1 77.51 0.84
 -1 1 -1 82.07 0.85
 -1 -1 -1 74.77 0.81
 -1 -1 -1 75.93 0.73
 -1 1 -1 77.77 0.88
 1 1 -1 75.72 0.82
 -1 1 -1 84.4 0.86
 -1 1 -1 78.96 0.9
 -1 1 -1 78.36 0.86
 1 1 -1 74.59 0.8
 -1 1 -1 80.59 0.87
 1 1 -1 71.79 0.89
 1 -1 -1 72.85 0.89
 -1 1 -1 76.37 0.89
 -1 -1 -1 71.12 0.81
 -1 1 -1 81.81 0.86
 -1 -1 -1 76.09 0.89
 -1 -1 -1 75.37 0.82
 -1 -1 -1 74.72 0.82
 1 1 -1 75.3 0.9
 -1 1 -1 79.14 0.84
 -1 1 -1 78.34 0.84
 -1 1 -1 80.27 0.89
 -1 1 -1 84.28 0.88
 -1 1 -1 82.32 0.88
 -1 1 -1 83.94 0.88
 -1 1 -1 81.16 0.91
 -1 -1 -1 71.07 0.81
 1 1 -1 72.31 0.8
 -1 -1 -1 76.35 0.95
 1 1 -1 69.69 0.9
 -1 1 -1 77.12 0.84
 1 -1 -1 78.81 0.93
 1 -1 -1 84.88 0.91
 -1 -1 -1 78.72 0.8
 1 -1 -1 82.28 0.96
 -1 1 -1 80.81 0.88
 -1 1 -1 80.85 0.89
 -1 -1 -1 73.59 0.82
 1 1 1 74.15 0.78
 1 1 1 75.27 0.93
 -1 -1 1 77.25 0.9
 -1 -1 1 68.07 0.9
 1 1 1 74.09 0.82
 1 -1 1 79.68 0.89
 1 1 1 75.91 0.82
 1 -1 1 77.53 0.94
 -1 1 1 78.94 0.89
 -1 1 1 83.4 0.84
 -1 1 1 80.46 0.84
 -1 1 1 86.12 0.85
 1 -1 1 80.65 0.78
 -1 -1 1 74.46 0.9
 -1 -1 1 72.67 1.01
 -1 1 1 75.96 0.95
 -1 1 1 81.68 0.91
 -1 1 1 80.93 1.02
 1 1 1 75.08 0.81
 -1 -1 1 72.69 0.86
 -1 1 1 82.53 0.88
 -1 1 1 78.78 0.88
 -1 1 1 75.57 0.83
 1 -1 1 77.43 0.85
 -1 1 3 639.45 5.6
 -1 1 3 612.3 5.62
 -1 -1 3 625.47 5.53
 -1 1 3 633.18 5.72
 -1 -1 3 611.16 5.54
 1 1 3 543.96 5.67
 -1 1 3 626.77 5.51
 -1 1 3 616.48 5.45
 -1 -1 3 620.63 5.63
 1 1 3 610.24 5.61
 -1 1 3 639.07 5.62
 -1 1 3 634.91 5.84
 -1 1 3 606.25 5.7
 -1 -1 3 611.76 5.49
 -1 1 3 618.6 5.71
 1 1 3 596.5 5.51
 -1 -1 3 624.09 5.52
 -1 -1 3 596.12 5.72
 -1 1 3 637.46 5.73
 -1 1 3 596.51 5.46
 -1 -1 3 585.21 5.39
 -1 -1 3 608.5 5.62
 1 1 5 101.61 1.27
 -1 -1 5 102.77 1.22
 1 1 5 105.99 1.48
 -1 -1 5 109.07 1.23
 -1 -1 5 103.5 1.32
 -1 1 5 102.13 1.37
 -1 1 5 107.23 1.33
 -1 1 5 106.56 1.1
 -1 1 5 107.09 1.65
 -1 1 5 105.93 1.52
 -1 -1 5 105.56 1.35
 1 1 5 99.4 1.32
 1 1 5 103.92 1.5
 -1 -1 5 102.83 1.17
 -1 1 5 110.33 1.53
 -1 -1 5 98.95 1.5
 1 1 5 102.95 1.11
 -1 1 5 102.52 1.13
 -1 1 5 102.38 1.36
 -1 -1 5 102.66 1.14
 1 1 7 683.08 6.17
 -1 -1 7 636.51 6.11
 -1 -1 7 643.8 6
 -1 -1 7 634.01 6.09
 -1 1 7 634.65 6.22
 -1 -1 7 653.54 5.77
 -1 1 7 658.6 5.86
 -1 1 7 628.28 6.56
 1 1 7 678.56 5.98
 -1 1 7 672.54 6.48
 1 -1 7 695.91 6.49
 1 1 7 729.24 6.56
 -1 1 7 653.34 6.23
 -1 -1 7 648.84 6.38
 -1 -1 7 637.74 5.96
 1 1 7 696.05 6.33
 -1 -1 7 681.41 6.18
 -1 1 7 685.77 6.5
 1 -1 7 603.99 5.98
 -1 1 7 670.51 5.92
 1 1 7 641.97 6.09
 -1 -1 7 620.05 5.71
 -1 -1 7 637.1 5.99
 -1 1 9 184.54 1.85
 -1 -1 9 175.5 1.62
 -1 -1 9 183.95 2.03
 -1 1 9 183.75 2.42
 1 1 9 182.5 2.19
 -1 -1 9 185.43 1.99
 1 1 9 158.91 1.61
 -1 -1 9 189.25 2.1
 -1 1 9 185.88 2.24
 1 1 9 186.05 2.48
 -1 -1 9 182.13 1.94
 -1 -1 9 178.58 1.7
 -1 1 9 187.71 1.95
 -1 1 9 181.59 1.77
 -1 1 9 189.87 2.61
 -1 -1 9 186.02 2.11
 -1 -1 9 187.34 2.35
 1 1 9 168.09 1.74
 -1 -1 9 177.5 2.41
 1 -1 9 199.97 2.56
 -1 1 9 182.31 2.21
 -1 1 9 181.74 2.48
 -1 -1 9 193.95 2.62
 1 1 9 197.32 2.57
 -1 -1 9 189.14 2.47
 -1 -1 9 179.87 1.9
 -1 1 9 197.68 2.58
 1 1 9 187.08 2.38
 1 1 11 663.55 6.61
 1 -1 11 658.58 6.53
 -1 1 11 750.21 7
 -1 -1 11 614.05 6.33
 -1 1 11 716.38 6.68
 1 1 11 674.23 6.36
 -1 -1 11 640.66 6.39
 -1 -1 11 630.83 6.22
 -1 1 11 674.84 6.68
 -1 -1 11 657.38 6.54
 -1 1 11 700.36 6.29
 -1 1 11 683.48 6.05
 -1 -1 11 650.6 6.87
 -1 1 11 722.66 7.18
 -1 -1 11 673.39 7.15
 -1 1 11 760.92 7.23
 -1 -1 11 650.2 6.77
 -1 -1 11 615.46 6.4
 1 -1 11 675.55 7.02
 -1 -1 11 728.35 7.1
 1 1 11 587.8 5.93
 -1 1 11 755.59 7.29
 -1 -1 11 628.09 6.19
 -1 1 11 737.38 6.73
 1 1 11 667.47 6.36
 1 -1 11 703.64 7.16
 1 1 11 749.34 7.02
 -1 1 11 693.33 6.17
 1 1 13 191.82 2.41
 1 1 13 198.23 3.13
 -1 -1 13 193.25 3.2
 -1 1 13 211.83 3.24
 -1 -1 13 189.72 2.87
 1 -1 13 181.35 2.37
 1 1 13 212.06 3.03
 -1 1 13 204.45 3.11
 1 -1 13 214.32 3.2
 1 -1 13 203.91 3.1
 -1 -1 13 194.87 2.81
 -1 1 13 193.03 2.66
 -1 -1 13 219.62 3.16
 -1 1 13 219.83 3.2
 1 -1 13 194.32 2.61
 1 1 13 193.83 2.65
 -1 1 13 203.09 2.91
 1 -1 13 187.49 2.56
 1 1 13 205.76 3.14
 -1 -1 13 197.26 2.59
 -1 1 13 208.03 3.09
 -1 -1 13 198.46 2.39
 -1 -1 15 2.45 0.7
 1 1 15 1.82 0.83
 -1 -1 15 2.55 0.8
 -1 1 15 2.88 0.93
 -1 -1 15 2.57 0.86
 1 1 15 2.29 0.75
 1 -1 15 2.46 0.82
 -1 1 15 1.39 0.73
 -1 -1 15 2.34 0.73
 -1 1 15 1.81 0.77
 1 1 15 1.51 0.81
 1 -1 15 2.19 0.65
 -1 1 15 2.22 0.58
 -1 1 17 92.62 2.43
 1 1 17 100.99 2.44
 -1 -1 17 93.89 1.96
 1 1 17 98.72 2.27
 -1 -1 17 97.82 2.44
 -1 1 17 92.61 2.47
 -1 -1 17 93.59 2.46
 1 -1 17 96.78 2.3
 -1 1 17 87.76 2.02
 1 1 17 92.75 2.37
 -1 -1 17 86.68 1.94
 1 -1 17 93.77 2.38
 -1 1 17 96.21 2.3
 -1 1 19 7.92 1.05
 -1 -1 19 7.08 1.05
 1 1 19 5.58 1.05
 1 -1 19 5.41 1.05
 -1 1 19 7.51 0.95
 1 1 19 5.09 0.88
 1 -1 19 5.39 1.13
 -1 -1 19 5.7 1.17
 1 -1 19 5.93 1
 -1 -1 19 5.92 1.1
 -1 1 19 7.68 1.21
 1 1 19 4.61 1.07
 -1 1 21 74.05 2.36
 -1 -1 21 73.53 2.39
 1 1 21 83.05 2.56
 1 -1 21 71.34 2.39
 1 1 21 82.87 2.13
 -1 -1 21 76.49 2.57
 1 -1 21 71.54 2.42
 1 -1 21 67.76 2.27
 1 1 21 85.07 2.57
 -1 1 21 73.54 2.53
 -1 -1 21 75.67 2.46
 -1 1 23 41.5 1.75
 -1 -1 23 49.85 1.88
 1 -1 23 45.94 1.73
 1 1 23 41.28 1.99
 -1 1 23 44.34 2.09
 1 -1 23 44.78 2.1
 -1 -1 23 51 2.25
 -1 1 25 31.58 1.84
 1 1 25 30.46 1.77
 -1 1 25 30.94 1.56
 -1 -1 25 28.75 1.53
 1 1 25 30.07 1.81
 1 -1 25 28.85 1.77
 -1 -1 25 29.15 1.85
 -1 1 25 30.63 1.87
 -1 -1 27 32.09 1.5
 1 1 27 31.13 1.58
 -1 1 27 31.95 1.79
 -1 -1 27 32.84 1.81
 1 1 27 30.79 1.72
 1 -1 27 31.4 1.72
 -1 -1 29 1.57 0.93
 -1 1 29 0.23 0.92
 -1 -1 29 1.3 1
 -1 1 29 1.69 0.97
 -1 1 29 1.13 0.6
 1 -3 -31 8.09 0.94
 -1 3 -31 8 0.9
 -1 -3 -31 7.7 0.9
 1 3 -31 7.52 0.89
 1 3 -31 8.12 0.8
 -1 -3 -31 6.86 0.7
 -1 3 -31 7.47 0.82
 1 -3 -31 7.36 0.87
 1 3 -31 7.56 0.77
 -1 3 -31 8.44 0.78
 -1 -3 -31 6.68 0.71
 -1 -3 -31 8.83 0.9
 -1 -3 -31 8.59 1.19
 -1 -3 -29 2.41 0.99
 1 3 -29 2.07 0.96
 -1 3 -29 2.93 0.99
 1 -3 -29 0.91 1.01
 -1 -3 -29 1.83 0.79
 1 3 -29 1.49 0.83
 1 3 -29 1.42 0.9
 1 -3 -29 1.89 0.73
 -1 -3 -29 2.56 0.8
 -1 3 -29 1.88 0.88
 -1 3 -29 2.52 0.91
 1 -3 -29 2.23 0.99
 -1 -3 -29 2.51 0.98
 1 -3 -29 1.77 0.73
 1 -3 -29 1.45 0.81
 -1 -3 -29 2.77 0.88
 1 -3 -29 1.89 1.22
 -1 -3 -29 1.89 1.28
 1 -3 -27 26.38 1.46
 -1 -3 -27 26.65 1.53
 -1 -3 -27 26.48 1.59
 -1 3 -27 24.04 1.26
 1 3 -27 28.12 1.54
 -1 3 -27 25.36 1.48
 -1 -3 -27 26.78 1.42
 -1 3 -27 25.19 1.28
 1 -3 -27 26.56 1.6
 1 -3 -27 25.34 1.36
 -1 -3 -27 25.61 1.43
 1 3 -27 29.24 1.61
 -1 3 -27 24.97 1.55
 1 -3 -27 24.03 1.36
 -1 3 -27 25.59 1.66
 1 3 -27 28.27 1.65
 1 -3 -27 27.48 1.7
 -1 -3 -27 25.78 1.65
 -1 3 -27 25.2 1.27
 -1 -3 -27 26.26 1.9
 -1 3 -27 22.21 1.98
 1 -3 -27 28.11 1.95
 1 -3 -25 8.49 1.19
 -1 -3 -25 7.21 1.23
 1 -3 -25 8.47 1.13
 1 3 -25 5.55 1.14
 1 -3 -25 8.02 1.12
 -1 -3 -25 6.59 1.14
 -1 -3 -25 6.92 1.13
 -1 3 -25 7.72 1.08
 -1 3 -25 8.72 1.27
 1 3 -25 6.23 1.2
 -1 3 -25 7.62 1.21
 -1 -3 -25 7.1 1.29
 -1 3 -25 7.79 1.07
 1 -3 -25 7.78 1.05
 1 -3 -25 9.01 1.29
 1 -3 -25 6.98 1.28
 1 3 -25 6.8 1.26
 -1 -3 -25 6.69 1.34
 -1 3 -25 7.65 1.35
 -1 3 -25 7.96 1.08
 1 3 -25 5.99 1.01
 -1 -3 -25 7.95 1.6
 1 -3 -25 9.53 1.61
 -1 3 -25 7.54 1.65
 1 3 -25 4.04 1.6
 1 3 -23 288.17 5.49
 -1 3 -23 284.49 4.46
 -1 3 -23 304.29 5.54
 -1 -3 -23 266.54 5.32
 -1 3 -23 284.54 4.44
 1 -3 -23 287.18 5.38
 -1 3 -23 280.59 4.41
 1 -3 -23 268.69 4.59
 -1 -3 -23 261.73 4.61
 -1 3 -23 274.96 4.36
 1 3 -23 295.86 4.85
 -1 -3 -23 257.62 4.42
 1 -3 -23 258.94 4.36
 -1 3 -23 283.29 4.71
 1 -3 -23 264.78 4.4
 -1 -3 -23 259.29 4.43
 -1 -3 -23 256.93 4.22
 1 -3 -23 269.39 4.74
 1 3 -23 281.94 4.7
 -1 3 -23 272.16 4.7
 -1 -3 -23 252.82 4.65
 1 -3 -23 262.55 4.39
 -1 3 -23 276.39 4.36
 -1 3 -23 286.78 4.96
 -1 -3 -23 259.04 4.79
 1 3 -23 300.32 4.99
 1 -3 -23 270.42 4.91
 -1 3 -23 277.98 4.44
 -1 3 -23 289.05 4.24
 1 3 -23 298.67 4.51
 1 3 -23 287.22 4.57
 -1 3 -23 281.95 4.51
 1 3 -21 126.18 3.52
 -1 3 -21 134.52 3.59
 1 3 -21 125.74 2.76
 -1 3 -21 133.52 2.91
 1 -3 -21 115.92 3.36
 1 3 -21 127.24 2.79
 -1 3 -21 132.15 2.92
 -1 3 -21 133.96 2.66
 1 -3 -21 112.66 2.83
 -1 -3 -21 134.82 3.04
 -1 -3 -21 124.47 2.58
 -1 3 -21 135.11 2.83
 1 3 -21 119.11 2.56
 -1 -3 -21 130.99 2.73
 1 3 -21 115.98 2.53
 -1 -3 -21 129.89 2.94
 -1 -3 -21 129.75 2.95
 1 -3 -21 115.57 2.68
 -1 3 -21 137.54 3.08
 -1 3 -21 131.49 3.05
 -1 -3 -21 133.17 3.1
 -1 3 -21 127.94 2.79
 1 3 -21 124.66 3.01
 1 -3 -21 110.77 2.69
 1 3 -21 127.26 2.96
 -1 3 -21 127.22 2.78
 1 -3 -21 111.54 2.7
 1 -3 -21 107.36 2.93
 1 3 -21 127.52 3.13
 -1 -3 -21 127.38 3.21
 1 -3 -21 113.03 3.1
 -1 3 -21 132.51 3.19
 1 3 -21 124.16 2.47
 -1 3 -21 134.89 2.66
 -1 3 -21 138.96 2.88
 1 3 -21 124.44 2.74
 1 3 -21 127.42 2.87
 -1 3 -21 136.33 2.93
 1 3 -19 18.73 1.89
 1 3 -19 16.86 1.19
 -1 3 -19 17.77 1.27
 -1 3 -19 17.88 1.09
 -1 3 -19 18.15 1.75
 -1 3 -19 15.88 1.26
 1 3 -19 16.47 1
 1 3 -19 16.28 1.17
 1 3 -19 16.64 1.1
 -1 -3 -19 18.31 1.04
 -1 3 -19 19.05 1.09
 -1 3 -19 18.26 1.17
 -1 -3 -19 16.8 1.3
 -1 -3 -19 17.22 1.42
 -1 -3 -19 17.89 1.3
 1 3 -19 16.57 1.47
 -1 3 -19 17.3 1.35
 -1 3 -19 17.44 1.15
 -1 3 -19 16.55 1.42
 -1 -3 -19 18.94 1.12
 1 -3 -19 13.48 1.41
 -1 3 -19 18.96 1.17
 1 3 -19 14.83 1.3
 -1 3 -19 16.81 1.18
 1 -3 -19 16.24 1.15
 -1 3 -19 16.25 1.19
 1 3 -19 15 1.04
 1 3 -19 15.54 1.04
 1 -3 -19 14.63 1.23
 1 -3 -19 12.89 1.21
 -1 -3 -19 18.68 1.33
 -1 -3 -19 17.23 1.5
 -1 3 -19 16.02 1.57
 1 3 -19 15.43 1.47
 1 -3 -19 16.35 1.51
 -1 3 -19 18.38 1.08
 1 -3 -19 15.77 0.96
 1 3 -19 16.79 1.18
 -1 3 -19 19.16 1.22
 1 3 -19 17.06 0.98
 1 3 -19 15.6 1.26
 -1 3 -19 17.28 1.26
 -1 3 -17 99.31 2.24
 -1 3 -17 95.58 2.02
 1 3 -17 94.33 2.24
 -1 3 -17 94.56 2.67
 1 3 -17 103.29 2.71
 1 3 -17 93.67 2.22
 -1 3 -17 99.42 2.25
 -1 -3 -17 76.5 1.86
 -1 3 -17 96.08 2.13
 1 3 -17 98.35 2.05
 -1 3 -17 92.95 2.03
 1 -3 -17 90.55 2.26
 -1 3 -17 90.23 2.24
 1 -3 -17 84.13 2.06
 -1 3 -17 91.38 2.09
 -1 -3 -17 82.71 2.09
 -1 -3 -17 81.58 2.08
 1 3 -17 100.56 2.33
 -1 3 -17 96.52 2.3
 -1 -3 -17 84.81 1.98
 1 -3 -17 87.35 2.07
 1 3 -17 91.99 1.97
 1 3 -17 92.09 1.98
 1 3 -17 90.42 2.22
 1 -3 -17 90.98 2.1
 -1 3 -17 98.61 2.08
 -1 -3 -17 79.02 2.17
 -1 3 -17 90.13 2.08
 -1 3 -17 98.14 2.08
 -1 -3 -17 79.37 2.27
 -1 3 -17 95.32 2.38
 1 3 -17 95.26 2.36
 1 3 -17 91.65 1.9
 -1 3 -17 97.1 2.18
 -1 3 -17 91.62 2.01
 1 -3 -17 84.1 1.8
 1 3 -17 101.47 2.19
 1 3 -17 98.73 2.31
 -1 3 -17 100.08 2.27
 1 3 -15 53.88 1.67
 -1 3 -15 55.64 1.66
 -1 3 -15 60.9 1.84
 -1 3 -15 55.97 1.62
 -1 -3 -15 66.35 1.48
 -1 3 -15 52 1.55
 1 3 -15 57.62 1.48
 1 -3 -15 70.27 1.47
 1 3 -15 53.09 1.35
 -1 3 -15 60.13 1.59
 -1 -3 -15 66.1 1.62
 -1 -3 -15 65.83 1.7
 1 3 -15 56.7 1.69
 1 3 -15 53.62 1.41
 -1 3 -15 54.75 1.63
 -1 -3 -15 61.38 1.34
 -1 -3 -15 68.63 1.78
 1 3 -15 54.97 1.42
 -1 -3 -15 65.34 1.7
 -1 -3 -15 63.43 1.35
 -1 3 -15 59.67 1.7
 -1 3 -15 57.05 1.75
 1 3 -15 54.39 1.7
 1 3 -15 57.37 1.95
 1 3 -15 51.66 1.36
 -1 3 -15 58.27 2.01
 -1 3 -15 59.84 1.63
 1 -3 -15 72.53 1.45
 1 3 -15 55.84 1.57
 -1 3 -15 59.74 1.38
 -1 -3 -15 65.61 1.45
 -1 3 -15 56.76 1.47
 1 3 -13 227.92 3.02
 1 -3 -13 245.17 2.97
 -1 -3 -13 232.49 2.89
 1 3 -13 225.86 3.28
 1 -3 -13 227.82 2.84
 -1 -3 -13 225.31 2.94
 -1 3 -13 245.49 3.02
 -1 3 -13 242.4 3.14
 -1 3 -13 230.08 3.32
 -1 3 -13 230.1 3.16
 -1 3 -13 247.33 3.57
 -1 -3 -13 216.7 2.85
 1 -3 -13 234.58 2.86
 -1 3 -13 241.6 3.33
 -1 -3 -13 231.79 3.01
 1 -3 -13 238.87 2.87
 1 -3 -13 238.48 2.73
 -1 3 -13 248 3.34
 -1 3 -13 243.34 2.92
 -1 -3 -13 236.47 2.94
 1 -3 -13 245.06 3.02
 1 3 -13 220.99 2.99
 -1 3 -13 247.91 3.26
 -1 -3 -13 234.37 3.16
 1 -3 -13 244 2.78
 -1 3 -13 247.15 3.2
 1 3 -13 224.75 3.14
 -1 -3 -13 236.65 3.17
 -1 3 -13 235.5 3.23
 1 3 -13 232.31 3.07
 1 3 -13 236.71 3.4
 -1 -3 -13 238.09 3.31
 -1 -3 -13 227.47 2.88
 -1 3 -13 234.47 3.21
 1 3 -13 234.25 3.3
 -1 3 -13 236.16 3.22
 -1 -3 -13 235.28 3.3
 -1 3 -13 231.74 3.2
 1 3 -13 231.94 3.08
 -1 -3 -13 229.2 2.88
 -1 3 -13 251.05 3.45
 -1 3 -13 232.19 3.36
 1 -3 -13 242.38 3.26
 1 3 -13 226.62 3.14
 1 3 -13 234.1 3.45
 -1 3 -13 261.68 3.66
 1 3 -13 227.58 3.43
 -1 3 -13 238.25 3.51
 1 -3 -13 235.67 3.33
 1 3 -13 228.67 3.36
 -1 3 -13 261.62 3.82
 -1 -3 -13 226.16 2.89
 1 3 -13 254.34 3.81
 -1 -3 -13 232.59 3.39
 -1 3 -13 242.46 3.41
 -1 -3 -13 224.49 2.89
 -1 3 -13 244.91 3.19
 -1 3 -13 241.1 3.42
 1 3 -13 232.94 3.02
 -1 3 -13 247.91 3.17
 1 3 -13 229 3.34
 1 3 -11 107.89 1.95
 1 3 -11 103.77 1.76
 -1 3 -11 116.35 1.7
 -1 3 -11 115.18 1.87
 1 3 -11 109.53 1.85
 -1 3 -11 111.06 1.8
 -1 -3 -11 112.82 1.61
 1 -3 -11 107.55 1.58
 1 3 -11 108.02 1.5
 -1 3 -11 116.92 1.84
 1 3 -11 106.06 1.65
 -1 -3 -11 106.91 1.68
 -1 3 -11 111.87 1.97
 1 3 -11 105.86 1.73
 -1 3 -11 114.73 1.72
 -1 3 -11 124.62 2.19
 -1 -3 -11 106.08 1.67
 1 -3 -11 113.79 1.6
 1 -3 -11 110.38 1.35
 1 3 -11 110 2.04
 -1 -3 -11 107.53 1.61
 1 3 -11 109.5 1.95
 -1 3 -11 115.98 2.05
 -1 3 -11 117.74 1.97
 1 -3 -11 111.65 1.59
 -1 3 -11 115.51 1.95
 -1 -3 -11 105.43 1.65
 -1 3 -11 114.17 1.68
 -1 -3 -11 110.59 1.72
 1 -3 -11 111.43 1.5
 1 -3 -11 108.48 1.54
 -1 -3 -11 109.04 1.86
 1 3 -11 106.04 1.72
 1 3 -11 106.46 1.71
 -1 3 -11 115.13 1.85
 1 -3 -11 107.51 1.71
 1 3 -11 104.63 1.72
 -1 -3 -11 106.45 1.63
 -1 3 -11 116.32 1.92
 1 3 -11 107.44 1.75
 -1 -3 -11 111.74 1.95
 -1 -3 -11 107.57 1.63
 -1 3 -11 114.92 1.98
 1 -3 -11 105.81 1.46
 1 3 -11 108.74 1.82
 1 3 -11 101.18 1.93
 1 -3 -11 111.36 1.68
 -1 -3 -11 114.72 1.82
 1 3 -11 110.31 1.82
 -1 3 -11 115.59 1.87
 -1 3 -11 116.42 1.88
 1 -3 -11 106.22 1.46
 -1 3 -11 115.35 2.05
 -1 -3 -11 113.26 1.95
 1 3 -11 101.61 2
 -1 3 -11 114.99 1.9
 -1 3 -11 117.91 2.21
 1 3 -11 105.71 2.05
 -1 3 -11 117.33 2.11
 1 -3 -11 107.1 1.52
 1 -3 -11 111.04 1.62
 1 3 -11 109.73 2.01
 -1 -3 -11 109.06 1.87
 1 -3 -11 112.58 1.99
 -1 3 -11 111.58 1.83
 1 3 -11 107.55 1.99
 -1 3 -11 118.18 2.34
 -1 3 -11 115.47 2.07
 1 3 -11 108.19 1.72
 1 -3 -11 105.3 1.49
 -1 3 -11 115.81 2.05
 -1 -3 -11 102.07 1.53
 1 3 -11 110.09 2.25
 -1 3 -11 114.1 1.85
 1 -3 -11 105.72 1.49
 -1 -3 -11 113.15 1.99
 -1 -3 -11 111.29 1.65
 1 3 -11 109.78 1.99
 -1 -3 -11 108.76 1.64
 1 3 -9 76.78 1.22
 1 3 -9 78.61 1.32
 -1 3 -9 78.58 1.28
 -1 3 -9 77.73 1.27
 1 -3 -9 74.04 1.61
 1 3 -9 78.51 1.09
 -1 3 -9 75.36 1.36
 -1 -3 -9 63.2 1.16
 1 3 -9 78.73 1.49
 -1 -3 -9 64.27 1.11
 -1 3 -9 76.47 1.4
 1 3 -9 78.34 1.31
 -1 3 -9 74.39 1.33
 1 3 -9 77.97 1.39
 1 -3 -9 69.14 1.1
 1 3 -9 79.33 1.4
 -1 3 -9 70.68 0.94
 -1 3 -9 80.14 1.5
 -1 3 -9 78.58 1.57
 1 -3 -9 71.86 1.12
 1 -3 -9 70.49 0.97
 -1 3 -9 82.44 1.65
 -1 -3 -9 66.28 1.12
 1 3 -9 74.98 1.52
 -1 -3 -9 64.78 1.16
 -1 3 -9 79.28 1.44
 -1 -3 -9 63.43 0.9
 -1 -3 -9 65.11 1.19
 1 3 -9 77.79 1.46
 1 -3 -9 71.7 1.14
 -1 3 -9 80.15 1.47
 -1 -3 -9 65.17 1.16
 -1 3 -9 72.96 1.45
 -1 3 -9 79.12 1.26
 1 -3 -9 72.39 1.07
 -1 -3 -9 59.06 1.1
 -1 3 -9 77.26 1.39
 1 -3 -9 74 1.11
 -1 -3 -9 63.36 0.94
 -1 3 -9 78.38 1.39
 1 3 -9 77.47 1.31
 -1 -3 -9 65.43 1.15
 -1 3 -9 77.61 1.47
 1 -3 -9 71.4 1.02
 1 -3 -9 70.62 1.02
 1 3 -9 78.71 1.31
 -1 3 -9 76.84 1.39
 1 3 -9 75.78 1.53
 -1 3 -9 81.28 1.42
 -1 3 -9 80.29 1.41
 1 3 -9 73.91 1.43
 1 3 -9 77.02 1.4
 -1 -3 -9 64.88 1.15
 -1 -3 -9 64.24 1.27
 1 3 -9 77.09 1.39
 -1 3 -9 81.56 1.54
 -1 3 -9 76.21 1.39
 1 -3 -9 70.07 1.2
 1 3 -9 79.66 1.31
 1 -3 -9 72.38 1.16
 1 -3 -9 72.07 1.09
 -1 -3 -9 65.93 1.04
 -1 3 -9 78.46 1.58
 -1 3 -9 80.09 1.63
 1 -3 -9 68.64 0.87
 1 3 -9 84.41 1.54
 1 3 -9 80.91 1.55
 1 -3 -9 69.44 1.22
 -1 -3 -9 67.51 1.41
 1 -3 -9 75.39 1.54
 -1 -3 -9 65.66 1.16
 -1 -3 -9 66.53 1.15
 -1 -3 -9 61.84 1.16
 -1 3 -9 77.67 1.57
 1 3 -9 82.85 1.79
 -1 3 -9 80.05 1.39
 1 3 -9 78.32 1.27
 1 3 -9 71.57 1.02
 -1 3 -9 77.48 1.56
 -1 3 -9 80.83 1.77
 -1 3 -9 72.67 1.36
 1 -3 -9 70.88 1.48
 1 3 -9 76.06 1.38
 1 -3 -9 70.46 1.02
 1 -3 -9 69.99 1.02
 1 3 -7 35.46 0.91
 -1 3 -7 36.91 1.01
 1 3 -7 34.55 0.85
 1 3 -7 33.66 0.98
 1 3 -7 32.09 0.84
 1 -3 -7 37.38 0.68
 -1 3 -7 35.25 0.9
 1 -3 -7 41.44 1.2
 -1 3 -7 35.95 0.87
 -1 3 -7 37.41 0.93
 -1 -3 -7 38.14 0.81
 1 3 -7 33.2 0.66
 1 3 -7 34.82 0.76
 -1 3 -7 34.79 0.6
 -1 3 -7 35.91 0.88
 -1 3 -7 37.31 0.87
 -1 -3 -7 39.31 0.74
 -1 -3 -7 39.36 0.45
 1 3 -7 35.06 0.97
 -1 3 -7 38.22 1.12
 -1 3 -7 34.89 1.05
 1 -3 -7 39.47 0.82
 1 -3 -7 38.75 0.69
 -1 -3 -7 40.03 0.77
 -1 3 -7 34.87 0.95
 -1 3 -7 36.72 0.98
 -1 -3 -7 40.72 0.8
 -1 -3 -7 36.95 0.72
 1 -3 -7 38.18 0.75
 -1 -3 -7 39.15 0.57
 -1 -3 -7 38.56 0.78
 -1 3 -7 34.85 0.88
 1 3 -7 31.67 0.98
 -1 -3 -7 38.19 0.82
 1 -3 -7 41.25 0.83
 -1 3 -7 35.5 0.96
 1 -3 -7 38.64 0.53
 -1 3 -7 34.41 0.93
 -1 -3 -7 39.16 0.61
 1 3 -7 31.78 0.85
 -1 3 -7 36.97 0.93
 1 -3 -7 40.01 0.79
 -1 -3 -7 40.66 0.74
 -1 -3 -7 38.64 0.78
 1 3 -7 31.57 0.8
 -1 3 -7 35.94 1.03
 -1 -3 -7 40.89 0.87
 1 3 -7 30.9 0.91
 1 -3 -7 39.54 0.62
 -1 3 -7 33.56 0.93
 -1 3 -7 34.17 0.94
 1 -3 -7 39.64 0.63
 -1 3 -7 34.29 0.95
 -1 3 -7 35.63 0.97
 1 3 -7 32.68 0.91
 -1 3 -7 34.71 0.96
 1 3 -7 31.02 0.91
 -1 -3 -7 38.9 0.78
 1 3 -7 31.1 0.79
 -1 3 -7 34.4 1.07
 -1 -3 -7 38.61 0.57
 1 -3 -7 37.81 0.54
 -1 -3 -7 39.86 0.78
 1 3 -7 35.63 0.96
 1 -3 -7 37.86 0.82
 -1 3 -7 34.44 1.11
 1 -3 -7 40.51 0.78
 -1 -3 -7 38.1 0.79
 1 3 -7 34.03 0.97
 -1 -3 -7 39.57 0.68
 1 -3 -7 39.09 0.82
 1 -3 -7 40.31 0.71
 -1 -3 -7 43.59 1.1
 -1 -3 -7 38.62 1.15
 1 3 -7 34.42 0.75
 1 -3 -7 38.17 0.86
 1 -3 -7 40.68 1.08
 1 -3 -7 39.09 1.02
 1 -3 -7 39.05 1.15
 1 -3 -7 38.23 0.61
 1 3 -7 33.57 0.82
 -1 3 -7 37 1.06
 1 3 -7 34.97 1.21
 -1 3 -7 34.84 0.92
 -1 3 -7 35.98 0.9
 -1 -3 -7 38.41 0.87
 1 3 -7 31.97 0.9
 1 -3 -7 37.48 0.6
 1 3 -7 32.76 0.66
 -1 -3 -7 39.29 0.79
 -1 3 -7 36.27 1.07
 -1 3 -7 36.23 1.19
 1 -3 -7 35.94 1.09
 -1 -3 -7 39.71 0.79
 1 -3 -5 24.01 0.42
 1 3 -5 25.05 0.5
 1 -3 -5 24.84 0.98
 -1 3 -5 20.33 0.78
 1 3 -5 25.23 0.56
 -1 3 -5 21.69 0.7
 -1 3 -5 21.41 0.72
 -1 -3 -5 21.77 0.59
 -1 3 -5 21.35 0.65
 1 3 -5 22.05 0.62
 -1 3 -5 20.4 0.68
 -1 3 -5 20.65 0.64
 1 3 -5 22.32 0.59
 1 3 -5 22.38 0.72
 1 -3 -5 25.24 0.63
 1 3 -5 24.26 0.5
 -1 -3 -5 22.55 0.57
 1 -3 -5 22.2 0.83
 1 3 -5 24.75 0.76
 -1 3 -5 22 0.86
 1 -3 -5 24.6 0.43
 -1 3 -5 20.07 0.72
 -1 -3 -5 22.38 0.5
 -1 -3 -5 23.02 0.53
 -1 3 -5 22.39 0.85
 1 -3 -5 24.76 0.66
 -1 3 -5 20.68 0.7
 -1 3 -5 22.05 0.73
 1 3 -5 24.09 0.77
 1 3 -5 22.82 0.76
 -1 -3 -5 20.63 0.45
 1 -3 -5 25.2 0.61
 -1 -3 -5 20.74 0.62
 1 -3 -5 26.42 0.58
 1 3 -5 23.52 0.55
 -1 -3 -5 22.47 0.55
 -1 -3 -5 22.15 0.58
 -1 -3 -5 22.93 0.59
 -1 3 -5 21.59 0.73
 1 3 -5 24.71 0.54
 1 3 -5 23.44 0.68
 1 -3 -5 24.39 0.71
 -1 -3 -5 22.96 0.8
 1 3 -5 23.81 0.54
 1 3 -5 25.52 0.73
 -1 3 -5 20.33 0.67
 -1 3 -5 19.9 0.71
 1 3 -5 24.72 0.59
 -1 3 -5 20.06 0.73
 1 3 -5 24.16 0.74
 -1 3 -5 19.48 0.72
 -1 -3 -5 21.88 0.64
 1 3 -5 23.67 0.73
 -1 3 -5 19.69 0.69
 1 3 -5 24.64 0.6
 -1 -3 -5 22.53 0.49
 1 3 -5 26.05 0.69
 -1 -3 -5 22.01 0.57
 -1 3 -5 20.1 0.73
 -1 3 -5 20.44 0.79
 -1 3 -5 20.3 0.71
 1 -3 -5 24.04 0.4
 1 -3 -5 23.83 0.4
 -1 -3 -5 22.3 0.55
 1 3 -5 23.37 0.75
 1 -3 -5 26.19 0.61
 1 -3 -5 25.71 0.62
 -1 3 -5 23.38 0.8
 -1 3 -5 21.95 0.84
 1 3 -5 23.01 0.54
 -1 -3 -5 22.72 0.37
 -1 -3 -5 23.06 0.6
 1 3 -5 23.6 0.75
 -1 -3 -5 22.58 0.58
 1 -3 -5 26.23 0.96
 1 -3 -5 21.31 0.85
 1 -3 -5 24.45 0.7
 -1 -3 -5 20.64 0.68
 -1 -3 -5 21.53 0.44
 1 -3 -5 24.51 0.84
 -1 -3 -5 21.14 0.94
 1 3 -5 25.1 0.59
 -1 3 -5 20.37 0.83
 1 3 -5 21.91 0.98
 -1 -3 -5 21.75 0.58
 1 3 -5 24.74 0.72
 -1 3 -5 19.91 0.84
 1 3 -5 23.7 0.78
 -1 -3 -5 21.71 0.7
 -1 3 -5 19.3 0.91
 -1 3 -5 19.35 0.67
 1 3 -5 22.89 0.64
 -1 -3 -5 21.44 0.57
 -1 3 -5 20.67 0.7
 1 -3 -5 24.97 0.87
 -1 3 -3 506.86 4.85
 1 3 -3 510.75 4.96
 1 3 -3 510.86 4.72
 -1 3 -3 506.58 4.79
 -1 3 -3 481.69 4.64
 -1 3 -3 502.27 4.83
 1 3 -3 523.46 4.81
 -1 3 -3 502.8 4.87
 1 -3 -3 509.79 5.11
 1 3 -3 532.18 4.77
 -1 -3 -3 507.97 4.66
 1 3 -3 501.67 4.82
 -1 -3 -3 506.13 4.92
 1 3 -3 507.68 4.72
 -1 -3 -3 517.43 4.75
 -1 3 -3 502.88 5.02
 1 -3 -3 522.55 4.9
 -1 -3 -3 507.3 4.77
 1 -3 -3 523.14 4.99
 1 3 -3 514.66 4.57
 1 -3 -3 512.53 4.76
 -1 -3 -3 528.08 4.77
 -1 3 -3 487.76 4.94
 -1 3 -3 538.17 4.84
 1 3 -3 519.28 4.99
 1 3 -3 513.42 4.75
 1 -3 -3 488.79 4.77
 -1 3 -3 514.92 4.87
 -1 3 -3 535.92 4.88
 -1 -3 -3 512.51 4.8
 -1 3 -3 532.54 4.87
 1 3 -3 541.88 4.87
 1 -3 -3 525.82 4.76
 1 -3 -3 523.65 5.04
 -1 3 -3 489.16 4.8
 1 3 -3 498.71 4.84
 1 -3 -3 502.43 5.04
 1 3 -3 523.5 4.72
 1 -3 -3 517.01 4.77
 -1 -3 -3 498.6 4.78
 1 3 -3 479.12 4.97
 -1 3 -3 528.68 5.06
 1 3 -3 516.9 4.58
 1 -3 -3 505.65 4.84
 -1 3 -3 516.74 4.9
 1 3 -3 536.8 4.94
 -1 -3 -3 496.17 4.67
 1 -3 -3 454.59 4.8
 1 3 -3 521.68 4.76
 -1 -3 -3 501.53 4.8
 1 3 -3 514 4.7
 1 3 -3 522.55 4.74
 -1 3 -3 518.38 4.86
 -1 3 -3 521.39 4.89
 -1 3 -3 526.73 4.88
 1 -3 -3 522.14 4.8
 -1 -3 -3 515.62 4.61
 -1 3 -3 518.22 4.87
 1 3 -3 505.33 4.69
 -1 3 -3 520.07 4.89
 -1 3 -3 528.57 4.88
 1 3 -3 539.44 4.79
 1 -3 -3 505.71 4.74
 1 3 -3 529.27 4.64
 -1 -3 -3 518.85 4.79
 -1 3 -3 522.74 4.96
 1 3 -3 529.62 4.76
 -1 3 -3 505.07 5
 1 3 -3 494.26 4.8
 -1 -3 -3 523.94 4.94
 -1 -3 -3 480.77 4.67
 1 -3 -3 497.27 5.1
 -1 -3 -3 505.56 5.16
 1 3 -3 530.62 4.78
 -1 3 -3 522.82 4.83
 1 -3 -3 509.73 5.03
 -1 3 -3 521.33 4.79
 1 -3 -3 524.58 5.03
 1 3 -3 522.6 4.81
 -1 3 -3 477.94 4.93
 1 3 -3 539.77 4.92
 -1 3 -3 495.32 4.82
 -1 3 -3 503.38 5.01
 -1 -3 -3 502.71 4.92
 -1 3 -3 478.25 4.93
 1 3 -1 16.46 0.3
 -1 3 -1 15.63 0.45
 1 3 -1 16.88 0.66
 -1 3 -1 13.66 0.47
 -1 3 -1 16.1 0.48
 -1 3 -1 16.18 0.36
 -1 -3 -1 16.74 0.58
 -1 3 -1 15.76 0.39
 1 -3 -1 15.86 0.45
 -1 -3 -1 17.11 0.54
 1 3 -1 17.28 0.42
 -1 -3 -1 17.05 0.45
 1 3 -1 16.31 0.42
 1 -3 -1 17.18 0.38
 1 -3 -1 16.59 0.55
 1 3 -1 16.05 0.41
 -1 3 -1 15.36 0.41
 1 3 -1 15.92 0.69
 -1 3 -1 15.89 0.54
 -1 3 -1 16.25 0.43
 1 -3 -1 17.41 0.39
 -1 3 -1 14.95 0.63
 1 -3 -1 14.93 0.58
 1 -3 -1 15.97 0.55
 -1 3 -1 14.91 0.52
 1 3 -1 17.38 0.63
 1 3 -1 16.78 0.42
 -1 -3 -1 16.89 0.61
 -1 -3 -1 17.06 0.45
 -1 3 -1 15.36 0.32
 -1 -3 -1 16.47 0.56
 1 3 -1 15.93 0.58
 -1 3 -1 16.91 0.64
 1 3 -1 16.2 0.42
 1 -3 -1 18.14 0.64
 1 3 -1 17.63 0.48
 1 -3 -1 16.27 0.58
 1 3 -1 17.5 0.49
 1 -3 -1 16.87 0.33
 -1 3 -1 18.4 0.41
 -1 3 -1 14.27 0.45
 -1 3 -1 15.84 0.54
 -1 3 -1 15.3 0.54
 -1 3 -1 16.35 0.51
 -1 3 -1 13.75 0.45
 1 -3 -1 16.7 0.43
 -1 3 -1 14.64 0.45
 -1 3 -1 15.87 0.41
 1 3 -1 15.96 0.43
 1 3 -1 16.99 0.36
 -1 3 -1 15.17 0.42
 -1 3 -1 16.41 0.54
 -1 3 -1 17.42 0.39
 -1 -3 -1 18.05 0.42
 1 3 -1 15.3 0.59
 1 3 -1 17.52 0.34
 1 -3 -1 16.38 0.7
 -1 3 -1 15.26 0.4
 -1 -3 -1 16.23 0.84
 -1 3 -1 17.62 0.48
 -1 -3 -1 16.81 0.54
 1 -3 -1 15.3 0.63
 -1 -3 -1 16.64 0.74
 1 -3 -1 17.18 0.58
 1 -3 -1 16.05 0.59
 -1 3 -1 14.43 0.51
 -1 3 -1 16.45 0.41
 -1 -3 -1 17.82 0.43
 -1 3 -1 14.33 0.55
 -1 3 -1 14.54 0.51
 -1 -3 -1 17.29 0.6
 -1 3 1 16.05 0.42
 1 3 1 15.85 0.7
 1 3 1 16.67 0.41
 1 3 1 16.63 0.57
 -1 3 1 16.5 0.45
 -1 -3 1 17.31 0.49
 -1 3 1 17.66 0.24
 1 3 1 15.87 0.56
 -1 3 1 15.25 0.57
 1 -3 1 15.41 0.24
 -1 3 1 17.45 0.44
 -1 3 1 17.08 0.43
 -1 -3 1 17.72 0.54
 1 3 1 17.39 0.53
 1 3 1 16.39 0.53
 -1 3 1 16.31 0.33
 1 -3 1 16.37 0.28
 -1 3 1 17.38 0.42
 1 3 1 16.95 0.4
 -1 3 1 16.02 0.6
 -1 3 1 16.58 0.36
 -1 3 1 17.41 0.59
 1 3 1 17.56 0.4
 -1 3 1 17.56 0.6
 -1 3 1 17.82 0.52
 1 3 1 17.23 0.63
 1 3 1 17.32 0.61
 -1 3 1 16.53 0.46
 1 3 1 15.53 0.42
 -1 -3 1 16.21 0.36
 -1 3 1 19.88 0.53
 -1 3 1 16.42 0.45
 -1 3 1 16.55 0.53
 -1 -3 1 16.61 0.39
 -1 3 1 16.5 0.6
 1 -3 1 15.28 0.59
 -1 -3 1 16.81 0.74
 1 -3 1 13.58 0.61
 1 -3 1 15.63 0.44
 1 -3 1 15.06 0.38
 -1 -3 1 17.49 0.63
 -1 3 1 17.51 0.36
 -1 3 1 15.37 0.58
 1 3 1 18.1 0.6
 -1 -3 1 16.67 0.59
 1 3 3 487.87 4.63
 1 3 3 513.63 4.89
 1 3 3 504.43 4.6
 1 3 3 500.43 4.61
 -1 3 3 517.5 4.96
 -1 -3 3 533.64 4.93
 1 3 3 528.62 4.89
 1 3 3 507.98 4.59
 -1 -3 3 523.03 4.81
 -1 3 3 532.18 4.96
 -1 3 3 483.64 4.97
 1 3 3 487.51 4.92
 -1 3 3 507.15 4.96
 -1 -3 3 534.72 4.72
 -1 3 3 514.88 4.7
 -1 3 3 478.66 4.44
 1 3 3 502.32 4.86
 -1 -3 3 545.04 4.67
 -1 3 3 522.38 4.84
 1 3 3 500.99 4.85
 1 3 3 501.8 4.81
 -1 3 3 495.33 4.71
 1 3 3 492.24 4.61
 1 -3 3 496.42 4.71
 -1 3 3 510.05 5.21
 -1 -3 3 517.01 5.05
 -1 3 3 508.04 4.75
 -1 3 3 490.32 4.99
 1 3 3 523.39 4.87
 -1 3 3 516.68 4.69
 -1 -3 3 496.79 4.77
 1 3 5 22.1 0.47
 1 3 5 21.49 0.63
 -1 3 5 25.07 0.61
 -1 -3 5 25.29 0.66
 -1 3 5 26.72 0.77
 -1 -3 5 25.68 0.46
 1 3 5 21.07 0.84
 1 3 5 22.06 0.78
 1 3 5 22.81 0.78
 -1 -3 5 22.98 0.34
 -1 -3 5 24.08 0.7
 1 -3 5 22.68 0.81
 -1 3 5 24.99 0.74
 -1 3 5 23.47 0.88
 1 3 5 20.06 0.77
 1 3 5 21.85 0.42
 -1 3 5 26.58 0.87
 1 3 5 22.41 0.42
 -1 3 5 25.43 0.59
 1 -3 5 21.07 0.49
 -1 -3 5 25.06 0.86
 1 -3 5 20.91 0.54
 -1 -3 5 25.01 0.44
 -1 3 5 25.29 0.57
 -1 -3 5 25.46 0.94
 -1 3 5 26.32 0.89
 1 3 5 21.55 0.81
 -1 -3 5 25.1 0.69
 -1 3 5 25.83 1.14
 -1 3 5 23.82 0.9
 -1 -3 5 25.75 0.61
 -1 3 7 38.77 1.12
 1 3 7 39.96 0.96
 1 3 7 36.93 0.49
 -1 3 7 38.36 0.71
 -1 3 7 37.65 1.05
 -1 -3 7 32.93 0.69
 1 3 7 38.46 0.93
 1 3 7 37.87 1.06
 -1 -3 7 33.89 0.61
 1 -3 7 36.5 1.04
 -1 3 7 40.19 0.97
 -1 -3 7 31.14 0.86
 -1 3 7 39.06 0.84
 -1 -3 7 33.01 0.7
 1 -3 7 33.23 0.6
 -1 3 7 38.74 1.36
 -1 -3 7 32.31 0.98
 -1 -3 7 32.73 0.99
 -1 -3 7 34.43 1.1
 1 3 7 40.91 1.06
 1 -3 7 35.56 0.62
 -1 -3 7 32.79 0.82
 -1 3 7 37.29 1.14
 -1 3 7 37.27 1.13
 1 3 7 38.7 0.56
 -1 3 7 37.04 0.73
 1 3 7 40.09 0.87
 -1 -3 7 30.86 0.45
 -1 3 9 70.82 1.5
 1 3 9 65.63 1.3
 -1 -3 9 74.62 1.38
 -1 3 9 69.31 1.44
 -1 3 9 69.52 1.18
 1 3 9 58 0.88
 -1 -3 9 66.87 0.81
 1 3 9 68.91 1.48
 1 -3 9 71.83 1.51
 -1 -3 9 71.16 1.27
 -1 -3 9 73.05 1.28
 -1 3 9 68.01 1.41
 1 3 9 60.95 1.2
 -1 3 9 68.88 1.03
 -1 3 9 70.62 1.58
 -1 3 9 74.12 1.77
 -1 -3 9 72.96 1.19
 1 3 9 61.83 1.45
 -1 -3 9 76.1 1.23
 -1 -3 9 73.15 1.44
 -1 -3 9 75.2 1.52
 -1 -3 9 76.87 1.43
 1 -3 9 66.42 0.92
 1 -3 9 71.47 0.97
 -1 -3 9 70.2 0.86
 1 3 9 61.34 0.77
 -1 3 9 73.61 1.37
 -1 -3 9 66.96 0.76
 -1 3 9 72.56 1.09
 1 3 9 61.99 1.23
 1 3 11 104.23 1.8
 -1 3 11 110.98 1.97
 1 3 11 99.2 1.31
 -1 3 11 101.82 1.9
 1 3 11 112.66 2.04
 -1 -3 11 105.16 1.7
 -1 -3 11 102.51 1.65
 -1 -3 11 101.51 1.73
 1 3 11 105.34 1.63
 -1 3 11 106.99 1.62
 1 -3 11 116.96 2
 -1 3 11 110.64 1.59
 -1 3 11 110.24 1.42
 -1 -3 11 93.34 1.63
 -1 -3 11 111.67 2
 -1 3 11 97.46 1.26
 -1 -3 11 104.53 1.83
 1 -3 11 120.09 2.13
 -1 -3 11 100.66 1.56
 -1 -3 11 105.58 1.93
 1 3 11 107.96 2.06
 -1 3 11 106.6 2.14
 -1 -3 11 105.58 1.81
 -1 3 11 113.14 1.86
 1 3 11 110.43 1.75
 -1 3 11 108.8 1.48
 -1 3 13 237.19 3.33
 1 3 13 221.76 3.08
 1 3 13 241.98 3.51
 1 -3 13 243.71 3.34
 -1 -3 13 224.32 2.85
 1 -3 13 232.68 3.1
 -1 3 13 254.84 3.46
 -1 -3 13 219.45 2.96
 -1 3 13 241.97 2.82
 -1 -3 13 240.94 3.48
 -1 -3 13 211.74 2.98
 -1 3 13 254.18 3.65
 -1 -3 13 211.19 3.49
 1 3 13 243.68 3.51
 1 -3 13 236.1 3.08
 1 -3 13 221.21 3.02
 1 -3 13 256.34 3.6
 1 3 13 232.39 3.07
 -1 3 13 241.34 3.24
 -1 3 15 68.32 1.73
 1 3 15 70.07 1.91
 1 -3 15 56.05 1.57
 -1 3 15 72.96 1.87
 -1 3 15 73.3 1.99
 -1 -3 15 56.19 1.87
 1 -3 15 57.64 1.81
 1 -3 15 57.25 1.51
 1 -3 15 58.04 1.81
 1 3 15 62.75 1.86
 -1 -3 15 58.43 1.74
 -1 -3 15 53.64 1.58
 -1 3 15 73.58 1.75
 1 3 15 64.31 1.56
 1 3 15 62.9 1.23
 -1 3 15 84.61 1.56
 -1 3 17 87.1 2.26
 1 3 17 84.23 2.33
 -1 3 17 91.91 2.1
 1 3 17 85.53 1.95
 -1 -3 17 94.13 2.38
 -1 -3 17 98.69 2.14
 1 3 17 86.1 2.29
 -1 -3 17 100.39 2.52
 1 -3 17 102.14 2.49
 -1 3 17 88.73 2.45
 1 -3 17 99.29 2.45
 1 3 19 19.57 1.34
 -1 3 19 15.07 1.23
 -1 3 19 15.04 1.15
 -1 3 19 14.59 0.89
 1 3 19 18.38 1.1
 1 3 19 17.96 1.36
 -1 3 19 15.24 1.37
 1 -3 19 16.61 1.36
 -1 -3 19 15.33 1.4
 1 -3 21 137.4 3.28
 -1 -3 21 124.83 3.1
 1 3 21 133.31 3.25
 -1 3 21 114.12 2.94
 1 3 21 132.81 3.24
 -1 -3 21 125.66 3.29
 1 -3 21 136.34 3.17
 1 -3 21 133.51 3.31
 -1 3 21 114.53 3.15
 -1 -3 21 122.3 3.19
 -1 3 23 284.3 5.02
 1 3 23 272.58 4.87
 1 3 23 259.65 4.5
 -1 3 23 278.38 4.5
 -1 3 23 283.1 5.12
 -1 -3 23 316.08 5.28
 1 3 23 270.65 4.97
 1 -3 23 286.35 5.16
 -1 -3 23 307.17 5.33
 1 -3 23 286.5 4.94
 -1 3 25 6.83 1.34
 1 3 25 8.25 1.29
 1 -3 25 9 1.11
 1 3 25 6.14 1.14
 -1 3 25 7.3 1.1
 -1 3 25 7.77 1.16
 -1 -3 25 5.29 1.14
 1 3 25 7.13 1.19
 1 -3 25 8.46 1.37
 -1 -3 25 6.25 1.37
 -1 3 27 28.18 1.56
 -1 -3 27 29.66 1.5
 1 3 27 24.58 1.45
 -1 3 27 28.78 1.74
 1 3 27 27.21 1.62
 -1 3 29 1.51 0.89
 -1 3 29 1.59 0.65
 -1 -3 29 1.42 0.97
 -1 3 31 6.36 0.56
 1 3 31 7.6 0.61
 1 5 -31 6.64 0.73
 -1 5 -31 7.58 0.78
 -1 -5 -31 5.17 0.71
 1 -5 -31 6.29 0.79
 -1 5 -31 7.48 0.74
 -1 5 -31 6.87 0.67
 -1 -5 -31 5.1 0.63
 -1 -5 -31 5.38 0.64
 1 -5 -31 6.81 0.79
 1 5 -31 8.11 0.75
 -1 -5 -31 5.15 0.74
 -1 -5 -31 6.07 1.02
 1 -5 -31 7.06 0.99
 1 -5 -29 4.85 0.89
 -1 -5 -29 4.37 0.93
 -1 -5 -29 5.08 0.85
 1 -5 -29 5 0.98
 1 -5 -29 5.09 0.79
 -1 -5 -29 4.95 0.84
 -1 5 -29 4.2 0.92
 -1 5 -29 3.93 0.87
 1 5 -29 4.35 0.9
 1 5 -29 4.2 0.8
 -1 -5 -29 4.67 0.95
 1 -5 -29 4.47 0.76
 1 5 -29 3.98 0.93
 1 -5 -29 4.69 1.03
 -1 -5 -29 5.2 0.99
 -1 5 -29 3.17 0.96
 1 5 -29 3.14 0.72
 -1 5 -29 3.33 0.77
 1 -5 -29 5.58 1.26
 -1 -5 -29 4.71 1.26
 -1 -5 -27 23.41 1.82
 1 -5 -27 18.74 1.71
 -1 -5 -27 23.55 1.5
 1 -5 -27 20.47 1.38
 1 -5 -27 16.76 1.22
 -1 -5 -27 21.03 1.35
 -1 -5 -27 22.26 1.47
 1 -5 -27 18.03 1.43
 -1 5 -27 20.97 1.38
 -1 5 -27 21.16 1.41
 -1 -5 -27 21.93 1.37
 1 5 -27 21.3 1.42
 1 -5 -27 18.31 1.25
 1 5 -27 21.93 1.34
 1 5 -27 21.71 1.48
 1 -5 -27 18.07 1.52
 -1 -5 -27 22.34 1.48
 -1 5 -27 19.92 1.49
 1 5 -27 20.25 1.21
 -1 5 -27 20.82 1.25
 1 5 -27 20.52 1.23
 -1 5 -27 19.11 1.23
 -1 -5 -25 7.72 1.26
 1 5 -25 5.59 1.2
 -1 5 -25 5.61 1.25
 1 -5 -25 6.46 1.31
 -1 5 -25 6.56 1.12
 -1 -5 -25 6.71 1.14
 -1 5 -25 6.23 1.18
 1 -5 -25 6.12 1.11
 1 -5 -25 6.93 1.22
 -1 -5 -25 7.77 1.21
 -1 -5 -25 6.69 1.14
 1 5 -25 5.75 1.06
 1 -5 -25 5.85 1.09
 1 5 -25 6 1.17
 1 -5 -25 6.71 1.24
 -1 -5 -25 7.08 1.27
 -1 -5 -25 6.98 1.55
 1 -5 -25 6.16 1.53
 -1 5 -23 271.53 5.49
 1 5 -23 289.04 5.64
 -1 5 -23 300.95 4.84
 1 -5 -23 327.94 5.78
 -1 5 -23 301.1 4.86
 1 5 -23 308.97 4.84
 1 5 -23 311.49 4.82
 -1 -5 -23 302.39 4.88
 -1 5 -23 298.1 4.85
 -1 5 -23 286.42 4.49
 1 5 -23 300.82 4.79
 1 -5 -23 320.77 5.22
 -1 5 -23 304.37 4.98
 -1 -5 -23 302.12 4.9
 1 -5 -23 316.47 4.92
 1 -5 -23 311.91 4.88
 -1 -5 -23 304.88 5.03
 -1 5 -23 291.4 4.5
 1 5 -23 300.2 5.02
 1 -5 -23 324.03 5.34
 1 5 -23 295.67 5.1
 -1 -5 -23 319.63 5.21
 -1 5 -23 293.7 5.11
 1 5 -23 313.07 4.8
 -1 5 -23 290.11 4.76
 -1 5 -23 304.39 4.52
 -1 5 -23 298.42 4.9
 1 5 -23 312.57 4.97
 1 5 -21 38.55 1.83
 1 5 -21 41.64 2.34
 -1 5 -21 40.37 1.81
 -1 5 -21 37.33 2.19
 1 5 -21 39.36 1.87
 -1 5 -21 37.11 1.53
 -1 5 -21 41.57 1.84
 -1 5 -21 38.99 1.58
 -1 -5 -21 37.57 1.51
 -1 -5 -21 38.85 1.86
 1 5 -21 37.54 1.9
 1 -5 -21 48.22 2.04
 -1 -5 -21 40.92 1.89
 -1 -5 -21 41.46 1.79
 1 5 -21 38.3 1.77
 1 -5 -21 51.4 1.9
 -1 5 -21 37.64 1.62
 -1 5 -21 39.85 1.88
 -1 5 -21 37.72 1.79
 1 -5 -21 51.44 1.88
 -1 -5 -21 41.74 1.79
 -1 5 -21 35.45 1.6
 1 -5 -21 49.49 2.18
 1 5 -21 38.4 1.91
 -1 -5 -21 38.49 1.96
 -1 5 -21 39.14 1.96
 -1 5 -21 40.33 1.73
 1 5 -21 39.19 1.51
 -1 5 -21 39.7 1.57
 1 5 -21 41.44 1.75
 -1 5 -21 41.57 1.86
 1 5 -21 41.89 1.86
 1 5 -19 235.7 4.61
 -1 5 -19 212.33 3.84
 1 5 -19 215.79 3.34
 1 5 -19 230.34 3.93
 1 5 -19 228.36 3.9
 -1 5 -19 210.77 3.85
 -1 5 -19 200.54 3.42
 -1 5 -19 205.85 4.39
 -1 5 -19 208.65 3.44
 -1 -5 -19 216.04 3.87
 -1 5 -19 204.64 3.48
 -1 -5 -19 197.94 3.36
 -1 -5 -19 216.46 3.91
 1 5 -19 219.58 3.78
 1 -5 -19 234.07 3.89
 1 5 -19 199.99 3.3
 1 5 -19 201.19 3.31
 -1 5 -19 193.72 3.45
 1 -5 -19 220.02 3.53
 -1 -5 -19 216.53 3.8
 -1 5 -19 201.48 3.85
 -1 5 -19 192.43 3.45
 1 -5 -19 233.12 3.89
 1 -5 -19 229.26 4.06
 -1 5 -19 203.15 3.76
 -1 -5 -19 216.27 3.81
 1 5 -19 218.83 3.96
 1 5 -19 216.98 3.99
 -1 -5 -19 206.35 4.04
 -1 5 -19 206.56 3.95
 -1 5 -19 212.51 3.7
 1 5 -19 217.86 3.76
 1 5 -19 217.88 3.43
 -1 5 -19 203.78 3.43
 1 -5 -19 225.44 3.31
 1 5 -19 226.61 3.98
 -1 5 -19 207.25 3.89
 -1 5 -17 4.82 0.81
 -1 5 -17 5.08 1.29
 1 5 -17 6.3 0.81
 1 5 -17 6.27 1.31
 -1 5 -17 5.14 0.96
 1 5 -17 5.8 1.02
 1 5 -17 5.46 1
 1 -5 -17 8.71 1.07
 -1 5 -17 5.53 0.99
 -1 -5 -17 7.64 0.81
 -1 5 -17 5.65 0.83
 -1 5 -17 5.22 0.82
 1 5 -17 5.51 0.74
 1 5 -17 6.15 1.03
 1 5 -17 5.13 0.91
 1 -5 -17 8.8 0.97
 -1 5 -17 4.1 0.82
 -1 -5 -17 6.49 0.99
 1 5 -17 5.46 0.77
 -1 5 -17 4.62 0.89
 -1 -5 -17 6.56 0.99
 -1 5 -17 4.32 0.92
 -1 5 -17 4.44 0.99
 -1 -5 -17 6.75 1
 -1 5 -17 5.28 0.9
 1 -5 -17 7.69 0.84
 -1 5 -17 5.07 0.83
 1 -5 -17 7.63 0.94
 1 5 -17 5.12 0.76
 1 5 -17 5.85 0.98
 -1 5 -17 5.38 1.03
 -1 -5 -17 7.07 1.07
 -1 5 -17 4.68 1.04
 1 5 -17 5.16 1
 1 -5 -17 7.8 0.72
 1 5 -17 6.22 0.84
 -1 5 -17 5.08 0.96
 -1 5 -17 4.73 0.82
 1 5 -17 6 1.08
 -1 5 -17 4.49 1.03
 -1 5 -17 5.49 1
 1 5 -15 35.5 1.5
 -1 5 -15 38.2 1.49
 -1 5 -15 39.06 1.53
 -1 -5 -15 34.13 1.08
 1 -5 -15 33.63 1.02
 -1 5 -15 34.85 1.42
 -1 5 -15 36.97 1.37
 1 -5 -15 33.27 1.11
 -1 5 -15 39.94 1.26
 -1 5 -15 36.05 1.27
 -1 5 -15 40.48 1.36
 -1 5 -15 36.06 1.46
 1 -5 -15 33.47 1.19
 1 5 -15 35.82 1.31
 -1 5 -15 35.22 1.38
 -1 5 -15 40.24 1.35
 -1 -5 -15 34.11 1.14
 -1 -5 -15 33.81 1.34
 -1 -5 -15 34.04 1.34
 1 5 -15 34.68 1.41
 1 5 -15 33.98 1.42
 -1 5 -15 39.7 1.56
 -1 5 -15 38.12 1.51
 -1 5 -15 36.41 1.46
 -1 5 -15 38.59 1.47
 1 5 -15 36.06 1.46
 -1 -5 -15 37.3 1.42
 1 5 -15 37.46 1.77
 -1 5 -15 35.67 1.32
 1 5 -15 35.17 1.45
 -1 5 -15 38.77 1.77
 -1 5 -15 39.66 1.31
 -1 5 -15 39.11 1.35
 -1 5 -15 40.68 1.46
 1 5 -15 35.1 1.22
 -1 5 -15 36.42 1.25
 1 -5 -15 33.72 1.05
 1 5 -15 33.63 1.41
 -1 -5 -15 31.55 1
 -1 -5 -13 102.06 1.66
 -1 5 -13 114.88 1.84
 1 5 -13 106 2.14
 -1 5 -13 113.09 2.27
 1 5 -13 104.21 2.24
 1 -5 -13 110.95 1.74
 1 -5 -13 106.29 1.55
 -1 5 -13 112 1.85
 1 -5 -13 104.02 1.89
 -1 -5 -13 99.02 1.98
 -1 5 -13 114.94 1.98
 1 5 -13 101.03 1.88
 -1 5 -13 114.86 2.05
 1 -5 -13 105.46 1.6
 1 5 -13 101.53 1.83
 -1 -5 -13 98.68 1.63
 -1 5 -13 113.15 2.04
 1 5 -13 104.45 1.85
 1 -5 -13 108.22 1.93
 -1 -5 -13 98.09 1.62
 -1 -5 -13 99.68 1.8
 1 5 -13 101.2 2.02
 -1 5 -13 109.01 2.15
 1 -5 -13 106.19 1.76
 -1 5 -13 111.64 2.04
 -1 5 -13 123.52 2.39
 1 -5 -13 101.9 1.53
 1 5 -13 106.85 2.15
 -1 -5 -13 97.43 1.55
 1 -5 -13 107.44 1.71
 -1 -5 -13 98.93 2.08
 1 -5 -13 105.88 2.16
 -1 -5 -13 96.37 2.17
 1 5 -13 100.53 1.85
 -1 5 -13 115.5 2.02
 -1 -5 -13 100.23 2.14
 -1 5 -13 110.94 2.04
 1 5 -11 52.82 1.32
 1 5 -11 50.41 1.21
 -1 5 -11 51.26 1.31
 -1 5 -11 47.79 1.34
 -1 5 -11 50.04 1.23
 1 5 -11 49.55 1.21
 -1 5 -11 50.86 1.42
 1 5 -11 54.64 1.45
 1 5 -11 54.77 1.28
 -1 5 -11 51.39 1.16
 -1 -5 -11 58.79 1.07
 -1 -5 -11 56.65 1.09
 1 5 -11 52.88 1.41
 1 -5 -11 42.62 0.79
 -1 5 -11 49.28 1.58
 1 5 -11 49.91 1.55
 -1 5 -11 49.57 1.49
 -1 5 -11 53.1 1.39
 1 -5 -11 43.82 1.04
 -1 5 -11 51.38 1.42
 -1 -5 -11 58.07 1.17
 -1 -5 -11 54.65 1.07
 1 -5 -11 42.5 0.91
 -1 5 -11 52.72 1.22
 1 -5 -11 44.22 0.94
 -1 5 -11 54 1.34
 -1 -5 -11 55.19 0.88
 1 5 -11 50.6 1.1
 1 5 -11 52.98 1.27
 -1 5 -11 51.23 1.37
 -1 5 -11 51.96 1.43
 1 5 -11 50.29 1.17
 -1 5 -11 54.48 1.32
 1 5 -11 50.58 1.47
 -1 -5 -11 55.57 1.07
 -1 -5 -11 55.13 1.07
 -1 5 -11 54.14 1.31
 1 5 -11 49.75 1.18
 -1 5 -11 50.71 1.37
 -1 -5 -11 57.25 1.17
 1 -5 -11 45.33 1.05
 -1 5 -11 50.48 1.38
 1 5 -11 53.5 1.33
 1 -5 -11 43.35 0.92
 -1 -5 -11 57.84 1.15
 1 -5 -11 41.52 1.03
 -1 5 -11 50.8 1.49
 1 5 -11 54.02 1.44
 1 5 -11 54.42 1.43
 1 -5 -11 44.49 1.11
 -1 -5 -11 55.83 1.01
 -1 5 -11 51.23 1.55
 1 -5 -11 42.05 1.43
 1 -5 -11 44.87 1.36
 -1 -5 -11 57.98 1.56
 1 -5 -11 47.05 1.46
 -1 -5 -11 57.89 1.5
 -1 5 -11 57.05 1.73
 -1 5 -11 48.98 1.53
 -1 5 -11 47.53 1.53
 1 5 -11 55.04 1.52
 1 5 -11 56.19 1.54
 -1 -5 -11 55.18 1.24
 -1 5 -11 50.41 1.27
 1 5 -11 52.29 1.23
 1 5 -11 54.19 1.8
 -1 5 -11 50.28 1.32
 -1 5 -9 154.85 2.26
 1 5 -9 144.38 2.21
 1 5 -9 151.33 2.23
 -1 5 -9 152.22 2.14
 -1 5 -9 158.53 2.12
 1 5 -9 151.79 2.09
 -1 5 -9 154.52 2.39
 1 5 -9 146.92 1.86
 1 -5 -9 169.64 1.75
 1 5 -9 149.47 2.2
 -1 5 -9 163.72 2.27
 -1 5 -9 161.4 2.22
 1 5 -9 155.42 2.34
 -1 5 -9 156.76 2.48
 -1 -5 -9 161.42 1.91
 -1 5 -9 162.29 2.56
 1 5 -9 150.73 2.46
 -1 -5 -9 152.71 1.57
 -1 -5 -9 169.01 2.11
 -1 5 -9 152.93 2.34
 -1 -5 -9 167.09 2.1
 1 -5 -9 174.51 2.18
 -1 -5 -9 156.44 1.73
 -1 5 -9 161.03 2.33
 -1 5 -9 161.02 2.21
 -1 -5 -9 160.5 1.92
 1 5 -9 149.12 2.3
 1 -5 -9 175.48 2.07
 -1 -5 -9 157.11 1.79
 -1 5 -9 159.36 2.29
 -1 5 -9 157.25 2.16
 1 5 -9 152.29 1.96
 1 5 -9 155.83 2.21
 -1 5 -9 158.82 2.24
 -1 5 -9 154.2 2.32
 1 -5 -9 177.69 2.08
 1 -5 -9 162.77 1.73
 1 -5 -9 161.91 1.73
 1 5 -9 139.79 2.05
 -1 5 -9 161.26 2.26
 -1 -5 -9 163.12 1.94
 -1 5 -9 162.66 2.33
 -1 -5 -9 160.78 1.98
 1 5 -9 141.9 2.05
 1 5 -9 145.05 2.34
 -1 -5 -9 161.36 2.01
 -1 -5 -9 159.21 1.97
 1 5 -9 153.54 2.21
 -1 5 -9 161.78 2.39
 -1 5 -9 161.61 2.32
 -1 -5 -9 151.19 1.68
 -1 -5 -9 166.89 2.1
 1 -5 -9 170.6 1.92
 -1 5 -9 157.67 2.44
 -1 5 -9 163.2 2.51
 1 5 -9 155.51 2.32
 -1 -5 -9 163.77 1.93
 1 -5 -9 173.51 2.15
 1 -5 -9 175.9 2.15
 -1 -5 -9 167.03 2.07
 1 5 -9 150.53 2.32
 1 -5 -9 172.76 2.08
 1 -5 -9 163.42 2.52
 1 -5 -9 163.13 2.14
 -1 -5 -9 160.44 2.27
 1 -5 -9 173.23 2.52
 -1 -5 -9 170 2.55
 1 5 -9 166.33 2.08
 1 -5 -9 173.57 2.62
 -1 -5 -9 163.7 2.55
 1 -5 -9 167.32 2.62
 -1 -5 -9 161.99 2.25
 -1 5 -9 155.48 2.23
 1 5 -9 152.65 2.73
 -1 5 -9 155.15 2.25
 1 5 -9 147.21 2.11
 -1 5 -9 149.15 2.46
 -1 5 -9 152.14 2.47
 1 5 -9 154.97 2.23
 -1 5 -9 166.08 2.71
 1 5 -7 370.73 3.89
 1 5 -7 356.95 3.73
 -1 5 -7 357.51 3.88
 -1 5 -7 354.97 3.89
 -1 5 -7 357.2 3.78
 -1 5 -7 363.32 4.01
 -1 5 -7 341.13 3.89
 -1 5 -7 345.89 3.77
 -1 -5 -7 342.33 3.47
 1 -5 -7 347.33 3.84
 -1 5 -7 361.59 4.18
 -1 5 -7 349.8 4.11
 -1 -5 -7 361.69 3.71
 1 -5 -7 359.68 3.74
 1 5 -7 387.56 4.01
 -1 5 -7 351.71 3.97
 1 5 -7 362.3 3.96
 1 5 -7 363.97 3.9
 -1 -5 -7 344.3 3.5
 1 -5 -7 370.1 3.77
 -1 5 -7 366.86 3.88
 -1 5 -7 363.81 3.96
 -1 -5 -7 366.07 3.74
 -1 -5 -7 352.93 3.74
 1 -5 -7 370.01 3.71
 -1 5 -7 359.88 3.77
 1 5 -7 375.44 3.9
 1 -5 -7 357.44 3.93
 1 5 -7 358.19 3.54
 -1 5 -7 361.04 3.96
 -1 -5 -7 351.9 4.09
 1 -5 -7 343.81 3.36
 -1 -5 -7 359.95 3.54
 -1 5 -7 362.44 3.96
 -1 -5 -7 368.12 3.55
 1 5 -7 354.39 3.69
 -1 5 -7 343.1 3.85
 -1 5 -7 338.9 3.85
 -1 -5 -7 369.01 3.81
 1 5 -7 357.88 3.71
 -1 5 -7 365.3 3.97
 1 -5 -7 343.77 3.36
 1 5 -7 369.75 4
 1 5 -7 342.2 3.79
 -1 5 -7 355.88 3.93
 -1 5 -7 350.66 4
 -1 -5 -7 349.85 3.34
 -1 -5 -7 353.18 3.76
 -1 5 -7 362.13 4.13
 -1 -5 -7 369.4 3.74
 -1 5 -7 357.49 4.07
 1 -5 -7 364.93 3.75
 1 -5 -7 359.76 3.74
 1 5 -7 378.68 3.97
 -1 -5 -7 348.59 3.68
 1 5 -7 366.96 3.96
 -1 -5 -7 366.18 4.29
 -1 -5 -7 343.63 3.48
 -1 -5 -7 360.56 3.91
 1 -5 -7 350 4.1
 1 5 -7 368.88 3.76
 1 -5 -7 376.77 4.29
 1 -5 -7 350.28 3.79
 1 -5 -7 377.5 4.23
 1 5 -7 382.5 4.43
 1 5 -7 370.52 3.88
 1 5 -7 360.1 3.81
 -1 5 -7 355.35 3.88
 -1 5 -7 361.45 4.32
 1 5 -7 354.62 3.87
 -1 5 -7 358.94 4.13
 -1 5 -7 359.97 3.89
 -1 -5 -7 352.13 3.95
 -1 5 -7 353.23 4.13
 1 5 -5 460.73 4.66
 -1 5 -5 430.41 4.58
 -1 5 -5 443.16 4.52
 -1 5 -5 445.88 4.46
 -1 5 -5 439.97 4.58
 1 5 -5 448 4.38
 -1 5 -5 443.19 4.56
 1 5 -5 461.76 4.54
 -1 5 -5 447.56 4.64
 -1 5 -5 431.2 4.31
 -1 -5 -5 477.32 4.48
 1 -5 -5 454.24 4.47
 -1 5 -5 449.6 4.58
 1 -5 -5 435.96 4.63
 -1 -5 -5 462.32 4.19
 1 5 -5 465.8 4.64
 -1 5 -5 460.46 4.76
 -1 5 -5 463.95 4.82
 -1 -5 -5 449.05 4.2
 -1 5 -5 439.06 4.62
 -1 5 -5 451.63 4.62
 1 5 -5 452.08 4.6
 -1 -5 -5 461.82 4.53
 1 -5 -5 443.49 4.46
 1 5 -5 448.68 4.66
 -1 -5 -5 487.52 4.5
 -1 5 -5 443.74 4.6
 1 -5 -5 449.4 4.48
 -1 5 -5 434.63 4.32
 -1 -5 -5 482.1 4.85
 -1 -5 -5 432.02 4.2
 -1 5 -5 440.19 4.66
 1 5 -5 463.39 4.78
 -1 5 -5 458.95 4.88
 1 -5 -5 447.47 4.73
 1 -5 -5 441.67 4.64
 -1 -5 -5 460.53 4.23
 1 5 -5 437.07 4.4
 -1 -5 -5 457.51 4.14
 -1 5 -5 450.58 4.63
 -1 5 -5 422.05 4.55
 -1 5 -5 449.73 4.62
 1 5 -5 444 4.09
 -1 5 -5 423.52 4.55
 1 5 -5 444.89 4.41
 1 -5 -5 452.69 4.52
 1 5 -5 439.56 4.44
 -1 -5 -5 465.93 4.54
 -1 5 -5 427.73 4.57
 1 5 -5 462.47 4.61
 -1 5 -5 422.15 4.6
 -1 -5 -5 466.45 4.45
 1 -5 -5 467.27 4.49
 -1 -5 -5 473.69 4.47
 -1 -5 -5 480.92 4.51
 1 5 -5 461.4 4.57
 1 -5 -5 445.65 4.45
 1 5 -5 454.45 4.25
 1 5 -5 444.59 4.57
 -1 5 -5 453.97 4.71
 -1 5 -5 441.39 4.77
 1 5 -5 463.35 4.48
 -1 5 -5 441.96 4.48
 -1 -5 -5 468.75 4.27
 -1 -5 -5 480.11 5.09
 1 -5 -5 450.77 4.96
 -1 -5 -5 475.64 4.81
 1 -5 -5 455.68 4.87
 1 5 -5 455.86 4.6
 1 -5 -5 449.93 4.88
 -1 -5 -5 473.31 4.75
 -1 5 -5 434.19 4.75
 -1 5 -5 440.18 4.59
 -1 5 -5 449.04 4.55
 -1 5 -5 431.97 4.76
 1 5 -5 455.56 4.53
 1 5 -3 406.03 3.91
 -1 5 -3 402.7 4.05
 -1 5 -3 404.13 4.16
 -1 5 -3 401.97 4.01
 1 5 -3 427.87 4.31
 1 5 -3 413.52 4.07
 -1 5 -3 411.06 4.15
 1 -5 -3 400.64 4.04
 1 5 -3 419.81 3.87
 -1 -5 -3 440.06 4.34
 1 -5 -3 410.43 4.34
 -1 -5 -3 441.13 4.08
 -1 5 -3 397.73 4.05
 1 5 -3 407.9 3.68
 -1 -5 -3 434.36 4.15
 1 5 -3 412.56 4.03
 -1 5 -3 408.29 4.22
 1 5 -3 395.85 4.08
 1 5 -3 421.02 4.05
 -1 -5 -3 442.49 4.13
 -1 5 -3 412 4.12
 -1 5 -3 393.62 4.08
 1 -5 -3 404.8 4.02
 1 5 -3 419.67 4.35
 -1 5 -3 400.67 4.09
 -1 -5 -3 439.28 4.09
 1 5 -3 410.98 4.03
 1 -5 -3 405.64 4.45
 -1 5 -3 404.98 4.24
 -1 -5 -3 445.18 4.44
 -1 5 -3 383.42 4.43
 1 -5 -3 395.16 4.19
 1 -5 -3 412.57 4.34
 -1 -5 -3 443.71 4.15
 1 -5 -3 381.1 4.08
 -1 5 -3 400.17 4.13
 -1 5 -3 402.85 3.94
 1 5 -3 404.26 4.07
 1 5 -3 386.52 3.93
 -1 5 -3 408.22 4.11
 -1 5 -3 386.96 4.15
 -1 5 -3 384.07 4.16
 -1 5 -3 405.1 4.15
 -1 5 -3 401.62 4.15
 1 5 -3 407.27 4.05
 1 -5 -3 396.76 4.02
 -1 -5 -3 450.48 4.13
 1 5 -3 430.95 4.12
 1 5 -3 418.48 3.97
 -1 5 -3 405.5 4.22
 1 5 -3 418.78 4.07
 -1 5 -3 395.24 4.05
 -1 -5 -3 444.38 4.4
 -1 5 -3 415.25 4.1
 1 5 -3 405.08 4.35
 1 5 -3 428.98 3.95
 -1 -5 -3 446.84 4.12
 1 5 -3 401.35 4.07
 -1 -5 -3 446.18 4.71
 1 -5 -3 400.64 4.53
 1 -5 -3 405.52 4.4
 -1 5 -3 397.63 4.24
 -1 -5 -3 439.22 4.37
 1 5 -3 412.94 4.04
 -1 5 -3 404.29 4.25
 1 -5 -3 386.67 4.35
 -1 5 -3 403.36 4.06
 -1 5 -1 77.58 1.23
 -1 5 -1 78.97 1.32
 1 5 -1 91.88 0.99
 1 5 -1 96.67 1.5
 1 -5 -1 91.01 1.14
 -1 -5 -1 80.69 1.33
 1 -5 -1 85.41 0.9
 -1 5 -1 80.49 1.21
 1 5 -1 92.89 1.19
 1 -5 -1 88.26 1.24
 -1 -5 -1 84.8 1.21
 1 5 -1 93.56 1.21
 1 5 -1 90.45 1.13
 1 -5 -1 94.3 1.41
 -1 -5 -1 83.36 1.4
 -1 5 -1 79.83 1.06
 -1 5 -1 81.66 1.15
 1 5 -1 92.49 1.56
 1 -5 -1 91.87 1.18
 -1 5 -1 82.75 1.48
 -1 5 -1 80.88 1.08
 1 5 -1 92.49 1.2
 1 5 -1 93.92 1.06
 1 5 -1 93.62 1.35
 1 -5 -1 89.2 1.08
 -1 -5 -1 77.29 1.42
 1 -5 -1 93.33 1.52
 -1 -5 -1 86.04 1.19
 -1 5 -1 83.13 0.97
 -1 -5 -1 85.27 1.49
 1 5 -1 89.38 1.51
 -1 5 -1 78.15 1.46
 1 5 -1 92.18 1.18
 1 -5 -1 87.43 1.35
 1 -5 -1 90.89 1.44
 1 5 -1 91.31 1.05
 -1 5 -1 79.04 1.11
 -1 5 -1 84.14 1.16
 -1 5 -1 84 1.11
 -1 5 -1 83.65 1.17
 1 5 -1 86.4 1.22
 -1 -5 -1 86.08 1.15
 -1 5 -1 85.89 1.19
 -1 5 -1 81.19 1.22
 -1 -5 -1 81.78 1.36
 1 5 -1 93.57 1.11
 -1 -5 -1 86.11 1.74
 1 -5 -1 90.92 1.48
 -1 5 -1 83.9 1.14
 1 5 -1 90.76 1.51
 1 5 -1 95.21 1.13
 1 -5 -1 90.35 1.62
 -1 -5 -1 88.3 1.64
 -1 5 -1 84.17 1.38
 1 5 -1 92.41 1.08
 1 -5 -1 85.78 1.41
 -1 -5 -1 84.89 1.43
 -1 5 -1 81.4 1.1
 -1 -5 -1 84.47 1.16
 1 5 1 85.1 1.52
 1 5 1 87.45 1.17
 1 -5 1 78.3 1.21
 -1 5 1 85.74 1.18
 -1 5 1 87.53 1.04
 1 5 1 83.63 1.14
 1 5 1 79.06 1.15
 -1 5 1 82.65 1.15
 -1 -5 1 95.07 1.37
 -1 5 1 88.67 1.41
 -1 -5 1 90.09 1.22
 -1 5 1 84.97 1.02
 -1 5 1 89.97 1.45
 -1 5 1 90.44 1.45
 -1 5 1 89.88 1.02
 1 5 1 85.56 1.12
 1 5 1 77.63 1.41
 1 5 1 83.29 1.14
 1 5 1 83.62 1.43
 -1 -5 1 98.4 1.48
 1 -5 1 81.24 1.41
 1 -5 1 83.67 1.44
 1 -5 1 81.81 1.18
 1 5 1 85.71 1.24
 -1 -5 1 93.28 1.5
 1 -5 1 81.4 1.33
 1 5 1 87.62 1.43
 -1 5 1 89.43 1.23
 1 5 1 84.22 1.16
 -1 5 1 104.45 1.38
 -1 5 1 92.73 1.17
 -1 -5 1 92.15 1.06
 -1 5 1 87.65 1.22
 1 -5 1 80.74 0.95
 1 -5 1 79.24 1.46
 -1 -5 1 94.98 1.61
 -1 -5 1 88.06 1.06
 1 5 1 82.33 1.47
 1 -5 1 78.95 1.22
 -1 5 1 89.26 1.3
 -1 5 1 73.63 0.92
 -1 5 1 87.15 1.09
 -1 5 1 82.94 1.4
 1 -5 1 79.73 1.44
 -1 -5 1 88.16 1.72
 -1 5 1 87.28 1.38
 1 5 1 70.86 0.88
 -1 5 1 88.62 1.02
 -1 -5 1 90.97 1.14
 1 5 1 78 1.43
 -1 -5 1 93.34 1.44
 -1 5 1 87.46 1.43
 -1 5 1 87.05 1.09
 1 -5 1 77.62 0.93
 -1 5 1 86.42 1.08
 1 5 3 441.89 4.22
 1 5 3 429.86 4.28
 -1 -5 3 403.39 3.86
 1 5 3 431.77 3.98
 -1 5 3 399.95 4.27
 -1 5 3 403.66 4.01
 -1 -5 3 411.52 4.13
 -1 -5 3 418.19 4.05
 -1 5 3 387.38 4.07
 -1 5 3 396.13 4.23
 1 5 3 410.91 3.91
 -1 5 3 383.58 4.34
 -1 5 3 382.57 3.71
 1 5 3 434.46 4.09
 -1 5 3 388.35 4.38
 -1 -5 3 424.31 4.01
 1 5 3 412.66 4.35
 1 5 3 435.54 3.98
 1 5 3 446.31 4.37
 1 -5 3 403.5 4.37
 1 -5 3 402.03 4.2
 1 5 3 417.27 4.43
 -1 -5 3 427.11 4.25
 1 5 3 440.47 4.3
 -1 -5 3 412.63 4.37
 -1 5 3 400.2 4.08
 -1 5 3 399.67 4.04
 1 5 3 434.69 3.97
 -1 -5 3 414.09 3.85
 -1 -5 3 395.41 3.71
 1 -5 3 391.23 4.21
 -1 -5 3 417.47 4.39
 1 -5 3 392.04 3.96
 -1 5 3 386.34 4.18
 1 -5 3 405.04 4.36
 1 -5 3 389.82 3.98
 -1 5 3 378.65 4.32
 -1 5 3 384.24 4.29
 1 5 3 436.34 4.36
 -1 5 3 401.59 4.06
 -1 -5 3 414.27 4.2
 -1 5 5 454.84 4.78
 -1 5 5 463.54 4.59
 -1 5 5 455.6 4.47
 1 5 5 489.43 4.7
 1 5 5 475.36 4.75
 -1 -5 5 426.98 4.08
 1 5 5 459.47 4.33
 -1 -5 5 460.53 4.6
 1 5 5 458.99 4.8
 1 5 5 437.71 4.65
 -1 5 5 430.23 4.82
 1 5 5 461.55 4.99
 -1 5 5 450.55 4.92
 1 5 5 457.02 4.34
 -1 -5 5 451.31 4.81
 1 5 5 473.87 4.84
 -1 -5 5 461.3 4.56
 1 5 5 461.1 4.26
 1 5 5 485.14 4.83
 -1 5 5 456.36 4.87
 -1 5 5 457.96 4.5
 1 -5 5 432.06 4.52
 -1 -5 5 461.35 4.84
 1 -5 5 453.12 4.82
 -1 5 5 439.86 4.57
 -1 5 5 444.1 4.92
 -1 5 5 447.98 4.35
 -1 -5 5 446.21 4.54
 1 5 5 456.78 4.77
 1 -5 5 440.43 4.43
 -1 5 7 354.35 3.67
 1 5 7 368.86 3.91
 1 5 7 346.53 3.43
 -1 5 7 354.28 3.88
 1 5 7 370.11 3.99
 -1 5 7 340.82 4.14
 1 5 7 348.27 3.95
 -1 5 7 369.46 4.14
 1 5 7 338.98 4.18
 1 5 7 354.48 3.45
 -1 -5 7 375.45 4.03
 -1 -5 7 358.96 3.68
 1 5 7 351.43 4.05
 1 5 7 351.15 3.78
 -1 5 7 355.36 4.1
 1 5 7 334.37 3.32
 1 5 7 355.25 4.03
 -1 5 7 352.77 3.65
 1 -5 7 337.55 3.5
 -1 -5 7 355.14 4.09
 -1 -5 7 377.47 3.96
 -1 5 7 334.76 3.66
 1 -5 7 347.31 4.01
 -1 -5 7 348.68 3.97
 1 -5 7 337.58 3.58
 1 -5 7 335.49 3.45
 -1 -5 7 355.13 3.62
 1 5 7 354.53 3.99
 1 5 9 157.99 2.31
 -1 -5 9 147.39 1.79
 1 5 9 160.29 2.16
 -1 5 9 176.57 2.35
 -1 5 9 170.51 2.53
 1 5 9 164.57 2.38
 1 5 9 153.98 2.25
 1 5 9 166.46 2.47
 -1 -5 9 145.86 1.88
 1 -5 9 153.99 2.35
 1 5 9 152.81 2.54
 -1 5 9 168.35 2.57
 -1 5 9 175.02 2.57
 1 -5 9 150.51 2.42
 1 5 9 152.96 2.05
 -1 -5 9 152.98 2.26
 1 5 9 155.82 1.75
 -1 5 9 170.03 2.04
 -1 -5 9 151.43 2.21
 -1 -5 9 155.76 2.41
 -1 5 9 177.44 2.66
 -1 -5 9 149.64 2.26
 -1 -5 9 154.48 2.3
 -1 5 9 165.1 1.99
 1 -5 9 159.24 2.36
 -1 -5 9 134.2 1.64
 1 5 9 169.37 2.5
 1 5 9 165.89 2.4
 -1 5 11 42.57 1.39
 1 5 11 57.21 1.4
 1 -5 11 45.42 1.41
 -1 5 11 43.62 1.46
 -1 -5 11 50.64 1.27
 1 5 11 54.04 1.52
 -1 -5 11 50.8 1.38
 1 -5 11 51.92 1.36
 -1 5 11 43.94 1.11
 -1 5 11 44.67 0.98
 -1 -5 11 54.89 1.47
 1 5 11 58.84 1.55
 -1 -5 11 53.69 1.25
 -1 -5 11 50.7 1.3
 -1 5 11 45.28 1.49
 -1 -5 11 49.71 1.3
 1 5 11 53.73 1.14
 -1 5 11 46.2 1.28
 1 5 11 55.49 1.3
 -1 5 13 107.98 2.2
 1 5 13 101.3 2.02
 -1 5 13 107.8 2.35
 1 -5 13 115.24 2.19
 1 -5 13 112.28 2.07
 1 5 13 104.46 2.22
 -1 -5 13 101.17 1.99
 -1 -5 13 99.24 1.86
 -1 5 13 107.82 1.79
 -1 5 13 107.63 1.61
 1 5 13 97.34 2.22
 1 -5 13 109.92 2.05
 -1 5 13 109.19 2.37
 1 -5 13 108.21 2.08
 -1 -5 13 101.41 2.19
 1 -5 13 114.45 2.35
 -1 -5 13 102.45 2.06
 -1 5 13 106.75 2.05
 1 5 13 94.86 1.67
 1 5 13 98.35 1.9
 -1 5 13 107.21 1.66
 1 5 15 33.67 0.99
 -1 5 15 34.88 1.31
 1 5 15 34.47 1.24
 -1 5 15 33.26 0.93
 1 5 15 33.69 1.28
 1 5 15 33.19 1.47
 1 -5 15 36.78 1.24
 -1 -5 15 33.64 1.24
 -1 5 15 32.19 1.51
 -1 5 15 31.57 1.02
 -1 -5 15 35.53 1.65
 -1 -5 15 34.74 1.29
 1 -5 15 39.57 1.53
 1 -5 15 35.58 1.29
 -1 -5 15 38.48 1.47
 1 5 15 32.32 1.32
 1 5 17 6.42 0.86
 -1 5 17 8.27 0.94
 -1 5 17 9.44 1.14
 1 5 17 7.5 1.08
 -1 5 17 8.92 0.98
 -1 5 17 9.93 0.85
 -1 -5 17 6.81 0.99
 1 5 17 7.16 1.06
 1 -5 17 4.95 1.08
 -1 5 17 9.76 1.21
 -1 -5 17 5.17 0.9
 1 -5 17 4.26 0.95
 -1 -5 17 6.7 1.12
 1 5 17 6.52 0.92
 -1 5 19 232.68 3.83
 -1 5 19 250.12 4.43
 1 -5 19 214.03 4.13
 1 5 19 224.64 4.16
 -1 -5 19 218.67 4.29
 1 5 19 216.9 4.05
 -1 5 19 246.46 4.33
 1 5 19 216.89 3.76
 -1 5 19 221.87 3.45
 -1 5 19 233.96 3.81
 1 5 19 206.08 3.46
 -1 5 21 51.42 2.19
 1 5 21 40.02 1.97
 1 -5 21 40.36 1.97
 1 -5 21 39.31 1.96
 -1 -5 21 42.21 2.05
 1 5 21 39.59 1.75
 1 5 21 39.24 1.77
 -1 5 21 50.09 1.58
 -1 5 21 45.45 1.77
 -1 5 21 49.7 1.87
 -1 5 21 47.53 1.88
 1 5 23 321.91 5.31
 -1 5 23 327.61 5.47
 -1 -5 23 320.02 5.48
 1 -5 23 305.43 5.43
 1 -5 23 296.4 5.25
 -1 -5 23 313.27 5.53
 -1 5 23 321.87 4.97
 1 5 23 315.76 4.96
 -1 5 23 300.78 4.73
 -1 5 23 313.28 4.32
 1 5 23 296.66 4.3
 -1 5 23 300.16 4.82
 -1 5 25 7.15 1.34
 1 5 25 8.18 1.27
 1 -5 25 6.26 1.3
 -1 -5 25 5.84 1.31
 1 5 25 6.03 1.18
 -1 5 25 7.11 1.14
 -1 5 25 6.53 1.26
 1 5 25 7.64 1.15
 -1 -5 25 6.54 1.1
 -1 5 27 21.1 1.52
 1 5 27 23.16 1.44
 -1 5 27 19.78 1.47
 1 5 27 22.3 1.59
 -1 5 27 20.4 1.42
 -1 -5 27 23.13 1.37
 1 5 27 22.71 1.36
 -1 5 27 18.91 1.09
 1 5 27 20.24 1.02
 -1 5 29 5.18 0.74
 -1 5 29 4.53 0.63
 1 5 29 4.73 0.65
 -1 5 29 4.45 0.92
 -1 5 31 7.15 0.56
 1 5 31 6.84 0.58
 1 -7 -31 3.73 0.61
 -1 7 -31 3.18 0.58
 1 7 -31 3.46 0.6
 -1 -7 -31 2.64 0.79
 1 -7 -31 3.46 0.76
 -1 -7 -29 1.68 0.85
 1 -7 -29 1.91 0.81
 1 -7 -29 1.35 0.71
 -1 -7 -29 1.01 0.76
 1 -7 -29 1.84 0.84
 1 7 -29 1.34 0.82
 -1 7 -29 1.49 0.68
 1 7 -29 1.21 0.6
 -1 7 -29 2.25 0.8
 -1 -7 -29 1.2 0.77
 1 -7 -29 1.5 0.71
 -1 -7 -29 1.2 0.76
 -1 7 -29 1.26 0.82
 1 7 -29 1.28 0.73
 1 -7 -29 1.25 0.86
 -1 -7 -29 1.59 0.78
 -1 7 -29 1.63 0.73
 1 7 -29 2.02 0.69
 -1 -7 -29 1.18 1.11
 1 -7 -29 1.95 1.07
 -1 7 -27 7.61 0.99
 -1 7 -27 7.6 0.98
 -1 -7 -27 10.41 1.52
 1 -7 -27 10.87 1.47
 -1 -7 -27 10.03 1.16
 1 -7 -27 10.11 1.18
 1 7 -27 10.27 1.2
 1 7 -27 10.01 0.99
 -1 -7 -27 10.58 1.16
 1 -7 -27 9.83 1.18
 -1 7 -27 10.26 1.19
 1 -7 -27 9.49 1.07
 -1 -7 -27 10.11 1.09
 -1 -7 -27 9.68 1.1
 -1 7 -27 8.58 1.04
 1 -7 -27 9.46 1.07
 1 7 -27 10.66 1.07
 -1 7 -27 9.48 1.08
 1 7 -27 10.44 1.1
 -1 7 -27 9.6 1.09
 1 -7 -27 9.52 1.23
 -1 7 -27 8.5 1.15
 -1 -7 -27 9.84 1.14
 1 7 -27 10.12 1.12
 1 -7 -25 4.1 1.19
 -1 -7 -25 3.35 1.21
 -1 7 -25 3.35 0.93
 -1 7 -25 3.81 1.15
 1 7 -25 3.96 1.16
 1 7 -23 9.11 1.32
 -1 7 -23 7.43 1.3
 -1 7 -23 6.62 0.99
 -1 7 -23 6.62 1.3
 1 7 -23 8.47 1.29
 -1 -7 -23 2.31 1.19
 1 -7 -23 3.93 1.21
 -1 -7 -23 3.33 1.09
 -1 -7 -23 2.03 1.05
 1 7 -23 9.67 1.32
 1 -7 -23 4.56 1.17
 -1 7 -23 7.53 1.25
 1 -7 -23 4.17 1.14
 -1 7 -23 7.26 1.18
 -1 -7 -23 2.33 1.15
 1 7 -23 9.21 1.16
 1 -7 -23 4.47 1.19
 -1 7 -23 7.07 1.25
 1 -7 -23 4.39 1.28
 -1 -7 -23 2.56 1.12
 1 7 -23 8.68 1.29
 1 7 -23 7.88 1.21
 -1 7 -23 5.63 1.18
 1 7 -23 9.28 1.04
 -1 7 -23 7.04 1
 1 7 -23 9.28 1.3
 -1 7 -23 7.32 1.24
 1 7 -21 73.12 2.38
 -1 7 -21 67.25 2.01
 1 7 -21 75.7 2.4
 -1 7 -21 72.88 2.38
 -1 7 -21 73.35 2.39
 -1 -7 -21 73.59 2.4
 -1 7 -21 72.32 2.08
 -1 7 -21 69.61 2.24
 -1 7 -21 65.49 1.96
 -1 7 -21 73.02 2.35
 -1 7 -21 65.41 1.96
 1 7 -21 69.12 2.14
 1 -7 -21 87.15 2.6
 -1 -7 -21 76.48 2.36
 1 7 -21 75.9 2.4
 -1 -7 -21 78.89 2.35
 1 -7 -21 82.88 2.43
 -1 -7 -21 78.27 2.36
 1 -7 -21 82.96 2.44
 -1 -7 -21 72.89 2.41
 1 -7 -21 87.66 2.66
 -1 7 -21 69.16 2.4
 1 7 -21 72.02 2.38
 1 7 -21 73.82 2.29
 -1 7 -21 73.44 2.28
 1 7 -21 70.06 2
 -1 7 -21 67.23 2.04
 1 7 -21 73.64 2.43
 -1 7 -21 74.85 2.4
 1 7 -19 67.05 2.27
 -1 7 -19 68.27 2.35
 -1 7 -19 70.88 1.99
 -1 7 -19 70.63 2.36
 1 7 -19 68.58 2.27
 1 7 -19 61.31 1.76
 -1 7 -19 73.76 2.08
 -1 -7 -19 57.47 1.86
 -1 7 -19 73.47 2.37
 -1 7 -19 64.68 1.97
 -1 -7 -19 62.35 2.11
 -1 -7 -19 62.98 2.16
 1 7 -19 62.71 2.22
 1 -7 -19 61.65 2.21
 1 7 -19 62.74 2
 1 -7 -19 61.93 2.12
 1 -7 -19 62.09 2.14
 -1 7 -19 66.24 1.99
 -1 -7 -19 64.72 2.18
 -1 7 -19 71.04 2.15
 -1 -7 -19 64.25 2.19
 1 7 -19 63.24 2.23
 -1 7 -19 71.92 2.33
 1 7 -19 66.42 1.89
 1 -7 -19 61.31 1.62
 -1 7 -19 74.69 2.02
 -1 7 -19 75.18 2.22
 1 7 -19 68.85 2.17
 -1 7 -19 71.43 2.34
 1 7 -19 62.62 2.31
 -1 7 -17 0.69 1
 -1 7 -17 0.1 1.08
 1 7 -17 0.07 1.08
 1 -7 -17 0.54 0.59
 -1 -7 -17 0.46 0.65
 -1 -7 -17 0.76 0.73
 1 -7 -17 0.3 0.92
 -1 7 -17 0.06 0.74
 1 7 -17 -0.16 1.01
 -1 -7 -17 -0.39 0.92
 -1 7 -17 0.62 0.85
 1 -7 -17 0.51 0.95
 1 7 -17 0.34 0.78
 -1 7 -17 0.11 0.74
 -1 -7 -17 0.32 0.97
 -1 7 -17 -0.2 1.03
 1 -7 -17 0.42 0.93
 -1 -7 -17 -0.28 0.96
 -1 7 -17 0.47 0.96
 -1 7 -17 0.74 0.84
 -1 7 -17 -0.17 0.99
 1 7 -17 0.14 0.91
 -1 7 -17 0.39 1.29
 -1 7 -17 -0.07 1.02
 -1 7 -17 0.37 0.75
 1 7 -17 -0.03 1
 1 7 -17 0.46 1
 1 7 -17 0.28 0.71
 -1 7 -17 -0.1 1.04
 1 7 -17 -0.23 0.96
 1 7 -17 0.38 0.74
 -1 7 -17 0.07 0.92
 -1 7 -17 0.08 0.79
 1 -7 -17 0.37 0.51
 -1 7 -17 0.68 0.84
 -1 7 -15 83.35 1.98
 1 -7 -15 78.22 1.62
 -1 7 -15 80.77 1.84
 -1 7 -15 82.54 2.12
 -1 7 -15 82.78 1.97
 1 7 -15 83.24 1.9
 1 7 -15 76.31 1.91
 -1 -7 -15 83.98 1.57
 1 7 -15 84.16 2.11
 1 7 -15 78.68 2
 -1 7 -15 78.9 2.17
 1 7 -15 75.26 2.18
 -1 7 -15 86.77 2.24
 -1 7 -15 77.81 2.05
 1 -7 -15 78.88 1.63
 -1 -7 -15 86.24 1.74
 1 7 -15 74.35 1.85
 -1 -7 -15 87.43 1.97
 -1 7 -15 83.03 1.98
 -1 -7 -15 82.9 2.13
 -1 7 -15 84.53 2.11
 -1 7 -15 81.8 1.86
 -1 7 -15 81 1.87
 1 7 -15 76.87 2.04
 1 7 -15 77.95 1.9
 -1 7 -15 80.75 2.06
 -1 7 -15 79.58 2.05
 -1 7 -15 84.67 2.04
 -1 -7 -15 82.55 2.14
 1 7 -15 77.21 2.01
 -1 7 -15 87.85 2.25
 1 7 -15 79.32 2.1
 -1 7 -15 83.81 2.21
 1 -7 -15 77.01 1.56
 -1 -7 -15 81.98 2.19
 -1 -7 -15 90.36 2.16
 -1 7 -15 85.72 2.2
 1 7 -15 78.14 1.81
 -1 7 -15 81.09 1.95
 1 7 -15 81.97 2.19
 -1 -7 -15 90.78 2.12
 1 7 -15 80.7 2.17
 -1 7 -15 78.25 1.9
 -1 7 -15 85.36 2.23
 -1 7 -15 82.5 2.57
 1 7 -13 5.1 0.76
 -1 7 -13 5.95 0.81
 1 7 -13 4.63 0.91
 -1 7 -13 5.71 0.79
 -1 7 -13 4.89 0.69
 1 7 -13 4.99 0.77
 -1 -7 -13 6.9 0.5
 -1 7 -13 5.57 0.91
 1 7 -13 5.04 0.98
 -1 7 -13 4.59 0.99
 -1 7 -13 4.57 0.95
 -1 -7 -13 6.84 0.66
 -1 7 -13 5.55 0.84
 1 -7 -13 7.19 0.62
 1 -7 -13 7.95 0.51
 -1 7 -13 5.06 0.86
 1 7 -13 4.72 0.84
 1 7 -13 5.05 0.65
 -1 7 -13 5.61 0.85
 -1 7 -13 5.71 0.87
 1 7 -13 4.65 0.73
 1 7 -13 5.07 0.64
 -1 7 -13 5.17 0.9
 1 -7 -13 7.58 0.65
 -1 -7 -13 6.72 0.48
 1 7 -13 5.78 0.82
 1 -7 -13 6.79 0.62
 -1 -7 -13 8.38 0.96
 1 -7 -13 7.9 1.05
 1 -7 -13 7.55 0.91
 -1 -7 -13 6.46 0.9
 -1 7 -13 5.23 0.95
 1 7 -13 4.08 0.95
 1 7 -13 4.83 0.71
 -1 7 -13 5.28 1.17
 -1 7 -13 5.01 0.96
 -1 -7 -13 6.36 0.75
 1 7 -13 4.83 0.96
 1 7 -11 116.97 1.96
 -1 -7 -11 136.6 1.82
 1 7 -11 121.82 2.28
 -1 7 -11 131.11 2.53
 -1 7 -11 126.95 2.42
 1 7 -11 108.87 2.38
 -1 7 -11 135.67 2.33
 1 -7 -11 139.67 2.11
 1 -7 -11 142.57 2.02
 -1 -7 -11 137.48 2.07
 1 -7 -11 141.78 1.88
 1 7 -11 113.6 2.15
 -1 7 -11 133.29 2.34
 1 7 -11 115.81 2.08
 1 -7 -11 151.48 1.98
 1 7 -11 116.68 1.97
 1 7 -11 116.1 2.25
 -1 7 -11 133.67 2.35
 -1 7 -11 133.7 2.2
 1 7 -11 117.07 1.96
 -1 7 -11 127.29 2.26
 -1 7 -11 132.36 2.2
 1 7 -11 114.67 2.25
 -1 -7 -11 128.87 1.82
 1 7 -11 120.69 2.22
 -1 7 -11 131.55 2.45
 -1 7 -11 136.04 2.51
 1 -7 -11 140.39 2.07
 1 -7 -11 135.85 1.75
 1 -7 -11 144.92 2.01
 1 -7 -11 143.56 2.1
 -1 -7 -11 135 2.01
 -1 -7 -11 133.18 2.03
 -1 -7 -11 140.59 2.58
 1 -7 -11 143.5 2.54
 1 -7 -11 136.24 2.5
 1 7 -11 115.27 2.07
 -1 7 -11 129.1 2.22
 -1 -7 -11 132.25 2.25
 1 7 -11 117.06 2.41
 -1 7 -11 138.88 2.82
 1 7 -11 114.47 2.38
 -1 7 -11 127.71 2.23
 1 7 -9 289.52 3.59
 -1 7 -9 285.68 3.44
 -1 7 -9 294.55 3.64
 -1 7 -9 295.25 3.79
 1 7 -9 283.46 3.59
 1 7 -9 283.7 3.36
 -1 7 -9 295.99 3.63
 1 -7 -9 283.89 3.61
 1 7 -9 277.55 3.88
 1 7 -9 301.52 3.78
 -1 7 -9 304.22 3.92
 -1 7 -9 307 3.95
 -1 7 -9 300.33 3.72
 -1 7 -9 288.99 3.73
 1 -7 -9 357.35 3.81
 -1 -7 -9 293.85 3.44
 -1 -7 -9 286.82 3.42
 -1 7 -9 292.35 3.74
 -1 7 -9 288.65 3.56
 -1 7 -9 294.26 3.64
 -1 7 -9 291.47 3.74
 -1 7 -9 290.54 3.71
 -1 -7 -9 277.78 3.21
 -1 -7 -9 286.2 3.51
 1 7 -9 276.02 3.36
 -1 7 -9 295.86 3.59
 -1 -7 -9 297.9 3.15
 -1 -7 -9 274.67 3.19
 1 -7 -9 286.5 3.27
 1 7 -9 282.01 3.48
 -1 7 -9 291.09 3.74
 1 7 -9 278.2 3.37
 1 7 -9 289.64 3.71
 1 -7 -9 320.25 3.54
 1 7 -9 295.02 3.67
 -1 7 -9 306.61 3.91
 -1 -7 -9 290.35 3.41
 1 -7 -9 298.54 3.24
 1 -7 -9 339.17 3.76
 -1 -7 -9 282.87 3.36
 1 7 -9 284.34 3.67
 -1 7 -9 299.65 3.82
 1 -7 -9 297.81 4.07
 -1 -7 -9 301.59 3.99
 1 -7 -9 325.89 4.36
 1 7 -9 300.55 3.45
 -1 -7 -9 300.91 4.12
 1 -7 -9 325.02 4.08
 -1 -7 -9 278.59 3.61
 -1 -7 -9 286.75 3.74
 1 7 -9 282.22 3.51
 -1 7 -9 302.91 3.93
 1 7 -9 279.41 3.54
 -1 7 -9 290.1 3.6
 -1 7 -9 303.62 3.95
 -1 7 -9 293.04 3.62
 -1 7 -7 110.54 1.94
 1 7 -7 106.26 1.61
 -1 7 -7 109.65 1.54
 -1 7 -7 111.13 1.84
 1 7 -7 110.07 1.81
 -1 7 -7 112.47 1.69
 -1 7 -7 114.64 1.85
 1 7 -7 121.93 1.9
 1 -7 -7 121.63 1.75
 -1 -7 -7 127.39 2.06
 -1 -7 -7 130.38 1.77
 -1 -7 -7 109.98 1.24
 -1 7 -7 116.89 2.09
 1 -7 -7 116.92 1.96
 -1 7 -7 106.03 2.01
 1 7 -7 119.33 1.94
 -1 7 -7 108.24 1.54
 -1 -7 -7 127.95 1.82
 -1 7 -7 110.13 1.88
 -1 -7 -7 132.88 1.84
 1 -7 -7 121.78 1.77
 -1 -7 -7 133.16 1.85
 1 7 -7 115.17 1.91
 -1 7 -7 116.24 1.88
 1 7 -7 113.9 1.88
 -1 -7 -7 128.74 2.16
 1 -7 -7 108.6 1.94
 1 7 -7 116.73 2.07
 -1 7 -7 113.16 1.96
 1 -7 -7 121.16 2.04
 1 7 -7 111.61 1.68
 -1 7 -7 113.15 1.84
 1 7 -7 113.53 1.87
 1 -7 -7 116.98 1.83
 -1 7 -7 112.24 1.92
 -1 -7 -7 132.42 1.49
 1 7 -7 109.89 1.69
 1 7 -7 109.67 1.66
 -1 7 -7 111.32 1.87
 -1 -7 -7 134.36 1.88
 -1 7 -7 105.37 1.81
 -1 7 -7 108.32 1.81
 -1 7 -7 110.23 1.92
 1 -7 -7 116.22 1.75
 -1 7 -7 115.23 2.01
 -1 -7 -7 135.27 1.75
 -1 7 -7 113.8 1.95
 1 7 -7 111.07 1.84
 1 -7 -7 114.62 1.73
 1 7 -7 124.28 1.9
 -1 -7 -7 132.88 1.8
 1 -7 -7 121.81 1.78
 -1 -7 -7 132.67 1.82
 1 -7 -7 115.12 2.1
 -1 7 -7 113.27 1.75
 1 -7 -7 122.87 2.2
 -1 -7 -7 126.88 2.15
 -1 -7 -7 127.34 2.45
 1 7 -7 120.67 1.75
 1 -7 -7 115.22 2.15
 -1 -7 -7 132.98 1.98
 1 -7 -7 119.79 2.33
 1 7 -7 115.87 1.81
 -1 7 -7 112.82 1.86
 -1 -7 -7 134.34 2.1
 1 7 -7 114.43 1.78
 -1 7 -7 112.66 2.08
 1 7 -7 116.64 1.82
 -1 7 -7 112.66 1.81
 -1 7 -7 111.18 2.05
 -1 7 -5 132.86 1.84
 -1 7 -5 143.13 2.07
 1 7 -5 155.27 2.17
 1 7 -5 149.12 1.98
 -1 7 -5 138.8 1.85
 1 7 -5 147.54 1.78
 -1 7 -5 138.26 2.14
 1 -7 -5 146.43 2.32
 -1 -7 -5 134.68 1.42
 -1 -7 -5 157.9 2.28
 1 -7 -5 147.38 1.93
 -1 7 -5 131.58 2.27
 -1 -7 -5 157.19 1.97
 1 7 -5 152.31 2.15
 1 -7 -5 141.9 2.17
 1 7 -5 153.21 2.03
 1 -7 -5 139.83 1.93
 -1 7 -5 140.45 1.98
 -1 7 -5 135.64 1.88
 -1 7 -5 139.61 1.99
 -1 -7 -5 135.23 1.43
 -1 -7 -5 151.38 1.99
 1 -7 -5 146.03 1.92
 -1 -7 -5 154.37 2.01
 1 7 -5 150.79 2.2
 -1 -7 -5 154.81 2.32
 -1 7 -5 126.15 2.3
 1 -7 -5 144.31 2.13
 1 -7 -5 149.68 2.28
 1 7 -5 143.33 2.33
 -1 7 -5 131.5 1.99
 1 7 -5 151.69 1.62
 1 7 -5 151.3 1.99
 1 7 -5 148.34 1.84
 1 -7 -5 147.47 1.98
 -1 7 -5 140.89 1.98
 -1 -7 -5 155.19 2.05
 -1 7 -5 138.94 1.99
 -1 7 -5 136.68 2.01
 -1 7 -5 130.75 2.05
 -1 7 -5 132.01 2.06
 -1 -7 -5 163.24 1.62
 1 -7 -5 147.18 1.9
 -1 7 -5 139.19 2.2
 1 7 -5 148.27 1.99
 1 7 -5 152.18 1.78
 -1 -7 -5 157.93 1.99
 1 7 -5 158.63 2.06
 1 7 -5 144.62 1.57
 -1 7 -5 136.44 2.09
 -1 7 -5 139.29 1.91
 1 -7 -5 144.86 2.5
 -1 -7 -5 160.49 2.33
 -1 -7 -5 152.83 2.67
 1 7 -5 153.78 1.96
 -1 -7 -5 150.38 1.84
 1 -7 -5 147.69 2.34
 1 -7 -5 136.37 2.3
 1 7 -5 151.27 1.96
 1 7 -5 150.74 2.02
 -1 7 -5 136.83 1.93
 -1 -7 -5 160.43 2.31
 -1 7 -5 139.13 2.19
 -1 7 -5 132.24 1.62
 -1 7 -5 139.06 2.2
 1 7 -3 297.78 3.46
 -1 7 -3 287.63 3.18
 -1 7 -3 280.71 3.2
 1 7 -3 293.3 2.88
 -1 7 -3 270.22 2.98
 -1 7 -3 278.02 3.24
 1 -7 -3 285.33 3.03
 -1 -7 -3 279.83 3.09
 -1 -7 -3 277.61 3.4
 1 7 -3 296.94 2.93
 -1 -7 -3 272.65 3.28
 1 7 -3 291.24 2.69
 1 -7 -3 280.29 3.44
 1 -7 -3 275.46 3.11
 -1 7 -3 289.39 3.13
 1 -7 -3 278.19 3.07
 -1 7 -3 280.29 3.26
 1 7 -3 293.13 3.48
 -1 7 -3 271.88 3.05
 -1 -7 -3 281.86 3.14
 -1 -7 -3 285.26 3.53
 -1 7 -3 266.39 3.56
 -1 -7 -3 276.91 3.08
 1 -7 -3 279.96 3.5
 1 7 -3 297.83 3.11
 -1 7 -3 285.63 3.17
 1 7 -3 286.24 2.94
 -1 7 -3 280.03 3.08
 1 7 -3 288.35 3.01
 -1 7 -3 278.86 3
 1 -7 -3 287.39 3.16
 1 7 -3 276.48 2.93
 1 7 -3 306.47 2.96
 -1 7 -3 282.26 3.27
 1 7 -3 278.78 3.07
 1 -7 -3 285.13 3.08
 1 7 -3 287.85 3.05
 -1 -7 -3 282.25 3.15
 -1 7 -3 278.28 2.97
 1 -7 -3 283.32 3.7
 -1 7 -3 276.84 3.09
 -1 -7 -3 286.01 3.5
 -1 -7 -3 264.73 3.16
 -1 7 -3 290.47 3.14
 1 7 -3 304.28 3.01
 1 -7 -3 292.45 3.59
 1 7 -3 294.61 3.55
 -1 -7 -3 271.15 3.81
 1 -7 -3 278.65 3.48
 1 7 -3 295.63 3.13
 -1 -7 -3 281.96 3.46
 -1 7 -3 269.15 3.29
 1 7 -3 289.82 3.02
 -1 7 -3 272.84 3.05
 -1 7 -3 269.32 3.28
 1 7 -1 182.25 2.57
 -1 7 -1 200.07 2.11
 -1 7 -1 203.44 2.49
 1 7 -1 175.08 1.9
 1 -7 -1 199.82 2.35
 1 -7 -1 198.88 2.18
 -1 -7 -1 175.85 2.46
 -1 7 -1 202.33 2.08
 1 -7 -1 175.65 1.8
 1 7 -1 165.33 1.74
 1 7 -1 178.48 2.12
 -1 7 -1 205.21 2.26
 -1 -7 -1 172.63 2.21
 -1 -7 -1 168.57 2.37
 1 7 -1 186.7 2.21
 1 7 -1 173.5 2.63
 1 -7 -1 196.03 2.22
 1 7 -1 177.71 2.19
 -1 7 -1 200.21 2.14
 -1 7 -1 197.95 2.7
 1 7 -1 178.35 2.42
 -1 7 -1 200.03 2.71
 1 7 -1 180.32 2.19
 -1 -7 -1 178.39 2.59
 -1 -7 -1 176.33 2.17
 1 -7 -1 197.06 2.09
 1 -7 -1 206.03 2.68
 1 7 -1 169.31 2.58
 -1 7 -1 200.16 1.9
 1 -7 -1 205.44 2.71
 1 -7 -1 202.83 2.59
 -1 7 -1 199.68 2.25
 1 7 -1 169.86 1.9
 -1 7 -1 199.01 2.09
 1 7 -1 181.66 1.98
 -1 -7 -1 173.42 2.1
 -1 7 -1 204.47 2.14
 1 7 -1 182.9 2.21
 -1 7 -1 199.55 2.28
 -1 7 -1 216.13 2.26
 -1 -7 -1 176.32 2.83
 1 7 -1 178.18 2.59
 1 7 -1 184.39 2.21
 1 7 -1 174.97 2.1
 -1 7 -1 199.79 2.21
 -1 -7 -1 181.09 2.42
 1 7 -1 174.98 2.09
 -1 7 -1 212.02 2.32
 1 -7 -1 199.92 2.81
 -1 7 -1 206.27 2.34
 -1 -7 -1 175.12 2.51
 -1 7 -1 203.26 2.12
 -1 -7 -1 177.84 2.12
 -1 7 -1 206.9 2.34
 1 7 -1 179.68 1.99
 1 7 1 172.55 2.63
 1 7 1 168.56 1.86
 -1 7 1 193.16 2.18
 1 7 1 172.65 2.19
 -1 7 1 188.32 2.03
 1 -7 1 206.53 2.22
 1 7 1 173.7 2.19
 1 -7 1 209.43 2.47
 -1 -7 1 179.89 2.41
 1 7 1 178.03 2.15
 -1 7 1 201.69 2.26
 -1 7 1 190.09 1.96
 1 -7 1 198.47 2.37
 -1 7 1 197.24 1.99
 -1 7 1 204.81 2.64
 1 7 1 173.26 2.69
 1 7 1 173.96 2.16
 1 7 1 170.48 2.54
 1 -7 1 211.59 2.69
 1 7 1 174.62 2.55
 1 -7 1 206.28 2.28
 1 -7 1 208.97 2.14
 1 -7 1 199.69 2.63
 1 -7 1 199.25 2.68
 1 7 1 173.95 2.18
 -1 -7 1 187.54 2.61
 -1 7 1 204.57 2.32
 1 7 1 171.68 2.26
 -1 7 1 210.07 2.39
 -1 7 1 188.99 2.31
 -1 7 1 198.23 2.24
 -1 -7 1 181.57 2.15
 1 -7 1 197.56 1.99
 -1 7 1 238.04 2.54
 1 -7 1 207.52 2.77
 -1 -7 1 185.71 2.74
 -1 7 1 192.8 2.17
 1 7 1 168.42 2.29
 1 -7 1 217 2.75
 -1 -7 1 180.37 2.87
 1 7 1 175.34 2.58
 -1 7 1 190.03 2.62
 -1 7 1 197.86 2.34
 -1 7 1 188.68 2.14
 -1 7 1 194.18 2
 -1 -7 1 185.03 2.54
 -1 7 1 188.09 2.15
 -1 7 1 197.02 2.62
 -1 -7 1 179.48 2.13
 1 7 3 281 3.54
 -1 7 3 257.62 2.53
 1 7 3 279.55 3.03
 1 -7 3 290.13 3.11
 -1 7 3 282.79 3.37
 -1 7 3 274.48 3.02
 -1 -7 3 290.47 2.99
 1 7 3 271.39 2.97
 1 -7 3 269.92 2.7
 -1 7 3 284.55 3.46
 -1 7 3 277.18 3.34
 1 7 3 267.81 3.14
 -1 7 3 258.73 2.54
 1 7 3 279.45 2.91
 -1 -7 3 301.87 3.55
 1 7 3 277.07 2.94
 1 7 3 276.16 3.48
 -1 7 3 277.2 3.32
 1 -7 3 272.25 3.45
 -1 -7 3 307.85 3.43
 1 -7 3 266.48 2.82
 1 -7 3 288.38 3.31
 1 7 3 270.49 3.33
 -1 7 3 274.36 3.51
 1 7 3 276.79 3.41
 -1 7 3 281.54 3.11
 -1 -7 3 269.59 2.74
 -1 7 3 278.2 3.1
 -1 7 3 339.26 3.36
 -1 7 3 267.32 3.38
 -1 7 3 277.43 2.88
 1 -7 3 250.51 2.66
 -1 -7 3 298.14 3.54
 1 7 3 275.13 3.29
 -1 -7 3 292.44 3.69
 1 7 3 276.41 3.4
 -1 7 3 271.41 3.34
 1 -7 3 294.89 3.52
 -1 -7 3 279.89 2.79
 1 -7 3 280.18 3.41
 -1 -7 3 296.19 2.94
 -1 7 3 262.29 2.66
 -1 7 3 260.7 2.66
 -1 -7 3 298.58 3.35
 1 7 3 278.59 3.4
 -1 7 3 275.78 2.62
 1 -7 3 272.8 2.7
 -1 7 3 282.28 3.41
 1 7 5 152.99 2.5
 1 7 5 155.12 2.26
 1 7 5 150.92 1.84
 1 7 5 161.25 2.18
 -1 -7 5 148.35 1.93
 1 -7 5 133.48 1.7
 -1 7 5 148.16 2.05
 1 7 5 158.59 1.99
 1 7 5 145.61 1.74
 -1 7 5 143.84 2.34
 1 -7 5 131.57 2.29
 -1 7 5 135.79 2.37
 1 7 5 155.29 1.82
 1 -7 5 139.7 2.04
 1 -7 5 132.54 1.6
 1 7 5 157.25 2.46
 -1 -7 5 150.28 2.19
 -1 7 5 144.17 2.23
 1 7 5 159.42 2.37
 1 7 5 158.53 2.2
 -1 7 5 143.71 2.3
 -1 -7 5 154.29 2.37
 -1 -7 5 149.69 1.87
 1 -7 5 132.18 1.57
 -1 7 5 148.23 2.03
 -1 -7 5 154.65 1.68
 -1 7 5 142.96 1.96
 -1 -7 5 140.83 1.44
 1 -7 5 129.79 2.26
 -1 -7 5 156.34 2.34
 1 -7 5 133.38 1.68
 1 -7 5 134.37 1.78
 -1 -7 5 146.51 2.48
 1 7 5 158.04 2.32
 -1 7 5 143.61 2.12
 1 -7 5 135.13 2.1
 -1 7 5 147.32 2.29
 1 -7 5 126.73 1.94
 -1 7 5 143.6 1.88
 -1 -7 5 149.45 2.1
 1 7 5 161.56 2.35
 -1 7 7 117.04 1.74
 -1 7 7 120.27 1.93
 -1 -7 7 113.22 1.78
 1 7 7 124.51 1.81
 -1 7 7 123.25 2.11
 1 7 7 130.09 2.02
 -1 7 7 122.59 2.21
 1 7 7 137.54 2.22
 1 7 7 134.09 2.21
 -1 7 7 120.47 2.08
 1 7 7 130.56 2.19
 -1 7 7 121.39 2.19
 1 7 7 127.33 1.93
 1 -7 7 108.81 1.74
 -1 -7 7 118.91 2.14
 1 7 7 126.27 1.58
 -1 -7 7 112.62 1.76
 1 -7 7 108.23 2.13
 -1 -7 7 116.9 1.89
 -1 7 7 123.4 1.87
 -1 7 7 122.09 1.79
 -1 7 7 112.67 1.85
 -1 -7 7 120.25 2.06
 -1 -7 7 121.3 2.2
 1 -7 7 106.16 1.42
 1 -7 7 110.31 1.79
 1 7 7 130.13 2.17
 1 -7 7 108.59 1.67
 -1 7 7 122.06 2.16
 -1 -7 7 111.66 1.76
 -1 7 9 277.66 3.55
 -1 7 9 269.84 3.75
 1 7 9 282.34 3.7
 -1 7 9 272.2 3.29
 1 7 9 281.02 3.34
 1 7 9 294.54 3.63
 -1 7 9 341.73 4.51
 1 7 9 288.49 3.78
 -1 -7 9 279.2 3.78
 1 -7 9 300.94 3.87
 -1 7 9 338.2 5.09
 1 7 9 278.7 3.8
 1 7 9 261.61 3.34
 -1 -7 9 269.65 3.32
 -1 -7 9 274.57 3.48
 1 7 9 273.84 3.84
 1 -7 9 276.27 3.25
 1 7 9 270.83 2.99
 -1 7 9 298.68 3.5
 -1 7 9 288.85 3.35
 -1 7 9 279.99 3.38
 1 -7 9 285.01 3.79
 -1 -7 9 299.46 3.91
 -1 -7 9 271.81 3.52
 -1 -7 9 277.14 3.2
 -1 7 9 365.26 4.64
 1 7 9 290.95 3.76
 1 7 11 127.11 2.02
 -1 7 11 141.77 2.05
 -1 7 11 139.96 2.32
 1 7 11 126.14 2.31
 -1 7 11 143.65 2.56
 1 7 11 132.34 2.43
 -1 7 11 143.99 2.58
 1 7 11 134.18 2.46
 1 -7 11 125.31 2.05
 1 7 11 135.8 2.53
 -1 7 11 146.02 2.67
 -1 -7 11 109.43 2.26
 -1 7 11 141.53 2.18
 -1 7 11 141.91 2.05
 1 -7 11 134.17 2.37
 -1 -7 11 117.74 2.41
 1 7 11 134.56 2.43
 -1 7 11 140.33 2.55
 -1 7 13 7.3 0.87
 1 7 13 7.68 0.65
 1 7 13 7.25 0.97
 1 7 13 7.69 0.88
 -1 7 13 7.49 0.64
 -1 7 13 8.64 0.85
 -1 7 13 7.76 0.99
 1 7 13 5.87 0.91
 1 -7 13 5.47 0.76
 -1 -7 13 4.98 0.88
 1 7 13 6.41 0.95
 -1 7 13 8.49 1.09
 -1 7 13 7.78 0.58
 1 7 13 6.87 0.62
 -1 -7 13 5.12 0.88
 1 -7 13 5.06 0.7
 1 -7 13 4.99 0.91
 1 7 13 6.59 0.93
 -1 7 15 78.62 2.18
 -1 7 15 76.69 1.6
 1 7 15 84.99 1.69
 1 7 15 87.64 2.16
 -1 7 15 79.53 1.96
 -1 7 15 78.16 2.13
 -1 -7 15 78.69 2.01
 -1 7 15 78.24 2.26
 1 -7 15 84.17 2
 1 7 15 90.87 2.3
 -1 7 15 82.69 1.75
 -1 7 15 92.06 2.03
 1 -7 15 87.54 2.33
 -1 -7 15 83.46 2.24
 -1 7 15 74.79 2.14
 1 7 15 85.11 2.13
 1 7 17 -0.03 0.85
 -1 7 17 0.58 0.98
 1 7 17 0.14 0.91
 -1 7 17 0.65 0.86
 1 7 17 0.05 0.56
 -1 7 17 0.64 0.78
 -1 7 17 0.86 0.86
 1 7 17 0.39 0.93
 -1 7 17 0.44 1.01
 1 7 17 -0.1 0.64
 -1 7 17 0.47 0.62
 -1 7 17 0.48 0.68
 -1 -7 17 0.34 0.87
 -1 -7 17 0.18 1.04
 1 7 17 -0.28 0.86
 -1 7 17 0.37 0.91
 1 7 19 58.07 2.23
 -1 7 19 60.1 2.01
 1 7 19 62.23 2.04
 1 7 19 63.27 2.07
 -1 7 19 66.02 2.21
 -1 7 19 66 2.08
 -1 7 19 59.29 1.78
 -1 7 19 66.16 1.78
 1 7 19 70.81 2.04
 1 -7 19 72.07 2.5
 -1 -7 19 64.19 2.13
 -1 -7 19 67.39 2.47
 1 7 19 56.75 1.94
 -1 7 19 59.35 2.1
 -1 7 21 85.92 2.48
 -1 7 21 83.44 2.73
 1 7 21 78.81 2.55
 -1 7 21 84.85 2.1
 1 7 21 76.21 2.33
 -1 7 21 86.62 2.45
 -1 7 21 87.08 2.61
 1 7 21 72.96 2.39
 -1 -7 21 77.58 2.67
 1 -7 21 68.81 2.56
 1 7 21 68.94 2.44
 -1 7 23 4.37 1.07
 1 7 23 2.65 1.17
 -1 7 23 5.77 1.3
 -1 7 23 4.93 1.27
 1 7 23 3.25 1.31
 -1 7 23 4.51 1.3
 -1 7 23 4.43 0.87
 1 7 23 2.83 1.09
 -1 7 23 5.59 1.15
 -1 7 23 3.67 1.23
 1 7 23 4.01 1.1
 -1 -7 23 8.75 1.45
 -1 7 25 5.28 1.07
 1 7 25 3.1 0.82
 1 7 25 2.82 1.05
 -1 7 25 4.29 0.8
 -1 7 25 5.75 1.19
 1 7 25 2.68 1.03
 -1 7 25 5.3 1.23
 1 7 25 5.06 1.29
 1 7 25 2.97 1.14
 -1 7 25 4.3 1.22
 1 7 27 11.44 1.13
 1 7 27 10.31 1.29
 -1 7 27 10.15 1.19
 -1 7 27 9.4 1.23
 -1 7 27 10.11 0.93
 -1 7 27 10.51 1.17
 1 7 27 9.05 1.04
 -1 -7 27 10.05 1.11
 -1 7 27 9.45 0.82
 1 7 27 9.74 0.86
 -1 7 29 1.55 0.64
 -1 7 29 1.98 0.58
 1 7 29 1 0.58
 -1 7 29 1.22 0.77
 1 7 29 1.09 0.49
 -1 7 31 4.42 0.47
 1 7 31 3.48 0.47
 1 -9 -29 10.29 1.13
 -1 -9 -29 8.96 1.18
 1 -9 -29 9.57 0.9
 -1 -9 -29 9.26 0.91
 -1 -9 -29 8.16 0.8
 -1 -9 -29 8.88 0.86
 1 -9 -29 8.51 0.79
 1 -9 -29 9.9 0.82
 -1 -9 -29 9.3 0.88
 1 9 -29 9.66 0.9
 1 -9 -29 9.12 0.87
 -1 9 -29 10.14 0.92
 1 -9 -29 8.58 0.86
 1 9 -29 7.74 0.73
 -1 9 -29 8.22 0.79
 1 9 -29 9.13 0.78
 -1 9 -29 9.43 0.81
 -1 9 -29 9.16 0.8
 1 9 -29 8.01 0.78
 -1 -9 -27 1.56 1.23
 -1 9 -27 1.6 0.91
 -1 9 -27 2.09 0.88
 1 -9 -27 1.82 1.12
 1 9 -27 2.24 0.85
 1 9 -27 1.99 0.83
 -1 -9 -27 2.04 0.97
 1 -9 -27 1.23 0.94
 1 9 -27 1.61 0.9
 -1 -9 -27 1.96 0.9
 1 -9 -27 1.65 0.84
 -1 9 -27 2.07 0.74
 1 -9 -27 1.55 0.87
 -1 -9 -27 1.72 0.89
 1 -9 -27 0.93 0.82
 -1 -9 -27 1.92 0.83
 -1 9 -27 1.77 0.9
 1 9 -27 1.47 0.82
 -1 -9 -27 0.53 0.72
 -1 9 -27 1.87 0.87
 1 -9 -27 1.71 0.9
 1 9 -27 1.64 0.85
 -1 9 -27 2.12 0.9
 1 9 -27 2.19 0.89
 -1 9 -27 2.61 0.91
 1 -9 -25 45.82 2.2
 1 9 -25 41.95 1.78
 1 9 -25 42.72 1.81
 -1 9 -25 38.97 1.78
 -1 9 -25 40.92 1.79
 -1 -9 -25 46.51 1.91
 1 -9 -25 46.1 1.9
 -1 -9 -25 43.44 1.8
 1 -9 -25 46.27 1.8
 1 -9 -25 48.12 1.85
 -1 -9 -25 44.93 1.76
 -1 9 -25 38.22 1.73
 1 9 -25 43.3 1.81
 1 -9 -25 43.92 1.8
 -1 -9 -25 41.9 1.79
 -1 9 -25 38.58 1.56
 -1 -9 -25 43.64 1.78
 1 -9 -25 46.34 1.92
 -1 9 -25 37.82 1.71
 1 9 -25 41.57 1.72
 -1 9 -25 40.59 1.53
 1 9 -25 46.08 1.76
 1 9 -25 40.91 1.45
 -1 9 -25 41.25 1.74
 -1 9 -25 39.41 1.78
 1 9 -25 43.32 1.85
 -1 -9 -23 50.68 2.12
 1 -9 -23 52.63 2.05
 -1 -9 -23 48.92 1.98
 1 -9 -23 50.87 2.04
 -1 9 -23 43.79 1.91
 -1 9 -23 41.58 1.56
 1 9 -23 44.9 2
 -1 9 -23 43.99 1.96
 -1 9 -23 43 1.93
 1 9 -23 47.42 2.01
 -1 9 -23 42.91 1.69
 -1 9 -23 45.32 1.9
 1 9 -23 49.62 1.97
 1 -9 -23 52.12 1.97
 1 -9 -23 51.7 2.04
 -1 9 -23 40.26 1.87
 1 9 -23 45.99 1.94
 -1 9 -23 40.68 1.71
 -1 -9 -23 53.89 2.03
 -1 -9 -23 54.04 1.99
 -1 -9 -23 54.92 2.03
 1 -9 -23 51.63 1.95
 1 9 -21 90.03 2.67
 -1 9 -21 96.29 2.75
 1 9 -21 84.6 2.52
 1 -9 -21 104.25 2.76
 1 9 -21 87.51 2.56
 -1 9 -21 93.58 2.45
 -1 -9 -21 82.92 2.5
 -1 -9 -21 80.91 2.48
 -1 -9 -21 78.16 2.42
 1 -9 -21 104.42 2.7
 1 9 -21 80.81 2.23
 1 -9 -21 102 2.67
 -1 9 -21 92.48 2.65
 -1 -9 -21 73.25 2.43
 1 -9 -21 98.08 2.81
 1 9 -21 85.81 2.48
 -1 9 -21 97.27 2.66
 1 9 -21 84.91 2.23
 -1 9 -21 97.49 2.63
 1 9 -21 90.69 2.55
 -1 9 -21 98.95 2.42
 1 9 -21 89.18 2.7
 1 9 -21 90.75 2.68
 -1 9 -21 97.96 2.32
 -1 9 -21 94.89 2.77
 -1 9 -21 93.46 2.74
 -1 9 -19 44.04 1.98
 1 9 -19 37.34 1.93
 -1 9 -19 40.02 1.94
 1 -9 -19 36.17 1.31
 -1 9 -19 41.7 1.87
 -1 -9 -19 32.41 1.34
 -1 -9 -19 32.15 1.53
 -1 9 -19 42.54 1.71
 1 9 -19 38.27 1.81
 -1 9 -19 42.91 1.84
 -1 -9 -19 36.05 1.77
 1 -9 -19 38.12 1.83
 1 9 -19 39.47 1.63
 -1 -9 -19 33.28 1.7
 1 -9 -19 37.81 1.82
 -1 -9 -19 33.39 1.76
 1 -9 -19 36.44 1.81
 1 9 -19 38.05 1.76
 -1 -9 -19 33.14 1.74
 -1 9 -19 44.65 1.92
 -1 9 -19 45.4 1.96
 -1 9 -19 45.31 1.87
 1 -9 -19 36.92 1.27
 1 9 -19 39.78 1.81
 -1 9 -19 44.54 1.69
 1 9 -19 38.6 1.59
 1 9 -19 35.31 1.45
 -1 9 -19 40.05 1.98
 -1 9 -19 44.4 1.63
 -1 9 -19 40.58 2
 -1 9 -19 40.44 1.86
 1 9 -19 38.61 1.93
 1 9 -19 38.79 1.93
 1 9 -17 55.53 2.14
 -1 9 -17 55.57 2.07
 -1 9 -17 55.06 2.13
 1 -9 -17 52.12 1.51
 -1 9 -17 55.81 2.13
 -1 -9 -17 44.03 1.46
 -1 -9 -17 43.59 1.73
 -1 9 -17 52.41 1.68
 1 9 -17 54.13 1.95
 -1 -9 -17 45.76 1.88
 -1 9 -17 54.48 1.96
 -1 9 -17 53.99 1.96
 -1 -9 -17 44.79 1.84
 -1 -9 -17 44.96 1.88
 1 9 -17 52.63 1.75
 -1 9 -17 52.56 1.67
 1 9 -17 56.17 2.04
 -1 9 -17 56.25 2.07
 -1 9 -17 54.72 2.04
 1 -9 -17 50.92 1.37
 1 9 -17 51.54 1.66
 1 9 -17 54.17 2.12
 -1 9 -17 57.86 1.79
 -1 9 -17 55.01 2.15
 -1 9 -17 55.64 2.15
 1 9 -17 55.24 2.12
 -1 9 -17 55.53 1.81
 1 9 -17 56.56 1.76
 -1 9 -17 55.45 1.95
 1 9 -17 55.89 1.97
 -1 9 -17 55.73 1.81
 1 -9 -17 49.23 1.37
 1 9 -15 47.75 1.63
 -1 9 -15 60.92 1.77
 1 -9 -15 54.37 1.32
 1 9 -15 47.24 1.6
 -1 9 -15 57.98 1.89
 -1 9 -15 57.12 1.75
 1 9 -15 51.49 1.82
 -1 9 -15 55.78 1.56
 -1 -9 -15 54.3 1.47
 1 -9 -15 54.25 1.42
 -1 9 -15 56.97 1.73
 1 9 -15 45.31 1.53
 -1 9 -15 57.4 1.65
 1 9 -15 50.82 1.74
 -1 9 -15 59.68 1.85
 -1 9 -15 57.16 1.64
 -1 9 -15 57.58 2.01
 1 9 -15 50.74 1.94
 -1 9 -15 58.47 1.96
 -1 9 -15 62.5 1.95
 -1 9 -15 59.31 1.94
 1 -9 -15 55.43 1.38
 1 9 -15 48.66 1.71
 1 -9 -15 57.16 1.89
 -1 -9 -15 53.21 1.9
 -1 -9 -15 54.62 1.97
 -1 -9 -15 57.95 1.76
 1 9 -15 49.13 1.51
 -1 9 -15 59.19 2.02
 -1 9 -15 59.85 1.73
 -1 9 -15 58.81 2.03
 1 9 -15 47.61 1.91
 1 9 -15 50.58 1.94
 1 9 -13 21.59 1.11
 -1 9 -13 26.51 1.07
 1 9 -13 23.32 1.29
 -1 9 -13 27.22 1.31
 1 9 -13 22.83 1.14
 -1 9 -13 25.52 1.23
 -1 9 -13 27.12 1.22
 -1 9 -13 26.21 1.24
 1 -9 -13 18.13 0.85
 -1 -9 -13 25.81 1.02
 -1 9 -13 26.67 1.15
 -1 9 -13 25.88 1.13
 -1 9 -13 26.31 1.19
 -1 9 -13 27.38 1.25
 1 9 -13 22.66 1.2
 1 -9 -13 17.36 0.76
 1 9 -13 24.71 1.39
 -1 9 -13 25.04 1.37
 -1 9 -13 25.7 1.4
 -1 9 -13 27.33 1.32
 1 9 -13 23.62 1.23
 1 -9 -13 17.31 0.82
 1 -9 -13 18.42 0.9
 -1 9 -13 26.73 1.35
 -1 -9 -13 26.42 0.98
 -1 -9 -13 26.3 1.45
 1 -9 -13 17.25 1.31
 1 -9 -13 18.08 1.19
 -1 -9 -13 24.99 1.35
 1 9 -13 21.61 1.37
 1 9 -13 21.58 1.37
 -1 9 -13 27.24 1.18
 1 9 -13 22.54 1.07
 -1 9 -13 27.04 1.18
 -1 9 -13 27.52 1.41
 -1 9 -13 26.39 1.39
 -1 9 -11 134.58 2.4
 1 9 -11 132.26 2.41
 -1 9 -11 128.42 2.51
 -1 9 -11 133.32 2.4
 -1 9 -11 125.91 2.16
 1 9 -11 135.65 2.37
 1 9 -11 135.14 2.59
 -1 9 -11 132.67 2.71
 1 9 -11 136.19 2.69
 -1 9 -11 127.89 2.62
 1 -9 -11 136.43 2.17
 -1 -9 -11 144.1 2.27
 1 -9 -11 139.19 2.26
 -1 9 -11 132 2.43
 -1 -9 -11 141.98 2.23
 1 9 -11 136.89 2.25
 1 -9 -11 141.97 2.01
 1 9 -11 140.71 2.42
 1 -9 -11 140.69 2.23
 -1 -9 -11 138.72 2.21
 1 -9 -11 135.74 2.22
 -1 -9 -11 140.02 2.01
 -1 -9 -11 146.15 2.84
 1 -9 -11 142.8 2.88
 -1 -9 -11 144.64 2.9
 1 -9 -11 138.73 2.73
 -1 -9 -11 141.62 2.6
 1 9 -11 135.19 2.71
 1 9 -11 138.22 2.74
 -1 9 -11 124.99 2.63
 -1 9 -11 129.84 2.67
 1 9 -9 70.08 1.38
 -1 9 -9 73.95 1.46
 1 -9 -9 87.43 1.6
 1 9 -9 72.37 1.71
 1 9 -9 65.63 1.81
 -1 -9 -9 76.96 1.5
 1 -9 -9 87.4 1.89
 -1 9 -9 72.88 1.68
 -1 -9 -9 74.64 1.84
 1 9 -9 71.78 1.61
 -1 9 -9 68.87 1.58
 1 9 -9 72.32 1.47
 -1 9 -9 70.1 1.58
 -1 9 -9 68.97 1.58
 -1 9 -9 69.96 1.64
 1 -9 -9 89.49 1.39
 1 9 -9 73.28 1.61
 -1 9 -9 73.28 1.75
 1 9 -9 69.89 1.59
 -1 -9 -9 76.85 1.47
 -1 9 -9 75.99 1.8
 1 -9 -9 89.98 2.21
 1 -9 -9 88.37 1.94
 -1 -9 -9 71.69 2.17
 -1 -9 -9 75.04 1.68
 -1 9 -9 68.65 1.65
 -1 9 -9 69.84 1.6
 -1 -9 -9 76.74 1.86
 1 9 -9 66.47 1.55
 -1 9 -7 59.26 1.42
 -1 9 -7 61.59 1.22
 -1 9 -7 62.18 1.46
 1 9 -7 54.78 1.38
 1 9 -7 55.7 1.12
 1 9 -7 53.2 1.29
 -1 9 -7 60.31 1.4
 1 -9 -7 62.88 1.3
 -1 -9 -7 45.55 1.45
 -1 -9 -7 42.38 1.13
 1 9 -7 52.47 1.53
 -1 9 -7 61.08 1.53
 -1 9 -7 61.88 1.66
 1 -9 -7 66.95 1.59
 1 9 -7 55.07 1.43
 -1 -9 -7 45.39 1.16
 1 -9 -7 67.17 1.35
 -1 9 -7 60.58 1.41
 1 9 -7 55.67 1.41
 -1 -9 -7 42.78 1.19
 1 -9 -7 63.54 1.53
 -1 -9 -7 43.71 1.42
 1 -9 -7 64.99 1.68
 1 9 -7 53.04 1.61
 -1 9 -7 55.72 1.34
 1 9 -7 55.09 1.16
 -1 9 -7 57.61 1.33
 -1 -9 -7 44.75 1.24
 1 9 -7 54.08 1.27
 1 -9 -7 66.93 1.39
 1 9 -7 56.13 1.31
 -1 -9 -7 42.04 1.17
 -1 -9 -7 44.77 1.11
 1 9 -7 58.61 1.35
 -1 -9 -7 44.54 1.16
 1 -9 -7 63.78 1.31
 1 -9 -7 64.71 1.33
 -1 9 -7 62.18 1.56
 1 -9 -7 65.44 1.35
 -1 9 -7 61.18 1.46
 -1 9 -7 61.3 1.29
 -1 -9 -7 43.43 1.28
 1 -9 -7 62.21 1.66
 1 9 -7 53.77 1.28
 1 -9 -7 62.1 1.1
 -1 -9 -7 43.5 1.49
 -1 9 -7 60.89 1.32
 1 9 -7 54.95 1.23
 1 9 -7 57.92 1.35
 -1 9 -7 60.57 1.43
 -1 9 -7 61.66 1.61
 -1 9 -7 63 1.61
 -1 9 -5 74.08 1.41
 1 9 -5 78.17 1.65
 -1 9 -5 77.5 1.57
 1 9 -5 73.42 1.43
 -1 9 -5 75.26 1.3
 1 9 -5 77.97 1.21
 -1 9 -5 71.33 1.75
 1 9 -5 78.54 1.64
 -1 -9 -5 69.61 1.71
 -1 9 -5 72.74 1.6
 1 -9 -5 75.11 1.8
 1 9 -5 73.01 1.63
 1 -9 -5 78.11 1.71
 1 9 -5 75.5 1.67
 -1 9 -5 74.08 1.44
 1 -9 -5 78.24 1.4
 -1 9 -5 70.85 1.43
 1 -9 -5 72.83 1.43
 -1 -9 -5 72.21 1.42
 1 -9 -5 75.33 1.83
 1 -9 -5 75.27 1.63
 1 9 -5 79.18 1.85
 -1 -9 -5 65.43 1.68
 -1 9 -5 72.5 1.87
 -1 9 -5 76.37 1.42
 -1 -9 -5 70.83 1.47
 1 9 -5 76.72 1.14
 1 -9 -5 71.94 1.47
 1 9 -5 76.24 1.36
 -1 9 -5 73.66 1.45
 1 -9 -5 77.04 1.38
 -1 9 -5 77.67 1.56
 1 9 -5 76.42 1.1
 -1 9 -5 70.35 1.66
 1 9 -5 80.11 1.51
 1 9 -5 77.47 1.43
 1 9 -5 78.35 1.3
 -1 -9 -5 67.68 1.4
 1 9 -5 72.45 1.42
 -1 -9 -5 67.76 1.33
 1 -9 -5 76.09 2.03
 -1 -9 -5 73.69 1.75
 -1 9 -5 76.6 1.43
 -1 -9 -5 71.18 2.03
 1 9 -5 74.89 1.35
 -1 -9 -5 72.2 1.74
 1 9 -5 74.89 1.45
 -1 9 -5 76.94 1.4
 -1 9 -5 76.95 1.69
 -1 9 -5 77.75 1.69
 1 9 -3 55.58 0.92
 -1 9 -3 57.08 1.05
 -1 9 -3 54.55 1.33
 -1 9 -3 56.02 1.21
 1 9 -3 59.93 1.49
 1 9 -3 55.87 0.79
 -1 9 -3 55.03 1.27
 1 9 -3 60.3 1.05
 1 -9 -3 65.42 1.25
 -1 -9 -3 49.62 1.44
 1 -9 -3 63.12 1.16
 1 -9 -3 60.94 1.51
 1 -9 -3 61.31 1.5
 -1 9 -3 53.77 1.37
 -1 9 -3 56.7 1.61
 1 9 -3 59.74 1.51
 1 -9 -3 62 1.22
 -1 9 -3 58.5 1.15
 -1 -9 -3 50.6 1.19
 1 -9 -3 60.4 1.65
 1 9 -3 58.12 1.58
 -1 -9 -3 52.82 1.56
 -1 9 -3 55.99 1.62
 -1 -9 -3 51.46 1.11
 -1 9 -3 57.31 1.09
 1 9 -3 58.12 1.05
 1 9 -3 55.62 1
 -1 -9 -3 47.28 1.23
 1 -9 -3 63.28 1.31
 -1 9 -3 55.68 1.08
 -1 9 -3 55.27 1.06
 -1 -9 -3 49.57 1.19
 1 -9 -3 63.9 1.21
 1 9 -3 57.23 1.15
 1 9 -3 59.8 1.05
 1 9 -3 59.31 1.21
 -1 9 -3 54.76 1.18
 -1 9 -3 57.82 1.19
 -1 -9 -3 53.34 1.82
 -1 -9 -3 50.34 1.27
 1 9 -3 58.61 1.08
 1 -9 -3 64.53 1.66
 1 9 -3 56.04 1.59
 -1 -9 -3 52.82 1.5
 1 -9 -3 64.2 1.8
 -1 9 -3 56.68 1.34
 -1 9 -3 55.73 1.11
 -1 9 -3 58.08 1.34
 -1 -9 -3 50.34 1.5
 1 9 -1 26.48 1.15
 -1 9 -1 27.59 0.7
 -1 9 -1 29.65 0.8
 -1 9 -1 28.58 1.1
 1 9 -1 26.17 0.56
 1 -9 -1 17.66 0.84
 1 -9 -1 18.24 0.73
 -1 -9 -1 31.15 1.15
 1 -9 -1 18.93 0.97
 1 9 -1 25.77 0.63
 -1 9 -1 28.67 0.71
 -1 9 -1 28.47 0.84
 -1 9 -1 27.24 0.54
 -1 9 -1 29.56 1.23
 1 -9 -1 18.58 0.78
 -1 9 -1 28 1.13
 1 9 -1 27.29 1.2
 -1 9 -1 27.81 0.7
 1 -9 -1 18.75 0.65
 -1 -9 -1 30.01 1.23
 1 -9 -1 20.16 1.08
 -1 9 -1 29.13 1.24
 1 -9 -1 18.93 1.13
 1 9 -1 26.79 0.83
 -1 -9 -1 30.25 0.83
 -1 9 -1 28.95 0.84
 -1 9 -1 27.16 0.66
 1 9 -1 26.71 0.82
 -1 9 -1 27.42 0.85
 -1 9 -1 28.6 0.89
 1 9 -1 29.39 0.91
 1 9 -1 28.27 0.84
 1 9 -1 26.71 0.64
 -1 9 -1 29.64 0.73
 -1 -9 -1 27.54 0.74
 -1 9 -1 26.66 0.89
 -1 -9 -1 29.52 1.51
 1 9 -1 27.25 0.75
 -1 -9 -1 29.56 1.09
 1 -9 -1 17.74 1.3
 -1 9 -1 28.67 0.81
 1 9 -1 25.65 0.83
 1 9 -1 24.06 1.16
 -1 9 -1 28.98 0.92
 -1 9 -1 28.88 0.92
 -1 9 -1 28.69 0.72
 -1 -9 -1 29.63 1.18
 -1 9 1 16.63 1.1
 1 9 1 27.84 0.51
 -1 9 1 19.5 0.58
 1 9 1 29.13 1.23
 -1 9 1 19.31 0.69
 -1 9 1 18.24 0.59
 1 -9 1 26.65 1.02
 -1 -9 1 26.36 1.06
 1 -9 1 27.29 0.8
 1 9 1 29.71 0.77
 1 9 1 28.69 0.74
 1 -9 1 27.63 0.96
 -1 9 1 17.37 0.48
 1 9 1 28.34 1.13
 1 9 1 28.72 1.31
 -1 9 1 19.6 1.08
 -1 -9 1 25.21 1.18
 -1 -9 1 25.35 0.81
 1 9 1 27.7 1.13
 -1 9 1 18.35 0.52
 1 -9 1 28.55 0.71
 1 -9 1 27.43 1.16
 1 -9 1 28.53 1.2
 1 9 1 29.18 0.84
 1 -9 1 28.21 1.19
 -1 9 1 19.22 0.8
 -1 9 1 20.52 0.84
 1 -9 1 27.15 0.59
 1 9 1 29.64 0.91
 -1 9 1 19.35 0.7
 -1 9 1 18.94 0.8
 -1 -9 1 25.25 0.73
 -1 9 1 18.41 0.71
 -1 9 1 17.75 0.72
 1 9 1 26.83 0.63
 -1 -9 1 23.65 1.44
 -1 -9 1 24.85 1.1
 1 -9 1 28.67 1.27
 1 9 1 28.38 0.91
 -1 9 1 19.11 0.83
 -1 9 1 19.52 1.05
 1 9 1 28.81 0.83
 1 9 1 28.44 1.18
 1 9 1 29.04 0.86
 -1 9 1 19.19 1.05
 -1 9 1 18.47 0.71
 -1 9 1 18.51 0.7
 -1 -9 1 25.8 1.12
 -1 9 1 18.74 0.53
 -1 -9 1 26.78 0.74
 1 9 3 50.6 1.6
 1 9 3 51.23 1.06
 -1 9 3 60.61 1.22
 -1 9 3 60.86 1.17
 -1 9 3 63.4 0.93
 1 9 3 49.66 1.12
 -1 -9 3 59.67 1.41
 1 -9 3 56.52 1.3
 1 9 3 48.85 1.71
 1 9 3 46.86 1.3
 -1 9 3 62.23 1.55
 1 9 3 50.44 1.42
 1 -9 3 56.25 1.55
 -1 -9 3 61.06 1.54
 1 9 3 48.43 1.08
 1 -9 3 54.11 1.42
 1 -9 3 55.96 1.57
 -1 9 3 62.31 1.47
 1 9 3 53 1.49
 -1 9 3 62.48 1.31
 1 -9 3 53.06 0.89
 -1 9 3 63.34 1.29
 -1 9 3 74.31 1.52
 -1 9 3 61.03 1.2
 1 9 3 49.71 1.21
 -1 -9 3 58.9 1.08
 -1 9 3 59.8 1.33
 1 -9 3 55.52 1.59
 -1 9 3 59.38 1.08
 -1 -9 3 58.13 1.8
 -1 9 3 59.51 1.52
 1 9 3 50.99 1.47
 -1 -9 3 57.51 1.59
 1 -9 3 53.97 0.87
 -1 -9 3 57.91 1.46
 1 -9 3 52.29 1.38
 -1 9 3 63.83 1.59
 1 9 3 51.1 1.49
 -1 -9 3 56.12 1.05
 1 9 5 70.89 1.92
 -1 9 5 73.52 1.74
 -1 -9 5 75.19 1.32
 1 9 5 69.17 1.38
 -1 -9 5 77.69 1.6
 -1 9 5 74.16 1.41
 1 9 5 69.69 1.47
 -1 9 5 76.8 1.84
 1 9 5 69.67 1.27
 1 -9 5 75.6 1.56
 -1 -9 5 79.96 1.7
 -1 9 5 76.02 1.72
 1 9 5 65.08 1.6
 1 -9 5 73.6 1.72
 1 9 5 74.32 1.76
 -1 9 5 75.68 1.5
 -1 9 5 92.4 1.72
 -1 9 5 78.13 1.47
 1 9 5 71.96 1.45
 -1 -9 5 77.64 1.88
 -1 -9 5 81.47 1.84
 -1 9 5 69.38 1.62
 1 -9 5 82.7 1.89
 -1 -9 5 74.91 1.1
 -1 9 5 71.27 1.22
 1 -9 5 61.07 0.97
 1 9 5 67.06 1.69
 -1 -9 5 76.96 1.93
 1 -9 5 75.08 1.68
 1 -9 5 72.86 1.06
 1 -9 5 76.98 1.58
 -1 9 5 76.31 1.79
 -1 9 5 73.63 1.41
 -1 -9 5 78.39 1.26
 1 9 5 69.14 1.76
 -1 -9 5 78.12 1.62
 1 9 7 41.56 1.69
 -1 9 7 67.53 1.68
 1 9 7 46.23 1.19
 -1 -9 7 56.4 1.36
 1 9 7 42.47 1.43
 -1 9 7 63.11 1.49
 -1 9 7 66.86 1.33
 1 9 7 41.02 1.33
 -1 9 7 67.39 1.77
 1 9 7 45.2 1.03
 -1 -9 7 57.71 1.45
 1 -9 7 57.46 1.33
 -1 9 7 67.62 1.66
 1 -9 7 61.95 1.52
 1 9 7 42.46 1.52
 1 9 7 42.81 1.31
 -1 9 7 63.84 1.43
 -1 9 7 62.65 1.37
 -1 9 7 78.2 1.64
 1 9 7 42.93 1.21
 1 9 7 42.35 1.41
 -1 -9 7 56.22 1.54
 -1 9 7 58.27 1.47
 -1 -9 7 53 1.67
 -1 9 7 65.42 1.1
 1 -9 7 58.16 1.42
 1 -9 7 64.58 1.72
 -1 -9 7 51.42 0.97
 -1 -9 7 54.51 1.67
 1 -9 7 58.12 1.32
 1 9 7 45.62 1.49
 -1 -9 7 56.16 1.36
 -1 9 7 67.34 1.73
 -1 9 9 87.62 1.62
 1 9 9 80.12 1.78
 -1 9 9 89.74 2.04
 1 9 9 77.88 1.57
 -1 9 9 90.96 1.82
 1 9 9 73.62 1.88
 -1 -9 9 68.07 1.48
 -1 9 9 91.82 2.12
 1 9 9 80.33 1.96
 1 9 9 78.6 1.32
 1 9 9 71.21 1.6
 1 9 9 81.71 1.99
 -1 9 9 92.7 2.04
 1 -9 9 71.14 1.72
 -1 -9 9 68.91 1.62
 -1 9 9 86.22 2.09
 1 -9 9 76.85 1.97
 1 9 9 80.13 1.59
 -1 9 9 89.07 1.66
 1 9 9 77.94 1.78
 1 -9 9 71.33 1.91
 -1 -9 9 68.56 1.95
 -1 -9 9 68.27 1.68
 -1 9 9 80.5 1.69
 -1 -9 9 68.61 1.82
 1 9 9 74.89 1.94
 -1 9 9 91.65 2.06
 1 9 11 141.15 3.04
 1 9 11 146.49 2.81
 1 9 11 142.91 2.83
 -1 9 11 147.62 2.77
 1 -9 11 131.8 2.34
 1 -9 11 135.5 2.72
 -1 9 11 137.79 2.85
 -1 9 11 140.54 2.38
 -1 9 11 164.57 2.72
 1 9 11 127.69 2.41
 -1 -9 11 139.55 2.82
 1 -9 11 134.56 2.7
 1 9 11 145.74 2.58
 -1 9 11 141.07 2.54
 -1 9 11 145.3 2.74
 1 9 11 141.18 2.27
 -1 9 11 141.96 2.24
 1 9 11 145.36 2.7
 1 9 13 25.75 1.57
 1 9 13 25.77 0.99
 -1 9 13 17.71 1.26
 -1 9 13 18.06 0.9
 1 9 13 24.42 1.36
 -1 9 13 17.29 1.24
 1 9 13 26.95 1.45
 -1 9 13 17.59 1.26
 -1 -9 13 24.23 1.32
 -1 9 13 19.76 1.35
 1 9 13 27.02 1.4
 1 -9 13 28.08 1.35
 -1 9 13 17.84 1.01
 -1 9 13 21.73 1.15
 1 9 13 26.65 1.03
 -1 9 13 18.96 0.86
 1 -9 13 26.23 1.3
 -1 9 13 17.65 1.24
 1 9 13 24.42 1.34
 1 9 15 55.71 2.16
 1 9 15 57.42 1.9
 -1 9 15 58.15 2.01
 1 9 15 54.59 1.84
 1 9 15 53.44 1.45
 -1 9 15 58.77 1.49
 -1 9 15 58.9 1.86
 -1 9 15 57.38 2
 1 -9 15 60.6 1.93
 -1 9 15 59.39 2.08
 1 9 15 57.87 2.04
 1 9 15 57.09 2.02
 -1 9 15 57.59 2.04
 -1 9 15 58.4 1.6
 1 9 15 55.83 1.6
 -1 9 15 70.5 1.92
 1 9 15 57.12 1.47
 -1 9 15 54.5 1.41
 1 -9 15 61.21 2.04
 -1 -9 15 50.68 1.88
 -1 9 15 60.01 2.01
 1 9 15 54.81 1.85
 1 9 17 47.84 2.16
 1 9 17 45.46 1.8
 -1 9 17 54.52 2.01
 1 9 17 43.73 1.87
 -1 9 17 53.41 1.84
 1 9 17 46.72 1.48
 -1 9 17 48.88 1.66
 -1 9 17 51.07 1.97
 1 9 17 43.56 1.94
 -1 -9 17 55.16 1.87
 -1 9 17 49.58 2.09
 1 -9 17 56.6 1.86
 1 9 17 45.27 1.61
 -1 9 17 53.15 1.64
 1 9 17 49.85 1.87
 -1 9 17 58.16 1.81
 -1 -9 17 53.03 1.92
 1 -9 17 51.95 1.93
 -1 -9 17 53.94 2.3
 -1 9 17 51.79 2
 1 9 17 46.62 1.82
 1 9 19 32.41 1.86
 1 9 19 32.85 1.78
 -1 9 19 38.83 1.86
 -1 9 19 39.29 1.73
 1 9 19 33.13 1.7
 -1 9 19 38.02 1.52
 -1 9 19 35.44 1.74
 -1 9 19 37.36 1.96
 1 9 19 31.86 1.84
 1 9 19 35.43 1.94
 -1 9 19 36.83 1.98
 -1 9 19 37.3 1.42
 1 9 19 34.96 1.45
 1 9 19 38.44 1.66
 -1 9 19 37.52 1.48
 1 -9 19 42.89 2.17
 -1 -9 19 40.88 1.88
 -1 -9 19 36.9 2.08
 -1 9 19 35.8 1.81
 1 9 19 33.86 1.67
 1 9 21 73.25 2.6
 -1 9 21 95.61 2.93
 1 9 21 76.69 2.73
 1 9 21 80.55 2.69
 -1 9 21 110.69 2.98
 1 9 21 80.93 2.61
 -1 9 21 109.14 3.01
 1 9 21 79.71 2.14
 -1 9 21 101.95 2.36
 -1 9 21 103.3 2.68
 1 9 21 79.47 2.42
 1 9 21 84.1 2.15
 -1 -9 21 85.08 2.52
 -1 -9 21 89.46 2.96
 1 -9 21 108.08 3.14
 -1 9 21 98.31 2.7
 -1 9 23 50.53 1.73
 -1 9 23 48.53 1.91
 -1 9 23 51.77 2.17
 1 9 23 54.31 2.28
 -1 9 23 55.39 2.22
 1 9 23 53.76 2.13
 1 9 23 52.39 1.72
 1 9 23 51.93 1.99
 -1 9 23 50.03 1.66
 -1 9 23 49.67 1.94
 -1 9 23 51.7 2.12
 1 9 23 54.14 2.02
 1 9 25 45.72 1.56
 -1 9 25 45.31 1.53
 -1 9 25 41.11 1.93
 -1 9 25 46.78 1.99
 1 9 25 45.58 1.99
 -1 9 25 45.27 1.97
 -1 9 25 45.46 1.89
 1 9 25 43.76 1.5
 -1 9 25 44.26 1.48
 1 9 25 43.81 1.72
 -1 9 27 1.54 0.71
 1 9 27 1.51 0.63
 -1 9 27 1.62 0.9
 -1 9 27 1.7 0.58
 -1 9 27 1.88 0.64
 1 9 27 2.32 0.68
 1 9 29 8.84 0.61
 -1 9 29 7.71 0.55
 -1 9 29 8.95 0.7
 1 9 29 9.14 0.72
 1 9 29 9.39 0.74
 -1 9 29 9.46 0.75
 1 -11 -29 15.25 0.75
 -1 -11 -29 18.68 0.85
 -1 -11 -29 19.06 0.84
 1 11 -29 15.33 0.75
 1 -11 -29 15.03 0.77
 -1 11 -29 16.17 0.76
 1 11 -29 17.32 0.76
 -1 11 -29 19.86 0.81
 -1 -11 -29 17.73 1.04
 1 -11 -27 2.03 1.02
 1 11 -27 1.53 0.8
 -1 11 -27 1.55 0.8
 1 11 -27 1.82 0.78
 -1 -11 -27 1.24 1.08
 -1 11 -27 1.74 0.81
 -1 -11 -27 1.52 0.84
 1 -11 -27 1.48 0.84
 1 -11 -27 1.55 0.8
 1 11 -27 1.82 0.76
 1 -11 -27 1.25 0.74
 -1 11 -27 1.44 0.78
 -1 -11 -27 1.53 0.8
 1 -11 -27 1.72 0.79
 -1 -11 -27 1.49 0.79
 -1 11 -27 2.05 0.8
 1 11 -27 1.6 0.8
 1 11 -27 2.4 0.84
 -1 11 -27 1.45 0.84
 -1 11 -25 10.33 1.21
 1 11 -25 9.5 1.19
 1 -11 -25 8.45 1.35
 -1 11 -25 8.88 1.22
 1 11 -25 10.79 1.19
 1 -11 -25 8.46 1.17
 -1 -11 -25 8.55 1.16
 -1 -11 -25 9.1 1.14
 -1 -11 -25 9.08 0.98
 -1 -11 -25 8.93 1.13
 1 11 -25 9.78 1.05
 1 -11 -25 8.85 1.15
 -1 11 -25 7.77 1.08
 1 -11 -25 8.91 1.04
 1 -11 -25 8.35 1.11
 1 -11 -25 8.52 1.08
 1 11 -25 8.98 0.96
 -1 11 -25 8.77 1.06
 -1 11 -25 10.06 1.14
 1 11 -25 9.27 0.89
 -1 11 -25 9.62 0.94
 1 11 -25 10.52 1.11
 -1 11 -25 10 1.2
 1 11 -25 9.44 1.21
 -1 11 -23 6.93 0.92
 1 -11 -23 8.8 1.29
 -1 -11 -23 6.83 1.21
 -1 -11 -23 5.77 1.06
 -1 11 -23 7.36 1.16
 1 11 -23 7.51 1.07
 1 -11 -23 7.8 1.23
 1 11 -23 7.44 0.96
 -1 11 -23 6.58 1.22
 -1 11 -23 5.97 1.04
 1 11 -23 7.9 1.23
 1 11 -23 7.58 1.28
 -1 11 -23 7.18 1.29
 -1 11 -21 5.63 1.27
 1 11 -21 7.87 1.35
 1 11 -21 8.55 1.32
 -1 -11 -21 6.8 1.24
 -1 -11 -21 8.06 1.23
 1 -11 -21 5.6 1.16
 -1 -11 -21 5.6 1.11
 1 -11 -21 7.03 1.18
 -1 11 -21 6.33 1.18
 -1 -11 -21 6.86 1.22
 1 11 -21 6.99 1.21
 1 -11 -21 6.77 1.19
 1 -11 -21 6.58 1.23
 -1 11 -21 5.35 1.15
 1 11 -21 7.47 1.14
 1 11 -21 7.4 1.23
 1 11 -21 7.2 1.04
 -1 11 -21 5.81 1.23
 -1 11 -21 6.08 1.04
 -1 11 -21 6.13 1.31
 1 11 -21 8.19 1.31
 -1 11 -21 5.17 0.92
 1 11 -21 7.55 1.31
 -1 11 -21 5.58 1.27
 1 11 -19 121.46 3.12
 -1 11 -19 121.62 3.11
 -1 -11 -19 106.94 2.31
 -1 11 -19 123.37 3.06
 1 11 -19 124.54 3.14
 1 -11 -19 96.14 2.17
 -1 -11 -19 97.62 2.46
 -1 -11 -19 102.72 2.66
 -1 -11 -19 108.96 2.84
 -1 11 -19 119.58 2.87
 -1 11 -19 121.35 2.67
 1 -11 -19 103.63 2.8
 1 11 -19 122.28 2.84
 1 -11 -19 97.91 2.69
 -1 -11 -19 109.95 2.84
 1 -11 -19 101.39 2.79
 1 11 -19 119.56 2.77
 -1 11 -19 123.43 2.91
 -1 -11 -19 102.59 2.69
 1 11 -19 126.2 2.99
 1 11 -19 122.76 2.71
 -1 11 -19 127.67 2.96
 -1 11 -19 128.5 2.78
 -1 11 -19 119.3 3.01
 -1 11 -19 118.74 2.64
 1 11 -19 123.81 3.14
 -1 11 -19 120.58 3.12
 -1 11 -19 121.06 3.17
 1 11 -19 127.75 3.16
 1 11 -19 115.83 2.5
 1 11 -17 59.44 2.24
 -1 11 -17 56.63 2.19
 -1 11 -17 55.81 2.06
 -1 11 -17 53.88 2.26
 -1 -11 -17 57.86 1.66
 1 -11 -17 54.03 1.57
 -1 -11 -17 60.25 1.94
 -1 11 -17 52.5 1.83
 -1 -11 -17 53.37 1.9
 1 11 -17 55.71 1.98
 -1 11 -17 55.72 2.02
 -1 -11 -17 54.68 2.09
 -1 -11 -17 56.7 2.13
 1 11 -17 55.87 1.95
 -1 11 -17 55.85 2.05
 -1 11 -17 56.87 2.27
 -1 11 -17 57.31 1.85
 1 11 -17 60.44 2.26
 1 11 -17 56.88 2.2
 1 11 -17 56.21 1.74
 -1 11 -17 53.93 2.23
 1 -11 -17 55.35 1.99
 -1 11 -17 55.63 1.88
 1 11 -17 59.91 2.11
 -1 11 -17 55.68 2.07
 1 11 -17 58.95 1.9
 -1 11 -17 60.75 1.93
 -1 11 -15 61.82 1.89
 1 11 -15 52.05 1.76
 -1 11 -15 57.16 2.02
 -1 11 -15 54.01 1.82
 1 11 -15 55.73 2.01
 -1 11 -15 56.27 1.59
 1 11 -15 58.1 1.84
 1 -11 -15 55.94 1.62
 -1 -11 -15 59.78 1.64
 -1 11 -15 58.49 2.25
 1 11 -15 52.94 1.97
 -1 11 -15 56.9 1.8
 -1 11 -15 59.08 1.98
 -1 11 -15 57.41 2.01
 1 11 -15 54.83 2.14
 -1 11 -15 56.86 2.08
 1 11 -15 54.35 1.85
 -1 11 -15 60.04 2.05
 -1 11 -15 57.94 1.93
 1 -11 -15 56.48 1.45
 1 -11 -15 57.82 1.67
 -1 -11 -15 56.38 2.13
 -1 -11 -15 60.94 2.35
 1 -11 -15 61.69 2.12
 1 11 -15 52.21 1.69
 -1 11 -15 53.64 2.14
 1 11 -15 55.13 2.15
 -1 -11 -15 56.35 1.86
 -1 -11 -15 58 1.85
 1 -11 -15 59.55 1.91
 -1 11 -15 56.13 1.78
 1 11 -15 55.72 2.13
 -1 11 -15 53.64 2.16
 -1 11 -13 125.8 2.55
 -1 11 -13 124.66 2.64
 -1 11 -13 121.41 2.53
 1 11 -13 113.27 2.4
 1 11 -13 121.79 2.5
 1 11 -13 116.84 2.69
 -1 11 -13 115.81 2.22
 -1 11 -13 126.8 3
 -1 -11 -13 113.65 2.23
 -1 -11 -13 117.59 2.28
 1 -11 -13 123.73 2.24
 -1 11 -13 119.95 2.53
 -1 11 -13 123.38 2.44
 1 11 -13 114.94 2.46
 -1 11 -13 125.7 2.86
 -1 11 -13 119.54 2.77
 1 11 -13 112.99 2.77
 -1 -11 -13 118.15 2.24
 -1 -11 -13 119.88 2.2
 -1 11 -13 124.17 2.68
 -1 11 -13 124.58 2.66
 1 -11 -13 123.42 2.15
 1 11 -13 114.36 2.43
 1 -11 -13 122.62 2.33
 1 -11 -13 122.6 2.31
 1 -11 -13 126.31 3.11
 -1 -11 -13 105.19 2.75
 -1 -11 -13 115.81 3.01
 1 -11 -13 126.67 2.85
 1 11 -13 121.54 2.89
 1 -11 -13 127.05 2.74
 -1 -11 -13 113.59 2.61
 1 11 -13 114.37 2.35
 1 11 -13 122.04 2.87
 -1 11 -13 122.98 2.86
 -1 11 -13 125.75 2.88
 -1 11 -13 126.69 2.52
 -1 11 -11 53.84 1.58
 -1 11 -11 52.65 1.37
 1 11 -11 56.81 1.57
 -1 11 -11 54.09 1.73
 1 11 -11 58.69 1.79
 -1 11 -11 53.1 1.65
 1 11 -11 56.7 1.67
 1 11 -11 54.99 1.86
 -1 11 -11 52.99 1.84
 -1 -11 -11 59.29 1.49
 -1 11 -11 51.56 1.78
 -1 -11 -11 60.2 1.51
 -1 11 -11 51.04 1.64
 1 -11 -11 60.57 1.54
 -1 11 -11 55.69 1.97
 -1 -11 -11 57.93 1.47
 1 -11 -11 58.28 1.45
 -1 11 -11 49.33 1.48
 1 11 -11 55.36 1.55
 -1 11 -11 50.58 1.56
 1 -11 -11 57.09 1.41
 -1 -11 -11 58.14 1.46
 -1 11 -11 52.9 1.68
 1 11 -11 54.46 1.57
 1 -11 -11 56.66 1.48
 -1 11 -11 51.66 1.66
 -1 -11 -11 57.84 1.44
 1 -11 -11 58.85 1.48
 -1 -11 -11 59.83 2.11
 1 -11 -11 59.56 1.91
 1 -11 -11 60.3 2.17
 -1 -11 -11 56.35 1.94
 -1 11 -11 50.33 1.83
 -1 11 -11 53 1.59
 -1 11 -11 49.44 1.81
 1 -11 -11 56.92 1.87
 -1 11 -11 56.35 1.57
 1 11 -11 54.07 1.89
 1 11 -11 53.04 1.88
 1 11 -11 56.93 1.57
 -1 -11 -11 60.77 1.84
 -1 11 -9 32.18 1.24
 1 11 -9 41.71 1.4
 -1 11 -9 31.31 1.22
 1 11 -9 44.13 1.5
 -1 11 -9 31.93 1.31
 1 11 -9 40.44 1.28
 1 -11 -9 30.46 1.11
 -1 11 -9 31.35 1.43
 -1 -11 -9 37.98 1.18
 -1 11 -9 32.44 1.38
 1 -11 -9 31.38 1.37
 1 11 -9 44.36 1.57
 -1 11 -9 30.93 1.21
 -1 -11 -9 38.22 1.19
 1 -11 -9 30.21 1.1
 1 -11 -9 32.49 1.11
 -1 11 -9 32.37 1.58
 -1 -11 -9 39.92 1.2
 -1 -11 -9 37.5 1.47
 1 -11 -9 30.7 1.16
 -1 -11 -9 36.86 1.28
 1 11 -9 42.63 1.28
 -1 11 -9 30.91 1.17
 1 -11 -9 29.37 1.08
 -1 -11 -9 39.6 1.18
 1 -11 -9 30.11 1.12
 -1 -11 -9 38.42 1.14
 -1 -11 -9 38.33 1.19
 1 11 -9 41.11 1.27
 -1 11 -9 33.31 1.27
 1 11 -9 43.55 1.24
 1 -11 -9 32.9 1.66
 -1 -11 -9 37.95 1.75
 -1 11 -9 33.04 1.44
 1 -11 -9 32.28 1.44
 1 11 -9 41.85 1.6
 -1 11 -9 34.03 1.28
 1 11 -9 41.83 1.58
 -1 11 -9 31.78 1.41
 -1 -11 -9 36.09 1.51
 -1 11 -7 10.32 0.86
 -1 11 -7 10.71 0.66
 -1 11 -7 10.4 0.83
 1 -11 -7 9.89 1.01
 1 11 -7 12.88 0.98
 1 -11 -7 10.46 0.74
 -1 -11 -7 8.57 0.73
 -1 11 -7 10.7 0.92
 -1 -11 -7 9.49 1
 -1 11 -7 9.66 1.05
 -1 -11 -7 8.17 0.72
 -1 11 -7 10.12 0.79
 -1 -11 -7 8.9 0.72
 1 -11 -7 9.77 0.73
 -1 11 -7 10.3 1.13
 1 11 -7 12.14 1.1
 1 -11 -7 7.94 0.87
 -1 -11 -7 8.4 0.95
 -1 11 -7 10.87 1.1
 1 -11 -7 10.34 0.78
 -1 -11 -7 9.32 0.81
 -1 11 -7 10.55 0.73
 1 -11 -7 9.47 0.73
 -1 11 -7 9.21 0.93
 1 -11 -7 9.82 0.71
 -1 -11 -7 8.84 0.72
 -1 -11 -7 8.7 0.72
 -1 -11 -7 9.79 1.25
 1 -11 -7 8.77 1.28
 -1 11 -7 10.19 0.74
 -1 -11 -7 8.63 0.84
 1 11 -7 11.82 0.76
 -1 11 -7 11.02 0.77
 -1 11 -5 114.62 1.75
 1 11 -5 127.01 2
 1 11 -5 121.67 2.23
 -1 11 -5 114.44 2.01
 1 -11 -5 107.35 1.92
 -1 -11 -5 111.08 1.96
 1 11 -5 123.38 2.26
 -1 -11 -5 113.74 2.35
 1 -11 -5 113.34 2.3
 1 11 -5 118.9 2.19
 -1 11 -5 116.11 2.11
 1 11 -5 119.03 2.27
 -1 11 -5 115.24 1.91
 1 -11 -5 107.82 1.9
 1 11 -5 127.82 2.58
 1 -11 -5 102.66 2.2
 -1 11 -5 109.16 2.52
 1 -11 -5 110.5 2.41
 -1 -11 -5 110.38 2.34
 1 -11 -5 104.3 1.89
 1 11 -5 122.53 2.05
 -1 11 -5 112.66 2.21
 1 -11 -5 110.03 2.57
 1 -11 -5 104.35 1.92
 -1 -11 -5 102.91 2.67
 -1 -11 -5 107.49 1.9
 -1 11 -5 117.27 2.23
 -1 11 -5 110.62 1.86
 -1 11 -5 115.47 2.22
 -1 -11 -5 109.07 2.38
 1 11 -3 400.01 4.92
 -1 11 -3 400.19 4.46
 -1 11 -3 402.91 4.22
 -1 11 -3 406.61 4.78
 1 -11 -3 385.42 4.95
 1 -11 -3 375.35 4.47
 1 -11 -3 367.51 4.33
 1 -11 -3 395.73 4.98
 -1 -11 -3 380.23 4.45
 1 11 -3 379.97 4.57
 -1 11 -3 403.22 4.56
 -1 -11 -3 399.7 5.02
 -1 11 -3 409.13 5.2
 -1 11 -3 397.66 4.81
 1 -11 -3 385.2 4.44
 1 11 -3 400.27 5
 -1 -11 -3 391.74 4.56
 -1 11 -3 395.32 4.29
 1 -11 -3 384.31 5.15
 -1 -11 -3 393.06 4.42
 1 11 -3 404.88 5.26
 -1 11 -3 414.09 5.34
 1 11 -3 399.46 4.29
 1 -11 -3 387.14 4.56
 -1 11 -3 401 4.35
 -1 -11 -3 370.89 4.61
 1 11 -3 405.17 4.26
 -1 11 -3 410.08 4.34
 1 -11 -3 378.87 4.44
 -1 -11 -3 395.62 4.56
 1 11 -3 408.79 4.45
 -1 -11 -3 396.09 4.74
 1 11 -3 400.26 4.3
 -1 11 -3 410.66 4.5
 1 -11 -3 370.86 5.01
 -1 -11 -3 406.09 5.1
 -1 11 -3 404.38 4.72
 -1 11 -3 397.74 4.28
 -1 11 -3 400.48 4.72
 -1 11 -1 146.49 1.94
 -1 11 -1 143.33 2.41
 1 11 -1 120.89 2.41
 -1 11 -1 138.5 1.8
 1 -11 -1 144.58 2.5
 1 11 -1 118.29 1.94
 -1 11 -1 150.07 1.83
 -1 -11 -1 107.33 2.27
 1 11 -1 116.13 1.87
 1 -11 -1 139.94 2.46
 1 11 -1 114.85 1.64
 1 -11 -1 140.81 1.99
 -1 11 -1 148.03 2.68
 -1 11 -1 140.36 2.51
 1 11 -1 118.11 2.44
 -1 -11 -1 101.91 1.97
 1 -11 -1 138.4 2.07
 1 11 -1 115.52 2.44
 -1 -11 -1 111.01 2.42
 -1 11 -1 144.84 2.74
 1 -11 -1 137.59 2.64
 -1 -11 -1 103.71 1.85
 1 -11 -1 135 1.85
 1 11 -1 121.2 1.94
 1 -11 -1 136.29 2.16
 -1 11 -1 145.48 2.08
 -1 11 -1 151.81 2.08
 -1 11 -1 149.13 1.9
 1 11 -1 115.92 1.99
 -1 11 -1 149.81 2.16
 1 11 -1 130.25 1.98
 1 -11 -1 133.93 2.08
 1 11 -1 112.3 1.95
 1 11 -1 116.51 2.46
 1 11 -1 118.13 1.86
 -1 -11 -1 101.39 2.19
 -1 11 -1 151.01 2.07
 -1 11 -1 148.67 2.14
 -1 11 -1 147.92 2.17
 -1 11 -1 147.49 2.15
 1 -11 -1 140.79 2.51
 -1 -11 -1 106.48 2.32
 -1 11 1 134.89 1.71
 1 11 1 100.45 2.34
 -1 11 1 140.18 2.5
 -1 11 1 139.05 1.89
 1 -11 1 148.56 2.54
 -1 -11 1 122.24 2.31
 -1 -11 1 117.36 1.94
 1 11 1 102.27 1.84
 1 -11 1 146.48 2.01
 1 -11 1 151.91 2.33
 1 11 1 105.88 2.4
 -1 11 1 137.69 2.51
 -1 11 1 141.94 2.61
 1 11 1 103.29 2.21
 -1 11 1 135.08 2.63
 1 -11 1 156.06 2.74
 -1 -11 1 119.31 1.89
 1 -11 1 149.22 1.87
 -1 -11 1 118.11 2.49
 1 -11 1 156.22 2.71
 1 11 1 103.83 1.9
 -1 11 1 140.21 2.09
 -1 11 1 136.09 2.11
 -1 11 1 142.65 1.93
 1 11 1 127.45 2.12
 1 11 1 105.98 1.94
 -1 -11 1 114.95 1.75
 1 11 1 102.62 1.69
 -1 11 1 138.08 2.11
 -1 11 1 134.05 2.1
 -1 11 1 134.58 1.95
 -1 -11 1 120.14 2.38
 1 11 1 103.74 2.34
 1 -11 1 146.14 2.74
 1 11 1 104.66 1.8
 1 11 1 100.92 1.84
 1 -11 1 149.82 2.51
 -1 -11 1 114.46 2.36
 -1 11 3 360.58 5.05
 1 11 3 385.96 4.43
 -1 -11 3 400.59 4.88
 1 -11 3 403.7 4.64
 1 11 3 388.13 4.21
 1 -11 3 388.91 4.35
 1 11 3 391.64 4.79
 1 11 3 389.57 5.31
 -1 11 3 385.14 4.91
 1 -11 3 388.31 4.18
 -1 -11 3 412.62 4.43
 1 11 3 398.37 4.38
 -1 -11 3 416.78 5.12
 1 -11 3 388.73 5.1
 1 -11 3 422.1 5.28
 -1 11 3 372.94 4.52
 -1 11 3 361.25 4.48
 1 11 3 393.9 4.56
 -1 -11 3 400.95 4.22
 -1 11 3 426.87 4.69
 -1 11 3 384.08 4.36
 1 11 3 394.97 4.45
 -1 11 3 381.39 4.54
 -1 -11 3 416.76 5.14
 1 11 3 377.03 4.36
 1 11 3 390 5.07
 1 -11 3 403.12 5.13
 -1 11 3 367.24 4.22
 -1 11 3 379.39 4.68
 1 -11 3 411.08 4.91
 -1 11 3 371.45 5
 -1 -11 3 392.12 4.19
 -1 -11 3 390.41 4.93
 1 11 5 114.06 1.94
 -1 11 5 106.45 1.92
 1 11 5 111.71 1.76
 -1 11 5 105.4 1.87
 -1 -11 5 123.94 2.26
 1 11 5 114.79 2.65
 1 11 5 110.3 2.08
 -1 -11 5 120.56 2.44
 1 11 5 110.4 1.81
 1 -11 5 119.61 2.4
 1 -11 5 119.13 2.55
 -1 11 5 109.91 1.91
 -1 -11 5 123.08 1.78
 -1 -11 5 129.77 2.58
 -1 11 5 104.63 2.07
 1 -11 5 110.7 2.28
 1 11 5 110.01 2.33
 -1 11 5 104.58 1.7
 -1 11 5 104.91 2.24
 -1 -11 5 124.04 2.61
 1 -11 5 112.07 2.16
 -1 11 5 100.89 2.31
 -1 -11 5 121.11 1.73
 1 11 5 113.57 2.39
 -1 -11 5 123.71 2.29
 -1 -11 7 11.62 0.92
 -1 11 7 10.42 0.76
 1 11 7 8.76 0.74
 -1 11 7 9.8 0.75
 -1 11 7 10.17 1.05
 1 -11 7 9.61 0.85
 -1 -11 7 10.62 0.86
 1 -11 7 9.45 1.15
 1 11 7 9.5 1.08
 1 -11 7 10.71 0.97
 -1 -11 7 11.2 0.98
 -1 11 7 10.56 1.03
 -1 11 7 10.58 0.81
 -1 11 7 11.4 0.94
 -1 11 7 9.3 0.76
 1 11 7 9.36 0.77
 -1 -11 7 11.3 1.11
 -1 11 7 10.25 0.57
 1 11 7 8.9 0.93
 -1 11 7 10.27 0.86
 -1 -11 7 10.88 1.12
 -1 11 7 11.19 0.9
 -1 11 7 9.93 1.2
 1 11 7 9.89 1.22
 1 11 9 39.12 1.22
 -1 11 9 31.72 1.12
 -1 11 9 30.84 1.14
 -1 -11 9 43.91 1.32
 1 11 9 36.63 1.5
 -1 11 9 32.47 1.27
 -1 11 9 29.53 1.44
 -1 11 9 28.34 1.47
 1 11 9 39.34 1.56
 -1 -11 9 42.44 1.42
 1 -11 9 32.05 1.34
 1 -11 9 34.46 1.58
 -1 11 9 32.95 1.44
 1 11 9 38.5 1.6
 -1 11 9 31.68 1.2
 1 11 9 38.2 1.24
 -1 11 9 39.04 1.43
 -1 11 9 32.39 1.13
 1 11 9 36.59 1.39
 1 11 9 38.64 1.79
 1 11 11 56.89 1.86
 -1 11 11 60.77 1.52
 -1 11 11 56.83 1.58
 -1 11 11 58.88 1.93
 1 11 11 61.31 1.54
 -1 11 11 58.91 1.94
 1 11 11 61.16 1.94
 1 -11 11 54.32 1.98
 -1 -11 11 56.73 1.9
 -1 11 11 60.4 1.95
 1 11 11 60.31 1.97
 1 11 11 59.87 1.65
 -1 11 11 60.72 1.64
 1 11 11 57.92 1.54
 -1 11 11 56.74 1.52
 -1 -11 11 60.4 2.03
 1 -11 11 54.05 1.95
 1 11 11 58.87 2.21
 1 11 13 117.52 2.59
 -1 11 13 131.21 2.65
 1 11 13 118.35 2.71
 1 11 13 117.77 2.29
 -1 11 13 131.09 2.9
 -1 11 13 121.33 2.44
 1 11 13 116.98 2.79
 -1 11 13 129.81 2.96
 -1 11 13 130.96 2.92
 1 -11 13 122 2.92
 1 11 13 122.02 2.9
 -1 11 13 128.95 2.51
 1 11 13 119.54 2.44
 -1 11 13 124.3 2.3
 1 11 13 115.74 2.27
 -1 11 13 141.57 2.7
 1 -11 13 131.51 3.01
 -1 -11 13 128.69 2.98
 1 11 13 117.25 3.11
 1 11 15 61.06 2
 -1 11 15 62.51 1.97
 -1 11 15 58.2 1.8
 1 11 15 62.26 2.09
 1 11 15 59.87 1.68
 -1 11 15 59.92 2.17
 -1 11 15 56.24 2.15
 1 11 15 58.8 2.1
 1 -11 15 58.08 2.03
 -1 -11 15 54.9 2.05
 1 11 15 58.78 1.79
 -1 11 15 54.06 1.77
 1 11 15 58.84 1.66
 -1 11 15 62.16 1.93
 1 11 15 67.93 2.12
 -1 11 15 58.74 1.59
 1 -11 15 52.16 2.1
 -1 -11 15 52.74 2.11
 1 11 15 61.57 2.42
 1 11 17 56.03 1.68
 -1 11 17 55.95 2.18
 1 11 17 59.02 2.07
 -1 11 17 56.88 1.81
 -1 11 17 57.66 1.99
 1 11 17 58.39 2.1
 -1 11 17 55.67 2.17
 1 11 17 55.34 2.08
 1 11 17 61.01 2.31
 -1 11 17 60.51 2.24
 -1 -11 17 56.06 2.06
 1 -11 17 57.32 2.06
 -1 11 17 55.61 2.24
 1 11 17 57.66 1.8
 -1 11 17 57.01 1.77
 -1 11 17 55.76 1.83
 1 11 17 54.38 1.59
 -1 -11 17 56.74 2.15
 1 -11 17 57.05 2.15
 1 11 17 54 2.41
 -1 11 17 54.67 2.43
 1 11 19 102.98 3.12
 -1 11 19 94.88 3.13
 -1 11 19 106.43 2.69
 -1 11 19 101.48 2.42
 1 11 19 102.07 2.45
 1 11 19 107.9 2.78
 1 11 19 104.34 3.19
 -1 11 19 103.18 2.95
 1 11 19 108.79 3.1
 -1 11 19 102.91 2.33
 1 11 19 104.9 2.4
 -1 11 19 97.98 2.46
 1 11 19 118.45 2.62
 -1 11 19 103.19 2.37
 -1 -11 19 134.07 3.18
 -1 -11 19 127.18 3.49
 1 -11 19 125.07 3.48
 1 11 19 101.66 2.73
 -1 11 19 102.05 2.81
 1 11 21 6.95 1.42
 -1 11 21 5.85 1.48
 -1 11 21 6.83 1.13
 -1 11 21 6.56 1.34
 1 11 21 5.91 1.19
 1 11 21 5.43 1.21
 1 11 21 6.74 1.38
 1 11 21 7.6 1.36
 -1 11 21 7.51 1.33
 1 11 21 6.45 0.88
 1 11 21 6.39 0.94
 -1 11 21 6.6 0.89
 -1 11 21 7.01 1.01
 -1 -11 21 8.66 1.29
 -1 11 21 6.97 1.23
 -1 11 23 9.92 1.49
 1 11 23 6.02 1.3
 -1 11 23 8.3 1.27
 -1 11 23 9.57 0.99
 1 11 23 6.62 0.97
 -1 11 23 9.32 1.15
 1 11 23 6.47 1.09
 1 11 23 7.04 1.13
 -1 11 23 10.19 1.37
 1 11 23 7.81 1.37
 -1 11 25 9.12 1.15
 1 11 25 8.51 1.23
 -1 11 25 10.08 1.3
 -1 11 25 10.08 0.92
 1 11 25 9.55 0.93
 1 11 25 10.24 0.91
 -1 11 25 9.84 1.14
 -1 11 25 9.5 0.85
 1 11 25 8.25 1.15
 -1 11 25 9.02 1.24
 1 11 27 1.18 0.62
 -1 11 27 1.66 0.58
 -1 11 27 1.07 0.63
 -1 11 27 1.42 0.68
 -1 11 27 1.41 0.55
 1 11 27 1.47 0.58
 -1 11 29 16.95 0.7
 1 11 29 19.29 0.73
 1 11 29 18.9 0.81
 -1 11 29 15.63 0.74
 1 11 29 17.79 0.72
 -1 11 29 17.63 0.7
 1 13 -27 2.85 0.71
 -1 13 -27 3.62 0.72
 -1 13 -27 1.98 0.7
 1 -13 -27 2.82 0.84
 -1 -13 -27 2.65 0.95
 1 13 -27 2.52 0.69
 -1 -13 -27 2.21 0.73
 -1 13 -27 2.84 0.59
 -1 -13 -27 2.73 0.73
 1 13 -27 2.65 0.58
 1 -13 -27 3 0.71
 1 -13 -27 3.57 0.72
 -1 13 -27 3.47 0.71
 1 13 -27 3.31 0.69
 1 13 -27 2.74 0.7
 -1 13 -27 3.28 0.73
 1 -13 -25 3.54 1.08
 -1 13 -25 4.19 1
 1 13 -25 4.37 0.97
 -1 13 -25 3.31 0.99
 1 13 -25 4.31 0.98
 1 13 -25 4.38 0.8
 1 -13 -25 4.01 0.92
 -1 -13 -25 4.42 0.91
 -1 -13 -25 4.75 0.91
 1 -13 -25 3.66 0.92
 -1 13 -25 2.98 0.79
 -1 -13 -25 5.09 0.93
 1 -13 -25 4.18 0.93
 -1 13 -25 3.2 0.77
 1 13 -25 5.3 0.93
 1 13 -25 4.3 0.71
 -1 13 -25 3.64 0.91
 1 13 -25 5.12 0.98
 -1 13 -25 3.15 0.94
 -1 13 -23 10.16 1.25
 1 13 -23 10.26 1.21
 1 13 -23 10.91 1.25
 -1 13 -23 9.86 0.88
 -1 13 -23 9.86 1.25
 -1 -13 -23 11.66 1.17
 1 -13 -23 9.51 1.2
 1 -13 -23 8.78 1.14
 1 13 -23 9.92 1.02
 1 -13 -23 9.34 1.02
 -1 13 -23 9.2 1.07
 -1 -13 -23 11.47 1.2
 -1 -13 -23 12.04 1.2
 1 -13 -23 9.75 1.17
 1 13 -23 9.09 0.99
 1 13 -23 11.58 1.21
 -1 13 -23 12.94 1.23
 -1 13 -23 8.98 1.02
 -1 13 -23 10.44 1.25
 1 13 -23 10.21 1.27
 1 13 -21 53.5 2.13
 -1 13 -21 51.61 2.04
 -1 13 -21 45.53 1.91
 1 -13 -21 54.92 2.03
 -1 -13 -21 56.27 2.04
 -1 13 -21 47.06 1.78
 1 -13 -21 49.4 1.85
 1 13 -21 54.56 1.83
 1 13 -21 51.43 2.03
 -1 13 -21 45.91 1.91
 -1 13 -19 12.96 1.42
 1 13 -19 5.36 1.28
 -1 13 -19 12.16 1.41
 1 -13 -19 10.34 0.9
 -1 -13 -19 6.78 0.87
 1 13 -19 5.39 1.31
 -1 -13 -19 7.23 1.15
 -1 -13 -19 6.3 1
 -1 -13 -19 6.93 1.26
 1 -13 -19 10.92 1.16
 1 13 -19 5.18 1.06
 1 -13 -19 9.84 1.34
 -1 13 -19 10.97 1.22
 -1 -13 -19 7.37 1.26
 1 -13 -19 10.03 1.34
 -1 13 -19 11.83 1.2
 1 13 -19 4.75 1.05
 1 13 -19 5.39 1.21
 -1 13 -19 13.59 1.33
 -1 13 -19 11.98 1.2
 -1 13 -19 12.52 1.48
 1 13 -19 5.55 1.3
 -1 13 -19 11.53 1.47
 1 13 -19 5.74 1.29
 -1 13 -19 12.31 1.14
 1 13 -19 4.23 0.87
 -1 13 -19 11.61 1.48
 1 13 -17 48.73 2.06
 -1 13 -17 44.77 2.05
 1 13 -17 51.6 2.28
 -1 -13 -17 57.73 1.69
 1 -13 -17 48.74 1.56
 -1 13 -17 48.64 2.17
 -1 -13 -17 55.57 1.93
 -1 -13 -17 59.09 2.11
 -1 -13 -17 58.16 2.09
 -1 13 -17 46.42 1.8
 1 13 -17 46.7 1.79
 -1 13 -17 46.29 1.84
 -1 13 -17 52.31 2.16
 1 13 -17 46.59 1.7
 -1 13 -17 49.07 2.17
 1 13 -17 49.02 2.18
 1 -13 -17 50.47 1.86
 1 13 -17 49.85 2.17
 -1 13 -17 49.01 2.11
 -1 13 -17 50.02 1.77
 1 13 -17 52.83 1.85
 -1 13 -17 45.82 1.76
 -1 13 -17 52.34 2.01
 -1 13 -17 50.86 1.87
 1 13 -17 51.21 2.01
 1 13 -15 39.44 1.68
 1 13 -15 35.95 1.54
 -1 13 -15 35.53 1.66
 -1 13 -15 36.51 1.6
 -1 13 -15 35 1.55
 1 13 -15 36.59 1.77
 -1 13 -15 36.06 2
 -1 -13 -15 45.88 1.52
 1 13 -15 38.83 2.11
 1 -13 -15 32.05 1.33
 -1 13 -15 34.45 1.59
 1 13 -15 38.8 1.59
 1 13 -15 38.86 1.88
 -1 13 -15 33.35 1.8
 -1 13 -15 34.31 1.68
 1 -13 -15 34.46 1.4
 -1 -13 -15 50.01 2.24
 1 13 -15 37.57 1.51
 1 -13 -15 34.57 1.65
 -1 13 -15 34.58 1.92
 1 13 -15 37.22 1.98
 1 13 -15 39.06 2.01
 -1 -13 -15 42.25 1.78
 -1 13 -15 35.33 1.9
 -1 13 -15 34.54 1.53
 -1 13 -13 50.62 1.74
 -1 13 -13 50.81 1.47
 -1 13 -13 55.32 1.88
 1 13 -13 47.94 1.66
 -1 13 -13 52.26 1.83
 1 13 -13 51.03 1.87
 1 13 -13 51.88 1.78
 -1 13 -13 53.86 2.26
 -1 -13 -13 52.06 1.59
 1 -13 -13 49.87 1.55
 -1 -13 -13 50.26 1.64
 -1 13 -13 50.42 1.81
 1 -13 -13 51.3 1.48
 1 -13 -13 53.05 1.63
 -1 -13 -13 50.39 1.54
 1 -13 -13 52.98 1.62
 -1 -13 -13 49.91 1.58
 -1 13 -13 49.93 1.91
 1 13 -13 46.47 2.09
 1 13 -13 47.48 2.1
 -1 13 -13 49.01 2.05
 1 -13 -13 53.06 1.95
 1 13 -13 49.39 1.65
 -1 -13 -13 50.7 1.96
 -1 13 -13 48.82 1.76
 -1 13 -13 50.61 2.08
 1 -13 -13 52.51 2.11
 -1 -13 -13 51.94 2.32
 1 -13 -13 50.91 2.34
 -1 -13 -13 50.2 2.17
 -1 13 -13 51.46 2.05
 1 13 -13 50.35 2.01
 -1 13 -13 54.48 2.03
 1 13 -11 60.27 1.95
 -1 13 -11 55.26 1.78
 -1 13 -11 50.64 1.78
 1 13 -11 61.59 1.74
 1 13 -11 62.27 1.86
 -1 13 -11 50.55 1.42
 -1 13 -11 51.72 1.68
 -1 -13 -11 64.56 1.74
 -1 13 -11 53.4 2.35
 1 -13 -11 51.23 1.57
 1 -13 -11 54.65 1.7
 -1 -13 -11 65.86 1.78
 -1 13 -11 54.99 1.94
 -1 13 -11 49.24 1.9
 1 13 -11 62.06 2.03
 -1 -13 -11 64.14 1.74
 -1 -13 -11 64.53 1.73
 1 -13 -11 51.02 1.59
 1 -13 -11 53.78 1.68
 -1 -13 -11 62.42 1.61
 -1 -13 -11 61.55 2.66
 1 -13 -11 54.53 2.51
 -1 -13 -11 60.5 2.17
 1 -13 -11 55.45 2.04
 1 -13 -11 54.57 1.98
 1 13 -11 60.76 2.18
 -1 -13 -11 62.55 2.13
 -1 13 -11 52.33 2.04
 -1 13 -11 50.58 1.71
 1 13 -11 62.56 1.74
 -1 13 -11 50.29 2.01
 1 13 -11 62.57 2.17
 1 13 -9 6.8 0.83
 -1 13 -9 5.22 0.85
 1 13 -9 7.98 0.98
 -1 13 -9 4.81 0.85
 1 13 -9 6.57 0.93
 -1 13 -9 5.7 0.91
 1 -13 -9 6.24 0.81
 -1 13 -9 4.73 0.94
 1 -13 -9 6.5 1.03
 -1 13 -9 7.07 1.08
 -1 -13 -9 7.4 0.79
 1 13 -9 7.99 1.01
 -1 13 -9 5.74 1.26
 1 -13 -9 5.89 0.81
 -1 -13 -9 7.19 0.81
 -1 -13 -9 7.22 0.84
 1 -13 -9 5.44 0.78
 1 -13 -9 6.56 0.86
 -1 -13 -9 7.69 0.88
 -1 13 -9 5.2 0.84
 -1 -13 -9 6 0.72
 -1 -13 -9 6.78 0.8
 1 -13 -9 5.93 0.83
 1 -13 -9 6.06 0.79
 -1 -13 -9 7.41 0.79
 1 13 -9 6.97 0.83
 1 -13 -9 6.01 1.36
 -1 -13 -9 6.57 1.39
 1 -13 -9 7.24 1.16
 -1 13 -9 4.9 0.99
 -1 13 -9 4.9 0.98
 -1 13 -9 5.46 0.88
 1 13 -9 8.85 0.92
 -1 13 -9 5.02 0.76
 -1 -13 -9 7.11 1.12
 1 13 -9 6.53 1.12
 1 13 -9 7.05 1.13
 1 13 -7 121.8 2.31
 1 13 -7 124.79 2.51
 -1 13 -7 135.77 2.48
 -1 13 -7 134.49 2.47
 -1 13 -7 142.66 2.58
 1 -13 -7 134.9 2.39
 -1 -13 -7 151.67 2.94
 1 -13 -7 136.98 2.84
 1 13 -7 123.78 2.58
 -1 13 -7 133.9 2.58
 1 13 -7 120.09 2.54
 -1 13 -7 137.64 2.86
 -1 -13 -7 148.46 2.48
 -1 -13 -7 145.09 2.49
 -1 13 -7 139.01 3.08
 -1 -13 -7 151.91 2.53
 1 -13 -7 129.36 2.4
 1 13 -7 125.24 2.92
 1 -13 -7 127.72 2.7
 1 -13 -7 136.89 2.48
 -1 -13 -7 149.27 2.58
 -1 13 -7 132.13 2.59
 -1 -13 -7 151.34 2.49
 -1 -13 -7 145.85 2.49
 1 -13 -7 141.67 2.46
 -1 -13 -7 142.85 2.39
 1 -13 -7 125.05 2.32
 1 -13 -7 132.64 2.38
 1 13 -7 125.55 2.32
 -1 13 -7 135.7 2.38
 -1 -13 -7 147.76 3.37
 1 -13 -7 132.19 3.19
 -1 -13 -7 144.27 3.01
 -1 13 -7 135.26 2.7
 1 13 -7 122.23 2.44
 1 -13 -7 136.57 2.94
 1 13 -7 122.31 2.71
 -1 13 -7 132.22 2.59
 1 13 -7 119.41 2.67
 -1 13 -7 137.04 2.72
 1 13 -5 63.65 1.52
 1 13 -5 67.76 1.68
 -1 13 -5 46.02 1.4
 1 13 -5 63.65 1.67
 -1 13 -5 42.03 1.38
 -1 13 -5 42.64 1.71
 -1 -13 -5 69.63 1.62
 1 -13 -5 55.1 1.82
 -1 -13 -5 68.48 1.98
 1 13 -5 66.41 1.81
 1 -13 -5 51.57 1.45
 1 -13 -5 52.46 1.45
 1 -13 -5 52.83 1.42
 1 13 -5 65.58 1.83
 -1 -13 -5 70.22 1.62
 -1 -13 -5 65.68 1.59
 -1 13 -5 45.58 1.82
 1 13 -5 66.61 2.06
 -1 13 -5 48.01 1.89
 1 -13 -5 51.87 1.7
 -1 -13 -5 67.9 1.99
 1 13 -5 63.47 2.08
 1 -13 -5 55.26 1.91
 1 -13 -5 51.44 1.5
 -1 -13 -5 68.67 1.69
 1 -13 -5 52.3 1.39
 -1 -13 -5 68.58 1.61
 -1 13 -5 44.93 1.33
 1 13 -5 68.27 1.56
 1 -13 -5 53.73 2.05
 -1 -13 -5 68.64 2.37
 -1 13 -5 41.65 1.5
 1 -13 -5 52.16 1.82
 1 13 -5 63.28 1.8
 -1 -13 -5 69.88 2.05
 1 13 -5 62.28 1.81
 -1 13 -5 41.57 1.51
 1 13 -3 129.66 2.16
 -1 -13 -3 120.29 2.63
 -1 -13 -3 119.69 2.18
 1 -13 -3 118.79 2.19
 1 -13 -3 128.76 2.65
 -1 -13 -3 116.15 2.12
 1 13 -3 134.71 2.81
 -1 -13 -3 117.5 2.18
 1 13 -3 127.66 2.64
 -1 13 -3 130.18 2.83
 1 -13 -3 118.78 2.11
 1 13 -3 132.72 2.93
 1 -13 -3 113.31 2.53
 1 -13 -3 125.37 2.8
 -1 13 -3 130.61 2.95
 1 -13 -3 120.81 2.25
 -1 13 -3 125.01 2.06
 -1 -13 -3 115.38 2.28
 -1 -13 -3 117.11 2.17
 1 -13 -3 121.55 2.12
 1 13 -3 133.48 2.16
 1 13 -3 128.84 2.2
 -1 13 -3 129.44 2.18
 -1 -13 -3 120.32 2.34
 1 -13 -3 119.98 2.92
 -1 13 -3 124.85 2.11
 1 -13 -3 116.32 2.36
 -1 -13 -3 117.17 2.95
 -1 13 -3 129.93 2.35
 -1 13 -3 131.52 2.37
 -1 -13 -3 117.77 2.64
 1 -13 -3 120.45 2.67
 1 13 -1 234.09 3.66
 1 -13 -1 238.45 3.68
 1 -13 -1 229.91 2.99
 -1 -13 -1 217.2 3.57
 -1 -13 -1 206.21 3
 -1 -13 -1 207.83 3.08
 1 13 -1 220.31 3.66
 -1 13 -1 209.48 3.53
 -1 13 -1 210.84 3.66
 1 13 -1 223.4 3.88
 1 -13 -1 245.79 3.93
 -1 13 -1 215.93 3.86
 -1 -13 -1 206.13 3.16
 1 -13 -1 230.05 3.23
 1 13 -1 222.33 2.98
 1 -13 -1 233.66 3.12
 -1 -13 -1 206.56 3.08
 1 13 -1 225.99 3.11
 1 13 -1 220.38 3.05
 1 13 -1 226.02 2.93
 1 -13 -1 234.1 3.95
 -1 13 -1 210.84 2.97
 -1 -13 -1 199.93 3.92
 -1 -13 -1 212.11 3.45
 -1 13 -1 192.08 2.96
 -1 -13 -1 204.76 3.58
 1 -13 -1 231.6 3.71
 -1 13 1 226.85 3.63
 1 13 1 216.99 3.68
 1 -13 1 214.72 2.96
 1 13 1 212.74 3.02
 -1 -13 1 227.85 3.12
 1 -13 1 225.43 3.6
 -1 -13 1 233.84 3.67
 -1 13 1 228.52 2.86
 -1 13 1 228.01 3.7
 1 -13 1 219.89 3.83
 -1 13 1 230.14 3.92
 -1 -13 1 230.67 3.86
 -1 13 1 221.29 3.15
 -1 13 1 231.14 3.22
 1 13 1 208.93 3.11
 -1 13 1 229.87 2.92
 1 13 1 204.35 3.7
 -1 -13 1 224.09 4.09
 -1 -13 1 222.69 3.68
 -1 13 1 226.48 3.19
 1 -13 1 212.48 3.82
 -1 13 1 226.85 3.01
 1 13 1 207.61 2.99
 -1 -13 1 227 3.67
 -1 13 3 117.9 2.69
 1 13 3 124.25 2.76
 1 13 3 116.24 1.95
 1 -13 3 137.01 2.65
 -1 -13 3 135.14 2.63
 1 13 3 122.85 2.14
 -1 13 3 122.05 2.03
 -1 -13 3 138.15 2.23
 1 -13 3 135.36 2.13
 1 13 3 118.49 2.84
 -1 -13 3 132.73 2.79
 -1 13 3 121.18 2.78
 1 -13 3 141.52 2.85
 1 13 3 117.8 2.21
 -1 13 3 121.87 2.24
 1 13 3 116.76 1.93
 -1 13 3 122.33 2.24
 -1 13 3 115.2 2.21
 1 13 3 122.53 2.23
 1 13 3 137.68 2.49
 1 -13 3 135.79 2.84
 -1 13 3 109.75 1.94
 1 13 3 115.88 2.03
 1 13 3 119.77 2.7
 -1 -13 3 132.55 2.98
 -1 13 3 122.75 2.23
 -1 13 3 113.08 2.34
 -1 13 5 51.04 1.94
 1 13 5 65.58 2.18
 -1 -13 5 68.7 1.84
 1 -13 5 46.96 1.65
 1 -13 5 44.56 1.29
 1 13 5 69.77 1.58
 -1 13 5 50.99 1.38
 -1 -13 5 67.62 1.56
 1 13 5 63.8 1.45
 -1 13 5 52.21 2.05
 1 13 5 67.35 2.27
 -1 -13 5 64.7 1.97
 1 -13 5 47.7 1.75
 -1 13 5 52.86 1.51
 1 13 5 67.47 1.65
 -1 13 5 55.1 1.52
 -1 13 5 51.53 1.38
 1 13 5 64.01 1.45
 -1 13 5 51.5 1.49
 1 13 5 68.28 1.57
 1 13 5 69.3 1.64
 1 13 5 80.19 1.9
 1 13 5 64.25 1.43
 -1 -13 5 66.15 2.1
 -1 13 5 53.1 1.49
 -1 13 5 49.05 1.22
 1 -13 5 43.65 1.66
 -1 -13 5 68.23 2.09
 1 13 5 65.65 1.98
 -1 13 5 51.51 1.83
 1 13 7 146.24 3.24
 -1 13 7 132.92 3.09
 -1 13 7 135.39 2.36
 1 -13 7 137.66 2.7
 1 13 7 148.91 2.47
 -1 -13 7 123.36 2.54
 1 13 7 151.03 3.36
 1 -13 7 134.28 2.87
 -1 -13 7 119.79 2.68
 1 13 7 142.54 2.58
 -1 13 7 129.97 2.51
 1 13 7 147.92 2.56
 -1 13 7 150.01 2.67
 -1 13 7 133.94 2.46
 -1 13 7 134.52 2.53
 1 13 7 172.07 2.96
 -1 13 7 131.43 2.36
 -1 -13 7 118.4 2.81
 1 13 7 141.04 2.24
 -1 -13 7 127.73 3
 1 13 7 134.35 2.88
 -1 13 7 129.51 2.92
 1 13 9 6.77 1.37
 -1 13 9 6.49 1.26
 1 -13 9 5.58 0.93
 1 13 9 6.91 0.86
 -1 -13 9 6.38 0.86
 -1 13 9 5.21 0.79
 1 13 9 6.82 1.46
 -1 13 9 6.48 1.03
 1 -13 9 5.54 0.93
 1 13 9 6.43 1.04
 -1 13 9 5.68 0.9
 1 13 9 7.95 0.93
 -1 13 9 6.09 0.76
 1 13 9 6.76 0.86
 -1 13 9 6 0.83
 1 13 9 8.75 1.06
 -1 13 9 6.29 0.95
 1 13 9 7.77 0.64
 -1 -13 9 8.71 1.26
 1 -13 9 4.69 1.18
 -1 13 9 5.61 1.18
 1 13 9 7.12 1.13
 -1 13 11 53.97 2.35
 1 13 11 67.33 2.51
 1 13 11 63.93 1.79
 -1 13 11 52.83 1.72
 1 13 11 66.28 2.58
 -1 -13 11 64.17 2.17
 1 13 11 61.46 2.11
 -1 13 11 56.1 2
 -1 13 11 53.24 1.88
 1 13 11 65.65 1.93
 1 13 11 75.13 2.3
 -1 13 11 50.27 1.64
 -1 13 11 61.14 2.01
 -1 13 11 53.52 1.68
 1 13 11 64.9 1.79
 -1 -13 11 69.57 2.33
 1 -13 11 56.23 2.18
 1 13 11 67.51 2.2
 -1 13 11 58.64 2.11
 1 13 13 55.32 2.41
 -1 13 13 51.84 2.39
 -1 13 13 49.32 1.7
 1 13 13 53.06 1.62
 -1 13 13 52.8 2.07
 1 13 13 55.24 2.45
 1 13 13 50.5 2.12
 -1 -13 13 51.38 2.05
 -1 13 13 52.87 1.75
 1 13 13 51.73 1.76
 -1 13 13 50.14 1.61
 1 13 13 51.64 1.61
 -1 13 13 52.26 1.75
 -1 13 13 56.88 1.84
 1 13 13 60.04 2.1
 -1 -13 13 53.11 2.13
 1 -13 13 56.39 2.23
 1 13 13 51.43 2.03
 -1 13 13 54.4 2.14
 1 13 15 43.04 2.3
 -1 13 15 33.56 2.16
 1 13 15 43.39 1.59
 -1 13 15 32.86 1.8
 1 13 15 45.5 1.53
 -1 13 15 33.84 1.48
 1 13 15 45.2 2.4
 1 -13 15 34.73 1.8
 -1 -13 15 40.99 1.92
 -1 13 15 36.96 1.85
 1 13 15 47.36 2.09
 1 13 15 45.26 1.7
 -1 13 15 35.59 1.51
 -1 13 15 32.39 1.33
 1 13 15 44.85 1.53
 -1 13 15 37.45 1.58
 1 13 15 53.42 1.99
 -1 13 15 32.15 1.5
 -1 -13 15 38.16 1.94
 1 -13 15 32.8 1.92
 1 13 15 45.02 1.97
 -1 13 15 33.04 1.87
 -1 13 17 50.56 2.45
 1 13 17 53.98 2.47
 1 13 17 53.98 1.83
 -1 13 17 52.15 1.78
 1 13 17 57.78 2.52
 -1 -13 17 52.85 2.09
 -1 13 17 55.45 2.21
 1 13 17 58.62 2.33
 1 -13 17 50.4 2.04
 1 13 17 54.91 1.84
 -1 13 17 51.11 1.79
 -1 13 17 53 1.81
 1 13 17 61.17 2
 -1 13 17 52.96 1.8
 1 13 17 56.14 1.67
 -1 -13 17 53.66 2.15
 1 -13 17 50.95 2.18
 -1 13 17 53.21 2.15
 1 13 17 55.28 2.14
 -1 13 19 10.39 1.65
 1 13 19 7.21 1.52
 -1 13 19 11.59 1.39
 -1 13 19 11.2 1.67
 1 13 19 7.89 1.5
 1 13 19 7.58 1.38
 -1 -13 19 5.09 1.15
 -1 13 19 9.97 1.38
 -1 13 19 11.45 1.05
 1 13 19 6.57 0.96
 -1 13 19 11.61 1.21
 -1 13 19 10.69 1.1
 1 13 19 6.75 1.01
 1 13 19 7.44 0.99
 1 -13 19 13.05 1.39
 -1 -13 19 5.39 1.19
 -1 -13 19 5.5 1.33
 -1 13 19 10.36 1.38
 -1 13 21 55.08 2.14
 1 13 21 58.34 2.26
 1 13 21 54.34 2.28
 1 -13 21 49.66 2.05
 -1 -13 21 57.74 2.18
 -1 13 21 53.7 1.74
 1 13 21 56.87 1.8
 -1 13 23 9.33 1.19
 -1 13 23 8.34 0.9
 1 13 23 10.43 1.26
 -1 13 23 7.78 1.37
 1 13 23 10.73 1.35
 1 13 23 10.39 0.85
 -1 13 23 9.99 0.97
 1 13 23 12.18 1.03
 1 13 23 9.73 1.32
 -1 13 23 9.1 1.38
 1 13 23 11.48 0.99
 -1 13 23 8.86 0.92
 -1 13 25 3.38 0.67
 1 13 25 4.36 0.71
 -1 13 25 4.23 0.77
 -1 13 25 3.84 1.04
 1 13 25 4.6 0.96
 -1 13 25 4.19 0.74
 1 13 25 5.06 0.76
 1 13 25 3.84 0.68
 -1 13 25 3.92 0.68
 -1 13 25 4.17 0.82
 -1 13 25 3.26 1.02
 1 13 25 4.55 0.97
 -1 13 27 3.69 0.55
 1 13 27 2.95 0.54
 1 13 27 2.62 0.55
 -1 13 27 3.25 0.54
 1 13 27 2.68 0.65
 -1 13 27 3.08 0.64
 -1 13 27 2.94 0.6
 1 13 27 3.29 0.6
 -1 15 -25 6.33 0.88
 1 15 -25 4.64 0.86
 1 -15 -25 4.45 0.95
 -1 -15 -25 5.37 1.05
 -1 15 -25 5.31 0.88
 1 15 -25 5.54 0.86
 1 -15 -25 6.32 0.84
 -1 -15 -25 5.96 0.82
 -1 -15 -25 6.4 0.83
 1 -15 -25 5.22 0.83
 -1 15 -25 7.34 0.8
 -1 15 -25 5.85 0.69
 1 15 -25 5.25 0.78
 1 15 -25 4.65 0.61
 -1 -15 -25 6.68 0.71
 -1 15 -25 5.29 0.84
 1 15 -25 4.94 0.85
 1 -15 -23 19.06 1.14
 -1 -15 -23 22.32 1.17
 1 15 -23 20.45 1.3
 -1 15 -23 17.4 0.86
 1 15 -23 20.64 1.29
 -1 15 -23 19.1 1.28
 -1 15 -23 19.78 1.29
 -1 15 -23 17.16 0.95
 1 -15 -23 20.42 1.23
 -1 -15 -23 22.69 1.23
 -1 -15 -23 23.97 1.24
 1 -15 -23 19.92 1.23
 -1 15 -23 20.5 1.09
 -1 15 -23 20.86 1.19
 1 15 -23 21.35 1.07
 1 15 -23 23.53 1.23
 -1 15 -23 20.58 1.24
 1 15 -23 20.92 1.27
 1 15 -21 6.21 1.14
 -1 15 -21 3.97 1.08
 -1 -15 -21 3.91 0.95
 1 -15 -21 4.85 1
 -1 15 -21 4.87 1.08
 1 15 -21 5.97 1.14
 -1 -15 -21 3.26 1.05
 1 -15 -21 4.91 1.08
 1 -15 -21 3.83 1.07
 -1 15 -21 4.43 0.84
 -1 -15 -21 3.97 1.06
 1 15 -21 5.91 0.94
 -1 15 -21 5.62 1.04
 -1 15 -21 4.35 0.92
 1 15 -21 5.74 1.06
 -1 15 -21 4.53 1.15
 1 15 -21 5.83 1.21
 -1 15 -21 4.74 1.13
 -1 15 -21 4.33 0.81
 1 15 -21 6.43 1.19
 -1 15 -21 4.75 1.17
 1 15 -21 5.48 1.13
 -1 -15 -19 49.49 1.84
 -1 -15 -19 47.03 1.54
 1 -15 -19 58.17 1.6
 -1 15 -19 64.83 2.05
 1 15 -19 60.83 1.94
 -1 15 -19 59.56 2.12
 1 15 -19 58.54 2.14
 -1 -15 -17 4.42 0.87
 1 -15 -17 10.09 0.92
 -1 15 -17 7.18 1.42
 1 15 -17 3.63 1.39
 -1 -15 -17 4.38 1.01
 -1 -15 -17 3.72 1.03
 -1 -15 -17 5.08 1.13
 -1 -15 -17 3.36 1.11
 1 -15 -17 10.94 1.29
 1 -15 -17 10.18 1.26
 -1 15 -17 7.61 1.3
 -1 15 -17 8.91 1.35
 -1 15 -17 7.42 1.48
 1 15 -17 3.34 0.9
 -1 15 -17 8.34 1.06
 1 15 -17 3.48 1.28
 1 15 -17 3.76 1.3
 1 15 -17 3.33 1.03
 1 15 -17 4.08 1.09
 -1 15 -17 8.71 1.16
 -1 15 -17 8.08 1.08
 -1 15 -17 7.74 1.02
 1 15 -15 17.17 1.31
 -1 15 -15 20.97 1.34
 1 15 -15 16.7 1.18
 -1 15 -15 21.77 1.41
 1 15 -15 17.9 1.36
 -1 15 -15 23.11 1.43
 1 15 -15 17.07 1.47
 -1 15 -15 18.7 1.5
 1 15 -15 18.18 1.73
 -1 15 -15 21.94 1.76
 1 -15 -15 23.61 1.21
 -1 -15 -15 21.54 1.2
 1 -15 -15 24.07 1.23
 -1 -15 -15 24.62 1.85
 -1 15 -15 20.84 1.62
 1 15 -15 15.3 1.54
 -1 15 -15 20.96 1.8
 -1 15 -15 18.9 1.59
 -1 -15 -15 21.52 1.5
 -1 15 -15 21.81 1.32
 1 15 -15 17.3 1.16
 1 -15 -15 23.41 1.5
 1 15 -15 16.03 1.6
 1 15 -13 158.44 2.99
 -1 15 -13 170.1 3.15
 1 15 -13 157.13 3.21
 -1 15 -13 167.27 3.28
 1 15 -13 156.46 3.26
 -1 15 -13 170.27 3.28
 1 15 -13 148.44 3.32
 -1 15 -13 164.8 3.42
 -1 -15 -13 152.43 2.96
 -1 15 -13 175.58 3.92
 1 15 -13 161.27 3.82
 -1 -15 -13 147.62 2.83
 1 -15 -13 170.96 2.95
 1 -15 -13 164.81 2.97
 1 -15 -13 163.93 2.75
 -1 -15 -13 151.14 2.77
 1 -15 -13 169.23 3.02
 -1 -15 -13 149.84 2.88
 -1 -15 -13 150.41 3.87
 1 -15 -13 178.88 4.07
 -1 15 -13 165.81 3.55
 1 -15 -13 173.94 3.65
 1 15 -13 161.55 3.53
 1 15 -13 154.41 3.03
 -1 -15 -13 152.65 3.42
 -1 15 -13 166 3.23
 1 15 -13 157.22 3.48
 -1 15 -13 166.31 3.57
 -1 15 -11 0.51 0.92
 1 15 -11 0.55 0.91
 -1 15 -11 0.37 0.92
 -1 15 -11 0.79 0.82
 1 15 -11 0.94 0.98
 1 15 -11 0.85 0.81
 1 -15 -11 0.37 0.76
 -1 -15 -11 0.55 0.77
 -1 -15 -11 0.31 0.75
 1 -15 -11 -0.12 0.83
 1 15 -11 0.11 1.39
 -1 15 -11 0.62 1.28
 -1 15 -11 0.45 1.03
 -1 -15 -11 -0.01 0.76
 -1 15 -11 1.32 1.05
 1 15 -11 0.75 1.13
 -1 -15 -11 -0.25 0.77
 1 -15 -11 0.32 0.77
 -1 -15 -11 -0.08 0.72
 1 -15 -11 0.09 0.81
 1 -15 -11 -0.09 0.71
 1 -15 -11 0.07 1.42
 -1 -15 -11 0.12 1.42
 -1 15 -11 0.27 1.12
 -1 -15 -11 -0.04 1.09
 -1 15 -11 0.14 1.15
 1 15 -11 1.24 1.17
 1 15 -11 0.42 0.81
 1 15 -11 0.37 1.18
 -1 15 -11 0.27 0.91
 1 -15 -11 0.77 1.09
 1 15 -9 16.24 1.22
 1 15 -9 13.5 1.04
 -1 15 -9 12.37 1.06
 1 15 -9 15.38 1.2
 -1 15 -9 12.1 1.1
 -1 15 -9 13.77 1.15
 1 -15 -9 14.21 1.36
 1 -15 -9 13.42 1.06
 -1 -15 -9 10.53 1
 1 15 -9 14.1 1.33
 -1 15 -9 11.11 1.42
 -1 15 -9 12.86 1.32
 1 15 -9 14.84 1.7
 1 -15 -9 11.48 1.01
 -1 -15 -9 9.03 0.99
 -1 15 -9 11.97 1.69
 1 -15 -9 12.03 1.07
 -1 -15 -9 9.49 1.04
 -1 -15 -9 10.36 1.15
 1 -15 -9 12.6 1.05
 -1 -15 -9 11.14 0.95
 -1 -15 -9 10.9 1.02
 1 -15 -9 13.14 1.03
 1 15 -9 15.1 1.08
 1 -15 -9 14.15 1.86
 -1 -15 -9 11.38 1.83
 -1 -15 -9 10.35 1.37
 1 -15 -9 14.26 1.45
 1 15 -9 14.25 1.11
 -1 15 -9 11.29 1.12
 -1 15 -9 12.8 1.32
 1 15 -9 14.33 1.36
 -1 15 -9 12.91 1.35
 1 15 -9 14.43 1.35
 1 15 -7 36.02 1.34
 -1 15 -7 41.54 1.59
 1 15 -7 37.82 1.54
 -1 15 -7 41.65 1.47
 1 15 -7 39.08 1.46
 1 15 -7 35.29 1.46
 1 -15 -7 45.71 1.87
 -1 15 -7 41.02 1.77
 -1 -15 -7 37.72 1.44
 1 -15 -7 47.7 1.55
 -1 -15 -7 36.01 1.46
 -1 15 -7 42.18 2.19
 1 -15 -7 47.36 1.59
 -1 -15 -7 35.76 1.52
 1 15 -7 34.18 2.03
 1 15 -7 33.58 1.83
 -1 -15 -7 37.78 1.56
 1 -15 -7 49.68 1.68
 -1 -15 -7 37.04 1.47
 -1 -15 -7 36.25 1.39
 1 -15 -7 47.95 1.63
 -1 -15 -7 37.35 1.48
 1 -15 -7 47.91 1.55
 1 -15 -7 45.65 1.57
 -1 -15 -7 34.31 2.25
 1 -15 -7 45.95 2.38
 1 15 -7 34.77 1.41
 1 15 -7 36.09 1.69
 -1 15 -7 43.92 1.65
 -1 15 -7 39.93 1.69
 -1 15 -7 40.23 1.68
 1 15 -7 36.4 1.52
 1 -15 -7 48.06 2.04
 1 15 -7 35.24 1.66
 -1 -15 -7 35.42 1.83
 1 15 -5 12.7 0.88
 -1 15 -5 13.41 1
 -1 15 -5 12.77 0.95
 -1 -15 -5 14.65 1.36
 1 15 -5 13.06 1.1
 1 -15 -5 17.39 1.37
 -1 15 -5 12.45 1.27
 -1 -15 -5 14.76 1.15
 1 -15 -5 15.21 1.11
 1 -15 -5 16.27 1.01
 -1 15 -5 12.49 1.6
 1 15 -5 12.64 1.54
 -1 -15 -5 13.29 1.05
 -1 -15 -5 14.25 1.1
 1 -15 -5 15.33 1.09
 1 15 -5 13.21 1.34
 -1 15 -5 11.98 1.32
 -1 -15 -5 13.57 1.13
 1 -15 -5 16.62 1.13
 -1 -15 -5 15.7 1.07
 -1 -15 -5 14.47 1.04
 1 -15 -5 16.85 1.13
 1 -15 -5 15.19 1
 -1 15 -5 12.13 1.06
 -1 15 -5 11.85 0.97
 -1 -15 -5 14.23 1.88
 1 -15 -5 17.1 1.73
 1 15 -5 13.73 1.05
 -1 15 -5 10.88 1.04
 1 15 -5 11.08 1.09
 1 -15 -5 17.07 1.43
 -1 15 -5 11.92 1.02
 1 15 -5 11.51 1.1
 -1 -15 -5 14.87 1.44
 1 15 -3 9.27 0.78
 1 15 -3 8.97 1.07
 -1 -15 -3 8.04 0.92
 -1 -15 -3 8.12 1.21
 1 -15 -3 7.06 0.87
 1 -15 -3 7.12 1.17
 1 15 -3 8.62 1.27
 1 -15 -3 8.24 0.93
 1 15 -3 8.58 1.08
 -1 15 -3 8.43 1.32
 1 -15 -3 7.58 0.8
 -1 -15 -3 8.15 0.9
 -1 15 -3 7.74 1.24
 -1 -15 -3 7.52 0.95
 1 15 -3 8.87 1.25
 1 -15 -3 7.95 1.23
 -1 -15 -3 7.43 0.96
 1 -15 -3 7.22 0.9
 1 -15 -3 8.31 0.84
 -1 -15 -3 7.78 0.89
 -1 15 -3 9.87 0.99
 -1 15 -3 9.57 0.85
 -1 -15 -3 8.04 1.57
 1 15 -3 9.34 0.85
 1 -15 -3 7.62 1.5
 -1 15 -3 8.35 0.75
 1 -15 -3 7.43 1.22
 -1 -15 -3 8.23 1.18
 1 15 -1 3 1.05
 -1 15 -1 1.07 0.87
 1 -15 -1 1.32 1
 -1 -15 -1 2.57 0.71
 -1 -15 -1 1.73 1.04
 1 -15 -1 1.9 0.78
 -1 -15 -1 2.36 0.69
 1 15 -1 1.89 1.03
 1 -15 -1 1.23 0.61
 -1 15 -1 1.85 1.03
 1 15 -1 2.6 1.03
 -1 15 -1 2.45 0.93
 -1 15 -1 2.63 1.09
 1 -15 -1 1.66 1.09
 1 15 -1 1.94 1.06
 -1 15 -1 1.48 0.64
 -1 -15 -1 2.12 0.79
 1 15 -1 2.25 0.59
 1 -15 -1 1.62 0.76
 1 -15 -1 1.52 0.66
 -1 -15 -1 2.52 0.71
 -1 15 -1 1.7 0.59
 1 15 -1 2.2 0.55
 1 15 -1 2.71 0.69
 -1 15 -1 1.91 0.61
 1 -15 -1 1.4 0.93
 -1 -15 -1 1.9 0.87
 -1 15 -1 2.08 0.64
 1 15 -1 2.5 0.7
 1 -15 -1 1.61 1.18
 -1 -15 -1 1.78 1.38
 1 -15 -1 1.61 1.03
 -1 15 -1 1.56 0.94
 -1 -15 -1 2.96 1.07
 -1 15 1 1.49 1
 1 15 1 2.67 1.09
 -1 -15 1 1.93 0.71
 -1 -15 1 2.15 1.02
 1 -15 1 2.3 0.62
 1 -15 1 2.49 0.98
 1 15 1 2.25 0.97
 -1 15 1 1.15 1.01
 -1 -15 1 2.09 0.73
 1 15 1 2.19 1.1
 1 -15 1 1.64 0.62
 -1 15 1 1.11 0.99
 1 -15 1 2.73 1.07
 -1 15 1 1.31 1.03
 1 15 1 2.76 1.02
 -1 -15 1 1.98 0.58
 1 15 1 2.24 0.68
 -1 15 1 1.52 0.66
 1 -15 1 1.19 0.71
 1 15 1 2.65 0.64
 -1 15 1 1.36 0.64
 1 -15 1 1.78 0.62
 -1 -15 1 1.56 0.7
 1 15 1 2.13 0.71
 -1 -15 1 2.67 1
 -1 15 1 1.6 0.63
 1 -15 1 2.08 0.95
 1 15 1 2 0.68
 1 -15 1 2.03 1.1
 -1 -15 1 2.5 1.3
 -1 15 1 1.37 0.56
 -1 -15 1 2 1.02
 -1 15 1 1.08 0.88
 1 -15 1 1.51 0.95
 1 15 3 9.07 1.25
 -1 15 3 7.6 1.15
 1 -15 3 9.1 1.17
 -1 15 3 8.23 0.66
 -1 -15 3 8.87 0.85
 -1 -15 3 10.82 1.14
 1 -15 3 8.89 0.76
 -1 -15 3 9.7 0.88
 1 15 3 8.16 1.03
 1 -15 3 9.49 0.8
 1 15 3 8.34 1.3
 -1 15 3 7.81 1.2
 -1 15 3 6.96 1.23
 -1 -15 3 8.91 0.73
 1 -15 3 9.3 1.22
 1 15 3 8.36 0.86
 -1 15 3 7.76 0.85
 1 15 3 8.26 0.84
 1 15 3 8.35 0.93
 -1 15 3 7.6 0.68
 -1 15 3 7.87 0.85
 -1 15 3 7.59 0.68
 1 15 3 8.11 0.72
 1 15 3 7.85 0.77
 -1 -15 3 9.35 1.44
 -1 -15 3 10.12 1.24
 1 -15 3 9.12 1.25
 1 -15 3 9.44 1.23
 -1 15 3 8.45 0.8
 -1 -15 3 9.99 1.11
 1 -15 3 8.38 1.1
 -1 15 5 15.26 1.45
 1 15 5 14.39 1.46
 1 -15 5 13.27 0.83
 -1 -15 5 13.14 0.94
 1 -15 5 13.07 1.2
 -1 15 5 15.72 0.89
 1 15 5 13.87 0.85
 -1 -15 5 12.27 1.19
 1 15 5 14.58 1.49
 -1 15 5 17.11 1.54
 -1 15 5 16.4 1.42
 1 -15 5 12.16 1.31
 1 15 5 14.35 1.06
 -1 15 5 15.89 1.11
 -1 15 5 15.18 1.14
 -1 15 5 16.4 0.92
 1 15 5 13.57 0.81
 1 15 5 15.33 1.12
 1 15 5 13.52 1.13
 -1 15 5 16.24 1.07
 -1 -15 5 13.82 1.38
 -1 -15 5 14.08 1.45
 1 15 5 13.12 0.88
 -1 15 5 15.38 0.81
 1 -15 5 13.35 1.37
 -1 15 5 15.73 1.01
 1 15 5 14.1 0.88
 -1 -15 5 12.77 1.18
 1 -15 5 11.74 1.13
 -1 15 7 47.75 2.13
 1 15 7 37.24 2
 -1 -15 7 35.57 1.41
 -1 15 7 46.51 1.48
 -1 -15 7 35.67 1.58
 1 -15 7 43.18 1.74
 1 15 7 35.53 1.28
 1 -15 7 42.28 1.33
 1 15 7 36.39 1.45
 1 15 7 37.06 2.09
 -1 15 7 46.27 2.22
 -1 15 7 42.81 2
 1 -15 7 43.44 1.84
 -1 -15 7 38.14 1.82
 -1 15 7 46.68 1.69
 1 15 7 36.25 1.55
 -1 15 7 50.06 1.7
 1 15 7 39.28 1.65
 1 15 7 35.19 1.28
 -1 15 7 46.58 1.61
 -1 15 7 44.75 1.45
 1 15 7 36.4 1.51
 1 15 7 35.2 1.18
 -1 15 7 47.11 1.62
 -1 -15 7 38.08 1.9
 1 15 7 36.69 1.33
 1 -15 7 43.13 2.03
 -1 -15 7 36.3 1.55
 1 -15 9 12.32 1.18
 -1 -15 9 14.01 1.03
 1 15 9 9.93 1
 1 -15 9 13.3 1
 1 15 9 10.31 0.94
 -1 15 9 13.43 1.03
 -1 15 9 12.74 1.64
 1 15 9 10.33 1.59
 1 -15 9 12.73 1.21
 -1 -15 9 14.65 1.44
 -1 15 9 11.32 1.44
 -1 15 9 13.13 1.18
 1 15 9 11.88 1.16
 -1 15 9 13.84 1.03
 1 15 9 9.94 1.03
 1 15 9 11.87 1.15
 1 15 9 10.1 1.08
 -1 15 9 12.95 1.09
 1 15 9 9.9 0.99
 -1 15 9 13.74 1.19
 1 -15 9 13.23 1.49
 -1 15 9 13.15 1.11
 -1 -15 9 16.51 1.5
 1 15 9 9.96 1.52
 -1 15 9 13.16 1.55
 1 15 11 -0.4 1.34
 -1 15 11 1.02 1.34
 1 15 11 0.13 0.83
 -1 15 11 0.1 0.8
 1 15 11 0.03 1.42
 -1 15 11 -0.15 1.49
 -1 -15 11 1.01 1.24
 -1 15 11 0.1 1.08
 1 15 11 -0.32 0.89
 -1 15 11 -0.37 0.86
 -1 15 11 0.22 0.8
 -1 15 11 0.52 0.9
 1 15 11 0.61 0.99
 1 15 11 -0.24 0.82
 1 15 11 -0.19 0.82
 -1 15 11 -0.16 0.83
 -1 -15 11 0.9 1.2
 1 15 11 0.75 0.93
 -1 15 11 0.01 0.89
 1 -15 11 0.73 1.25
 -1 15 11 0.25 1.17
 -1 15 13 168.33 4.07
 1 15 13 154.27 3.94
 1 15 13 148.26 2.97
 -1 15 13 166.34 3.07
 1 15 13 161.19 4.08
 -1 15 13 170.02 4.22
 1 -15 13 178.08 3.78
 -1 -15 13 163.01 3.66
 -1 15 13 172.92 3.23
 1 15 13 152.61 3.13
 -1 15 13 174.85 3.23
 1 15 13 151.8 2.98
 1 15 13 158.68 3
 1 15 13 170.38 3.32
 -1 15 13 172.3 3.28
 -1 15 13 174.16 3.14
 1 -15 13 174.93 3.9
 -1 -15 13 162.26 3.71
 -1 15 13 173.65 3.77
 1 15 15 24.15 1.95
 -1 15 15 27.15 1.99
 -1 15 15 25.03 1.33
 1 15 15 20.79 1.29
 -1 15 15 24.76 2.07
 1 15 15 20.17 1.99
 -1 -15 15 16.83 1.55
 1 -15 15 22.23 1.68
 -1 15 15 23.47 1.14
 -1 15 15 23.78 1.4
 1 15 15 21.76 1.4
 1 15 15 23.5 1.37
 -1 15 15 25.54 1.42
 1 15 15 24.67 1.31
 -1 15 15 24.36 1.42
 1 15 15 20.38 1.21
 -1 15 15 24.08 1.34
 -1 -15 15 18.31 1.6
 1 -15 15 25.28 1.74
 -1 15 15 25.88 1.72
 1 15 17 4.5 1.46
 -1 15 17 9.43 1.55
 1 15 17 4.37 1.53
 -1 15 17 8.22 1.66
 -1 -15 17 3.61 1.15
 1 -15 17 8.54 1.3
 -1 15 17 9.03 0.91
 1 15 17 4.23 0.96
 -1 15 17 8.88 1.03
 -1 15 17 8.71 1.05
 1 15 17 4.07 0.97
 1 15 17 4.49 0.96
 -1 15 17 9.26 1.08
 -1 15 17 9.24 1.12
 -1 -15 17 3.2 1.17
 1 -15 17 8.49 1.35
 -1 15 17 9.24 1.31
 -1 15 19 57.42 1.62
 1 -15 19 64.09 2.12
 -1 -15 19 64.76 2.12
 -1 -15 19 65.23 2.34
 -1 15 19 60.06 1.83
 -1 15 21 4.61 0.85
 1 15 21 3.67 0.81
 1 15 21 3.85 1.29
 -1 15 21 4.2 1.34
 -1 15 21 3.49 0.72
 1 15 21 3.89 0.82
 -1 15 21 4.94 0.9
 1 15 21 3.68 0.86
 1 15 21 4.52 0.84
 -1 15 21 4.94 0.8
 -1 15 21 4.15 0.94
 1 15 21 3.35 0.91
 1 15 21 3.84 1.28
 -1 15 21 4.63 1.27
 1 15 23 22.69 1.04
 -1 15 23 21.06 1.03
 -1 -15 23 22.93 1.3
 1 15 23 21.75 0.94
 -1 15 23 21.76 0.93
 -1 15 23 19.65 1.45
 -1 15 23 20.38 1.04
 1 15 23 21.7 1.43
 1 15 23 23.86 1.06
 1 15 23 22.04 0.96
 -1 15 23 20.75 1.03
 1 15 23 22.32 1.12
 -1 15 23 21.24 1.1
 -1 15 23 20.24 1.43
 1 15 23 21.8 1.4
 1 15 25 6.8 0.66
 -1 15 25 5.61 0.95
 -1 15 25 6.63 0.7
 1 15 25 5.44 0.85
 1 15 25 7.19 0.71
 -1 15 25 5.59 0.56
 -1 15 25 6.78 0.67
 1 15 25 6.67 0.68
 -1 15 25 6.63 0.74
 1 15 25 6.29 0.71
 -1 15 25 5.62 0.94
 1 15 25 5.41 0.83
 -1 17 -23 16.62 1.02
 1 17 -23 16.05 1.02
 1 17 -23 16.46 1.04
 -1 17 -23 17.18 1.04
 -1 -17 -23 16.92 0.96
 1 -17 -23 14.42 0.96
 1 -17 -23 14.09 0.94
 -1 -17 -23 18.21 0.97
 1 17 -23 15.07 0.82
 -1 17 -23 17.12 0.86
 1 17 -23 17.39 0.92
 -1 17 -23 17.12 0.87
 1 17 -23 14.87 0.94
 -1 17 -23 15.12 0.94
 -1 17 -21 27.42 1.27
 1 17 -21 31.72 1.33
 1 -17 -21 26.6 1.18
 -1 17 -21 25.91 1.29
 1 17 -21 32 1.45
 1 -17 -21 28.25 1.34
 1 -17 -21 27.47 1.33
 -1 -17 -21 35.83 1.39
 -1 -17 -21 36.31 1.39
 -1 17 -21 28.26 1.2
 1 17 -21 30.37 1.27
 -1 17 -21 27.3 1.19
 1 17 -21 32.64 1.24
 -1 17 -21 26.88 1.35
 -1 17 -21 27.3 1.37
 -1 17 -21 26.81 1.31
 -1 17 -21 22.49 0.96
 1 17 -21 30.82 1.42
 1 17 -21 31.65 1.41
 1 17 -21 30.31 1.42
 1 17 -19 53.07 1.81
 -1 17 -19 47.54 1.71
 1 -17 -19 56.44 1.73
 1 17 -19 54.93 2.06
 1 -17 -19 56.85 1.46
 -1 17 -19 48.22 1.89
 -1 -17 -19 65.62 1.61
 1 -17 -19 59.59 1.91
 -1 -17 -19 67.25 1.96
 1 -17 -19 58.78 1.91
 -1 -17 -19 65.46 1.96
 1 17 -19 53.93 1.7
 1 17 -19 55.88 1.75
 -1 17 -19 49.53 1.66
 -1 17 -19 49.33 1.64
 -1 17 -19 49.27 1.85
 1 17 -19 55.94 2.04
 -1 17 -19 46.4 1.48
 1 17 -19 52.64 1.91
 -1 17 -19 48.49 1.84
 1 17 -19 51.8 1.92
 -1 17 -19 47.95 1.9
 1 17 -17 87.61 2.36
 -1 17 -17 73.64 2.22
 -1 -17 -17 83.18 2.19
 1 -17 -17 86.95 2.2
 1 17 -17 89.05 2.74
 1 -17 -17 84.75 1.92
 -1 -17 -17 92.56 2.05
 -1 17 -17 78.66 2.56
 -1 -17 -17 92.81 2.45
 1 -17 -17 82.74 2.36
 -1 -17 -17 92.76 2.46
 1 -17 -17 82.67 2.38
 -1 17 -17 79.23 2.12
 1 17 -17 94.9 2.32
 1 17 -17 92.89 2.3
 -1 17 -17 78.13 2.16
 -1 17 -17 75.02 2.34
 1 17 -17 87.11 2.02
 1 -17 -17 83.73 2.28
 -1 17 -17 76.74 2.37
 -1 17 -17 75.68 2.52
 1 17 -17 90.04 2.52
 -1 17 -17 74.42 2.03
 1 17 -17 90.84 2.55
 1 17 -17 90.38 2.73
 -1 -17 -15 11.28 1.24
 -1 -17 -15 12.24 1.25
 1 17 -15 9.23 1.45
 -1 17 -15 15.36 1.61
 -1 17 -15 11.76 1.35
 -1 17 -15 13.75 1.57
 -1 17 -15 12.21 1.38
 1 17 -15 7.47 0.96
 1 17 -15 9.87 1.48
 1 17 -15 8.02 1.27
 -1 -17 -15 11.48 1.23
 -1 17 -15 14.29 1.19
 1 -17 -15 8.94 1.26
 1 17 -15 8.88 1.32
 -1 17 -15 13.49 1.29
 1 17 -15 8.13 1.22
 1 17 -13 77.77 2.22
 -1 17 -13 86.51 2.3
 1 17 -13 68.03 1.93
 1 17 -13 72.85 2.16
 -1 17 -13 76.52 2.12
 -1 17 -13 78.75 2.18
 -1 17 -13 78.17 2.29
 1 17 -13 69.36 2.2
 -1 17 -13 81.01 2.8
 1 -17 -13 91.73 2.11
 1 17 -13 78.16 2.73
 -1 -17 -13 84.2 2.08
 -1 -17 -13 87.03 2
 1 -17 -13 90.98 2.13
 1 -17 -13 91.43 2.15
 -1 -17 -13 87.8 2.08
 -1 -17 -13 89.98 2.98
 -1 17 -13 84.52 2.8
 1 17 -13 69.12 2.02
 -1 17 -13 85.18 2.25
 -1 -17 -13 87.08 2.61
 -1 17 -13 77.72 2.4
 -1 17 -13 80.98 2.44
 1 17 -13 74.27 2.38
 1 17 -13 72.6 2.38
 1 -17 -13 91.58 2.69
 1 17 -11 34.09 1.6
 1 17 -11 33.48 1.41
 -1 17 -11 43.12 1.68
 -1 17 -11 40.64 1.59
 1 17 -11 33.21 1.54
 1 -17 -11 33.09 1.37
 -1 -17 -11 29.92 1.34
 -1 -17 -11 31.13 1.42
 1 -17 -11 34.94 1.49
 1 17 -11 35.15 2.06
 -1 17 -11 43.18 2.2
 1 17 -11 31.87 1.56
 1 -17 -11 31.71 1.41
 1 -17 -11 32.04 1.28
 -1 -17 -11 28.94 1.29
 -1 -17 -11 30.42 1.39
 1 -17 -11 32.56 1.38
 -1 -17 -11 31.98 2.16
 1 -17 -11 34.52 2.16
 1 17 -11 32.58 1.76
 1 -17 -11 31.8 1.88
 1 17 -11 32.37 1.51
 -1 17 -11 41.38 2.19
 -1 17 -11 40.66 1.68
 -1 17 -11 41.49 1.85
 1 17 -11 34.31 1.77
 -1 -17 -11 33.2 1.81
 -1 17 -11 41.17 1.86
 1 17 -9 34.21 1.39
 1 17 -9 35.84 1.61
 -1 17 -9 41.62 1.7
 -1 17 -9 41.88 1.55
 1 -17 -9 42.2 1.58
 1 17 -9 35.92 2.09
 1 -17 -9 40.44 1.5
 -1 -17 -9 35.87 1.52
 -1 17 -9 39.8 2.2
 -1 -17 -9 35.92 1.49
 -1 -17 -9 35.6 1.61
 -1 17 -9 40.12 1.83
 1 -17 -9 39.02 1.5
 -1 -17 -9 36.33 1.48
 -1 -17 -9 36.85 1.4
 1 -17 -9 39.06 1.49
 1 -17 -9 38.96 1.56
 -1 -17 -9 36.8 1.5
 1 -17 -9 38.02 2.26
 -1 -17 -9 33.5 2.24
 -1 -17 -9 34.48 1.94
 1 -17 -9 41.15 1.99
 -1 17 -9 41.98 2.18
 -1 17 -9 42.57 1.78
 -1 17 -9 39.52 1.77
 -1 17 -9 39.87 1.69
 1 17 -9 35.71 1.58
 1 17 -9 31.71 1.69
 1 17 -9 32.4 1.73
 1 17 -7 112.72 2.37
 -1 17 -7 108.12 2.58
 1 17 -7 122.9 2.71
 -1 17 -7 110.33 2.45
 -1 -17 -7 137.78 2.65
 -1 17 -7 105.89 2.86
 1 -17 -7 125.4 2.57
 1 -17 -7 128.64 2.63
 1 17 -7 120 3.3
 -1 -17 -7 137.78 2.68
 -1 17 -7 109.61 3.23
 -1 -17 -7 136.51 2.69
 1 -17 -7 124.14 2.69
 -1 -17 -7 137.66 2.79
 1 -17 -7 121.66 2.51
 -1 -17 -7 133.43 2.54
 1 -17 -7 129.35 2.64
 -1 -17 -7 132.86 2.64
 -1 -17 -7 140.62 2.73
 -1 -17 -7 132.92 3.65
 1 -17 -7 122.7 3.51
 1 17 -7 118.96 2.5
 1 17 -7 120.58 2.67
 -1 17 -7 108.25 3.12
 1 -17 -7 124.93 3.22
 1 17 -7 114.23 2.77
 -1 17 -7 111.02 2.63
 1 17 -7 113.56 2.74
 -1 -17 -7 137.11 3.29
 -1 17 -5 78.23 2.02
 -1 17 -5 80.77 2.11
 1 -17 -5 73.12 2.01
 -1 17 -5 82.03 2.47
 -1 -17 -5 91.03 2.13
 -1 -17 -5 84.38 2.16
 -1 17 -5 80.61 2.73
 1 -17 -5 75.35 2.02
 1 17 -5 85.89 2.71
 -1 -17 -5 82.03 2.07
 1 17 -5 81.78 2.74
 -1 -17 -5 87.54 2.25
 1 -17 -5 71.49 2.06
 -1 -17 -5 92.64 2.15
 -1 -17 -5 85.47 2.1
 1 -17 -5 70.25 1.95
 1 -17 -5 74.51 2.03
 1 -17 -5 69.54 1.92
 -1 -17 -5 87.45 2.04
 1 17 -5 86.78 2.08
 -1 -17 -5 88.84 3.01
 1 -17 -5 72.17 2.75
 -1 -17 -5 87.41 2.69
 1 -17 -5 77.02 2.56
 -1 17 -5 79.51 2.21
 1 17 -5 86.95 2.26
 -1 17 -5 81.22 2.65
 -1 17 -3 26.68 1.34
 -1 17 -3 27.6 1.26
 -1 -17 -3 28.35 1.38
 -1 17 -3 26.14 1.69
 1 17 -3 27.79 1.56
 1 -17 -3 21.03 1.26
 -1 -17 -3 29.19 1.37
 1 17 -3 29.78 1.85
 -1 17 -3 27.33 1.86
 1 -17 -3 21.62 1.15
 -1 -17 -3 29.64 1.38
 1 -17 -3 19.57 1.23
 1 17 -3 28.69 1.86
 -1 17 -3 24.55 1.78
 -1 -17 -3 29.7 1.44
 1 -17 -3 21.85 1.35
 1 -17 -3 19.59 1.17
 -1 -17 -3 29.52 1.33
 -1 -17 -3 27.55 2.12
 -1 17 -3 25.44 1.26
 1 17 -3 28.77 1.32
 1 -17 -3 23.09 1.94
 1 -17 -3 19.94 1.64
 -1 -17 -3 29.88 1.78
 -1 17 -3 27.15 1.85
 1 17 -1 75.36 2.33
 1 -17 -1 81.98 2.04
 1 -17 -1 83.08 2.48
 -1 -17 -1 69.39 2.32
 -1 -17 -1 66.57 1.92
 1 -17 -1 82.83 1.92
 -1 -17 -1 67.74 1.91
 1 17 -1 75.31 2.37
 -1 17 -1 71.91 2.54
 1 17 -1 74.77 2.41
 -1 -17 -1 67.21 2.13
 1 17 -1 71.56 2.61
 -1 17 -1 70.59 2.63
 -1 -17 -1 68.85 2.03
 1 -17 -1 80.24 2.09
 1 -17 -1 82.01 1.95
 -1 -17 -1 66.04 1.89
 -1 17 -1 71.9 1.83
 1 -17 -1 77.81 2.72
 -1 -17 -1 69.76 2.17
 1 -17 -1 77.45 2.33
 1 17 -1 73.4 1.9
 -1 -17 -1 66.3 2.75
 -1 17 -1 68.57 1.77
 -1 -17 -1 66.64 2.37
 1 -17 -1 78.15 2.51
 -1 17 -1 73.86 2.37
 1 17 1 66.63 2.3
 -1 17 1 79.11 2.4
 1 -17 1 77.57 2
 -1 -17 1 74.83 2.42
 1 -17 1 73.44 2.38
 -1 -17 1 72.81 1.85
 1 17 1 64.08 2.25
 -1 -17 1 78.17 1.95
 -1 17 1 78.59 2.46
 1 -17 1 73.34 1.86
 1 17 1 66.4 2.34
 -1 -17 1 75.08 2.34
 1 17 1 62.69 2.51
 -1 17 1 73.11 2.62
 -1 -17 1 76.14 2.09
 1 -17 1 75.78 2.01
 1 17 1 65.63 1.78
 -1 17 1 77.55 1.92
 -1 -17 1 77.79 1.97
 -1 17 1 79.91 1.88
 1 17 1 63.81 1.72
 1 -17 1 74.95 1.89
 -1 -17 1 75.69 2.75
 1 -17 1 71.93 2.54
 1 -17 1 75.91 2.38
 -1 17 1 74.33 1.8
 1 17 1 64.23 1.78
 -1 17 1 72.27 1.84
 -1 -17 1 73.91 2.34
 -1 -17 1 72.56 2.4
 -1 17 1 78.16 2.35
 1 -17 1 73.41 2.38
 1 17 3 29.96 1.76
 -1 17 3 20.44 1.59
 -1 -17 3 29.18 1.69
 1 -17 3 28.27 1.62
 -1 -17 3 26.93 1.23
 1 -17 3 25.04 1.11
 1 17 3 29.12 1.89
 -1 17 3 20.87 1.63
 1 -17 3 25.01 1.16
 -1 -17 3 29.69 1.36
 -1 -17 3 28.65 1.65
 1 17 3 27.24 1.81
 -1 17 3 19.18 1.7
 -1 17 3 20.77 1.26
 -1 -17 3 29.56 1.47
 1 17 3 29.22 1.34
 1 -17 3 28.18 1.33
 -1 17 3 22.19 1.18
 1 17 3 29.26 1.38
 1 -17 3 27.62 1.26
 1 17 3 29.13 1.28
 -1 -17 3 28.65 1.36
 1 -17 3 28.31 1.72
 -1 -17 3 31.26 1.73
 1 -17 3 24.91 1.71
 -1 17 3 21.14 1.13
 1 17 3 27.83 1.22
 -1 -17 3 27.8 1.88
 -1 17 3 19.33 1.02
 1 -17 3 27.89 1.57
 -1 -17 3 27.77 1.66
 -1 17 5 76.13 2.53
 1 17 5 91.41 2.8
 -1 -17 5 90.39 2.02
 -1 17 5 72.48 2.63
 1 17 5 91.03 2.87
 -1 -17 5 86.99 2.1
 1 -17 5 78.91 1.89
 -1 17 5 71.22 2.62
 1 17 5 80.68 2.77
 -1 -17 5 85.52 2.65
 -1 17 5 72.97 2.07
 1 17 5 87.6 2.15
 1 -17 5 79.14 2.06
 1 17 5 88.56 2.14
 1 17 5 90.05 2.2
 1 -17 5 81.23 1.99
 -1 17 5 72.06 2.03
 -1 -17 5 84.24 2.62
 1 17 5 83.01 1.88
 -1 -17 5 96.93 2.76
 1 -17 5 81.96 2.65
 -1 17 5 71.11 1.96
 1 -17 5 78.33 2.33
 -1 -17 5 85.96 2.44
 -1 17 7 122.98 2.36
 -1 -17 7 118.32 2.42
 1 17 7 128.17 2.44
 -1 17 7 123.14 3.4
 1 17 7 131.93 3.58
 1 -17 7 106.7 2.31
 -1 -17 7 118.61 3.15
 1 17 7 135.88 2.73
 -1 17 7 121.54 2.67
 1 17 7 132.34 2.74
 -1 17 7 117.77 2.39
 -1 17 7 125.14 2.63
 1 17 7 137.57 2.79
 -1 17 7 118.1 2.54
 1 -17 7 113.8 3.15
 -1 -17 7 123.22 3.23
 1 17 7 124.58 2.49
 1 17 7 125.48 2.31
 1 17 7 133.19 3.46
 -1 17 7 120.7 3.21
 -1 -17 9 35.3 1.39
 1 17 9 33.89 1.39
 -1 17 9 39.8 1.46
 1 17 9 39.09 2.22
 -1 17 9 38.7 2.18
 -1 -17 9 36.28 1.95
 1 -17 9 42.21 2.07
 -1 17 9 39.35 1.65
 1 17 9 37.53 1.59
 1 17 9 39.73 1.61
 -1 17 9 39.12 1.43
 1 17 9 35.26 1.36
 1 17 9 37.36 1.55
 -1 17 9 40.9 1.65
 1 17 9 35.03 1.42
 -1 17 9 40.39 1.57
 1 -17 9 44.75 2.13
 -1 -17 9 37.35 1.99
 -1 17 9 40.96 2.1
 1 17 9 38.25 2.19
 -1 17 11 34.25 1.42
 1 17 11 31.91 1.35
 -1 17 11 33.69 2.14
 1 17 11 30.82 2.12
 -1 -17 11 34.54 1.94
 1 -17 11 45.3 2.08
 -1 17 11 32.61 1.55
 1 17 11 31.2 1.53
 -1 17 11 33.93 1.42
 1 17 11 30.5 1.42
 1 17 11 31 1.55
 -1 17 11 32.03 1.55
 1 17 11 31.64 1.33
 -1 17 11 33.91 1.5
 1 -17 11 43.31 2.12
 -1 -17 11 37.82 2
 1 17 11 28.12 1.36
 1 17 11 33 2.09
 -1 17 11 34.78 2.08
 -1 -17 13 72.82 1.93
 -1 17 13 97.64 3.18
 1 17 13 91.78 3.12
 1 -17 13 88.2 2.73
 -1 -17 13 77.46 2.59
 1 17 13 84.65 2.3
 -1 17 13 91.63 2.37
 -1 17 13 91.04 2.31
 1 17 13 87.01 2.15
 -1 17 13 92.47 2.2
 1 17 13 84.56 2.18
 1 17 13 88.4 2.33
 -1 -17 13 80.72 2.68
 1 17 13 85.86 2.17
 1 -17 13 86.61 2.78
 -1 17 13 90.75 2.31
 1 17 13 88.11 2.99
 -1 17 13 91.47 3
 -1 17 15 8.53 1.65
 1 17 15 10.13 1.64
 1 -17 15 13.58 1.47
 -1 -17 15 8.76 1.32
 -1 17 15 9.17 1.05
 1 17 15 12.03 1.11
 1 17 15 12.33 1.02
 -1 17 15 8.34 1.03
 -1 17 15 9.41 1
 1 17 15 11.8 1.11
 1 -17 15 13.47 1.47
 -1 -17 15 9.82 1.36
 -1 -17 15 8.36 0.89
 -1 17 15 9.67 1.02
 1 17 15 10.81 1.05
 -1 17 17 92.02 2.16
 1 17 17 98 2.19
 -1 17 17 86.41 2.03
 -1 -17 17 95.51 2.6
 1 17 17 93.7 2.28
 -1 17 17 91.02 2.21
 -1 17 17 94.27 2.18
 1 17 17 100.88 2.21
 1 17 17 96.81 2.3
 -1 17 17 91.7 2.23
 -1 17 17 90 2.26
 1 17 17 94.44 2.23
 1 17 17 97.43 2.96
 -1 17 17 94.03 2.92
 1 17 19 68.67 2.43
 -1 17 19 58.09 1.59
 -1 17 19 61.91 2.4
 1 17 19 67.79 1.78
 1 17 19 71.96 1.77
 -1 17 19 59.22 1.69
 -1 17 19 59.15 1.68
 1 17 19 71.15 1.82
 1 17 19 68.35 1.76
 -1 17 19 58.12 1.66
 1 17 19 64.69 1.74
 -1 17 19 58.87 1.73
 1 17 19 70.66 2.38
 -1 17 19 60.68 2.3
 1 17 21 36.43 1.68
 -1 17 21 28.66 1.65
 -1 17 21 28.03 1.08
 1 17 21 33.69 1.15
 1 17 21 38.18 1.23
 -1 17 21 30.26 1.14
 1 17 21 35.88 1.2
 1 17 21 36.31 1.21
 -1 17 21 29.24 1.12
 1 17 21 34.93 1.21
 -1 17 21 28.52 1.16
 1 17 21 35.74 1.68
 -1 17 21 30.13 1.62
 -1 17 23 15.14 1.15
 1 17 23 16.71 0.78
 1 17 23 18.2 1.12
 -1 17 23 14.53 0.76
 1 17 23 15.79 0.8
 -1 17 23 15.03 0.79
 1 17 23 16.44 0.81
 -1 17 23 14.6 0.83
 1 17 23 13.89 0.77
 -1 17 23 14.92 1.15
 1 17 23 16.38 1.13
 1 19 -21 14.2 0.75
 -1 19 -21 14.54 0.77
 -1 -19 -21 12.53 0.79
 1 -19 -21 14.98 0.86
 1 -19 -21 14.62 0.86
 -1 -19 -21 12.85 0.78
 1 19 -21 14.31 0.86
 -1 19 -21 11.81 0.82
 1 19 -21 13.38 0.86
 -1 19 -21 12.72 0.8
 1 19 -21 12.03 0.86
 -1 19 -21 11.87 0.83
 -1 19 -19 21.37 0.99
 1 19 -19 18.23 0.99
 1 19 -19 20.09 1.27
 1 -19 -19 17.97 1.09
 -1 -19 -19 15.59 0.98
 1 -19 -19 18.35 1.09
 -1 -19 -19 15.07 0.97
 -1 19 -19 24.11 1.06
 1 19 -19 19.3 0.94
 1 19 -19 19.66 0.99
 1 19 -19 20.1 1.25
 -1 19 -19 20.13 0.88
 1 19 -19 19.11 1.12
 -1 19 -19 22.6 1.15
 -1 19 -19 25.55 1.3
 1 19 -19 19.11 1.12
 -1 19 -19 23.18 1.13
 -1 19 -17 6.08 0.86
 1 19 -17 4.49 0.86
 -1 19 -17 5.52 1.18
 -1 -19 -17 3.68 0.67
 1 -19 -17 4.76 0.68
 1 19 -17 4.4 1.18
 1 -19 -17 5.05 0.95
 1 -19 -17 5.26 0.97
 -1 -19 -17 3.21 0.83
 -1 -19 -17 4.04 0.86
 -1 -19 -17 3.13 0.76
 1 19 -17 4.82 0.89
 1 19 -17 5.08 0.82
 -1 19 -17 6.6 0.92
 1 19 -17 4.47 0.93
 -1 19 -17 5.44 0.99
 1 19 -17 5.71 0.96
 -1 19 -17 6.59 1
 1 -19 -17 5.83 0.9
 -1 19 -17 6.8 1.21
 1 19 -17 3.85 0.69
 -1 19 -17 5.72 0.81
 1 19 -17 5.74 1.14
 1 19 -15 5.55 1.35
 1 -19 -15 8.55 0.83
 -1 19 -15 6.24 1.37
 -1 -19 -15 6.33 0.82
 -1 -19 -15 5.42 0.95
 -1 19 -15 7.33 1.06
 1 19 -15 4.23 0.79
 -1 19 -15 6.06 0.91
 -1 19 -15 7.27 1.34
 1 19 -15 5.05 1.34
 -1 19 -15 5.23 1.01
 1 19 -15 4.65 1.06
 1 19 -15 4.67 1.07
 -1 -19 -15 6.53 1.06
 1 -19 -15 8.04 1.13
 1 19 -15 5.04 0.97
 1 19 -15 4.47 0.86
 -1 19 -15 6.8 0.96
 -1 19 -15 5.68 0.84
 1 -19 -15 8.26 1.11
 -1 -19 -15 5.15 0.98
 -1 -19 -15 5.45 0.98
 1 -19 -15 8.28 1.1
 -1 19 -13 64.38 1.94
 1 19 -13 68.46 1.97
 -1 19 -13 60.06 1.73
 -1 -19 -13 64.52 1.96
 -1 -19 -13 63.77 1.95
 1 -19 -13 59.59 1.68
 -1 -19 -13 66.82 1.79
 1 -19 -13 59.17 1.66
 -1 -19 -13 72.89 2.65
 1 19 -13 63 2.03
 1 19 -13 64.92 2.04
 -1 19 -13 56.35 1.95
 -1 19 -13 58.2 1.97
 1 19 -13 62.2 1.8
 -1 -19 -11 74.94 1.89
 1 -19 -11 59.67 1.8
 -1 19 -11 63.66 2.5
 1 -19 -11 61.96 1.84
 1 19 -11 72.16 2.62
 -1 -19 -11 71.98 1.94
 1 19 -11 67.26 1.96
 -1 19 -11 64.83 1.95
 1 -19 -11 60.94 2.25
 -1 19 -11 65.3 2.46
 -1 -19 -11 72.33 2.39
 1 19 -11 74.21 2.62
 -1 19 -9 62.01 1.81
 1 19 -9 73.27 2.07
 -1 19 -9 62.59 1.92
 -1 19 -9 60.35 2.48
 -1 -19 -9 56.61 1.77
 1 -19 -9 56.04 1.73
 1 -19 -9 61.54 1.84
 -1 -19 -9 58.9 1.82
 1 19 -9 69.29 2.53
 -1 -19 -9 55.89 1.75
 1 -19 -9 60.46 1.8
 -1 -19 -9 58.38 1.67
 1 -19 -9 58.65 1.73
 -1 -19 -9 59.32 2.57
 1 -19 -9 60.26 2.55
 1 19 -9 67.76 2.53
 1 -19 -9 59.14 2.3
 -1 19 -9 59.36 2.44
 -1 19 -9 57.58 1.94
 1 19 -9 68.62 1.97
 -1 -19 -9 59.56 2.29
 1 19 -7 59.93 1.88
 -1 19 -7 46.97 1.6
 -1 19 -7 49.47 1.72
 -1 -19 -7 42.44 1.58
 1 -19 -7 46.43 1.69
 -1 -19 -7 45.96 1.66
 1 19 -7 56.67 2.34
 -1 19 -7 46.76 2.3
 1 -19 -7 43.86 1.62
 -1 -19 -7 45.78 1.74
 -1 -19 -7 46.53 1.65
 1 -19 -7 46.63 1.67
 -1 -19 -7 46.44 1.52
 1 -19 -7 47.33 1.61
 1 -19 -7 50.59 2.37
 -1 -19 -7 47.15 2.37
 1 19 -7 56.57 2.33
 1 19 -7 55.77 1.88
 -1 19 -7 47.93 2.24
 -1 19 -7 46.74 1.78
 -1 -19 -7 46.47 2.12
 1 -19 -7 45.94 2.13
 1 19 -5 29.73 1.45
 -1 19 -5 29.64 1.34
 -1 19 -5 31.65 1.46
 1 -19 -5 29.27 1.39
 -1 19 -5 28.64 1.95
 -1 -19 -5 28.45 1.41
 1 19 -5 29.49 1.9
 -1 -19 -5 29.37 1.37
 -1 -19 -5 29.51 1.49
 1 -19 -5 31.66 1.43
 -1 19 -5 28.89 1.73
 -1 -19 -5 29.53 1.37
 1 -19 -5 31.63 1.38
 1 -19 -5 29.95 1.43
 -1 -19 -5 28.16 1.33
 -1 -19 -5 30.49 1.42
 -1 -19 -5 28.23 1.28
 1 -19 -5 29.42 1.36
 -1 -19 -5 29.13 2.1
 1 -19 -5 29.13 1.98
 1 19 -5 31.73 1.36
 1 19 -5 29.87 1.52
 -1 19 -5 31.87 1.87
 -1 -19 -5 28.26 1.81
 1 -19 -5 29.11 1.83
 1 19 -5 32.54 1.92
 -1 19 -5 30.48 1.56
 -1 19 -3 14.98 1.05
 -1 19 -3 15.03 1.11
 1 19 -3 14.48 1.16
 1 19 -3 14.41 1.57
 -1 -19 -3 15.27 1.18
 -1 19 -3 14.47 1.62
 1 -19 -3 19.35 1.21
 -1 -19 -3 14.32 1.11
 1 -19 -3 18.32 1.23
 -1 -19 -3 13.89 1.21
 -1 19 -3 15.91 1.47
 1 -19 -3 20.08 1.6
 1 -19 -3 19.76 1.19
 -1 -19 -3 13.2 1.13
 -1 -19 -3 14.42 1.05
 1 -19 -3 17.7 1.21
 1 -19 -3 17.8 1.11
 -1 -19 -3 13.43 1.08
 -1 -19 -3 13.43 1.11
 -1 -19 -3 13.27 1.78
 1 -19 -3 20.45 1.75
 1 19 -3 14.8 1.04
 -1 19 -3 14.92 1.29
 -1 -19 -3 13.53 1.52
 -1 19 -3 15.63 1.56
 1 -19 -3 18.08 1.64
 1 19 -3 14.06 1.5
 -1 19 -1 73.36 1.92
 -1 19 -1 72.55 1.88
 -1 19 -1 68.74 2.41
 1 -19 -1 76.31 2.51
 1 -19 -1 78.89 2.06
 -1 -19 -1 57.73 1.84
 1 19 -1 58.66 2.13
 1 19 -1 57.38 2.27
 -1 -19 -1 57.39 1.77
 -1 -19 -1 59.59 1.88
 1 -19 -1 74.29 1.85
 1 -19 -1 78.39 2.08
 1 -19 -1 80.55 2.06
 -1 -19 -1 57.52 1.92
 -1 -19 -1 56.87 1.8
 1 -19 -1 75.06 1.91
 1 -19 -1 80.28 2.71
 1 19 -1 62.83 1.77
 -1 -19 -1 59.08 2.57
 1 -19 -1 76.43 2.57
 1 19 -1 55.75 2.15
 -1 -19 -1 58.42 2.33
 -1 19 -1 67.8 2.31
 1 19 1 58.68 2.2
 1 -19 1 74.25 2.48
 1 -19 1 76.73 2
 -1 -19 1 62.12 1.87
 -1 -19 1 60.68 1.81
 1 -19 1 70.18 1.79
 1 19 1 59.55 2.24
 1 -19 1 74.77 2.32
 -1 -19 1 62.5 2.17
 -1 -19 1 65.15 1.96
 1 19 1 56.01 1.67
 1 -19 1 76.45 1.99
 1 -19 1 72.39 1.85
 -1 -19 1 62.55 1.82
 -1 19 1 72.21 1.8
 -1 -19 1 61.59 2.54
 1 19 1 59.59 1.72
 1 -19 1 73.66 2.34
 -1 -19 1 58.87 2.18
 1 -19 1 73.81 2.54
 -1 -19 1 61.19 2.29
 1 -19 1 70.87 2.44
 1 19 3 15.63 1.54
 -1 19 3 18.68 1.49
 1 -19 3 16.26 1.49
 1 -19 3 15.35 1.11
 -1 -19 3 14.17 1.13
 -1 -19 3 14.7 1.07
 1 19 3 13.03 1.53
 -1 19 3 18.51 1.57
 1 -19 3 14.96 1.01
 1 -19 3 15.94 1.43
 -1 -19 3 14.01 1.38
 -1 -19 3 15.35 1.18
 1 -19 3 16.48 1.13
 1 19 3 13.93 1.05
 1 -19 3 14.33 1
 1 19 3 14.72 1.02
 -1 -19 3 13.78 1.1
 1 -19 3 16.6 1.46
 1 19 3 12.9 0.99
 -1 -19 3 14.5 1.59
 -1 -19 3 14.67 1.41
 1 -19 3 15.24 1.42
 -1 -19 3 13.2 1.39
 -1 19 5 30.12 1.84
 1 19 5 29.15 1.89
 1 -19 5 29.97 1.71
 1 -19 5 29.75 1.38
 -1 19 5 28.09 1.85
 1 19 5 29.76 1.91
 -1 -19 5 32.2 1.33
 -1 -19 5 33.51 1.84
 1 -19 5 31.23 1.82
 1 19 5 30.14 1.42
 -1 -19 5 30.34 1.44
 1 -19 5 30.91 1.38
 -1 -19 5 31.5 1.36
 1 19 5 29 1.34
 1 -19 5 31.27 1.3
 1 19 5 27.2 1.17
 1 -19 5 31.86 1.85
 -1 19 5 26.18 1.25
 -1 -19 5 33.18 1.85
 1 -19 5 29.6 1.61
 -1 -19 5 30.83 1.65
 -1 -19 7 55.62 1.6
 1 -19 7 46.82 1.95
 -1 19 7 44.98 2.24
 1 19 7 47.96 2.32
 -1 -19 7 56.78 1.69
 -1 -19 7 57.84 2.24
 1 -19 7 48.1 2.17
 1 19 7 47.45 1.72
 -1 19 7 46.85 1.71
 -1 -19 7 57.45 1.78
 1 -19 7 47.32 1.57
 1 -19 7 48.02 1.55
 -1 -19 7 58.73 1.75
 -1 19 7 45.98 1.66
 1 19 7 46.15 1.66
 -1 -19 7 60.71 2.31
 1 -19 7 47.78 2.18
 -1 19 7 43.34 1.55
 -1 19 7 48.72 2.18
 1 19 7 45.25 2.19
 -1 -19 9 68.14 1.74
 -1 -19 9 67.59 1.81
 -1 19 9 57.73 2.46
 1 19 9 60.14 2.58
 -1 -19 9 71.15 2.45
 1 -19 9 62.9 2.34
 -1 19 9 59.34 1.9
 -1 -19 9 67.79 1.88
 1 19 9 59.4 1.9
 -1 19 9 56.62 1.59
 -1 19 9 59.02 1.87
 1 19 9 59.97 1.84
 1 -19 9 61.83 1.7
 1 -19 9 61.46 2.39
 -1 19 9 54.1 1.75
 -1 -19 9 73.5 2.52
 -1 19 9 59.21 2.36
 1 19 9 62.31 2.47
 -1 19 11 60.69 2.52
 1 19 11 73.51 2.75
 -1 -19 11 71.87 2.45
 1 -19 11 68.85 2.41
 -1 19 11 62.74 1.93
 1 19 11 72.76 2.03
 -1 19 11 59.83 1.89
 1 19 11 73.1 2
 1 -19 11 69.21 2.46
 -1 -19 11 74.92 2.54
 -1 -19 11 67.91 1.71
 1 19 11 67.58 1.73
 -1 19 11 59.8 1.69
 -1 19 13 58.58 1.67
 1 19 13 65.34 1.71
 -1 -19 13 65.41 1.68
 -1 -19 13 66.16 2.31
 1 -19 13 65.54 2.3
 -1 19 13 58.79 1.65
 1 19 13 66.57 1.71
 -1 19 13 59.05 1.74
 1 19 13 63.92 1.69
 1 19 13 70.92 2.61
 -1 19 13 64.46 2.45
 1 19 15 5.97 1.43
 -1 19 15 7.67 1.46
 1 19 15 6.44 0.96
 1 19 15 5.6 0.79
 1 19 15 6.43 0.91
 -1 19 15 8.68 0.83
 -1 19 15 8.73 0.98
 -1 19 15 9.12 0.84
 1 19 15 6.52 0.81
 -1 19 15 8.82 0.93
 1 19 15 6.63 0.77
 -1 19 15 8.97 1.47
 1 19 15 5.39 1.39
 1 19 17 3.32 1.24
 -1 19 17 6.61 1.36
 1 19 17 3.01 0.67
 1 19 17 3.54 0.8
 -1 19 17 5.57 0.72
 -1 19 17 5.99 0.76
 1 19 17 3.43 0.69
 1 19 17 1.73 0.56
 -1 19 17 5.38 0.78
 -1 19 17 5.86 1.31
 1 19 17 2.58 1.24
 1 19 19 19.84 1.39
 -1 19 19 23.73 1.46
 -1 19 19 22.32 0.93
 1 19 19 19.03 0.86
 1 19 19 17.36 0.86
 -1 19 19 20.49 0.94
 1 19 19 19.49 1.32
 -1 19 19 23.75 1.43
 1 19 21 14.53 1.08
 -1 19 21 16.33 1.11
 -1 19 21 16.56 0.72
 1 19 21 14.48 0.69
 -1 19 21 15.28 0.71
 -1 19 21 16.92 1.08
 1 19 21 16.32 1.05
 1 -21 -17 5.25 0.54
 -1 -21 -17 6.27 0.6
 1 -21 -17 5.8 0.76
 1 -21 -17 5.52 0.74
 1 21 -17 10.34 0.79
 -1 21 -17 8.78 0.75
 -1 21 -17 5.5 0.66
 1 21 -17 7.21 0.75
 1 21 -17 7.28 0.76
 1 21 -17 9.95 1.04
 -1 21 -17 6.77 0.63
 -1 21 -17 7.61 0.99
 -1 21 -17 6.19 0.66
 -1 -21 -15 5.36 0.67
 1 -21 -15 7.54 0.66
 1 21 -15 3.4 1.05
 1 -21 -15 5.87 0.82
 1 -21 -15 5.77 0.82
 -1 -21 -15 3.71 0.73
 -1 21 -15 6.99 0.81
 1 21 -15 3.32 0.77
 1 -21 -15 6.86 0.9
 1 21 -15 3.62 0.59
 -1 21 -15 5.99 1.06
 1 21 -15 3.58 0.76
 1 21 -15 4.12 1.02
 -1 21 -15 7.32 0.74
 -1 -21 -15 4.98 0.85
 1 21 -15 3.72 0.76
 1 -21 -13 -0.1 0.77
 1 -21 -13 0.69 0.79
 1 -21 -13 0.15 0.61
 1 21 -13 -0.31 1.06
 -1 -21 -13 0.16 0.64
 -1 21 -13 0.49 0.74
 1 21 -13 -0.24 0.74
 -1 -21 -13 0.05 0.91
 1 21 -13 -0.32 0.67
 1 21 -13 0.17 1.1
 -1 21 -13 0.56 0.74
 -1 21 -13 -0.02 1.08
 1 -21 -13 0.52 0.93
 1 -21 -11 21.16 1.05
 -1 -21 -11 23.54 0.98
 -1 -21 -11 25.4 1.13
 1 -21 -11 20.97 1.06
 1 21 -11 30.39 1.75
 1 -21 -11 22.21 1.48
 -1 -21 -11 26.33 1.53
 1 21 -11 29.92 1.74
 -1 21 -11 19.58 1.17
 1 21 -11 31.33 1.26
 -1 21 -11 21.97 1.54
 1 21 -11 31.04 1.34
 -1 21 -11 17.55 0.98
 -1 21 -11 20.77 1.14
 1 21 -9 67.83 1.89
 -1 21 -9 55.41 1.71
 -1 21 -9 53.01 1.52
 1 -21 -9 55.33 1.64
 -1 -21 -9 58.06 1.67
 -1 -21 -9 54.81 1.6
 1 21 -9 67.51 2.34
 1 -21 -9 52.82 1.55
 1 -21 -9 53.92 1.62
 -1 -21 -9 55.09 1.48
 -1 -21 -9 55.59 1.6
 1 -21 -9 52.6 1.54
 -1 -21 -9 60.71 2.37
 -1 -21 -9 57.65 2.13
 -1 21 -9 56.59 1.76
 1 -21 -9 55.39 2.12
 -1 21 -9 53.54 2.14
 1 21 -9 66.63 2.28
 1 21 -9 67.33 1.84
 -1 21 -7 7.22 0.93
 1 21 -7 8.08 1.03
 -1 -21 -7 13.43 1.01
 1 -21 -7 7.91 0.94
 -1 -21 -7 12.51 0.99
 1 -21 -7 7.84 0.96
 -1 -21 -7 12.17 1.06
 1 21 -7 9.46 1.42
 1 -21 -7 7.12 0.91
 -1 -21 -7 12.58 1.02
 1 -21 -7 8.15 0.89
 -1 -21 -7 12.84 0.92
 1 -21 -7 8.32 1.56
 -1 -21 -7 11.54 1.68
 -1 21 -7 6.91 1.39
 1 21 -7 7.58 1.35
 -1 -21 -5 2.14 0.86
 1 -21 -5 5.25 0.92
 -1 -21 -5 1.73 1.45
 1 -21 -5 6.26 1.45
 1 21 -5 4.74 0.94
 -1 21 -5 4.6 0.89
 1 21 -5 5.85 1.3
 -1 -21 -5 1.6 1.15
 1 -21 -3 76.39 1.9
 -1 21 -3 46.46 1.93
 -1 -21 -3 70.16 1.85
 -1 -21 -3 65.27 2.27
 1 -21 -3 73.66 2.42
 -1 21 -3 48.55 1.81
 1 21 -3 53.53 1.83
 1 -21 -3 73.8 2.51
 -1 -21 -3 67.63 2.55
 -1 21 -3 47.86 1.61
 -1 -21 -1 8.03 0.93
 -1 21 -1 10.99 1.35
 -1 -21 -1 8.26 0.95
 1 -21 -1 14.98 1.1
 1 -21 -1 15.21 1.09
 -1 -21 -1 8.01 0.98
 -1 -21 -1 7.23 1.49
 1 -21 -1 15.15 1.52
 1 -21 -1 13.78 1.44
 -1 -21 -1 7.36 1.25
 1 21 -1 5.44 0.98
 -1 21 -1 11.8 1.16
 1 21 1 6.81 0.91
 1 -21 1 11.03 1.17
 -1 -21 1 5.66 0.92
 -1 -21 1 4.6 0.9
 -1 21 1 12.98 1.44
 1 -21 1 12.62 1.02
 -1 -21 1 5.76 1.36
 -1 -21 1 4.87 1.15
 1 -21 1 11.33 1.31
 1 -21 3 51.07 1.98
 -1 -21 3 52.12 1.99
 1 21 3 61.97 2.17
 1 21 3 62.19 1.6
 1 -21 3 51.25 1.64
 -1 -21 3 56.2 1.71
 -1 21 3 68.93 2.34
 1 21 3 61.9 2.13
 -1 -21 5 4.94 0.8
 1 -21 5 6.04 1.2
 -1 -21 5 5.83 1.13
 1 -21 5 5.45 0.84
 1 -21 5 5.79 0.9
 -1 -21 5 6.17 0.92
 1 21 5 2.44 1.16
 -1 21 5 5.36 1.16
 -1 21 7 7.39 1.34
 -1 -21 7 7.14 0.82
 1 -21 7 5.95 1.18
 -1 -21 7 8.47 1.22
 -1 -21 7 8.64 0.91
 -1 -21 7 7.91 0.92
 1 -21 7 6.39 0.9
 -1 21 7 7.67 1.31
 -1 -21 7 8.49 0.94
 -1 -21 9 66.05 1.71
 1 -21 9 53.97 1.57
 -1 -21 9 67.09 1.76
 1 21 9 54.29 1.65
 -1 -21 9 66.57 1.66
 1 21 9 57.38 2.29
 -1 21 9 52.63 2.16
 -1 -21 9 64.77 1.58
 -1 21 9 55.87 2.12
 1 21 9 57.22 2.2
 1 21 11 25.92 1.72
 -1 21 11 22.37 1.63
 -1 -21 11 28.92 1.12
 -1 -21 11 29.53 1.12
 1 21 11 26.87 1.2
 1 21 11 27.35 1.68
 -1 21 11 21.1 1.54
 1 -21 11 18.14 0.99
 -1 -21 13 -0.05 0.59
 1 -21 13 0.78 0.6
 1 21 13 0.13 1.09
 -1 21 13 0.44 1.08
 1 21 13 -0.28 1.17
 -1 21 13 0.33 1.11
 -1 -21 15 4.04 0.58
 -1 21 15 8.35 1.11
 1 21 15 6.12 1.12
 1 21 15 5.19 1.16
 -1 21 15 6.99 1.19
 1 -21 15 5.14 0.6
 -1 -21 15 3.92 0.64
 1 21 17 7.33 1.07
 -1 21 17 6.7 1.06
 1 21 17 7.57 1.02
 -1 21 17 6.75 1.01
 1 21 19 1.15 0.69
 -1 21 19 0.8 0.71
 -1 21 19 0.89 0.68
 1 21 19 1.53 0.67
 1 23 -15 1.52 0.64
 -1 23 -15 0.69 0.63
 -1 -23 -13 23.87 0.81
 1 -23 -13 20.65 0.74
 1 23 -13 21.92 0.88
 -1 23 -13 21.78 0.84
 1 23 -13 22.78 1.15
 -1 23 -13 22.37 1.14
 -1 23 -13 19.86 0.81
 1 23 -13 17.95 0.69
 1 -23 -13 22.46 1.03
 -1 -23 -13 22.88 1.03
 1 -23 -11 45.13 1.14
 -1 -23 -11 39.95 1.1
 -1 23 -11 36.91 1.12
 1 23 -11 37.88 1.19
 1 23 -11 36.54 1.08
 1 23 -11 37.91 1.48
 -1 23 -11 35.32 1.43
 -1 23 -11 36.85 1.16
 1 -23 -11 47.62 1.54
 -1 -23 -11 42.16 1.45
 -1 -23 -9 6.79 0.7
 1 -23 -9 5 0.65
 1 23 -9 4.67 0.72
 -1 23 -9 4.26 0.7
 1 23 -9 4.81 0.97
 -1 23 -9 4.43 1
 1 23 -9 4.34 0.71
 -1 23 -9 4.87 0.76
 1 -23 -9 5.67 1.03
 -1 -23 -9 6.87 1.02
 1 -23 -9 4.6 0.6
 -1 -23 -7 35.75 1.2
 1 -23 -7 35.29 1.15
 1 -23 -7 38.78 1.21
 -1 -23 -7 32.16 1.14
 -1 -23 -7 35.06 1.13
 1 -23 -7 36.24 1.11
 1 -23 -7 36.18 1.19
 -1 23 -7 30.16 1.22
 -1 -23 -7 32.66 1.52
 1 -23 -7 35.33 1.56
 1 23 -7 28.44 1.17
 1 23 -7 29.64 1.42
 -1 23 -7 28.26 1.42
 -1 23 -7 29.08 1.09
 1 23 -7 29.14 1.15
 1 23 -5 34.93 1.25
 -1 23 -5 38.24 1.23
 -1 -23 -5 40.76 1.3
 1 -23 -5 39.13 1.28
 1 -23 -5 36.35 1.24
 -1 -23 -5 37.47 1.24
 -1 -23 -5 39.44 1.3
 -1 -23 -5 36.51 1.11
 1 -23 -5 38.55 1.29
 1 -23 -5 37.79 1.2
 -1 -23 -5 38.73 1.26
 -1 -23 -5 39.26 1.78
 -1 23 -5 40.72 1.56
 -1 23 -5 43.43 1.46
 1 23 -5 33.55 1.47
 1 23 -5 34.33 1.32
 1 -23 -5 37.84 1.68
 -1 -23 -5 40.16 1.7
 1 23 -3 15.4 0.95
 1 -23 -3 9.65 0.87
 1 -23 -3 10.83 0.87
 -1 -23 -3 14.11 0.93
 -1 -23 -3 15.93 0.98
 -1 -23 -3 16.25 0.98
 1 -23 -3 9.98 0.86
 -1 -23 -3 15.35 0.84
 -1 -23 -3 17.14 0.99
 1 -23 -3 9.86 0.8
 1 -23 -3 9.83 0.87
 -1 -23 -3 15.86 1.39
 -1 -23 -3 15.77 1.27
 -1 23 -3 15.45 1.08
 1 23 -3 15.94 1.09
 1 -23 -3 9.38 1.18
 1 23 -1 53.34 1.49
 -1 -23 -1 55.5 1.55
 -1 -23 -1 55.93 1.58
 1 -23 -1 79.61 1.75
 1 -23 -1 74.69 1.75
 -1 -23 -1 53.64 1.58
 1 -23 -1 78.48 1.71
 -1 -23 -1 56.85 1.55
 -1 -23 -1 57.79 1.58
 1 -23 -1 79.78 1.79
 -1 -23 -1 54.1 1.42
 1 -23 -1 75.8 1.7
 -1 -23 -1 55.47 1.96
 1 23 -1 55.53 1.7
 -1 -23 -1 55.7 1.94
 -1 23 -1 57.82 1.75
 1 -23 -1 72.62 2.09
 -1 -23 1 59.26 1.59
 -1 -23 1 59.14 1.6
 -1 -23 1 57.31 1.55
 1 -23 1 58.91 1.58
 -1 -23 1 61.49 1.62
 1 -23 1 61.1 1.63
 1 -23 1 58.13 1.53
 -1 -23 1 56.53 1.44
 -1 -23 1 57.81 1.47
 1 -23 1 61.55 1.55
 -1 23 1 39.6 1.57
 -1 -23 1 62.06 1.59
 -1 -23 1 56 1.87
 -1 23 1 76.05 1.92
 1 23 1 54.14 1.68
 1 -23 1 57.34 1.88
 1 -23 3 14.86 0.86
 -1 -23 3 16.27 0.97
 -1 -23 3 16 0.99
 1 -23 3 15.9 0.96
 -1 -23 3 14.95 0.87
 -1 -23 3 15.74 0.98
 -1 -23 3 14.75 0.88
 1 -23 3 15.99 0.99
 1 -23 3 15.37 0.93
 -1 -23 3 16.55 0.94
 -1 23 3 9.33 1.12
 -1 23 3 10.25 1.01
 1 -23 3 14.22 1.11
 -1 -23 3 16.04 1.15
 1 23 3 15.94 1.11
 -1 -23 5 35.2 1.2
 1 -23 5 44.41 1.33
 -1 -23 5 36.62 1.28
 1 23 5 35.73 1.56
 1 -23 5 44.04 1.34
 -1 -23 5 35.6 1.13
 -1 23 5 37.85 1.42
 -1 23 5 33.21 1.56
 1 -23 5 41.78 1.27
 -1 -23 5 35.79 1.24
 -1 -23 7 29.02 1.05
 1 23 7 32.89 1.51
 1 -23 7 29.86 1.1
 -1 -23 7 29.59 1.14
 -1 -23 7 27.96 0.99
 1 23 7 30.87 1.43
 -1 23 7 33.87 1.5
 1 -23 7 30.15 1.07
 -1 -23 7 30.45 1.12
 -1 -23 9 4.08 0.58
 -1 -23 9 3.61 0.53
 1 23 9 5.76 1.02
 1 -23 9 4.21 0.64
 -1 -23 9 3.86 0.68
 -1 23 9 4.67 0.95
 -1 23 9 4.03 0.91
 1 23 9 6.33 1
 -1 -23 9 3.89 0.67
 1 -23 9 4.03 0.62
 -1 23 9 4.33 0.99
 -1 -23 11 32.27 0.89
 1 23 11 41.33 1.49
 -1 23 11 43.36 1.46
 1 -23 11 33.96 0.95
 -1 23 11 43.16 1.5
 -1 -23 11 37.49 1.08
 1 -23 11 36.96 1.03
 -1 23 11 43.94 1.54
 1 23 11 40.41 1.55
 -1 -23 11 39.48 1.13
 -1 23 13 22.09 1.09
 1 23 13 22.55 1.16
 -1 -23 13 22.5 0.81
 1 -23 13 19.27 0.72
 1 23 13 23.15 1.21
 -1 23 13 22.03 1.12
 -1 23 13 20.56 1.09
 1 23 15 1.04 0.67
 -1 23 15 -0.27 0.6
 1 -25 -9 0.99 0.57
 -1 -25 -9 0.66 0.54
 1 -25 -7 25.09 0.75
 -1 -25 -7 24.55 0.77
 -1 -25 -7 25.29 1.05
 1 -25 -7 26.87 1.06
 -1 25 -7 24.81 0.84
 1 -25 -5 19.52 0.76
 -1 -25 -5 21.89 0.79
 1 -25 -5 21.56 1.05
 1 25 -5 19.24 0.81
 -1 -25 -5 22.36 1.07
 -1 25 -5 19.18 0.86
 -1 -25 -5 23.72 0.79
 1 -25 -5 20.35 0.77
 1 -25 -5 18.29 0.68
 1 -25 -3 4.82 0.58
 -1 -25 -3 8.5 0.63
 1 -25 -3 4.02 0.58
 -1 -25 -3 8.6 0.66
 1 -25 -3 5.46 0.82
 -1 25 -3 8.68 0.75
 1 25 -3 11.07 0.75
 -1 -25 -3 8.62 0.86
 1 -25 -3 4.81 0.6
 -1 -25 -3 9.14 0.64
 1 -25 -3 4.32 0.54
 -1 -25 -1 24.44 0.91
 1 -25 -1 23.71 0.88
 1 -25 -1 26.75 0.91
 -1 -25 -1 21.93 0.85
 1 25 -1 27.84 1.01
 1 -25 -1 23.13 1.08
 -1 -25 -1 23.82 1.11
 1 -25 -1 24.68 0.83
 1 -25 -1 26.52 0.91
 -1 -25 -1 24.3 0.88
 1 -25 1 32.5 0.98
 1 -25 1 34.9 0.98
 -1 -25 1 26.97 0.93
 -1 -25 1 25.05 0.88
 -1 -25 1 27.86 0.92
 1 -25 1 28.58 1.04
 -1 25 1 25.2 1.01
 1 25 1 23.8 0.98
 1 -25 1 34.05 1
 1 -25 1 32.13 0.92
 -1 -25 1 27.18 0.92
 1 -25 3 8.58 0.63
 -1 -25 3 12.36 0.71
 -1 -25 3 10.36 0.65
 1 -25 3 8.03 0.64
 -1 -25 3 11.31 0.68
 1 -25 3 8.73 0.61
 -1 25 3 4.49 0.7
 1 25 3 9.44 0.76
 1 -25 3 7.53 0.6
 1 -25 3 9.73 0.68
 -1 -25 3 11.5 0.7
 -1 -25 5 18.61 0.72
 -1 -25 5 21.54 0.8
 1 -25 5 20.01 0.73
 1 -25 5 19.66 0.78
 -1 -25 5 20.9 0.76
 1 25 5 22.93 0.91
 -1 25 5 20.87 0.88
 1 -25 5 20.83 0.8
 -1 -25 5 22.89 0.82
 1 -25 5 18.76 0.73
 -1 -25 7 23.91 0.76
 1 -25 7 23.59 0.76
 1 -25 7 22.21 0.69
 1 25 7 25.21 0.88
 -1 25 7 25.82 0.87
 1 -25 7 24.54 0.79
 1 -25 7 24.02 0.73
 -1 -25 7 25.32 0.8
 1 25 9 0.79 0.45
 -1 25 9 1.39 0.44
 -1 -25 9 0.48 0.39
 -2 0 -32 0.16 0.55
 2 0 -32 0.31 0.51
 2 0 -32 -0.21 0.58
 -2 0 -32 0.19 0.58
 2 0 -30 71.79 1.85
 -2 0 -30 81.03 1.98
 -2 0 -30 74.92 1.66
 2 0 -30 72.81 1.72
 -2 0 -30 75.23 1.67
 2 0 -30 75.6 2.02
 -2 0 -30 79.15 2.02
 -2 0 -28 0.03 1.06
 2 0 -28 0.22 1
 -2 0 -28 0.35 0.86
 2 0 -28 -0.64 1
 -2 0 -28 -0.26 0.95
 2 0 -28 0.26 0.92
 -2 0 -28 0.06 0.83
 -2 0 -28 -0.28 0.86
 -2 0 -28 -0.48 1.37
 2 0 -28 0.19 1.29
 -2 0 -28 0.76 0.86
 -2 0 -26 29.93 1.68
 2 0 -26 27.61 1.66
 -2 0 -26 31.46 1.58
 -2 0 -26 31.14 2.04
 2 0 -26 27.19 1.98
 2 0 -24 -0.93 1.24
 -2 0 -24 0.13 1.14
 -2 0 -24 -0.6 0.95
 -2 0 -24 -0.19 1.1
 2 0 -24 -0.55 1.11
 2 0 -24 1.1 0.85
 -2 0 -24 -0.08 0.97
 2 0 -24 0.2 0.83
 2 0 -24 -0.36 1.09
 -2 0 -24 -0.49 1
 -2 0 -24 -0.08 1.44
 2 0 -24 0.2 1.43
 -2 0 -22 6.99 1.02
 -2 0 -22 8.22 1.14
 2 0 -22 5.97 1.05
 2 0 -22 7.11 1.02
 2 0 -22 7.89 1.23
 -2 0 -22 8.38 1.17
 -2 0 -22 7.43 1.18
 2 0 -22 9.49 1.3
 2 0 -22 8.01 1.07
 -2 0 -22 7.88 1.17
 -2 0 -22 7.38 1.28
 2 0 -22 7.65 1.36
 -2 0 -22 7.26 1.39
 -2 0 -22 7.23 1.03
 -2 0 -22 8.8 1.61
 2 0 -22 8.76 1.64
 2 0 -20 -0.51 1.39
 -2 0 -20 -0.4 1.4
 -2 0 -20 0.63 0.97
 2 0 -20 0.47 0.81
 -2 0 -20 0.08 0.86
 2 0 -20 -0.12 1.17
 -2 0 -20 0.2 1.05
 -2 0 -20 0.23 0.74
 2 0 -20 0.04 0.87
 2 0 -20 0.41 0.84
 2 0 -20 0.19 1.1
 -2 0 -20 0.14 1.09
 -2 0 -20 0.11 1.04
 -2 0 -20 0.7 1.13
 -2 0 -20 0.31 0.74
 2 0 -20 -0.32 1.19
 -2 0 -20 0.35 1.2
 -2 0 -20 0.3 0.74
 -2 0 -20 -0.05 0.79
 2 0 -20 0.24 0.75
 -2 0 -20 0.47 0.81
 -2 0 -18 102.76 2.22
 2 0 -18 96.86 2.15
 -2 0 -18 97.86 2.24
 -2 0 -18 101.75 2.42
 -2 0 -18 97.96 2.17
 -2 0 -18 94.58 2.41
 2 0 -18 99.72 2.18
 -2 0 -18 106.82 2.34
 -2 0 -18 104.1 2.34
 2 0 -18 97.79 2.15
 -2 0 -18 103.54 2.35
 2 0 -18 95.07 2.42
 -2 0 -18 101.14 2.1
 2 0 -18 106.27 2.45
 -2 0 -18 102.42 2.11
 -2 0 -18 101.73 2.58
 2 0 -18 101.42 2.55
 -2 0 -18 101.45 2.23
 -2 0 -18 103.86 2.13
 2 0 -18 98.57 1.99
 -2 0 -18 101.85 2.14
 2 0 -18 97.99 2.11
 -2 0 -18 101.85 2.18
 -2 0 -18 101.99 2.17
 2 0 -18 106.03 2.86
 -2 0 -16 0.6 0.73
 2 0 -16 0.35 0.72
 -2 0 -16 0.13 0.67
 -2 0 -16 0.08 0.64
 -2 0 -16 0.51 0.78
 -2 0 -16 0.25 0.69
 -2 0 -16 0.09 0.79
 2 0 -16 0.05 0.8
 -2 0 -16 0.36 0.69
 -2 0 -16 0.62 0.73
 2 0 -16 0.1 0.78
 -2 0 -16 0.04 0.82
 2 0 -16 0.47 0.56
 -2 0 -16 0.4 0.71
 -2 0 -16 0.23 0.65
 2 0 -16 0.38 0.58
 2 0 -16 0.55 1.02
 2 0 -16 0.16 0.56
 -2 0 -14 106.51 1.96
 -2 0 -14 106.62 2.02
 2 0 -14 103.8 1.99
 -2 0 -14 105.38 2.02
 -2 0 -14 106.92 2
 -2 0 -14 106.04 1.74
 -2 0 -14 108.07 2.14
 2 0 -14 98.71 1.66
 -2 0 -14 107.57 2
 2 0 -14 106.19 1.92
 -2 0 -14 111.2 2.13
 2 0 -14 105.19 1.91
 -2 0 -14 106.4 1.92
 2 0 -14 98.57 1.69
 2 0 -14 102.35 2.13
 -2 0 -14 106.79 1.92
 2 0 -14 96.78 1.68
 -2 0 -14 108.23 2
 2 0 -14 98.36 1.88
 -2 0 -14 102.51 1.89
 2 0 -14 102.74 2.08
 2 0 -14 98.13 1.65
 -2 0 -14 104.33 1.87
 -2 0 -14 106.43 2.04
 -2 0 -14 101.4 1.94
 2 0 -14 99.07 1.86
 2 0 -14 99.89 1.87
 2 0 -14 97.05 2.09
 -2 0 -14 106.48 2.03
 2 0 -14 98.92 1.83
 2 0 -12 0.18 0.69
 -2 0 -12 -0.03 0.57
 -2 0 -12 -0.07 0.7
 -2 0 -12 0.2 0.61
 -2 0 -12 0.3 0.59
 -2 0 -12 0.54 0.68
 -2 0 -12 0.04 0.53
 -2 0 -12 0.26 0.63
 2 0 -12 0.24 0.45
 -2 0 -12 0.06 0.58
 2 0 -12 0.46 0.6
 -2 0 -12 -0.01 0.66
 -2 0 -12 0.31 0.72
 -2 0 -12 0.17 0.58
 -2 0 -12 0.28 0.73
 2 0 -12 0.17 0.5
 2 0 -12 0.18 0.61
 -2 0 -12 0.2 0.65
 2 0 -12 0.43 0.5
 -2 0 -12 0.25 0.9
 -2 0 -12 -0.11 0.82
 2 0 -12 0.39 0.45
 2 0 -12 0.13 0.64
 -2 0 -12 0.23 0.66
 2 0 -12 0.37 0.51
 -2 0 -12 0.09 0.58
 -2 0 -12 -0.07 0.43
 2 0 -12 0.23 0.72
 -2 0 -12 0.21 0.6
 -2 0 -12 -0.2 0.65
 -2 0 -12 0.31 0.64
 2 0 -12 0.25 0.57
 2 0 -12 0.08 0.49
 -2 0 -12 0.37 0.67
 2 0 -12 0.37 0.62
 2 0 -12 0.11 0.6
 -2 0 -12 0.06 0.54
 -2 0 -10 36.28 1.08
 -2 0 -10 35.47 1.33
 -2 0 -10 36.07 1.01
 -2 0 -10 36.97 1
 2 0 -10 37.74 0.84
 -2 0 -10 35.68 1.02
 2 0 -10 33.93 0.55
 2 0 -10 38.23 0.86
 -2 0 -10 37.86 1.04
 2 0 -10 36.08 0.81
 -2 0 -10 34.92 1.08
 -2 0 -10 37.45 0.98
 -2 0 -10 36.73 1.1
 2 0 -10 35.25 0.98
 2 0 -10 35.06 0.85
 -2 0 -10 33.76 1.11
 -2 0 -10 37.52 0.99
 2 0 -10 34.62 0.9
 2 0 -10 35.24 0.85
 -2 0 -10 37.48 1.15
 2 0 -10 35.78 0.99
 -2 0 -10 34.21 1.21
 2 0 -10 35.04 0.76
 -2 0 -10 37.61 1.31
 2 0 -10 36.88 0.98
 -2 0 -10 33.72 0.99
 -2 0 -10 35.92 1.05
 2 0 -10 36.83 0.67
 -2 0 -10 37.27 0.84
 2 0 -10 36.28 0.82
 -2 0 -10 36.27 0.95
 2 0 -10 35.37 1.22
 2 0 -10 35.08 0.84
 2 0 -10 37.15 1.03
 -2 0 -10 36.77 1.02
 -2 0 -10 37.39 1.08
 2 0 -10 36.9 1.02
 2 0 -10 36.8 1.01
 -2 0 -10 37.33 0.94
 -2 0 -10 35.09 0.79
 -2 0 -10 36.5 1.08
 -2 0 -8 0.2 0.62
 -2 0 -8 0.29 0.54
 -2 0 -8 0.14 0.81
 2 0 -8 0.26 0.35
 2 0 -8 0.24 0.42
 -2 0 -8 0.11 0.54
 -2 0 -8 0.23 0.51
 2 0 -8 0.16 0.36
 2 0 -8 0.17 0.44
 -2 0 -8 0.23 0.62
 -2 0 -8 0.15 0.56
 -2 0 -8 -0.03 0.53
 2 0 -8 0.14 0.4
 -2 0 -8 2.33 0.66
 -2 0 -8 -0.03 0.62
 2 0 -8 0.57 0.41
 -2 0 -8 0.23 0.6
 -2 0 -8 0.18 0.59
 -2 0 -8 -0.02 0.51
 2 0 -8 0.22 0.43
 -2 0 -8 0.24 0.78
 2 0 -8 0.24 0.19
 2 0 -8 0.16 0.36
 -2 0 -8 0.16 0.68
 2 0 -8 0.08 0.62
 -2 0 -8 -0.2 0.58
 -2 0 -8 0.36 0.64
 2 0 -8 0.4 0.42
 -2 0 -8 0.22 0.52
 -2 0 -8 0.1 0.44
 -2 0 -8 0.19 0.63
 -2 0 -8 0.28 0.55
 2 0 -8 0.19 0.77
 -2 0 -8 0.13 0.5
 -2 0 -8 0.22 0.45
 -2 0 -8 0.04 0.6
 -2 0 -8 0.18 0.5
 2 0 -8 0.28 0.43
 2 0 -8 0.28 0.39
 2 0 -6 490.45 4.62
 2 0 -6 478.7 5.1
 -2 0 -6 509.9 4.86
 -2 0 -6 496.29 4.9
 -2 0 -6 511.27 4.81
 -2 0 -6 517.38 4.8
 -2 0 -6 513.99 4.93
 -2 0 -6 515.97 4.89
 2 0 -6 502.82 4.68
 -2 0 -6 528.42 5.18
 2 0 -6 496.03 4.74
 2 0 -6 473.52 4.47
 -2 0 -6 516.59 4.93
 -2 0 -6 518.69 4.77
 -2 0 -6 519.56 4.88
 2 0 -6 498.88 4.73
 -2 0 -6 497.9 4.94
 -2 0 -6 481.25 4.97
 2 0 -6 473.21 4.59
 2 0 -6 503.56 4.75
 -2 0 -6 518.97 4.87
 -2 0 -6 527.01 4.96
 2 0 -6 497.99 4.75
 -2 0 -6 510.85 4.87
 -2 0 -6 506.89 5
 -2 0 -6 506.19 4.95
 -2 0 -6 515.1 4.96
 2 0 -6 483.2 4.74
 2 0 -6 491.46 4.76
 2 0 -6 489.69 4.66
 -2 0 -6 513.54 5.03
 -2 0 -6 493.27 5.12
 -2 0 -6 492.58 4.6
 2 0 -6 467.2 4.77
 -2 0 -6 499.7 4.96
 2 0 -6 484.72 4.64
 -2 0 -6 514.96 4.9
 -2 0 -6 501.96 4.95
 2 0 -6 479.09 4.95
 -2 0 -6 499.43 4.8
 -2 0 -6 500.13 4.73
 2 0 -4 0.17 0.24
 -2 0 -4 0.44 0.35
 -2 0 -4 0.09 0.47
 -2 0 -4 0.64 0.44
 2 0 -4 -0.02 0.63
 -2 0 -4 0.14 0.35
 2 0 -4 0.08 0.19
 2 0 -4 0.11 0.31
 -2 0 -4 -0.03 0.4
 2 0 -4 0.02 0.35
 -2 0 -4 0.15 0.57
 -2 0 -4 -0.15 0.48
 -2 0 -4 0.15 0.39
 -2 0 -4 0.08 0.31
 -2 0 -4 0.22 0.41
 2 0 -4 0.15 0.32
 -2 0 -4 0.06 0.29
 -2 0 -4 0.24 0.51
 2 0 -4 0.11 0.42
 2 0 -4 0.14 0.47
 -2 0 -4 0.19 0.43
 2 0 -4 0.01 0.32
 2 0 -4 0.14 0.22
 -2 0 -4 -0.05 0.41
 -2 0 -4 0.09 0.45
 -2 0 -4 0.2 0.45
 -2 0 -4 0.29 0.46
 -2 0 -4 0.19 0.4
 -2 0 -4 0.56 0.46
 -2 0 -4 0.15 0.47
 -2 0 -4 -0.19 0.52
 2 0 -4 0.46 0.33
 2 0 -4 0.2 0.33
 -2 0 -4 0.02 0.35
 2 0 -4 0.15 0.16
 2 0 -4 -0.11 0.43
 2 0 -4 0.2 0.46
 -2 0 -4 0 0.49
 -2 0 -4 0.09 0.43
 -2 0 -4 0.17 0.38
 -2 0 -4 0.07 0.38
 -2 0 -4 0.19 0.48
 -2 0 -2 1466.01 12.93
 -2 0 -2 1486.19 12.83
 -2 0 -2 1481.92 12.89
 2 0 -2 1425.53 13.1
 2 0 -2 1455.5 12.83
 -2 0 -2 1521.34 12.95
 -2 0 -2 1424.96 13
 -2 0 -2 1443.57 12.91
 2 0 -2 1479.93 13
 -2 0 -2 1527.93 12.92
 -2 0 -2 1438.73 12.81
 2 0 -2 1464.39 12.84
 2 0 -2 1495.13 12.95
 -2 0 -2 1487.97 12.96
 -2 0 -2 1422.46 12.91
 -2 0 -2 1486.85 12.91
 -2 0 -2 1448.27 12.93
 -2 0 -2 1497.79 12.92
 -2 0 -2 1485.15 12.9
 2 0 -2 1456.49 12.77
 2 0 -2 1464.45 12.83
 -2 0 -2 1433.21 12.92
 -2 0 -2 1511.2 12.98
 2 0 -2 1473.76 13
 -2 0 -2 1433.78 12.9
 2 0 -2 1509.37 13
 2 0 -2 1466.44 12.99
 -2 0 -2 1433.76 12.87
 2 0 -2 1452.54 13.01
 -2 0 -2 1484.63 12.96
 -2 0 -2 1474.34 12.93
 -2 0 -2 1482.71 12.97
 2 0 0 0.03 0.35
 -2 0 0 0.07 0.15
 -2 0 0 1.53 0.16
 -2 0 0 0.06 0.29
 2 0 0 0.16 0.25
 2 0 0 -0.08 0.32
 -2 0 0 -0.02 0.23
 -2 0 0 0.1 0.2
 -2 0 0 -0.04 0.2
 -2 0 0 0.08 0.16
 -2 0 0 0.38 0.22
 -2 0 0 0.13 0.33
 2 0 0 -0.09 0.38
 2 0 0 0.1 0.27
 -2 0 0 0.09 0.21
 -2 0 0 0 0.18
 2 0 0 0.04 0.28
 -2 0 2 1490.85 12.66
 -2 0 2 1400.61 12.86
 -2 0 2 1450.33 12.82
 2 0 2 1493.81 12.77
 -2 0 2 1409.36 12.64
 -2 0 2 1423.78 12.71
 -2 0 2 1398.47 12.86
 -2 0 2 1467.18 12.84
 -2 0 2 1402.19 12.58
 -2 0 2 1460.8 13
 -2 0 2 1489.9 12.85
 2 0 2 1483.74 12.76
 2 0 2 1405.98 12.7
 2 0 4 0.1 0.39
 -2 0 4 0.05 0.23
 -2 0 4 0.09 0.32
 -2 0 4 0.09 0.46
 2 0 4 0.11 0.39
 -2 0 4 1.75 0.75
 -2 0 4 -0.09 0.56
 -2 0 4 0.21 0.49
 -2 0 4 0.01 0.28
 -2 0 6 501.81 4.44
 -2 0 6 482.47 4.42
 -2 0 6 502.36 5.02
 -2 0 6 464.25 4.81
 -2 0 6 460.09 5.05
 -2 0 6 501.18 4.85
 -2 0 6 489.86 4.77
 -2 0 6 459.76 4.34
 -2 0 8 0.36 0.3
 -2 0 8 0.14 0.41
 -2 0 8 0.38 0.28
 -2 0 8 0.18 0.31
 -2 0 8 0.17 0.6
 2 0 8 0.23 0.63
 -2 0 8 1.06 0.88
 -2 0 8 -0.25 0.73
 -2 0 8 0.28 0.58
 -2 0 8 0.23 0.58
 2 0 8 0.22 0.37
 -2 0 10 34.53 0.73
 -2 0 10 33.81 0.8
 -2 0 10 35.23 0.64
 -2 0 10 39.28 0.7
 2 0 10 34.23 1.06
 -2 0 10 34.44 1.3
 -2 0 10 37.67 1.12
 2 0 10 37.29 1.2
 -2 0 10 38.36 1.28
 -2 0 10 38.31 1.08
 2 0 10 36.05 0.8
 -2 0 12 -0.08 0.63
 2 0 12 -0.06 0.41
 -2 0 12 0.14 0.93
 2 0 12 0.14 0.62
 2 0 12 0.19 0.71
 -2 0 12 0.04 0.62
 -2 0 12 -0.14 0.82
 -2 0 14 95.05 2.2
 2 0 14 103.73 2.11
 -2 0 14 103.21 2.29
 -2 0 14 101.39 1.96
 -2 0 14 101.18 2.1
 -2 0 14 97.32 1.94
 -2 0 16 1.1 0.68
 -2 0 16 0.25 0.9
 -2 0 16 0.77 0.76
 -2 0 16 0.48 0.78
 -2 0 16 0.37 0.66
 2 0 16 -0.03 0.85
 -2 0 18 101.56 2.69
 2 0 18 106.15 2.58
 -2 0 18 110.36 2.68
 2 0 18 105.52 2.38
 -2 0 18 94.59 2.24
 -2 0 18 96.98 2.47
 2 0 18 108.8 2.64
 -2 0 20 0.05 0.82
 2 0 20 0.06 0.94
 -2 0 20 0.46 0.9
 2 0 20 0.09 0.72
 2 0 20 -0.38 0.97
 -2 0 20 -0.06 1.11
 -2 0 22 8.84 1.14
 -2 0 22 8.64 1.15
 -2 0 22 9.44 1.38
 2 0 22 7.73 1.29
 -2 0 24 0.27 0.94
 -2 0 24 -1.08 1.24
 2 0 24 -0.15 1.08
 -2 0 26 29.17 1.77
 2 0 26 28.81 1.64
 2 0 26 32.36 1.56
 -2 0 26 28.63 1.54
 -2 0 26 27.94 1.8
 -2 0 28 0.12 0.85
 -2 0 28 0.44 1.02
 2 0 28 0.48 0.88
 -2 0 30 83.63 2.06
 -2 -2 -32 7.12 0.68
 -2 2 -32 5.65 0.63
 2 -2 -32 7.13 0.65
 2 2 -32 5.73 0.64
 2 -2 -32 7.78 0.73
 -2 2 -32 6.26 0.68
 2 2 -30 17.67 1.16
 -2 2 -30 16.71 1.17
 2 -2 -30 13.87 1.16
 -2 -2 -30 15.58 1.13
 -2 -2 -30 14.85 0.95
 -2 2 -30 14.84 0.82
 -2 -2 -30 14.94 0.93
 -2 2 -30 14.74 0.83
 -2 2 -30 16.86 0.99
 -2 2 -30 17.13 1.09
 2 -2 -30 13.89 1.05
 2 2 -30 16.83 1.05
 2 2 -30 15.93 1.03
 -2 -2 -30 15.42 1.1
 -2 -2 -30 16.62 1.01
 -2 -2 -30 12.67 1.37
 2 -2 -28 3.26 1.16
 -2 2 -28 5.29 1.19
 -2 -2 -28 2.5 1.06
 2 2 -28 4.59 1.1
 -2 2 -28 4.03 0.88
 2 2 -28 3.56 1.04
 -2 -2 -28 2.84 0.9
 -2 2 -28 4.11 1.07
 -2 -2 -28 2.97 0.9
 2 -2 -28 3.04 1.06
 2 -2 -28 2.78 0.81
 -2 -2 -28 3.85 1.1
 2 2 -28 3.45 0.99
 -2 2 -28 4.83 0.89
 -2 2 -28 3.47 0.97
 -2 -2 -28 2.86 0.98
 2 -2 -28 3.15 0.86
 -2 2 -28 3.74 1.41
 -2 -2 -28 1.84 1.38
 2 -2 -28 2.01 1.35
 -2 2 -26 84.13 2.28
 -2 -2 -26 86.74 2.43
 2 -2 -26 79.86 2.29
 -2 2 -24 108.69 2.51
 2 -2 -24 121.89 2.89
 -2 2 -24 107.97 2.74
 2 -2 -24 123.12 2.71
 -2 -2 -24 119.91 2.84
 2 -2 -24 133.64 2.93
 2 -2 -24 131.13 3.16
 -2 2 -24 110.63 2.91
 -2 2 -24 111.16 2.7
 2 2 -24 110.93 2.87
 -2 -2 -24 118.69 2.74
 -2 2 -24 110.85 2.87
 2 2 -24 122.33 2.99
 2 -2 -24 121.96 2.71
 -2 2 -24 109.59 2.7
 -2 -2 -24 116.68 2.84
 -2 -2 -24 118.32 3.02
 2 -2 -24 129.31 3.26
 -2 -2 -24 118.57 3.13
 -2 2 -24 110.45 3.09
 2 2 -24 120.22 3.1
 -2 2 -24 110.82 2.62
 -2 2 -24 114.39 3.4
 2 -2 -24 129.33 3.5
 2 2 -24 111.05 3.44
 -2 -2 -24 122.67 3.55
 -2 2 -22 113.79 3.29
 -2 2 -22 101.61 2.55
 2 2 -22 106.86 3.3
 -2 2 -22 102.68 2.54
 -2 -2 -22 111.84 3.3
 2 -2 -22 116.64 3.3
 2 -2 -22 111.33 2.68
 -2 2 -22 103.56 2.63
 -2 -2 -22 99.2 2.37
 -2 2 -22 98.91 2.41
 -2 -2 -22 103.99 2.73
 -2 2 -22 99.16 2.39
 2 2 -22 103.9 2.69
 -2 -2 -22 102.85 2.68
 -2 2 -22 102.84 2.58
 2 -2 -22 105.65 2.53
 -2 2 -22 102.15 2.57
 -2 2 -22 108.58 2.73
 2 2 -22 108.29 2.83
 2 -2 -22 106.8 2.87
 -2 -2 -22 100.27 2.63
 -2 -2 -22 99.13 2.78
 2 -2 -22 113.39 2.71
 -2 -2 -22 102.73 2.51
 -2 2 -22 98.71 2.37
 -2 2 -22 103.52 2.76
 2 -2 -22 107.23 2.53
 2 -2 -22 107.78 3.04
 -2 -2 -22 101.17 2.88
 2 2 -22 109.19 2.94
 -2 2 -22 105.64 2.95
 2 2 -22 106.57 2.45
 -2 2 -22 106.49 2.55
 -2 -2 -22 104.94 2.37
 -2 2 -22 104.37 2.41
 -2 2 -22 105.42 2.57
 2 2 -22 106.7 2.59
 2 -2 -20 87.68 2.85
 2 2 -20 81.31 2.85
 -2 2 -20 78.36 2.23
 -2 2 -20 84.12 2.82
 -2 2 -20 79.42 2.1
 -2 2 -20 78.3 2.24
 2 2 -20 83.13 2.08
 -2 -2 -20 86.17 2.19
 -2 2 -20 75.09 2.15
 -2 -2 -20 87.58 2.39
 -2 2 -20 78.79 2.25
 -2 -2 -20 88.01 2.35
 -2 -2 -20 85.25 2.3
 2 -2 -20 86.59 2.29
 2 2 -20 74.5 1.99
 -2 -2 -20 86.38 2.46
 2 2 -20 73.6 1.96
 -2 2 -20 82.27 2.13
 -2 2 -20 78.77 2.39
 2 2 -20 78.93 2.31
 2 -2 -20 87.9 2.31
 2 -2 -20 86.31 2.46
 2 2 -20 81.72 2.41
 -2 2 -20 83.79 2.26
 -2 2 -20 80.2 2.36
 2 -2 -20 85.12 2.44
 -2 2 -20 79.61 2.21
 -2 2 -20 81.47 2.11
 -2 -2 -20 84.1 2.34
 -2 2 -20 78.96 2.46
 -2 -2 -20 90.17 2.57
 2 -2 -20 86.06 2.62
 2 2 -20 80.74 2.48
 -2 2 -20 78.5 2.19
 -2 -2 -20 87.43 2.1
 -2 -2 -20 84.33 2.02
 2 -2 -20 88.86 1.99
 -2 2 -20 80.56 2.07
 2 2 -20 80.82 2.09
 2 2 -20 79.65 2.25
 -2 2 -20 82.91 2.29
 2 2 -18 75.51 2
 -2 2 -18 65.69 1.93
 -2 -2 -18 61.13 1.7
 -2 2 -18 67.19 1.91
 -2 2 -18 65.41 1.78
 2 2 -18 71.83 1.82
 -2 2 -18 69.33 1.91
 -2 -2 -18 61.42 1.72
 -2 -2 -18 65.58 1.99
 -2 -2 -18 63.1 1.91
 -2 2 -18 69.07 1.79
 2 2 -18 66.1 1.71
 -2 2 -18 64.59 2.03
 -2 -2 -18 65.21 1.83
 -2 -2 -18 62.93 1.98
 -2 -2 -18 64.23 1.59
 2 2 -18 66.12 1.72
 -2 2 -18 65.19 1.87
 2 -2 -18 72.67 2.13
 2 -2 -18 68.59 1.86
 -2 -2 -18 61.13 1.9
 2 -2 -18 71.33 2
 2 2 -18 70.17 2.1
 2 -2 -18 69.31 1.87
 -2 2 -18 68.12 1.79
 -2 -2 -18 62.52 1.57
 -2 2 -18 68.85 1.98
 -2 2 -18 67.29 1.9
 2 2 -18 69.24 2.02
 -2 2 -18 64.15 2.11
 -2 -2 -18 65.74 2.07
 2 2 -18 73.25 2.18
 -2 2 -18 69.05 1.7
 2 -2 -18 70.4 1.68
 -2 -2 -18 60.94 1.66
 -2 2 -18 68.67 1.77
 -2 2 -18 68.33 1.88
 2 2 -18 68.77 1.9
 -2 2 -18 68.58 2.38
 2 2 -18 69.97 1.89
 -2 2 -18 68.68 1.91
 -2 2 -18 68.69 1.91
 2 2 -18 71.87 2.42
 -2 2 -18 65.19 1.79
 2 2 -18 70.79 1.88
 2 2 -16 1.44 0.79
 -2 2 -16 1.85 0.81
 -2 2 -16 1.52 0.76
 -2 -2 -16 3.04 0.72
 -2 2 -16 1.62 0.77
 -2 2 -16 1.4 0.8
 -2 -2 -16 3.14 0.72
 -2 -2 -16 2.8 0.88
 2 2 -16 1.77 0.65
 -2 2 -16 1.62 0.68
 2 2 -16 1.48 0.81
 2 2 -16 1.32 0.8
 -2 2 -16 0.81 0.71
 2 -2 -16 2.91 0.72
 -2 2 -16 1.66 0.68
 -2 2 -16 1.36 0.84
 2 -2 -16 3.02 0.88
 -2 2 -16 1.24 0.8
 -2 2 -16 1.86 0.73
 -2 -2 -16 3.09 0.77
 -2 -2 -16 3 0.86
 2 -2 -16 3.15 0.82
 -2 2 -16 1.43 0.68
 2 -2 -16 3.22 0.72
 -2 -2 -16 3.57 0.79
 -2 -2 -16 3.65 0.92
 -2 2 -16 1.4 0.9
 2 2 -16 1.38 0.85
 -2 2 -16 1.52 0.99
 2 2 -16 1.57 0.6
 -2 -2 -16 2.62 0.66
 -2 -2 -16 3.4 0.67
 -2 2 -16 1.29 0.69
 -2 2 -16 1.68 0.81
 -2 2 -16 1.84 1.04
 2 -2 -16 2.73 0.76
 2 2 -16 1.22 1.07
 -2 2 -16 1.28 0.81
 -2 2 -16 1.52 0.78
 2 2 -16 1.37 0.55
 2 2 -16 1.43 0.73
 -2 2 -16 1.63 0.7
 2 -2 -16 2.85 0.6
 2 2 -14 49.76 1.2
 -2 2 -14 46.09 1.11
 2 -2 -14 38.29 1.1
 -2 2 -14 48.3 1.25
 2 2 -14 49.52 1.39
 2 -2 -14 41.43 1.47
 -2 -2 -14 39.71 1.27
 2 2 -14 46.25 1.42
 -2 -2 -14 43.13 1.21
 2 -2 -14 38.79 1.13
 -2 -2 -14 43.46 1.2
 -2 2 -14 41.22 1.61
 -2 -2 -14 43 1.25
 -2 -2 -14 40.06 1.19
 -2 2 -14 45.44 1.17
 -2 2 -14 47.88 1.38
 -2 -2 -14 43.3 1.3
 2 2 -14 49.37 1.15
 -2 2 -14 47.17 1.42
 -2 2 -14 49.28 1.35
 2 -2 -14 39.24 1.04
 2 2 -14 51.33 1.29
 -2 -2 -14 44.05 1.19
 -2 2 -14 47.61 1.32
 2 -2 -14 38.49 1.27
 -2 -2 -14 42.27 1.31
 2 2 -14 47.76 1.46
 -2 2 -14 47.06 1.31
 2 2 -14 50.6 1.28
 -2 -2 -14 43.84 1.19
 2 -2 -14 38.25 1.26
 2 -2 -14 38.95 1.33
 -2 -2 -14 41.69 1.21
 2 2 -14 50.37 1.43
 -2 2 -14 47.52 1.48
 -2 2 -14 47.76 1.33
 2 2 -14 47.19 1.2
 2 2 -14 50.71 1.42
 -2 2 -14 47.34 1.5
 -2 -2 -14 41.65 1.19
 -2 2 -14 46.15 1.32
 -2 2 -12 127.72 2.26
 -2 -2 -12 135.56 2.04
 -2 2 -12 126.28 2.15
 2 2 -12 142.52 2.36
 2 -2 -12 133.19 1.7
 -2 2 -12 130.14 2.47
 2 -2 -12 140.04 2.03
 -2 2 -12 126.85 1.95
 -2 2 -12 130.71 2.17
 -2 -2 -12 141.04 2.13
 -2 -2 -12 141.22 1.98
 -2 2 -12 129.19 2.22
 2 -2 -12 130.6 1.84
 2 -2 -12 135.4 1.81
 -2 -2 -12 137.6 2.03
 -2 2 -12 127.17 2.14
 -2 2 -12 125.66 2.21
 2 -2 -12 138.71 1.89
 2 2 -12 145.04 1.97
 2 -2 -12 132.34 1.86
 -2 -2 -12 142.65 2.2
 -2 2 -12 126.91 2.1
 -2 -2 -12 144.95 2.35
 -2 -2 -12 140.07 2.28
 2 -2 -12 128.74 1.73
 -2 2 -12 129.03 2.2
 -2 2 -12 129.69 2.21
 -2 -2 -12 138.44 2.27
 -2 -2 -12 141.99 2.04
 2 -2 -12 129.97 1.73
 2 2 -12 143.38 2.06
 -2 -2 -12 141.84 2.04
 -2 -2 -12 145.42 2.2
 -2 2 -12 122.82 2.27
 -2 2 -12 135.45 2.3
 2 -2 -12 132.52 1.98
 2 2 -12 144.56 2.3
 2 2 -12 143.99 2.06
 -2 2 -12 127.37 2.1
 2 -2 -12 131.41 1.85
 -2 2 -12 135.41 2.51
 -2 2 -12 123.8 2.39
 -2 -2 -12 139.44 2.41
 2 2 -12 148.82 2.73
 -2 2 -12 132.81 2.28
 2 -2 -12 126.7 1.83
 -2 2 -12 129.08 2.1
 -2 -2 -12 136.77 2.07
 2 -2 -12 137.6 2.24
 -2 -2 -12 137.46 1.94
 2 2 -12 142.08 2.3
 2 -2 -12 130.51 1.85
 -2 2 -12 129.77 2.26
 2 2 -12 145.08 2.32
 -2 2 -12 128.64 2.09
 2 2 -12 138.24 1.95
 -2 -2 -12 136.34 2.08
 2 2 -12 138.93 1.93
 -2 2 -12 130.05 1.9
 -2 -2 -12 125.96 2.1
 -2 2 -12 131.09 2.07
 -2 2 -12 130.82 2.07
 2 -2 -12 129.62 2.4
 2 2 -12 142.91 2.28
 2 -2 -12 132.22 1.79
 2 -2 -12 129.29 1.91
 2 2 -12 145.96 2.02
 2 2 -12 145.94 2.01
 -2 2 -12 124.81 2.09
 -2 2 -12 129.89 2.21
 -2 -2 -12 136.85 2.11
 -2 2 -12 128.12 2.08
 -2 -2 -12 138.68 1.71
 2 2 -12 143.12 2.26
 -2 2 -10 79.05 1.54
 2 2 -10 78.62 1.06
 -2 2 -10 79.29 1.31
 2 2 -10 77.21 1.3
 -2 2 -10 80.14 1.45
 2 2 -10 77.46 1.09
 2 -2 -10 66.78 1.65
 2 2 -10 77.88 1.31
 2 -2 -10 65.5 1.21
 -2 -2 -10 76.97 1.43
 -2 -2 -10 79.93 1.14
 -2 -2 -10 78.6 1.4
 -2 2 -10 81.87 1.42
 2 -2 -10 68.72 1.11
 -2 2 -10 79.14 1.42
 2 2 -10 79.88 1.58
 -2 2 -10 79.75 1.44
 2 -2 -10 69.12 1.08
 -2 2 -10 76.23 1.59
 -2 2 -10 83.7 1.78
 2 -2 -10 68.06 1.28
 -2 -2 -10 78.83 1.37
 -2 -2 -10 79.29 1.38
 -2 2 -10 81.16 1.5
 -2 -2 -10 80.8 1.31
 2 -2 -10 67.95 1.11
 2 -2 -10 69.96 1.17
 -2 -2 -10 78.56 1.34
 -2 -2 -10 80.06 1.42
 -2 2 -10 74.75 1.55
 -2 2 -10 76.98 1.36
 2 -2 -10 66.02 1.16
 -2 2 -10 78.6 1.52
 2 -2 -10 65.77 1.21
 2 2 -10 78.67 1.03
 2 2 -10 73.08 1.22
 -2 -2 -10 77.01 1.5
 -2 2 -10 78.7 1.47
 -2 -2 -10 79.65 1.55
 2 -2 -10 70.93 1.26
 -2 -2 -10 78.88 1.37
 2 -2 -10 64.79 1.05
 -2 -2 -10 80.18 1.55
 2 2 -10 75.38 1.33
 -2 -2 -10 79.56 1.45
 2 -2 -10 64.84 1.05
 -2 2 -10 80.54 1.52
 -2 -2 -10 76.94 1.36
 2 2 -10 79.82 1.4
 -2 -2 -10 72.15 1.57
 -2 2 -10 78.15 1.62
 -2 2 -10 81.17 1.47
 2 2 -10 78.79 1.39
 -2 2 -10 80.64 1.47
 2 2 -10 75.1 1.34
 -2 2 -10 78.44 1.6
 -2 2 -10 81.57 1.54
 -2 2 -10 80.94 1.77
 2 -2 -10 67.92 1.17
 2 -2 -10 65.89 1.25
 2 -2 -10 65.7 1.01
 -2 2 -10 80.19 1.67
 -2 -2 -10 76.65 1.37
 2 -2 -10 69.3 1.51
 -2 -2 -10 76.91 1.4
 -2 2 -10 80.2 1.61
 -2 2 -10 72.86 1.47
 2 2 -10 76.48 1.26
 -2 -2 -10 76.96 1.39
 2 -2 -10 65.1 1.16
 -2 -2 -10 80.49 1.48
 2 2 -10 81.88 1.87
 2 2 -10 84.19 1.54
 2 2 -10 76.96 1.3
 -2 -2 -10 77.57 1.26
 -2 2 -10 81.48 1.45
 2 -2 -10 65.61 1.16
 -2 -2 -10 74.83 1.08
 -2 2 -10 80.82 1.61
 2 2 -8 50.16 0.97
 2 -2 -8 50.73 1.37
 -2 2 -8 47.91 1.07
 2 2 -8 49.83 0.84
 2 -2 -8 51.02 0.91
 2 2 -8 49.09 1.26
 2 2 -8 48.9 0.73
 -2 -2 -8 49.54 0.95
 -2 -2 -8 48.85 1.03
 -2 2 -8 46.84 1.03
 -2 -2 -8 48.05 1.07
 -2 2 -8 46.11 1
 -2 2 -8 47.6 1.07
 -2 2 -8 47.83 1.16
 2 -2 -8 49.89 0.8
 -2 -2 -8 47.86 0.88
 -2 2 -8 46.59 1.06
 -2 -2 -8 50.82 1
 -2 2 -8 49.08 1.34
 2 2 -8 50.06 1.12
 -2 2 -8 46.59 1.1
 2 -2 -8 48.87 0.76
 -2 -2 -8 49.77 0.99
 2 -2 -8 51.49 0.84
 -2 2 -8 46.84 1.21
 -2 -2 -8 50.56 1.03
 -2 -2 -8 49.35 0.96
 -2 2 -8 45.92 1.14
 2 -2 -8 50.91 0.82
 2 -2 -8 52.77 0.91
 -2 2 -8 48.12 1.13
 -2 -2 -8 49.34 0.95
 -2 2 -8 45.04 1.04
 -2 2 -8 48.79 1.1
 -2 2 -8 49.48 1.13
 2 -2 -8 51.09 0.93
 2 -2 -8 51.91 0.89
 2 2 -8 47.72 0.78
 2 2 -8 46.92 0.89
 -2 -2 -8 49.45 1.01
 -2 2 -8 49.63 1.13
 2 2 -8 50.16 0.95
 2 2 -8 48.25 0.94
 -2 2 -8 51.55 1.15
 2 -2 -8 54.31 0.98
 -2 -2 -8 50.07 1.06
 2 -2 -8 50.08 0.75
 -2 2 -8 49.41 1.18
 -2 2 -8 47.42 1.1
 -2 -2 -8 48.39 1.01
 -2 2 -8 49.99 1.2
 -2 -2 -8 48.78 1.15
 -2 -2 -8 51.52 1.17
 2 -2 -8 50.12 0.75
 -2 -2 -8 47.6 1.15
 -2 2 -8 46.8 1.09
 2 2 -8 51.68 0.94
 -2 2 -8 46.37 1.33
 2 -2 -8 48.59 0.95
 2 2 -8 50.37 1.14
 2 -2 -8 50.38 0.97
 -2 -2 -8 51.83 1.35
 2 -2 -8 49.72 0.78
 -2 2 -8 46.9 1.22
 2 -2 -8 50.82 0.92
 2 2 -8 49.55 0.74
 -2 -2 -8 46.84 1.08
 2 -2 -8 48.44 1.09
 2 -2 -8 51.56 0.88
 2 2 -8 50.16 1.42
 2 -2 -8 50.39 0.88
 -2 2 -8 49.55 1.07
 -2 -2 -8 46.92 0.85
 -2 2 -8 51.34 1.23
 2 2 -8 49.39 1.01
 -2 2 -8 50.34 1.21
 -2 2 -8 43.44 1.07
 -2 -2 -8 48.12 1.09
 -2 -2 -8 49.19 0.91
 -2 -2 -8 47.27 1.05
 2 -2 -8 50.93 1.25
 2 2 -8 48.93 0.91
 -2 -2 -8 47.45 1.06
 -2 -2 -6 1.62 0.53
 -2 -2 -6 1.75 0.39
 2 -2 -6 1.22 0.29
 -2 2 -6 1.05 0.53
 2 2 -6 1.72 0.74
 -2 2 -6 0.98 0.49
 -2 -2 -6 1.83 0.34
 -2 2 -6 1.47 0.51
 2 2 -6 1.64 0.23
 2 2 -6 1.93 0.4
 -2 2 -6 0.95 0.6
 2 -2 -6 0.67 0.79
 -2 2 -6 1.11 0.52
 -2 2 -6 0.91 0.58
 2 2 -6 1.88 0.4
 2 2 -6 1.8 0.52
 2 -2 -6 1.18 0.36
 2 -2 -6 1.22 0.57
 2 2 -6 1.8 0.27
 -2 2 -6 1.28 0.55
 -2 2 -6 1.1 0.65
 -2 -2 -6 1.76 0.46
 2 -2 -6 1.34 0.38
 -2 2 -6 1.35 0.76
 2 2 -6 2.53 0.5
 -2 -2 -6 1.24 0.48
 -2 -2 -6 1.68 0.43
 2 2 -6 1.58 0.3
 2 -2 -6 1.01 0.29
 -2 2 -6 1.12 0.57
 -2 -2 -6 1.82 0.42
 -2 -2 -6 1.87 0.36
 -2 -2 -6 1.92 0.5
 -2 2 -6 0.87 0.55
 -2 2 -6 1.43 0.61
 2 2 -6 2.26 0.35
 2 2 -6 1.77 0.38
 2 2 -6 1.81 0.26
 -2 2 -6 1.1 0.53
 2 -2 -6 1 0.38
 -2 2 -6 1.39 0.51
 2 2 -6 1.77 0.38
 2 2 -6 2.04 0.39
 -2 -2 -6 1.68 0.48
 -2 -2 -6 1.59 0.57
 -2 2 -6 0.74 0.57
 -2 2 -6 1.92 0.56
 2 -2 -6 1.11 0.24
 2 -2 -6 1.2 0.24
 -2 2 -6 1.58 0.59
 -2 2 -6 0.89 0.61
 -2 -2 -6 1.64 0.48
 -2 2 -6 1.73 0.56
 -2 -2 -6 1.69 0.49
 -2 -2 -6 1.55 0.56
 -2 2 -6 0.95 0.57
 -2 -2 -6 1.14 0.54
 2 -2 -6 1.35 0.38
 2 2 -6 1.63 0.4
 -2 -2 -6 1.79 0.76
 2 2 -6 1.62 0.58
 -2 2 -6 1.17 0.7
 -2 -2 -6 1.85 0.24
 2 2 -6 1.7 0.33
 2 -2 -6 1.2 0.4
 -2 2 -6 1.06 0.67
 2 -2 -6 1.36 0.42
 2 2 -6 1.6 0.35
 2 -2 -6 1.02 0.57
 -2 -2 -6 1.89 0.6
 2 -2 -6 1.11 0.69
 2 -2 -6 1.47 0.47
 2 -2 -6 1.5 0.36
 -2 -2 -6 1.54 0.66
 2 2 -6 1.76 0.37
 -2 -2 -6 1.72 0.57
 2 -2 -6 1.32 0.66
 -2 2 -6 1.32 0.65
 -2 2 -6 1.09 0.64
 2 2 -6 1.39 0.67
 -2 -2 -6 1.78 0.37
 2 2 -6 1.88 0.76
 -2 2 -6 1.31 0.55
 -2 -2 -6 1.7 0.52
 -2 -2 -6 1.9 0.45
 -2 -2 -6 1.72 0.51
 -2 2 -6 0.94 0.53
 -2 2 -4 172.1 1.96
 2 2 -4 168.31 1.92
 -2 -2 -4 193.22 2.01
 2 -2 -4 179.68 2.27
 -2 -2 -4 193.3 1.83
 -2 2 -4 165.71 1.95
 -2 2 -4 167.19 2.02
 -2 2 -4 172.46 2.01
 -2 2 -4 173.5 1.97
 2 2 -4 175.98 1.88
 -2 2 -4 168.18 1.94
 -2 -2 -4 191.91 1.82
 -2 -2 -4 184.72 1.94
 -2 -2 -4 180.1 1.93
 2 2 -4 165.36 2.02
 -2 2 -4 170.74 1.99
 -2 2 -4 174.18 2.08
 2 2 -4 171.37 1.82
 2 -2 -4 163.78 2.08
 -2 2 -4 166.16 2.17
 -2 -2 -4 193.97 1.91
 -2 2 -4 168.55 1.99
 -2 2 -4 174.63 2.03
 -2 -2 -4 191.72 1.96
 2 2 -4 173.51 1.82
 -2 -2 -4 190.93 1.86
 -2 2 -4 165.88 2.03
 -2 2 -4 170.22 2.02
 2 2 -4 172.47 2.14
 2 -2 -4 177 1.87
 -2 -2 -4 195.65 1.9
 -2 -2 -4 188.37 1.83
 2 2 -4 165.33 1.99
 2 2 -4 178.88 1.85
 -2 2 -4 168.93 2.04
 2 2 -4 171.28 1.83
 2 2 -4 172.87 1.8
 -2 -2 -4 178.37 2.13
 2 -2 -4 173 1.68
 2 2 -4 175.48 1.86
 -2 2 -4 154.74 2.01
 2 2 -4 171.67 1.76
 2 2 -4 164.02 1.82
 2 -2 -4 178.14 2.19
 2 -2 -4 179.74 2.1
 -2 2 -4 173.3 2.03
 -2 2 -4 162.72 2.04
 -2 -2 -4 194.17 1.91
 -2 -2 -4 187.05 2.01
 2 2 -4 167.52 1.74
 -2 2 -4 172.99 2
 -2 2 -4 171.13 2
 -2 -2 -4 197.01 1.88
 2 2 -4 167.12 1.74
 -2 2 -4 168.3 2.06
 2 2 -4 175.26 1.83
 -2 2 -4 174.94 2.03
 -2 -2 -4 191.78 1.8
 -2 2 -4 165.13 2.11
 -2 -2 -4 198.41 2.18
 2 2 -4 157.75 1.85
 -2 -2 -4 190.63 1.83
 2 2 -4 169.11 1.88
 2 -2 -4 179.61 1.86
 -2 2 -4 172.95 2.16
 2 -2 -4 167.22 1.88
 -2 -2 -4 189.69 1.89
 2 2 -4 173.91 1.81
 -2 -2 -4 192.38 2.15
 2 2 -4 174.51 1.9
 2 -2 -4 179.42 1.95
 2 -2 -4 180.39 2.21
 2 -2 -4 167.19 2.05
 -2 -2 -4 190.83 2.22
 2 -2 -4 166.97 2.17
 -2 2 -4 136.71 2.09
 2 2 -4 165.72 2.13
 -2 -2 -4 188.12 1.98
 -2 2 -4 160.15 2.08
 2 -2 -4 175.61 2.18
 -2 -2 -4 199.92 2.02
 2 2 -4 168.59 2.19
 -2 2 -4 166.28 1.96
 -2 2 -4 164.7 1.96
 -2 -2 -4 198.98 2.03
 2 2 -4 168.4 1.78
 -2 -2 -4 192.34 1.8
 -2 2 -4 158.15 2.09
 -2 2 -2 263.51 2.66
 -2 2 -2 264.13 2.66
 -2 -2 -2 276.49 2.44
 -2 2 -2 273 2.63
 -2 2 -2 258.05 2.61
 2 -2 -2 250.57 2.86
 -2 2 -2 268.11 2.71
 2 2 -2 287.59 2.87
 2 2 -2 281.22 2.56
 2 2 -2 273.93 2.63
 -2 2 -2 262.53 2.64
 2 -2 -2 239.27 2.69
 2 2 -2 277.69 2.42
 2 -2 -2 239.02 2.52
 2 2 -2 279.16 2.73
 2 2 -2 280.22 2.62
 2 -2 -2 243.13 2.68
 -2 -2 -2 271.03 2.44
 -2 2 -2 271.67 2.83
 -2 -2 -2 270.42 2.57
 -2 2 -2 267.37 2.73
 -2 -2 -2 274.77 2.65
 -2 2 -2 260.52 2.67
 -2 -2 -2 271.03 2.59
 -2 2 -2 246.16 2.76
 2 2 -2 265.09 2.88
 -2 2 -2 272.04 2.71
 2 -2 -2 249.79 2.53
 -2 2 -2 259.42 2.69
 -2 -2 -2 278.48 2.58
 -2 -2 -2 276.66 2.45
 -2 2 -2 264.13 2.67
 -2 -2 -2 274.36 2.62
 2 -2 -2 243.63 2.81
 2 -2 -2 245.81 2.77
 -2 2 -2 262.7 2.72
 2 -2 -2 229.98 2.46
 2 2 -2 284.32 2.68
 -2 -2 -2 257.21 2.54
 -2 2 -2 260.04 2.71
 -2 2 -2 265.45 2.73
 -2 2 -2 270.81 2.72
 -2 2 -2 274.99 2.71
 -2 2 -2 262.41 2.64
 2 2 -2 283.15 2.49
 -2 -2 -2 279.55 2.55
 -2 2 -2 262.28 2.64
 2 2 -2 289.39 2.58
 2 -2 -2 246.94 2.53
 -2 -2 -2 266.2 2.58
 2 2 -2 285.8 2.61
 -2 -2 -2 279.42 2.63
 -2 -2 -2 264.33 2.46
 -2 -2 -2 273.71 2.53
 -2 2 -2 257.39 2.77
 -2 -2 -2 251.31 2.66
 2 -2 -2 262.71 2.81
 -2 -2 -2 269.15 2.57
 -2 -2 -2 273.62 2.88
 -2 2 -2 268.72 2.66
 -2 2 -2 256.46 2.59
 2 -2 -2 249.69 2.73
 2 2 -2 276.38 2.83
 -2 -2 -2 277.11 2.63
 2 -2 -2 248.48 2.79
 -2 -2 -2 271.59 2.73
 -2 2 -2 273.92 2.81
 -2 2 -2 258.1 2.63
 -2 2 -2 269.66 2.73
 -2 2 -2 258.81 2.63
 -2 2 -2 269.2 2.72
 -2 2 0 164.26 1.87
 2 -2 0 167.32 1.91
 -2 2 0 166.8 1.73
 2 2 0 179.24 1.8
 2 2 0 185.85 2.05
 -2 2 0 165.44 1.68
 -2 2 0 166.01 1.74
 2 2 0 182.61 1.91
 2 -2 0 166.36 1.83
 -2 2 0 166.98 1.82
 -2 2 0 172.93 1.81
 2 2 0 191.89 2.08
 -2 2 0 170.28 1.85
 -2 2 0 176.18 1.76
 -2 2 0 168.98 1.82
 -2 2 0 162.92 1.95
 2 -2 0 173.21 1.83
 -2 -2 0 183.18 1.71
 2 2 0 184.17 1.91
 -2 2 0 175.38 1.77
 -2 -2 0 182.58 1.94
 2 -2 0 168.89 1.92
 -2 2 0 177.15 1.92
 -2 2 0 175.09 1.78
 2 -2 0 168.33 1.77
 -2 2 0 166.98 1.71
 -2 2 0 182.2 1.87
 -2 2 0 169.72 1.71
 -2 2 0 172.45 1.72
 -2 -2 0 183.57 1.81
 2 2 0 183.13 1.67
 2 2 0 185.62 1.73
 -2 2 0 174.48 1.79
 -2 -2 0 175.59 1.76
 -2 -2 0 167.27 1.86
 -2 -2 0 192.42 1.83
 -2 2 0 169.9 1.65
 2 -2 0 173.77 1.98
 2 -2 0 182.91 1.92
 -2 2 0 162.8 2
 2 2 0 192.33 1.95
 -2 2 0 177.55 1.84
 2 2 0 189.07 1.92
 2 -2 0 178.83 1.88
 -2 -2 0 182.07 2.13
 -2 -2 0 183.79 1.95
 -2 2 0 176.88 1.95
 -2 2 0 171.73 1.79
 -2 2 0 171.47 1.79
 2 2 2 269.46 2.5
 2 2 2 277.12 2.81
 2 -2 2 256.54 2.5
 2 2 2 269.4 2.55
 2 2 2 258.24 2.72
 2 2 2 274.91 2.63
 -2 2 2 233.4 2.66
 -2 2 2 253.97 2.58
 -2 2 2 241.2 2.65
 -2 -2 2 282.43 2.7
 2 2 2 270.69 2.84
 -2 2 2 233.76 2.72
 -2 -2 2 280.49 2.44
 -2 2 2 252.9 2.67
 -2 -2 2 285.5 2.76
 2 2 2 268.12 2.71
 2 2 2 264.9 2.57
 2 2 2 265.72 2.59
 2 -2 2 243.72 2.77
 -2 -2 2 295.8 2.78
 -2 2 2 245.13 2.58
 -2 2 2 243.58 2.57
 -2 2 2 242.6 2.57
 -2 2 2 239.34 2.57
 -2 -2 2 271.41 2.77
 -2 -2 2 273.06 2.54
 -2 2 2 238.93 2.91
 -2 -2 2 281.76 3.01
 2 2 2 255.31 2.6
 2 2 2 263.76 2.61
 -2 -2 2 284.36 2.72
 2 2 4 183.79 1.75
 2 2 4 191.59 2.21
 2 2 4 187.23 1.81
 -2 2 4 175.01 2.08
 -2 2 4 163.11 1.95
 -2 -2 4 176.82 2.06
 -2 2 4 175.53 2.2
 -2 -2 4 175.46 1.83
 -2 -2 4 172.91 2.1
 -2 2 4 181.13 1.92
 -2 2 4 178.19 2.07
 2 2 4 190.73 1.82
 2 2 4 176.59 2.19
 -2 2 4 183.15 1.95
 -2 2 4 197.24 1.99
 -2 2 4 171.26 1.84
 2 2 4 187.12 2
 -2 -2 4 170.12 2.37
 -2 2 4 181.36 2.43
 -2 2 4 170.58 2.23
 -2 -2 4 169.26 2.12
 -2 2 4 181.65 2.18
 2 2 4 191.83 1.97
 2 2 6 2.13 0.45
 -2 2 6 1.1 0.69
 -2 2 6 1.01 0.58
 2 2 6 1.61 0.63
 -2 -2 6 1.6 0.56
 -2 2 6 1.09 0.58
 2 2 6 1.66 0.23
 2 2 6 1.68 0.18
 -2 2 6 1.32 0.44
 -2 2 6 1 0.39
 -2 2 6 1.55 0.46
 -2 2 6 1.4 0.3
 2 2 6 1.37 0.57
 -2 -2 6 1.86 0.8
 -2 -2 6 1.96 0.58
 -2 2 6 1.39 0.67
 -2 -2 6 1.93 0.93
 -2 2 6 1.14 0.69
 -2 -2 6 1.98 0.42
 -2 2 6 0.75 0.91
 2 2 6 2.08 0.4
 -2 -2 6 1.82 0.24
 -2 2 6 1.29 0.32
 2 2 8 48.99 0.97
 -2 2 8 51.04 1.24
 -2 2 8 48.75 1.09
 -2 2 8 49.46 1.11
 2 2 8 49.8 1.24
 -2 2 8 52.18 1.09
 2 2 8 45.57 0.63
 -2 -2 8 50.19 1.08
 -2 2 8 51.68 0.89
 -2 2 8 48.2 0.75
 2 2 8 46.14 0.59
 -2 2 8 51.95 1.34
 2 -2 8 51.36 1.22
 -2 -2 8 48.3 1.45
 2 2 8 46.89 0.99
 -2 2 8 49.64 1.33
 -2 -2 8 47.04 0.99
 -2 -2 8 46.59 1.29
 2 2 8 49.72 1.14
 -2 2 8 48.47 1.5
 -2 -2 8 50.57 1.1
 -2 2 8 46.13 1.26
 -2 2 8 51.99 0.81
 -2 -2 8 48.67 0.72
 -2 -2 10 78.15 1.03
 -2 2 10 64.53 1.02
 -2 2 10 68.7 1.55
 2 2 10 76.13 1.31
 2 2 10 71.66 0.95
 -2 2 10 64.97 1.43
 -2 2 10 59.9 1.32
 2 2 10 74.75 1.36
 -2 2 10 66.04 1.36
 -2 -2 10 76.62 1.4
 -2 2 10 68.82 1.12
 -2 2 10 81.36 1.3
 -2 2 10 66.15 0.95
 -2 -2 10 80.51 1.57
 -2 -2 10 73.79 1.36
 -2 -2 10 82.29 1.58
 -2 2 10 67.9 1.8
 -2 -2 10 73.84 1.66
 2 -2 10 83.7 1.69
 2 2 10 76.29 1.55
 -2 -2 10 79.79 1.76
 -2 2 10 64.03 1.65
 -2 -2 10 76.94 1.39
 -2 2 10 66.51 1.64
 -2 -2 10 75.95 1.77
 2 2 10 77.72 1.4
 2 2 10 74.01 0.87
 -2 2 12 133.34 2.36
 2 2 12 134.64 1.99
 2 2 12 122 1.95
 -2 2 12 126.42 2.09
 2 2 12 145.07 2.48
 -2 -2 12 139.42 2.04
 2 -2 12 135.42 2.36
 -2 2 12 132.51 1.79
 -2 2 12 162.88 2.03
 -2 2 12 139.19 2.52
 2 -2 12 128.5 2.42
 -2 -2 12 143.49 2.62
 -2 -2 12 158.67 2.45
 2 2 12 141.11 2.23
 -2 -2 12 142.64 2.08
 -2 2 12 136.88 2.53
 -2 2 12 135.76 2.63
 -2 -2 12 137.58 2.36
 -2 -2 12 139.84 2.41
 -2 -2 12 148.45 2.59
 2 2 12 132.64 2.36
 -2 -2 12 141.28 1.7
 -2 2 14 38.58 1.37
 -2 2 14 37.08 1.6
 2 -2 14 46.29 1.5
 2 2 14 43.69 1.33
 -2 -2 14 52.2 1.54
 -2 -2 14 49.39 1.43
 -2 -2 14 46.4 1.5
 2 2 14 41.75 1.48
 -2 2 14 35.24 1.52
 -2 -2 14 50.29 1.64
 2 -2 14 46.92 1.56
 -2 2 14 40.84 1.37
 2 2 14 44.76 1.22
 -2 2 14 37.71 1.14
 2 2 14 45.17 1.55
 -2 2 14 39.21 1.36
 2 -2 14 45.78 1.5
 -2 -2 16 1.07 0.76
 -2 -2 16 1.5 0.72
 2 -2 16 1.67 0.82
 2 -2 16 1.84 0.78
 -2 -2 16 2.23 0.77
 -2 -2 16 0.66 0.92
 -2 2 16 2.38 0.52
 2 2 16 2.86 0.69
 -2 2 16 2.48 0.83
 -2 2 16 3.2 0.79
 2 2 16 2.98 0.9
 2 -2 16 1.27 0.74
 -2 2 18 71.81 2.01
 -2 2 18 72.89 2.06
 2 2 18 66.42 2.11
 -2 -2 18 71.85 1.88
 2 -2 18 68.96 2.15
 2 2 18 65.35 1.7
 -2 2 18 70.6 1.99
 -2 2 18 70.09 1.55
 -2 -2 18 70.88 1.86
 -2 -2 18 76.32 2.29
 -2 -2 18 73.96 2.31
 -2 2 18 79.01 2.35
 2 2 18 64.86 2.06
 2 -2 18 62.74 2
 2 -2 20 80.07 2.48
 2 2 20 86.99 2.55
 -2 -2 20 81.78 2.39
 -2 2 20 87.83 2.39
 -2 2 20 86.04 2.35
 2 -2 20 77.14 2.3
 -2 2 20 88.31 2.7
 -2 -2 20 79.39 2.6
 2 2 20 84.82 2.51
 -2 -2 20 79.56 2.58
 2 -2 20 76.82 2.43
 2 2 22 104.54 2.79
 -2 2 22 108.06 2.83
 -2 2 22 107.57 2.68
 -2 -2 22 113.86 3.14
 -2 2 22 109.37 3.11
 2 -2 22 109.24 2.97
 2 2 22 100.22 2.86
 2 2 24 122.59 3.06
 -2 2 24 132.32 3.39
 2 2 24 124.83 2.86
 -2 2 24 130.64 2.93
 -2 -2 24 123.01 2.94
 2 2 24 118.64 3.14
 -2 -2 24 124.86 3.32
 2 -2 24 114.87 3.11
 -2 2 24 135.53 3.43
 2 2 26 80.24 2.45
 -2 2 26 83.12 2.63
 -2 -2 26 84.88 2.34
 2 2 26 81.35 2.27
 -2 2 26 74.96 2.18
 -2 2 26 80.59 2.3
 -2 -2 28 4.27 1.13
 2 2 28 2.36 0.94
 -2 2 28 2.86 0.72
 -2 2 28 2.63 1.11
 2 -2 28 4.16 1.04
 -2 -2 28 4.19 0.93
 -2 2 28 3.14 1.09
 -2 2 30 12.83 0.7
 -2 2 30 14.98 1.09
 2 -4 -32 2.72 0.55
 2 4 -30 15.97 1.05
 -2 -4 -30 17.18 1.09
 2 -4 -30 18.94 1.21
 -2 4 -30 15.78 1.09
 2 4 -30 17.66 1.07
 -2 -4 -30 16.33 0.97
 -2 -4 -30 17.29 0.98
 2 4 -30 15.85 0.93
 -2 4 -30 15.36 1
 2 -4 -30 19.04 1.13
 -2 -4 -30 18.3 1.1
 -2 4 -30 15.79 1.04
 -2 -4 -30 17.84 1.06
 2 -4 -30 17.85 1.34
 -2 -4 -30 17.13 1.38
 -2 -4 -28 2.81 0.99
 2 -4 -28 3.06 0.93
 -2 -4 -28 2.54 0.93
 2 -4 -28 2.89 0.8
 2 4 -28 1.99 0.88
 2 4 -28 2.08 0.96
 -2 4 -28 2.17 0.78
 -2 -4 -28 2.76 0.97
 2 -4 -28 2.26 0.78
 -2 4 -28 2.09 0.78
 -2 -4 -28 2.21 0.91
 -2 4 -28 1.89 0.98
 -2 4 -28 2.18 0.93
 2 -4 -28 3.68 1.06
 -2 4 -28 1.72 1.06
 2 4 -28 1.8 0.96
 2 -4 -28 3.23 1.13
 -2 -4 -28 2.79 1.02
 -2 4 -28 2.82 0.83
 -2 -4 -28 2.46 1.35
 2 -4 -28 2.66 1.24
 -2 -4 -26 6.2 1.16
 2 -4 -26 6.76 1.14
 -2 4 -26 5.82 0.95
 -2 4 -26 6.33 0.97
 -2 4 -26 6.6 1.09
 2 4 -26 6.45 1.02
 -2 4 -26 5.98 1.05
 2 4 -24 24.53 2.04
 -2 4 -24 24.15 1.48
 -2 4 -24 25.64 1.48
 2 -4 -24 23.08 1.96
 -2 4 -24 23.11 2.03
 -2 -4 -24 25.4 2.05
 -2 4 -24 24.57 1.36
 2 -4 -24 23.84 1.51
 -2 -4 -24 26.26 1.61
 2 -4 -24 21.15 1.35
 -2 4 -24 24.09 1.59
 2 -4 -24 22.36 1.41
 -2 4 -24 24.02 1.63
 -2 -4 -24 24.96 1.58
 2 -4 -24 21.23 1.4
 -2 4 -24 22.56 1.36
 -2 4 -24 23.37 1.39
 -2 -4 -24 23.46 1.59
 2 4 -24 25.12 1.53
 2 -4 -24 20.54 1.62
 -2 -4 -24 24.79 1.57
 2 4 -24 26.42 1.67
 -2 4 -24 23.21 1.71
 2 -4 -24 22.52 1.73
 -2 -4 -24 23.97 1.64
 2 4 -24 26.77 1.66
 -2 4 -24 24.56 1.46
 2 4 -24 25.67 1.47
 -2 4 -24 26.7 1.38
 -2 4 -24 24.76 1.53
 2 4 -24 23.73 1.53
 2 4 -22 28.18 1.53
 2 4 -22 28.19 1.55
 2 4 -22 30.59 2.14
 -2 4 -22 26.04 1.54
 -2 4 -22 27.56 1.4
 -2 4 -22 25.63 2.03
 -2 4 -22 27.94 1.54
 2 -4 -22 34.33 2.17
 -2 4 -22 26.95 1.42
 -2 4 -22 24.91 1.42
 -2 -4 -22 25.01 1.61
 -2 -4 -22 24.32 1.34
 2 -4 -22 34.75 1.58
 -2 -4 -22 26.29 1.66
 2 -4 -22 31.94 1.59
 -2 -4 -22 26.72 1.56
 -2 4 -22 24.87 1.48
 2 -4 -22 35.9 1.84
 2 -4 -22 33.24 1.62
 -2 4 -22 26.99 1.69
 -2 -4 -22 25.78 1.55
 -2 4 -22 24.56 1.46
 2 4 -22 28.66 1.57
 2 4 -22 27.55 1.74
 -2 4 -22 27.48 1.65
 2 -4 -22 38.57 2.02
 -2 4 -22 23.98 1.74
 -2 -4 -22 26.56 1.65
 2 4 -22 26.68 1.72
 -2 4 -22 26.89 1.55
 2 4 -22 29.79 1.51
 -2 4 -22 26.9 1.41
 2 4 -22 28.68 1.59
 -2 4 -22 28.62 1.61
 -2 4 -20 96.62 2.56
 2 4 -20 85.65 2.43
 2 4 -20 86.67 2.47
 -2 4 -20 94.65 2.27
 -2 4 -20 104.63 3.09
 2 4 -20 93.42 3.03
 -2 4 -20 95.28 2.53
 -2 -4 -20 91.8 2.28
 -2 -4 -20 95.4 2.59
 -2 4 -20 87.21 2.27
 -2 4 -20 96.98 2.37
 -2 4 -20 93.26 2.34
 2 4 -20 84.97 2.36
 2 4 -20 91.44 2.59
 -2 4 -20 93 2.36
 -2 4 -20 91.71 2.55
 2 -4 -20 102.62 2.46
 -2 -4 -20 92.63 2.2
 -2 -4 -20 92.34 2.51
 2 -4 -20 103 2.73
 -2 4 -20 93 2.35
 -2 4 -20 95.03 2.61
 2 -4 -20 95.57 2.46
 -2 -4 -20 93.41 2.59
 -2 4 -20 93.77 2.36
 2 -4 -20 102.66 2.47
 -2 -4 -20 95.54 2.54
 2 -4 -20 98.08 2.87
 -2 -4 -20 95.39 2.65
 2 4 -20 83.98 2.5
 -2 4 -20 94.59 2.75
 -2 4 -20 98.37 2.46
 2 -4 -20 96.41 2.12
 2 4 -20 91.63 2.39
 2 4 -20 87.33 2.04
 -2 4 -20 96 2.26
 -2 4 -20 92.01 2.52
 2 4 -20 90.12 2.5
 -2 4 -18 17.26 1.26
 -2 4 -18 18.13 1.63
 2 4 -18 16.78 1.23
 -2 4 -18 17.25 1.28
 2 4 -18 15.3 1.19
 2 4 -18 18.73 1.72
 2 -4 -18 16.39 1.3
 -2 4 -18 18.5 1.1
 -2 -4 -18 17.94 1.27
 -2 -4 -18 18.19 1.06
 -2 4 -18 19.53 1.16
 -2 4 -18 18.07 1.15
 -2 -4 -18 17.77 1.25
 -2 -4 -18 18.54 1.28
 -2 4 -18 17.31 1.16
 -2 4 -18 17.02 1.17
 2 -4 -18 15.26 1.08
 -2 -4 -18 16.93 1.04
 2 4 -18 16.25 1.32
 2 -4 -18 14.46 1.15
 -2 4 -18 15.57 1.16
 -2 4 -18 17.38 1.16
 -2 4 -18 18.75 1.35
 2 4 -18 16.36 1.14
 -2 4 -18 16.02 1.29
 2 -4 -18 15.37 1.17
 -2 -4 -18 19.49 1.29
 2 4 -18 17.49 1.3
 -2 -4 -18 17.5 1.29
 -2 4 -18 18.77 1.4
 -2 4 -18 18.34 1.47
 -2 4 -18 17.83 1.24
 -2 4 -18 17.38 1.11
 2 -4 -18 15.9 0.93
 2 4 -18 17.22 1.19
 2 4 -18 16.39 0.97
 -2 4 -18 18.41 1.27
 2 4 -18 17.66 1.27
 2 4 -16 150.52 2.92
 -2 4 -16 139.16 2.81
 -2 4 -16 148.1 3.05
 -2 4 -16 144.73 2.74
 -2 4 -16 142.08 2.7
 -2 4 -16 147.72 2.67
 -2 4 -16 143.84 2.6
 -2 -4 -16 142.45 2.59
 2 -4 -16 151.09 2.69
 -2 4 -16 143.32 2.82
 -2 -4 -16 140.8 2.77
 -2 4 -16 140.74 2.65
 2 4 -16 143.23 2.86
 -2 4 -16 142.13 2.64
 -2 4 -16 143.11 2.62
 2 4 -16 143.97 2.73
 2 -4 -16 150.03 2.65
 2 -4 -16 150.68 2.69
 -2 -4 -16 149.57 2.81
 -2 4 -16 142.62 2.62
 -2 4 -16 138.31 2.75
 -2 -4 -16 143.91 2.78
 -2 4 -16 138.78 2.91
 2 4 -16 148.02 2.88
 -2 -4 -16 139 2.88
 -2 4 -16 145.18 3.07
 -2 4 -16 144.23 2.73
 2 4 -16 150.83 2.77
 2 4 -16 153.02 2.47
 -2 4 -16 146.48 2.54
 2 -4 -16 146.1 2.38
 -2 4 -16 149.92 2.59
 -2 4 -16 147.94 2.85
 2 4 -16 150.05 2.86
 -2 4 -16 145.92 2.81
 2 4 -16 159.01 3.32
 2 4 -16 147.59 2.83
 -2 4 -16 143.07 2.58
 -2 4 -16 146.06 2.61
 -2 4 -16 156.52 3.23
 2 4 -14 3 0.87
 -2 4 -14 2.32 0.86
 -2 4 -14 2.67 0.97
 -2 4 -14 3.35 0.78
 2 -4 -14 1.24 0.44
 2 -4 -14 1.52 0.4
 -2 4 -14 3 0.6
 -2 -4 -14 1.45 0.52
 -2 -4 -14 1.7 0.58
 2 4 -14 2.63 0.56
 2 -4 -14 1.73 0.48
 -2 4 -14 3.19 0.73
 2 -4 -14 1.36 0.51
 -2 -4 -14 1.41 0.58
 2 4 -14 2.5 0.59
 -2 -4 -14 1.24 0.55
 2 4 -14 3.11 0.6
 -2 -4 -14 1.41 0.54
 -2 4 -14 3.61 0.86
 2 -4 -14 1.92 0.52
 2 4 -14 2.86 0.61
 2 -4 -14 1.7 0.78
 2 4 -14 2.55 0.59
 -2 -4 -14 1.24 0.55
 -2 4 -14 3.19 0.69
 -2 4 -14 2.73 0.64
 -2 4 -14 2.92 0.74
 -2 4 -14 2.64 0.66
 -2 4 -14 2.54 0.71
 -2 4 -14 2.9 0.79
 -2 4 -12 9.01 0.89
 -2 -4 -12 9.23 0.71
 2 4 -12 7.36 0.85
 -2 -4 -12 10.57 0.56
 2 4 -12 6.85 0.78
 -2 4 -12 9.36 0.81
 2 4 -12 7.2 0.67
 -2 4 -12 8.1 0.75
 -2 4 -12 9.36 0.79
 -2 4 -12 8.76 0.73
 2 4 -12 7.48 0.6
 -2 4 -12 9.21 0.76
 2 4 -12 7.89 0.8
 -2 4 -12 8.86 0.82
 -2 4 -12 8.65 1.01
 2 -4 -12 10.47 0.47
 -2 -4 -12 9.64 0.58
 2 -4 -12 10.02 0.57
 -2 4 -12 8.98 0.88
 -2 -4 -12 9.64 0.65
 -2 4 -12 9.07 0.83
 -2 -4 -12 10.07 0.7
 -2 4 -12 8.58 0.74
 2 -4 -12 10.74 0.58
 -2 -4 -12 11 0.81
 2 -4 -12 9.8 0.59
 -2 4 -12 9.13 0.82
 -2 4 -12 9.02 0.77
 2 4 -12 6.87 0.6
 2 4 -12 7.12 0.67
 2 -4 -12 10.13 0.63
 -2 4 -12 8 0.93
 -2 -4 -12 10.21 0.65
 -2 -4 -12 10.04 0.89
 -2 -4 -12 10.26 0.66
 2 4 -12 7.56 0.89
 2 -4 -12 10.94 0.68
 2 4 -12 7.39 0.77
 -2 -4 -12 10.3 0.72
 -2 4 -12 9.36 0.79
 -2 -4 -12 10.22 0.87
 -2 4 -12 8.92 0.84
 -2 -4 -12 10.5 0.89
 2 4 -12 6.7 0.64
 -2 4 -12 8.7 0.79
 2 4 -12 6.92 0.64
 -2 4 -12 9.29 0.86
 -2 4 -12 8.76 0.81
 -2 4 -12 8.99 0.95
 2 -4 -12 9.74 0.57
 2 4 -12 7.51 0.87
 -2 4 -12 8.44 1.03
 2 -4 -12 10.37 0.63
 2 4 -12 6.78 0.86
 -2 -4 -12 10.02 0.83
 -2 -4 -12 10.63 0.93
 -2 4 -12 8.82 0.94
 2 4 -12 8.22 0.91
 -2 -4 -12 9.19 0.64
 -2 4 -12 9.21 1.08
 2 4 -12 7.61 1.14
 2 -4 -12 9.64 0.92
 -2 4 -12 8.85 0.82
 -2 -4 -12 9.47 0.63
 2 4 -12 7.6 0.92
 -2 4 -12 9.36 0.8
 2 4 -12 6.99 0.65
 -2 4 -12 8.45 0.92
 -2 -4 -10 50.23 1.1
 2 -4 -10 47.91 1.51
 2 4 -10 54.66 1.17
 2 4 -10 51.9 1.06
 -2 4 -10 45.48 1.14
 -2 4 -10 49.44 1.16
 2 4 -10 52.47 1.35
 2 4 -10 49.93 1.22
 -2 4 -10 49.86 1.33
 2 -4 -10 44.85 0.82
 -2 4 -10 48.64 1.17
 -2 4 -10 47.08 1.2
 -2 -4 -10 49.99 0.97
 -2 4 -10 47.79 1.22
 2 -4 -10 48.14 0.86
 -2 -4 -10 50.38 1.05
 -2 4 -10 49.54 1.5
 -2 -4 -10 51.64 0.98
 -2 4 -10 46.56 1.22
 2 -4 -10 45.89 0.86
 2 4 -10 51.62 1.22
 -2 4 -10 48.02 1.37
 2 -4 -10 46.43 0.97
 -2 -4 -10 52.64 1.08
 -2 4 -10 45.58 1.28
 -2 -4 -10 48.44 0.95
 2 -4 -10 46.84 0.95
 -2 -4 -10 51.28 1.09
 -2 4 -10 46.77 1.28
 -2 4 -10 49.16 1.16
 -2 4 -10 45.79 1.23
 2 -4 -10 45.96 1
 -2 4 -10 47.14 1.24
 2 4 -10 52.87 1.03
 2 4 -10 51.63 1.11
 -2 -4 -10 48.9 1.07
 2 -4 -10 46.55 1.06
 -2 4 -10 48.15 1.24
 2 4 -10 51.97 1.05
 -2 4 -10 47.76 1.31
 -2 4 -10 48.47 1.26
 -2 4 -10 49.34 1.24
 2 4 -10 52.41 1.06
 -2 4 -10 48.89 1.33
 -2 4 -10 49.57 1.25
 2 4 -10 54.16 1.25
 -2 -4 -10 50.4 1.09
 -2 -4 -10 49.53 1.07
 2 -4 -10 46.71 1.06
 2 -4 -10 46.85 0.96
 -2 -4 -10 50.54 0.84
 2 4 -10 51.97 1.37
 -2 4 -10 47.96 1.45
 -2 4 -10 46.31 1.39
 2 -4 -10 45.38 0.73
 2 -4 -10 45.93 1.04
 2 4 -10 52.99 1.32
 2 -4 -10 48.04 1.42
 -2 -4 -10 50.43 1.35
 -2 -4 -10 51.67 1.41
 2 -4 -10 49.46 1.26
 -2 -4 -10 50.08 1.07
 -2 -4 -10 51.39 1.08
 -2 4 -10 46.37 1.19
 2 -4 -10 46 1.39
 -2 4 -10 48.03 1.21
 -2 -4 -10 46.8 1.31
 2 4 -10 49.33 0.93
 -2 -4 -10 49.4 1.08
 -2 4 -10 44.1 1.4
 -2 4 -10 44.11 1.39
 -2 4 -10 52.11 1.56
 2 4 -10 53.91 1.68
 2 4 -10 53.09 1.08
 -2 -4 -8 378.41 3.79
 2 -4 -8 412.09 4.63
 2 4 -8 396.51 3.91
 -2 -4 -8 366.6 3.94
 2 -4 -8 375.8 3.6
 -2 4 -8 391 4.11
 2 4 -8 369.28 4.09
 -2 4 -8 392.79 4.26
 2 4 -8 396.05 4.07
 -2 4 -8 379.3 4.07
 -2 4 -8 387.54 4.15
 2 4 -8 397.19 4.37
 -2 4 -8 391.55 4.1
 -2 4 -8 392.94 4.14
 -2 4 -8 403.76 4.53
 -2 4 -8 390.23 4.35
 -2 -4 -8 371.7 3.88
 -2 4 -8 394.19 4.2
 2 -4 -8 383.4 3.68
 -2 -4 -8 367.04 3.8
 2 -4 -8 395.25 3.96
 2 -4 -8 395.3 4.37
 2 4 -8 397.28 4.1
 -2 4 -8 375.4 4.12
 -2 -4 -8 363.39 3.95
 -2 4 -8 391.46 4.25
 -2 -4 -8 389.38 3.94
 -2 -4 -8 374.46 3.92
 -2 4 -8 378.66 4.22
 -2 -4 -8 354.38 3.47
 2 -4 -8 399.97 3.87
 -2 -4 -8 341.25 3.72
 -2 -4 -8 366.96 3.54
 2 4 -8 373.15 3.99
 2 4 -8 387.28 3.82
 -2 4 -8 376.23 4.2
 2 4 -8 386.91 3.85
 -2 4 -8 381.64 4.16
 2 -4 -8 382.99 3.68
 2 -4 -8 392.72 4
 -2 -4 -8 377.32 3.99
 -2 4 -8 389.68 4.27
 -2 4 -8 380.61 4.18
 -2 4 -8 382.46 4.19
 2 4 -8 382.72 3.87
 2 4 -8 376.54 3.86
 -2 4 -8 397.52 4.31
 2 4 -8 387.8 4.09
 -2 -4 -8 376.25 3.9
 -2 4 -8 391.15 4.21
 -2 -4 -8 372.98 3.96
 -2 4 -8 391.92 4.2
 2 -4 -8 408.13 3.99
 -2 -4 -8 370.55 3.95
 2 -4 -8 401.03 3.89
 -2 4 -8 392.75 4.49
 2 -4 -8 397.65 3.99
 2 4 -8 413.32 4.17
 -2 -4 -8 371.65 3.68
 2 4 -8 400.56 4.25
 -2 -4 -8 372.71 3.86
 -2 4 -8 384.43 4.38
 -2 -4 -8 381.2 3.9
 2 4 -8 385.96 3.81
 2 -4 -8 393.24 3.99
 2 -4 -8 398.39 4.01
 2 -4 -8 384.65 4.15
 2 -4 -8 411.36 4.52
 2 -4 -8 376.72 4.27
 2 4 -8 408.86 3.93
 2 -4 -8 361.95 3.54
 2 -4 -8 396.94 4.47
 -2 -4 -8 376.34 4.37
 2 4 -8 434.21 4.74
 -2 4 -8 386.1 4.39
 -2 -4 -8 373.84 3.66
 -2 4 -8 375.53 4.14
 -2 4 -8 408.85 4.54
 -2 4 -8 385.98 4.14
 2 4 -8 377.43 3.93
 -2 4 -8 382.81 4.37
 2 -4 -8 399.65 4.46
 -2 -4 -8 370.25 4.06
 2 4 -6 110.6 1.45
 2 4 -6 111.67 1.61
 -2 4 -6 126.82 1.66
 -2 4 -6 131.66 1.74
 -2 4 -6 127.97 1.81
 -2 -4 -6 112.73 1.35
 2 -4 -6 129.5 2.08
 2 4 -6 113.8 1.52
 -2 4 -6 135.17 1.73
 -2 4 -6 132.57 1.73
 -2 4 -6 132.34 1.73
 2 4 -6 119.09 1.6
 -2 -4 -6 113.79 1.47
 -2 4 -6 134.74 1.75
 2 -4 -6 130.93 1.58
 -2 4 -6 133.83 1.89
 -2 4 -6 138.77 2
 2 4 -6 115.95 1.41
 -2 -4 -6 110.69 1.45
 -2 4 -6 133.79 1.79
 -2 4 -6 134.02 1.78
 2 4 -6 117.09 1.81
 -2 4 -6 133.24 1.75
 2 4 -6 116.89 1.47
 -2 -4 -6 112.2 1.55
 -2 -4 -6 100.58 1.28
 -2 -4 -6 110.06 1.49
 2 -4 -6 128.4 1.6
 -2 -4 -6 112.6 1.53
 -2 -4 -6 111.7 1.49
 2 4 -6 115.5 1.32
 -2 4 -6 125.72 1.76
 -2 4 -6 131.45 1.79
 2 4 -6 112.92 1.41
 2 4 -6 114.05 1.64
 2 -4 -6 127.12 1.71
 2 4 -6 114.65 1.49
 -2 -4 -6 111.19 1.83
 -2 4 -6 124.33 1.83
 -2 4 -6 124.62 1.76
 2 4 -6 110.61 1.41
 -2 4 -6 133.5 1.8
 2 4 -6 113.52 1.41
 2 4 -6 117.14 1.58
 -2 4 -6 132.99 1.79
 -2 4 -6 126.01 1.76
 -2 -4 -6 110.07 1.41
 -2 -4 -6 112.89 1.56
 -2 4 -6 127.64 1.81
 2 -4 -6 129.13 1.59
 -2 4 -6 130.22 1.9
 2 4 -6 113.63 1.46
 -2 -4 -6 110.13 1.54
 2 4 -6 113.18 1.2
 2 4 -6 110.81 1.65
 -2 4 -6 133.05 1.97
 2 -4 -6 128.67 1.57
 -2 -4 -6 109 1.43
 2 4 -6 115.46 1.58
 2 4 -6 110.6 1.55
 -2 -4 -6 117.12 1.49
 -2 -4 -6 109.84 2
 -2 -4 -6 109.12 1.5
 2 4 -6 118.27 1.52
 2 -4 -6 128.65 1.99
 2 -4 -6 125.53 1.74
 2 -4 -6 125.32 1.94
 2 4 -6 116.83 1.8
 -2 -4 -6 105.49 1.23
 -2 4 -6 127.42 1.73
 -2 4 -6 120.19 1.9
 2 -4 -6 129.69 1.97
 -2 4 -6 122.19 1.9
 -2 4 -6 130.63 1.74
 2 4 -6 115.87 2.06
 -2 4 -6 134.91 2
 -2 -4 -6 113.38 1.69
 2 4 -6 115.99 1.54
 2 4 -4 70.93 0.9
 2 4 -4 71.22 0.95
 2 -4 -4 62.35 1.44
 2 4 -4 68.56 1.06
 2 4 -4 72.01 1.33
 2 4 -4 73 1.06
 -2 4 -4 67.32 1.16
 -2 4 -4 60.07 1.11
 -2 4 -4 61.09 1.05
 -2 4 -4 59.06 1.12
 -2 -4 -4 63.51 0.77
 -2 4 -4 59.16 1.08
 -2 -4 -4 59.8 1.01
 -2 4 -4 61.22 1.07
 -2 4 -4 56.25 1.17
 -2 -4 -4 63.07 0.97
 -2 4 -4 62.57 1.31
 -2 -4 -4 60.1 0.93
 -2 -4 -4 62.2 0.93
 2 4 -4 67.79 0.98
 2 4 -4 70.18 1.02
 2 4 -4 68.4 1.04
 2 4 -4 70.66 0.77
 2 -4 -4 65.63 0.99
 2 -4 -4 65.33 1.26
 -2 4 -4 62.13 1.16
 -2 -4 -4 65.57 1.03
 2 4 -4 72.67 1
 2 4 -4 71.11 1.35
 -2 4 -4 60.48 1.11
 2 -4 -4 62.84 1
 -2 -4 -4 64.36 0.98
 -2 4 -4 61.44 1.1
 2 4 -4 69.96 1.03
 -2 -4 -4 60.27 1.28
 2 -4 -4 64.54 1.33
 2 4 -4 67.59 1.27
 -2 -4 -4 60.02 1.03
 2 -4 -4 60.57 1.33
 2 -4 -4 62.32 0.99
 2 4 -4 69.79 0.97
 -2 4 -4 58.31 1.14
 -2 4 -4 62.79 1.17
 2 4 -4 72.03 0.95
 2 4 -4 70.29 0.87
 -2 4 -4 61.46 1.16
 -2 4 -4 61.07 1.1
 -2 4 -4 62.31 1.14
 2 4 -4 66.64 0.87
 -2 -4 -4 62.96 0.79
 -2 4 -4 62.11 1.14
 2 -4 -4 63.94 1.02
 -2 -4 -4 65.79 1.04
 -2 4 -4 59.84 1.09
 2 4 -4 70.48 1.05
 -2 4 -4 60.43 1.29
 2 4 -4 69.12 1.03
 -2 -4 -4 60.49 1.02
 2 -4 -4 65.36 1
 2 -4 -4 61.51 0.94
 2 4 -4 69.89 0.97
 -2 -4 -4 60.42 0.91
 -2 4 -4 62.11 1.23
 -2 -4 -4 63.28 1.13
 2 4 -4 71.34 1.21
 2 4 -4 71.45 1.02
 -2 -4 -4 66.19 0.95
 -2 -4 -4 64.37 1.53
 2 -4 -4 63.95 1.28
 2 -4 -4 62.13 1.39
 -2 4 -4 50.89 1.24
 -2 -4 -4 62.54 1.21
 -2 4 -4 55.07 1.22
 2 -4 -4 63.68 1.32
 2 4 -4 68.79 1.26
 -2 4 -4 64.91 1.13
 -2 4 -4 60.79 1.07
 -2 4 -4 54.32 1.22
 2 4 -2 836.93 7.63
 2 -4 -2 853.84 8.05
 -2 4 -2 837.31 7.68
 2 4 -2 818.95 7.56
 -2 4 -2 829.05 7.74
 2 4 -2 828.67 7.67
 2 4 -2 848.69 7.99
 -2 4 -2 851.05 7.68
 -2 -4 -2 779.05 7.86
 -2 -4 -2 834.3 7.78
 2 -4 -2 858.88 7.62
 2 4 -2 843.01 7.53
 -2 4 -2 853.81 7.65
 -2 -4 -2 831.23 7.66
 2 -4 -2 796.76 7.81
 -2 4 -2 865.89 7.78
 2 4 -2 825.2 7.65
 -2 4 -2 854.83 7.81
 2 4 -2 835.26 8.02
 -2 4 -2 865.79 7.68
 -2 4 -2 864.75 7.99
 2 -4 -2 846.67 7.56
 -2 4 -2 881.3 7.75
 2 4 -2 846.13 7.65
 2 -4 -2 831.24 7.91
 2 4 -2 840.36 7.96
 2 4 -2 834.63 7.67
 2 4 -2 807.08 7.63
 2 -4 -2 831.07 7.77
 2 4 -2 829.17 7.76
 2 -4 -2 852.71 8.02
 -2 -4 -2 825.92 7.69
 2 -4 -2 846.13 7.94
 -2 4 -2 855.51 7.8
 -2 -4 -2 804.06 7.7
 2 4 -2 790.3 7.83
 -2 -4 -2 808.08 7.81
 -2 4 -2 866.54 8.04
 -2 4 -2 838.36 7.74
 -2 4 -2 855.88 7.83
 -2 4 -2 847.43 7.82
 -2 4 -2 872.9 7.71
 -2 4 -2 872.83 7.7
 -2 4 -2 807.79 7.82
 2 -4 -2 850.66 7.63
 -2 -4 -2 808.49 7.67
 2 4 -2 800.39 7.48
 -2 4 -2 835.17 7.88
 2 4 -2 841.16 7.67
 2 4 -2 816.94 7.48
 2 -4 -2 834.98 7.55
 2 4 -2 826.13 7.61
 -2 -4 -2 809.75 7.72
 -2 -4 -2 841.59 8.11
 -2 -4 -2 803.42 8.21
 2 -4 -2 862.19 7.98
 2 -4 -2 824.88 7.81
 2 -4 -2 871.79 8
 2 4 -2 826.02 7.41
 2 4 -2 849.96 7.94
 2 -4 -2 835.68 8.01
 -2 4 -2 834.03 7.75
 -2 4 -2 839.84 7.64
 -2 4 -2 846.99 7.79
 -2 -4 -2 790.66 7.89
 -2 4 -2 849.79 7.78
 2 -4 -2 850.49 7.93
 -2 -4 -2 825.98 7.68
 -2 4 -2 868.82 7.69
 -2 4 0 6.96 0.37
 2 4 0 6.24 0.43
 2 4 0 6.84 0.8
 -2 4 0 6.4 0.47
 2 4 0 6.57 0.45
 -2 4 0 6.04 0.44
 2 -4 0 6.49 0.31
 -2 -4 0 6.63 0.59
 2 4 0 5.88 0.55
 -2 -4 0 6.14 0.62
 2 -4 0 6.12 0.41
 2 -4 0 6.58 0.4
 -2 4 0 6.2 0.34
 2 4 0 5.88 0.52
 -2 4 0 5.64 0.61
 2 -4 0 6.6 0.33
 -2 4 0 6.39 0.35
 -2 4 0 5.23 0.71
 -2 4 0 6.58 0.37
 -2 4 0 5.9 0.45
 2 4 0 5.99 0.43
 2 4 0 6.12 0.78
 2 -4 0 6 0.48
 2 4 0 6.7 0.44
 2 -4 0 5.5 0.6
 -2 -4 0 6.73 0.67
 2 -4 0 6.2 0.23
 2 4 0 6.14 0.52
 2 4 0 6.53 0.71
 -2 4 0 6.6 0.38
 -2 -4 0 5.82 0.61
 -2 4 0 6.94 0.65
 2 4 0 5.81 0.64
 -2 4 0 6.57 0.39
 -2 4 0 5.8 0.51
 -2 4 0 6.47 0.39
 -2 4 0 6.8 0.47
 2 4 0 6.44 0.45
 -2 -4 0 6.68 0.46
 -2 4 0 6.21 0.46
 2 4 0 6.63 0.35
 -2 4 0 6.45 0.26
 -2 -4 0 6.28 0.42
 -2 4 0 5.79 0.44
 -2 4 0 6.78 0.36
 -2 -4 0 6.61 0.86
 -2 4 0 6.6 0.51
 -2 -4 0 6.76 0.42
 -2 4 0 7.48 0.57
 2 -4 0 6.11 0.68
 -2 -4 0 6.36 0.61
 2 -4 0 6.73 0.63
 -2 4 0 6.18 0.44
 -2 -4 0 6.22 0.65
 -2 4 0 6.51 0.68
 -2 -4 0 6.57 0.45
 2 -4 0 5.71 0.57
 -2 4 0 5.94 0.43
 -2 4 0 6.02 0.59
 -2 4 2 827.05 7.49
 2 4 2 822.42 7.99
 2 4 2 829.89 7.58
 -2 4 2 830.37 7.31
 -2 -4 2 829.43 7.7
 -2 -4 2 791.22 7.7
 2 4 2 832.84 7.74
 -2 4 2 854.33 7.81
 -2 4 2 804.33 7.63
 -2 4 2 850.56 7.57
 -2 4 2 839.38 7.63
 -2 4 2 857.63 7.89
 -2 4 2 824.12 7.32
 2 4 2 847.37 8.06
 2 4 2 807.14 7.54
 -2 4 2 861.01 7.67
 -2 -4 2 826.63 7.72
 2 4 2 836.58 7.93
 -2 4 2 873.06 7.88
 -2 4 2 803.93 7.67
 -2 4 2 852.03 7.69
 -2 4 2 846.01 7.65
 -2 4 2 851.25 7.64
 -2 -4 2 823.31 7.56
 2 4 2 778.31 7.57
 -2 -4 2 821.54 7.45
 -2 -4 2 817.84 7.57
 -2 4 2 863.42 8.18
 -2 -4 2 840.67 7.9
 2 -4 2 826.62 7.67
 2 -4 2 810.39 7.77
 2 -4 2 832.7 7.64
 -2 4 2 868.07 7.93
 -2 4 2 830.15 7.42
 -2 -4 2 859.25 8.11
 -2 -4 2 832.59 7.81
 -2 4 2 817.43 7.74
 2 -4 2 823.01 7.57
 2 4 2 825.47 7.8
 2 4 4 62.2 1.38
 2 4 4 58.65 0.93
 2 4 4 62.82 1.15
 -2 4 4 66.38 1
 -2 -4 4 67.72 1.03
 -2 4 4 59.54 0.69
 -2 -4 4 66.9 1.15
 -2 4 4 64.75 1.23
 2 4 4 62.82 1.15
 -2 4 4 64.85 1.3
 2 4 4 62.26 0.83
 2 4 4 63.49 1.26
 -2 -4 4 69.52 1.21
 2 4 4 61.16 1.27
 2 -4 4 62.09 1.33
 2 4 4 61.96 0.87
 2 4 4 64.72 1.16
 -2 4 4 63.61 1.06
 -2 4 4 65.02 1
 2 4 4 60.8 0.9
 -2 4 4 79.3 1.22
 2 -4 4 56.52 0.87
 -2 4 4 58.29 1.32
 -2 4 4 63.13 1.65
 -2 -4 4 71.83 1.35
 -2 4 4 61.8 0.74
 -2 -4 4 68.13 1.53
 -2 -4 4 67.65 1.14
 -2 4 4 61.5 1.05
 2 4 4 62.41 1.16
 2 4 6 111.59 1.36
 2 4 6 107.65 1.66
 2 4 6 113.43 1.69
 -2 4 6 130.06 1.54
 -2 -4 6 112.35 1.38
 2 4 6 107.29 1.47
 -2 4 6 121.28 1.77
 -2 -4 6 107.71 1.22
 2 4 6 113.83 1.7
 -2 4 6 128.09 1.93
 -2 -4 6 107.14 1.72
 -2 4 6 122.08 1.9
 -2 4 6 127.52 1.9
 2 -4 6 129.13 1.97
 -2 -4 6 109.27 1.78
 2 4 6 108.99 1.77
 -2 4 6 121.65 1.62
 -2 4 6 127.95 1.51
 2 4 6 108.31 1.31
 2 -4 6 103.75 1.11
 -2 4 6 126.05 2.31
 -2 -4 6 113.28 1.86
 -2 4 6 123.9 1.45
 -2 4 6 124.3 1.97
 -2 4 6 126.28 2.03
 -2 -4 6 114.88 2.02
 -2 -4 6 115.46 1.59
 2 4 6 114.97 1.68
 2 4 8 367.4 3.64
 -2 4 8 392.92 3.86
 -2 -4 8 356.85 3.54
 -2 4 8 395.3 4.22
 2 4 8 379.82 4.13
 2 4 8 372.55 4.11
 -2 4 8 384.64 4.39
 -2 -4 8 368.32 3.61
 2 4 8 356.46 3.56
 -2 -4 8 379.92 4.24
 2 4 8 389.3 4.4
 2 4 8 364.46 4.17
 -2 4 8 363.49 4.31
 2 -4 8 407.35 4.47
 2 4 8 380.92 4.22
 -2 4 8 388.24 4.14
 -2 4 8 402.75 3.99
 2 4 8 349.9 3.53
 -2 4 8 450.02 4.22
 -2 4 8 401.43 3.84
 -2 4 8 404.56 4.83
 -2 4 8 409.67 4.51
 -2 -4 8 405.53 4.34
 -2 -4 8 374.45 4.36
 -2 -4 8 391.09 4.47
 2 4 8 373.08 4.22
 2 4 8 367.05 4.11
 2 4 10 46.71 1.09
 -2 4 10 49.61 1.28
 -2 4 10 48.61 0.96
 2 4 10 47.3 0.74
 2 4 10 48.82 1.23
 -2 4 10 46 1.39
 -2 -4 10 55.42 1.33
 -2 4 10 44.02 1.29
 2 4 10 53.95 1.46
 -2 4 10 48.65 1.22
 2 -4 10 50.89 1.41
 2 4 10 51.98 1.33
 2 4 10 46.7 1.22
 -2 4 10 47.99 1.04
 -2 4 10 57.6 1.22
 -2 4 10 46.25 0.9
 -2 4 10 47.31 1.73
 2 4 10 47.16 1.35
 -2 4 10 49.93 1.47
 -2 -4 10 53.11 1.43
 -2 -4 10 52.9 1.52
 -2 -4 10 52.34 1.32
 -2 -4 10 50.36 0.92
 2 4 10 51.31 1.27
 -2 4 12 10.5 0.91
 2 4 12 10.15 0.71
 2 4 12 10.16 0.78
 -2 4 12 10.69 1
 2 -4 12 8.48 0.94
 2 4 12 11.45 0.97
 -2 -4 12 7.75 0.81
 -2 4 12 10.76 0.86
 -2 4 12 10.44 0.64
 -2 4 12 12.17 0.77
 -2 4 12 9.83 0.49
 -2 -4 12 7.18 0.8
 2 -4 12 10.35 0.93
 -2 -4 12 7.14 0.97
 -2 4 12 10.1 1.03
 -2 -4 12 8.02 0.82
 2 4 12 9.81 0.91
 -2 -4 12 7.95 0.89
 2 4 12 9.59 0.76
 2 4 14 2.07 0.63
 2 4 14 1.73 0.48
 -2 4 14 1.92 0.79
 -2 4 14 1.53 0.84
 2 -4 14 2.79 0.83
 2 -4 14 2.94 0.69
 -2 4 14 1.61 0.71
 -2 -4 14 3.05 0.67
 2 4 14 1.32 0.82
 -2 4 14 1.82 0.49
 -2 4 14 1.71 0.51
 -2 -4 14 3.58 0.97
 2 -4 14 2.85 0.72
 -2 4 14 1.1 0.88
 -2 -4 14 3.64 0.86
 -2 -4 14 4.15 0.77
 2 -4 14 4.17 0.86
 2 4 14 1.78 0.81
 -2 -4 14 3.52 0.69
 2 4 14 0.96 0.62
 -2 -4 16 152.7 2.83
 -2 -4 16 153.98 2.97
 -2 -4 16 153.05 3.19
 2 -4 16 149.07 2.99
 -2 4 16 163.57 3.21
 2 -4 16 146.8 3.05
 -2 4 16 152.13 2.79
 2 4 16 146.96 2.48
 2 4 16 140.58 2.19
 2 -4 16 144.83 2.83
 2 4 16 156.12 3.08
 -2 4 16 157.23 2.88
 2 4 16 142.96 2.85
 -2 4 18 16.39 1.15
 2 4 18 17.36 1.32
 -2 4 18 18.18 1.4
 -2 -4 18 16.98 1.41
 2 -4 18 17.15 1.34
 -2 -4 18 17.84 1.23
 -2 -4 18 16.39 1.19
 -2 4 18 17.4 1.18
 -2 4 18 15.46 0.9
 -2 4 18 16.2 1.22
 2 4 18 17.55 1.28
 2 4 18 20.57 1.38
 -2 4 20 94.93 2.45
 2 -4 20 100.55 2.67
 2 4 20 97.66 2.65
 -2 4 20 107.27 2.94
 -2 -4 20 94.5 2.8
 2 4 20 93.72 2.41
 -2 4 20 99.31 2.14
 -2 4 20 92.09 2.42
 2 -4 20 97.12 2.76
 -2 -4 20 85.56 2.32
 2 4 20 97.11 2.61
 -2 4 22 37.33 1.98
 2 -4 22 27.11 1.75
 2 -4 22 25.33 1.64
 -2 -4 22 28.27 1.87
 -2 -4 22 30.54 1.86
 2 4 22 24.6 1.52
 -2 4 22 34.87 1.64
 2 4 22 24.85 1.51
 2 4 22 25.53 1.62
 -2 4 22 35.8 1.94
 -2 4 24 20.84 1.44
 2 -4 24 23.68 1.71
 -2 -4 24 25.71 1.82
 -2 4 24 25.39 1.72
 2 4 24 24.29 1.64
 -2 4 24 25.03 1.49
 2 4 24 26.66 1.54
 -2 4 24 22.91 1.68
 -2 4 24 22.79 1.47
 2 4 24 25.24 1.54
 2 4 26 5.65 1.15
 -2 4 26 5.42 1.28
 -2 4 26 5.58 0.87
 -2 4 26 5.65 1.05
 2 4 26 5.8 1.06
 -2 -4 26 5.99 1.11
 -2 4 26 4.43 1.23
 -2 4 28 3.16 1.04
 -2 4 28 2.87 1.01
 2 4 28 2 1.07
 2 4 28 2.09 0.92
 2 -4 28 1.65 0.92
 -2 4 28 3.25 0.76
 -2 4 28 3.72 0.66
 -2 -4 28 1.75 0.9
 -2 4 28 1.72 1.03
 -2 4 30 18.22 1.1
 -2 4 30 17.75 0.82
 2 6 -30 1.75 0.69
 -2 6 -30 2.49 0.82
 2 -6 -30 2.75 0.87
 2 -6 -30 2.11 0.58
 2 -6 -30 1.89 0.57
 2 -6 -30 2.56 0.82
 -2 6 -30 1.95 0.7
 -2 -6 -30 2.44 0.73
 -2 -6 -30 1.34 0.73
 -2 6 -30 2.21 0.79
 2 6 -30 1.85 0.78
 -2 -6 -30 1.89 0.72
 2 -6 -30 2.83 1.02
 -2 -6 -30 2.38 1.1
 2 -6 -28 7.83 1.25
 -2 -6 -28 7.86 1.38
 2 -6 -28 8.47 1.05
 -2 -6 -28 7.74 1.07
 2 -6 -28 6.53 0.87
 -2 -6 -28 8.14 1.05
 -2 -6 -28 8.04 1.02
 -2 -6 -28 8.61 1.01
 2 -6 -28 6.7 1.09
 2 -6 -28 5.88 0.87
 -2 6 -28 7.36 0.98
 2 6 -28 8.66 1.06
 -2 6 -28 8.09 1.05
 2 6 -28 8.24 0.88
 -2 6 -28 7.14 1.11
 2 -6 -28 6.4 1.11
 -2 -6 -28 8.17 1.04
 2 6 -28 8.02 1.03
 2 6 -28 7.21 0.89
 -2 6 -28 7.37 0.95
 -2 6 -28 5.53 0.84
 -2 -6 -26 61.94 2.55
 2 -6 -26 66 2.48
 -2 6 -26 63.03 1.99
 -2 6 -26 60.36 1.97
 2 -6 -26 67.87 2.16
 -2 -6 -26 61.43 2.16
 2 6 -26 58.1 1.88
 2 -6 -26 57.6 1.9
 -2 -6 -26 57.25 1.99
 -2 -6 -26 57.11 2
 2 6 -26 64.5 2.13
 -2 -6 -26 60.29 2.08
 -2 6 -26 66.96 2.12
 -2 6 -26 63.94 2.03
 2 -6 -26 56.23 1.88
 2 -6 -26 61.22 2.19
 -2 6 -26 65.72 2.19
 2 6 -26 62.55 2.12
 2 -6 -26 63.01 2.3
 -2 -6 -26 59.02 2.08
 2 6 -26 63.12 1.93
 -2 6 -26 63.95 2.01
 2 6 -26 61.58 2.02
 -2 6 -26 63.84 2.03
 2 -6 -24 111.62 2.88
 -2 -6 -24 119.17 3
 -2 6 -24 105.03 2.5
 -2 -6 -24 115.48 2.86
 2 -6 -24 106.54 2.68
 2 -6 -24 104.49 2.65
 -2 6 -24 110.24 2.54
 2 6 -24 97.61 2.54
 -2 -6 -24 116.88 2.9
 2 6 -24 102.56 2.82
 2 -6 -24 114.46 2.95
 -2 6 -24 109.04 2.51
 -2 6 -24 110.04 2.76
 -2 6 -24 113.29 2.87
 -2 -6 -24 118.63 2.89
 2 6 -24 104.07 2.78
 -2 -6 -24 118.02 2.97
 2 -6 -24 111.15 3.07
 -2 6 -24 114.75 2.96
 -2 6 -24 119.15 2.6
 2 6 -24 105.61 2.67
 -2 6 -24 112.28 2.76
 -2 -6 -24 114.95 2.57
 2 -6 -24 116.42 3.34
 2 6 -24 100.06 2.66
 2 6 -24 100.98 2.65
 -2 6 -24 115.9 2.87
 -2 6 -24 114.59 2.83
 2 6 -22 373.82 5.48
 -2 6 -22 360.57 5.45
 -2 6 -22 350.17 5.02
 -2 6 -22 356.22 5.45
 2 6 -22 375.32 5.46
 -2 6 -22 341 6.07
 -2 -6 -22 327.74 4.89
 -2 6 -22 340.81 5.02
 -2 -6 -22 343.85 5.36
 2 -6 -22 347.95 5.54
 -2 6 -22 341.72 5.04
 -2 6 -22 341.73 5.44
 -2 -6 -22 345.65 5.4
 2 6 -22 351.39 5.19
 -2 6 -22 346.66 5.37
 2 -6 -22 342.45 5.23
 -2 -6 -22 345.17 5.4
 2 -6 -22 336.19 5.18
 -2 6 -22 346.76 5.05
 2 6 -22 368.9 5.56
 2 -6 -22 349.91 5.72
 -2 6 -22 344.4 5.59
 -2 -6 -22 344.29 5.49
 2 6 -22 363.4 5.56
 2 6 -22 356.25 4.83
 2 6 -22 364.4 5.37
 -2 6 -22 356.18 5.32
 -2 6 -22 352.3 5.06
 2 6 -22 358.6 5.52
 -2 6 -22 356.06 5.43
 -2 6 -20 302.6 5.02
 -2 6 -20 315.51 4.61
 -2 6 -20 304.3 5
 2 6 -20 305.67 4.98
 2 6 -20 300.34 4.93
 -2 6 -20 323.49 5.7
 -2 -6 -20 326.72 4.65
 -2 6 -20 310.58 4.69
 -2 -6 -20 336.6 5.14
 2 -6 -20 314.44 5.11
 2 -6 -20 309.74 4.82
 2 6 -20 306.8 5.01
 -2 6 -20 304.47 4.64
 2 -6 -20 304.28 4.78
 -2 6 -20 306.04 4.87
 2 6 -20 291.59 4.62
 -2 -6 -20 344.04 5.09
 -2 -6 -20 329.92 5.04
 -2 -6 -20 332.29 5.05
 -2 6 -20 316.42 4.99
 -2 6 -20 310.79 4.64
 -2 6 -20 307.43 5.13
 -2 -6 -20 334.69 5.16
 2 6 -20 291.46 4.97
 2 6 -20 298.46 4.38
 -2 6 -20 310.01 4.87
 2 6 -20 305.17 4.81
 2 -6 -20 311.82 4.27
 -2 6 -20 318.77 4.62
 -2 6 -20 314.61 5
 2 6 -20 307.83 5.01
 2 6 -18 145.88 3.84
 2 6 -18 150.14 3.17
 -2 6 -18 153.24 3.76
 2 -6 -18 148.94 3.24
 -2 6 -18 154.15 3.23
 -2 6 -18 152.51 3.25
 2 6 -18 160.49 3.23
 -2 6 -18 143.98 2.85
 -2 -6 -18 144.17 3.12
 -2 -6 -18 144.59 2.82
 -2 6 -18 150.45 2.79
 -2 6 -18 148.06 2.9
 -2 -6 -18 150.65 3.14
 2 -6 -18 139.72 2.97
 -2 6 -18 150.01 2.89
 -2 6 -18 146.98 2.86
 -2 6 -18 149.18 3.24
 -2 -6 -18 152.32 3.18
 -2 6 -18 153.61 3.02
 -2 6 -18 147.34 3.1
 2 6 -18 157.38 3.27
 2 6 -18 150.54 2.91
 -2 6 -18 148.39 2.98
 -2 -6 -18 150.7 3.09
 2 -6 -18 142.42 2.99
 -2 -6 -18 146.07 3.13
 -2 6 -18 158.99 3.38
 -2 6 -18 155.93 3.38
 2 6 -18 149.46 3.13
 2 6 -18 148.11 2.73
 -2 6 -18 145.23 2.86
 2 -6 -18 136.5 2.5
 -2 6 -18 147.83 3.04
 2 6 -18 148.68 3.08
 -2 6 -18 158.16 3.35
 -2 6 -18 151.92 3.26
 2 6 -18 160.48 3.33
 2 6 -16 8.21 1.12
 -2 6 -16 8.39 1.19
 -2 6 -16 9.07 1.14
 -2 6 -16 8.29 1.03
 -2 -6 -16 11.46 0.8
 2 -6 -16 10.47 0.7
 -2 6 -16 9.68 0.95
 -2 6 -16 8.7 1.01
 -2 6 -16 9.97 0.89
 -2 -6 -16 11.59 0.96
 -2 6 -16 9.97 0.96
 -2 -6 -16 11.61 1.04
 -2 6 -16 9.8 0.98
 -2 6 -16 8.39 1.03
 -2 6 -16 8.76 0.91
 2 6 -16 8.68 0.95
 -2 6 -16 9.1 0.96
 -2 -6 -16 11.7 1.04
 -2 6 -16 9.04 0.89
 -2 6 -16 8.62 1.02
 -2 -6 -16 11.92 1.05
 2 6 -16 7.79 1.06
 2 6 -16 8.25 1.03
 2 -6 -16 10.44 0.74
 -2 6 -16 11.12 1.2
 -2 6 -16 8.46 1.13
 -2 -6 -16 11.98 1.05
 -2 6 -16 8.77 0.94
 -2 6 -16 9.39 1.13
 -2 6 -16 9.05 0.94
 -2 6 -16 9.92 1.34
 -2 6 -16 8.66 0.97
 2 6 -16 9.87 1.09
 2 6 -16 8.59 1.07
 -2 6 -16 9.33 1.12
 2 6 -16 8.83 1.37
 2 6 -16 8.01 0.78
 -2 6 -16 9.24 0.97
 2 6 -16 8.62 1.03
 2 6 -16 7.63 0.84
 -2 6 -16 9.9 0.95
 -2 6 -16 9.62 1.08
 -2 6 -16 10.11 0.88
 2 -6 -16 10.46 0.76
 2 6 -14 90.41 2.15
 -2 6 -14 88.73 1.87
 2 6 -14 86.16 1.87
 -2 6 -14 88.76 2
 -2 6 -14 95.19 1.99
 -2 6 -14 88.84 1.79
 -2 6 -14 94.41 2.13
 -2 6 -14 94.83 2.2
 -2 6 -14 92.79 2.31
 2 6 -14 91.5 2.24
 2 -6 -14 96.54 1.57
 -2 6 -14 93.56 2.11
 -2 6 -14 92.77 2.07
 -2 -6 -14 90.12 1.76
 2 6 -14 94.09 1.89
 -2 -6 -14 94.95 2.04
 -2 6 -14 95.67 1.94
 -2 6 -14 94 2.02
 2 -6 -14 93.85 1.63
 2 -6 -14 98 1.76
 -2 6 -14 92.15 1.99
 -2 6 -14 87.22 2.03
 -2 6 -14 96.06 2.15
 -2 -6 -14 89.22 2.06
 -2 6 -14 94.59 2
 -2 -6 -14 88.85 2.06
 2 6 -14 87.17 2.15
 -2 6 -14 94.57 2.1
 -2 6 -14 89.89 2.04
 2 -6 -14 97.35 1.87
 -2 6 -14 91.19 2.3
 2 6 -14 90.09 2.1
 2 -6 -14 95.25 1.55
 -2 6 -14 88.77 2.2
 -2 -6 -14 85.73 2.18
 2 6 -14 88.95 2.54
 -2 6 -14 101.14 2.52
 -2 6 -14 96.4 2.24
 -2 6 -14 90.03 1.96
 -2 6 -14 95.27 2.24
 2 6 -14 94.64 2.22
 2 6 -14 96.99 2.26
 2 6 -14 93.29 1.82
 -2 6 -12 179.84 2.64
 -2 6 -12 188.66 2.61
 -2 -6 -12 167.71 2.24
 -2 6 -12 184.39 2.99
 2 6 -12 175.06 2.99
 2 6 -12 174.87 2.67
 2 -6 -12 177.77 2.29
 -2 6 -12 186.61 2.68
 2 -6 -12 177.14 2.37
 2 6 -12 168.77 2.58
 -2 6 -12 187.1 2.68
 2 -6 -12 174.18 2.33
 -2 6 -12 183.87 2.79
 -2 6 -12 185.83 2.79
 2 6 -12 168.43 2.82
 2 6 -12 166.5 2.39
 -2 6 -12 189.48 2.88
 -2 -6 -12 162 2.34
 2 6 -12 166.83 2.62
 2 -6 -12 179.14 2.44
 -2 -6 -12 162.49 2.33
 2 6 -12 171.3 2.39
 -2 6 -12 201.9 3.17
 2 -6 -12 182.9 2.45
 2 6 -12 180.42 2.84
 2 6 -12 176.63 2.71
 2 -6 -12 177.06 2.27
 2 -6 -12 186.08 2.91
 2 -6 -12 185.18 3.06
 -2 -6 -12 177.67 2.94
 -2 -6 -12 168.94 3
 2 6 -12 176.33 2.51
 -2 -6 -12 177.2 2.77
 -2 6 -12 202.39 3.35
 -2 -6 -12 160.83 2.5
 -2 6 -12 187.63 2.76
 -2 6 -12 187.33 2.74
 -2 6 -10 477.21 5.35
 2 6 -10 506.98 5.33
 -2 6 -10 453.6 5.19
 2 6 -10 510.74 5.36
 -2 -6 -10 499.83 4.86
 -2 6 -10 496.31 5.51
 2 6 -10 499.15 5.55
 -2 6 -10 480.28 5.36
 -2 6 -10 479.76 5.31
 -2 6 -10 465.19 5.21
 2 -6 -10 450.68 5.13
 -2 -6 -10 494.03 4.9
 -2 6 -10 468.27 5.58
 -2 6 -10 488.05 5.81
 2 6 -10 511.21 5.39
 -2 -6 -10 499.66 4.95
 2 -6 -10 448.34 4.95
 -2 6 -10 487.39 5.46
 -2 -6 -10 512.19 5.17
 -2 -6 -10 505.51 5.16
 -2 6 -10 492.27 5.33
 -2 6 -10 487.64 5.48
 -2 6 -10 483.07 5.45
 -2 6 -10 479.01 5.46
 -2 6 -10 478.21 5.44
 -2 6 -10 473.71 5.39
 -2 6 -10 472.46 5.39
 2 6 -10 487.16 5.02
 -2 6 -10 484.63 5.48
 2 6 -10 505.73 5.55
 -2 -6 -10 503.48 5.07
 -2 -6 -10 503.51 5.08
 2 -6 -10 451.09 5.01
 -2 -6 -10 489.28 4.88
 -2 6 -10 488.52 5.52
 2 6 -10 479.21 5
 2 6 -10 508.09 5.28
 2 -6 -10 457.19 5.1
 2 -6 -10 463.69 5.09
 2 -6 -10 454.54 5.04
 2 6 -10 511.48 5.5
 -2 -6 -10 500 4.82
 -2 6 -10 478.92 5.65
 -2 -6 -10 509.79 5.07
 2 6 -10 522.86 5.4
 -2 6 -10 510.1 5.78
 2 -6 -10 448.54 4.88
 -2 -6 -10 506.43 5.11
 -2 -6 -10 505.68 5.82
 2 -6 -10 455.38 5.66
 2 6 -10 533.56 5.15
 2 -6 -10 466.01 5.52
 2 -6 -10 449.01 5.7
 -2 -6 -10 509.76 5.83
 2 -6 -10 471.87 5.72
 2 6 -10 544.39 6.21
 2 6 -10 510.61 5.21
 -2 6 -10 486.78 5.68
 -2 6 -10 477.33 5.35
 -2 6 -10 487.59 5.36
 -2 6 -10 514.75 5.95
 -2 6 -10 487.51 5.66
 -2 -6 -10 502.28 5.39
 -2 6 -8 682.54 6.58
 -2 6 -8 662.66 6.56
 -2 -6 -8 652.35 6.03
 -2 6 -8 649.11 6.44
 -2 6 -8 662.53 6.5
 -2 6 -8 659.33 6.7
 -2 6 -8 668.97 6.59
 2 6 -8 683.14 6.52
 -2 -6 -8 650.6 6.29
 -2 6 -8 690.95 7
 2 6 -8 678.68 6.53
 2 -6 -8 602.23 6.44
 -2 6 -8 688.32 6.85
 -2 -6 -8 631.16 6.07
 2 -6 -8 625.03 6.32
 2 -6 -8 619.16 6.83
 -2 -6 -8 645.62 6.35
 2 6 -8 653.62 6.68
 -2 6 -8 682.75 6.67
 -2 6 -8 674.1 6.61
 2 -6 -8 628.99 6.35
 2 -6 -8 598.87 6.23
 -2 -6 -8 628.6 6.1
 -2 6 -8 672.56 6.67
 -2 -6 -8 669.04 6.35
 -2 6 -8 674.77 6.71
 2 6 -8 632.64 5.91
 -2 6 -8 671.23 6.52
 2 -6 -8 608.68 6.54
 -2 -6 -8 617.46 5.97
 -2 -6 -8 641.32 6.42
 2 6 -8 658.45 6.66
 2 6 -8 616.81 6.17
 -2 6 -8 671.44 6.68
 -2 6 -8 685.67 6.63
 2 6 -8 640.49 6.35
 2 6 -8 622.1 6.18
 -2 6 -8 681.67 6.67
 -2 6 -8 685.54 6.65
 -2 6 -8 669.34 6.72
 -2 6 -8 684.1 6.68
 -2 6 -8 690.8 6.96
 2 6 -8 678.24 6.6
 -2 6 -8 669.94 6.83
 2 -6 -8 609.09 6.3
 -2 -6 -8 652.57 6.39
 -2 -6 -8 651.16 6.31
 -2 -6 -8 663.54 6.26
 2 6 -8 689.74 6.48
 2 -6 -8 605.95 6.32
 -2 -6 -8 606.99 6.35
 2 -6 -8 609.29 6.83
 -2 -6 -8 623.6 7.02
 -2 -6 -8 671.46 6.96
 2 -6 -8 612.46 6.91
 2 6 -8 686.38 6.38
 2 -6 -8 621.71 6.71
 2 6 -8 665.97 6.65
 -2 6 -8 673.22 6.84
 -2 6 -8 678.95 6.6
 2 6 -8 661.68 6.4
 -2 6 -8 678.87 6.87
 2 -6 -8 621.46 6.88
 -2 6 -8 702.99 7.12
 -2 -6 -8 634.68 6.64
 -2 6 -8 651.13 6.55
 -2 6 -6 95.5 1.54
 -2 -6 -6 78.27 1.01
 -2 6 -6 93.75 1.43
 2 6 -6 81.29 1.36
 -2 6 -6 101.02 1.57
 2 6 -6 80.96 1.22
 -2 6 -6 100.29 1.62
 -2 6 -6 97.28 1.53
 -2 6 -6 99.28 1.55
 2 6 -6 83.46 1.59
 2 -6 -6 84.93 1.7
 -2 6 -6 101.66 1.54
 2 6 -6 83.54 1.4
 -2 6 -6 102.32 1.81
 2 6 -6 82.92 1.26
 -2 6 -6 100.98 1.7
 -2 -6 -6 77.74 1.1
 2 -6 -6 90.65 1.35
 -2 -6 -6 81.11 1.28
 -2 -6 -6 76.34 1.31
 2 6 -6 84.98 1.29
 -2 6 -6 102.45 1.58
 -2 6 -6 98.77 1.57
 -2 6 -6 99.3 1.61
 -2 -6 -6 80.85 1.33
 -2 -6 -6 76.73 1.12
 2 6 -6 77.7 1.62
 2 -6 -6 84.36 1.35
 -2 -6 -6 80.27 1.36
 2 6 -6 81.38 1.25
 2 -6 -6 88.33 1.58
 -2 6 -6 100.3 1.64
 2 6 -6 79.52 1.58
 2 -6 -6 83.14 1.44
 -2 -6 -6 76.78 1.62
 2 -6 -6 89.21 1.4
 -2 6 -6 101.48 1.59
 2 6 -6 83.22 1.47
 -2 6 -6 99.83 1.58
 2 6 -6 76.62 1.23
 -2 6 -6 99.69 1.61
 -2 6 -6 103.6 1.6
 2 6 -6 77.7 0.88
 2 6 -6 76.01 1.18
 -2 -6 -6 79.34 1.38
 -2 6 -6 101.19 1.59
 2 6 -6 80.4 1.19
 -2 6 -6 102.64 1.6
 -2 -6 -6 71.14 0.89
 -2 -6 -6 77.55 1.33
 2 -6 -6 89.85 1.37
 2 6 -6 80.51 1.06
 -2 -6 -6 81.03 1.23
 -2 6 -6 97.83 1.71
 2 6 -6 77.7 1.36
 -2 -6 -6 82.05 1.3
 2 6 -6 82.74 1.33
 2 -6 -6 80.94 1.36
 -2 6 -6 97.25 1.78
 2 6 -6 82.03 1.3
 -2 -6 -6 78.61 1.86
 -2 -6 -6 78.69 1.53
 -2 -6 -6 79.36 1.32
 2 6 -6 82.03 1.57
 2 -6 -6 87.7 1.83
 2 -6 -6 81.98 1.69
 2 6 -6 80.4 1.32
 2 -6 -6 82.01 1.7
 -2 6 -6 96.95 1.7
 -2 6 -6 101.11 1.57
 2 -6 -6 89.74 1.74
 -2 6 -6 97.88 1.71
 -2 6 -6 99.07 1.51
 -2 -6 -6 80.86 1.56
 2 6 -6 80.9 1.54
 -2 6 -4 301.72 3.4
 -2 6 -4 295.09 3.16
 2 6 -4 316.9 3.31
 -2 6 -4 288.49 3.3
 -2 6 -4 316.32 3.45
 2 6 -4 323.7 3.7
 2 6 -4 305.79 3.12
 -2 6 -4 318.22 3.48
 -2 6 -4 311.06 3.75
 -2 -6 -4 340.59 3.39
 -2 -6 -4 336.13 3.14
 2 6 -4 323.46 3.3
 -2 6 -4 312 3.36
 2 6 -4 315.88 3.06
 -2 6 -4 302.9 3.52
 -2 -6 -4 315.67 3.67
 2 -6 -4 317.26 3.32
 2 -6 -4 319.76 3.72
 -2 6 -4 307.91 3.77
 -2 -6 -4 343.26 3.43
 2 6 -4 314.21 3.73
 2 -6 -4 308.86 3.27
 -2 6 -4 298.72 3.2
 2 -6 -4 317.63 3.34
 -2 6 -4 314.42 3.4
 -2 6 -4 314.92 3.44
 2 6 -4 321.17 3.33
 -2 -6 -4 333.44 3.82
 2 -6 -4 308.86 3.83
 -2 -6 -4 332.84 3.42
 2 6 -4 294.19 3.72
 -2 -6 -4 336.77 3.34
 2 6 -4 314.82 3.36
 -2 6 -4 306.29 3.55
 2 6 -4 318.83 3.29
 2 -6 -4 315.63 3.45
 2 -6 -4 300.84 3.44
 -2 6 -4 314.63 3.82
 2 -6 -4 314.87 3.67
 -2 6 -4 302.58 3.49
 -2 6 -4 302.63 3.5
 -2 6 -4 299.9 3.5
 -2 6 -4 299.95 3.45
 -2 -6 -4 344.06 3.46
 -2 -6 -4 329.35 2.92
 2 6 -4 306.74 3.11
 -2 6 -4 304.4 3.44
 2 -6 -4 320.44 3.37
 2 6 -4 309.08 3.36
 -2 6 -4 301.69 3.45
 -2 6 -4 306.32 3.59
 2 -6 -4 307.49 3.25
 2 6 -4 302.23 3.34
 2 6 -4 315.13 3.25
 2 6 -4 303.11 3.24
 2 6 -4 319.76 3.19
 -2 -6 -4 341.17 3.43
 -2 6 -4 315.58 3.71
 -2 6 -4 302.22 3.4
 -2 6 -4 302.97 3.32
 -2 -6 -4 338.07 3.36
 2 6 -4 317.25 3.34
 -2 -6 -4 344.25 4.13
 2 -6 -4 311.55 3.75
 -2 -6 -4 335.82 3.67
 2 -6 -4 314.2 3.84
 2 6 -4 311.35 3.69
 2 6 -4 318.73 3.58
 -2 6 -4 290.2 3.56
 -2 6 -4 293.48 3.36
 2 -6 -4 313.92 3.75
 -2 6 -4 293.51 3.57
 -2 -6 -4 344.99 3.74
 -2 6 -2 92.76 1.39
 -2 6 -2 97.66 1.34
 -2 6 -2 87.61 1.41
 2 6 -2 89.84 1.71
 -2 6 -2 97.53 1.31
 2 6 -2 89.3 1.03
 -2 -6 -2 85.75 1.5
 -2 6 -2 91.75 1.4
 -2 6 -2 98.38 1.28
 2 6 -2 90.34 1.19
 2 6 -2 89.91 1.31
 2 -6 -2 96.29 1.22
 2 -6 -2 94.37 1.32
 2 6 -2 90.08 1.14
 -2 -6 -2 91.21 1.35
 -2 6 -2 97.36 1.74
 -2 6 -2 96.53 1.08
 -2 6 -2 98.77 1.39
 2 6 -2 85.93 1.31
 -2 6 -2 97.89 1.3
 2 -6 -2 87.98 1.24
 2 6 -2 88.76 1.73
 -2 -6 -2 89.24 1.36
 2 6 -2 90.25 1.42
 -2 6 -2 92.93 1.72
 2 -6 -2 94.76 1.62
 2 -6 -2 90.27 1.55
 2 6 -2 84.67 1.67
 2 6 -2 91.1 1.3
 -2 -6 -2 86.42 1.44
 2 -6 -2 92.73 1.76
 2 6 -2 82.89 1
 2 6 -2 91.72 1.34
 -2 6 -2 97.75 1.34
 2 -6 -2 94.15 1.33
 -2 6 -2 91.13 1.38
 2 6 -2 88.26 1.2
 -2 6 -2 95.04 1.37
 -2 6 -2 90.51 1.37
 -2 6 -2 96.46 1.32
 2 6 -2 85.08 1.15
 2 6 -2 89.16 1
 2 -6 -2 93.5 1.25
 2 6 -2 84.78 1.34
 -2 -6 -2 90.79 1.32
 2 6 -2 89.14 1.34
 -2 -6 -2 92.17 1.48
 2 6 -2 92.8 1.14
 -2 6 -2 96.56 1.32
 -2 -6 -2 91.93 1.99
 2 6 -2 86.3 1.04
 2 -6 -2 95.1 1.63
 2 6 -2 85.4 1.63
 2 -6 -2 92.71 1.75
 -2 -6 -2 93.85 1.87
 -2 6 -2 99.11 1.45
 2 -6 -2 92.3 1.58
 -2 -6 -2 88.05 1.33
 -2 -6 -2 87.51 1.63
 2 -6 -2 96.52 1.61
 -2 6 -2 92.1 1.46
 -2 6 -2 93.26 1.46
 -2 6 -2 94.17 1.33
 2 6 0 270.65 3.39
 -2 6 0 282.47 2.78
 -2 6 0 274.02 2.97
 2 -6 0 274.12 2.93
 -2 6 0 275.83 2.88
 2 -6 0 278.9 2.8
 2 6 0 271.44 3.01
 -2 6 0 289.03 2.9
 -2 -6 0 276.05 3.16
 2 6 0 272.72 2.94
 -2 6 0 280.54 2.71
 2 6 0 269.67 2.93
 -2 6 0 282.63 3.36
 -2 6 0 285.19 3.26
 2 6 0 282.77 3.45
 -2 6 0 280.42 2.88
 -2 6 0 279.98 2.72
 2 -6 0 292.86 3.32
 2 6 0 265.52 2.94
 2 6 0 275.35 2.98
 2 6 0 275.93 2.94
 2 -6 0 294.05 3.39
 2 6 0 276.01 3.31
 -2 6 0 284.04 3.37
 2 6 0 283.86 3.2
 2 -6 0 273.08 3.09
 -2 6 0 283.58 2.8
 2 6 0 263.3 3.33
 2 6 0 274.1 2.9
 2 -6 0 265.3 2.68
 2 -6 0 291.18 3.14
 -2 6 0 278.56 2.99
 -2 6 0 293.26 3.01
 -2 6 0 264.65 2.55
 2 6 0 273.15 2.96
 -2 6 0 274.4 3.02
 -2 6 0 292.42 2.95
 2 6 0 275.26 2.82
 -2 -6 0 281.02 2.95
 2 -6 0 272.94 3.29
 -2 -6 0 280.79 3.53
 -2 -6 0 271.22 3.66
 -2 -6 0 264.31 3.21
 2 6 0 281.4 3.36
 -2 6 0 280.31 2.86
 2 -6 0 282.02 3.32
 2 -6 0 286.22 3.2
 -2 6 0 296.12 3.09
 -2 6 0 283.18 3.22
 2 -6 0 286.47 3.15
 -2 -6 0 276.93 2.94
 -2 6 0 276.59 2.92
 -2 6 0 274.04 2.92
 -2 6 0 282.83 2.86
 -2 -6 0 271.92 3.28
 2 6 2 89.68 1.75
 -2 6 2 87.63 1.07
 2 6 2 91.97 1.3
 -2 -6 2 87.78 1.35
 -2 6 2 90.74 1.28
 -2 -6 2 88.03 1.5
 2 6 2 93 1.38
 -2 6 2 92.99 1.33
 -2 6 2 96.46 1.61
 -2 6 2 93.35 1.18
 2 6 2 88.83 1.79
 -2 6 2 92.31 1.67
 2 6 2 90.47 1.27
 -2 6 2 92.86 1.66
 2 6 2 87.06 1.63
 2 -6 2 95.17 1.5
 2 6 2 90.75 1.63
 -2 6 2 92.72 1.08
 2 6 2 92.74 1.67
 2 -6 2 90.31 1.65
 -2 -6 2 93.15 1.61
 2 6 2 90.38 1.28
 2 6 2 89.86 1.67
 2 6 2 88.71 1.3
 -2 6 2 93.62 1.41
 -2 -6 2 89.57 1.23
 -2 6 2 96.33 1.39
 2 -6 2 91.37 0.98
 2 6 2 89.76 1.3
 -2 6 2 102 1.47
 -2 6 2 98.46 1.37
 -2 -6 2 90.17 1.24
 2 -6 2 95.02 1.56
 2 -6 2 89.14 1.2
 -2 6 2 94.35 1.6
 2 -6 2 98.16 1.7
 -2 -6 2 92.73 1.68
 2 6 2 85.56 1.15
 2 -6 2 98.18 1.45
 -2 6 2 88.97 1.17
 2 -6 2 97.35 1.49
 2 -6 2 95.57 1.37
 -2 -6 2 86.24 1.84
 -2 -6 2 93.06 1.3
 -2 -6 2 88.54 1.57
 -2 6 2 91.9 1.53
 -2 6 2 89.25 1.09
 -2 6 2 92.51 1.62
 -2 6 2 88.17 1.09
 2 6 4 341.11 3.98
 -2 6 4 321.3 3.39
 -2 6 4 321.37 3.44
 -2 6 4 293.54 3.41
 -2 -6 4 311.84 3.46
 -2 -6 4 297.33 3.45
 2 6 4 342.99 3.66
 2 6 4 333.8 3.66
 2 6 4 342.42 3.34
 -2 6 4 312.33 3.69
 -2 6 4 321.07 3.8
 2 6 4 343.67 3.28
 2 6 4 328.03 3.35
 -2 -6 4 318.63 3.47
 2 6 4 340.12 3.86
 -2 -6 4 306.8 3.6
 -2 6 4 322.18 3.78
 2 6 4 344.63 3.85
 -2 6 4 320.82 3.59
 2 6 4 346.04 3.77
 2 6 4 341.12 3.36
 -2 6 4 314.3 3.47
 -2 6 4 385.59 3.74
 -2 6 4 308.38 3.41
 -2 -6 4 314.32 3.24
 -2 -6 4 310.63 3.08
 2 6 4 331.06 3.31
 -2 6 4 297.96 3.12
 -2 -6 4 307.65 3.88
 2 -6 4 292.81 3.41
 2 -6 4 300.37 3.45
 -2 -6 4 314.2 3.29
 2 -6 4 300.37 3.76
 -2 -6 4 315.16 3.82
 -2 -6 4 319.53 3.6
 -2 6 4 309.46 3.73
 -2 6 4 318.89 3.47
 2 6 4 353.87 3.77
 2 6 6 78.47 1.78
 -2 6 6 82.81 1.43
 -2 6 6 77.41 1.31
 -2 -6 6 81.04 1.32
 2 6 6 76.7 1.19
 -2 -6 6 77.8 1.43
 2 6 6 80.13 1.55
 2 6 6 78.26 1.53
 -2 6 6 80.37 1.72
 2 6 6 76.9 1.12
 2 6 6 74.14 1.6
 -2 6 6 76.94 1.71
 -2 6 6 84.22 1.7
 2 6 6 79.21 1.66
 -2 -6 6 81.42 1.42
 -2 -6 6 74.96 1.42
 2 6 6 82.19 1.58
 2 6 6 76.26 1.21
 -2 6 6 81.35 1.43
 -2 6 6 86.59 1.35
 2 6 6 76.7 1.16
 -2 6 6 98 1.65
 -2 6 6 83.97 1.4
 2 -6 6 92.49 1.77
 -2 -6 6 83.07 1.73
 2 -6 6 92.78 1.26
 -2 6 6 83.68 1.04
 -2 -6 6 81.54 1.76
 -2 -6 6 76.52 1.4
 2 -6 6 95.69 1.34
 2 6 6 80.52 1.56
 -2 6 8 591.5 6.56
 2 6 8 657.21 6.62
 -2 6 8 611.9 6.72
 -2 6 8 625.59 6.43
 -2 -6 8 658.91 6.15
 2 6 8 636.06 6.05
 -2 6 8 616.06 6.82
 2 6 8 625.47 5.92
 -2 -6 8 655.04 6.81
 2 6 8 618.04 6.07
 -2 6 8 629.56 6.84
 2 6 8 660.8 6.77
 -2 -6 8 647.13 6.63
 -2 6 8 615.08 6.39
 -2 6 8 614.24 6.25
 -2 6 8 728.19 6.72
 -2 -6 8 673.5 6.89
 -2 -6 8 658.25 6.91
 -2 6 8 592.36 6.2
 2 6 8 646.29 6.69
 -2 -6 8 654.4 6.34
 -2 6 10 453.64 5.39
 2 6 10 521.06 5.49
 2 6 10 483.45 4.73
 2 6 10 510.06 5.51
 -2 6 10 450.23 4.99
 -2 6 10 451.43 5.61
 2 6 10 489.68 5.5
 2 6 10 490.39 5.63
 -2 6 10 458.62 5.69
 -2 -6 10 511.92 5.62
 2 6 10 489.26 4.79
 -2 6 10 449.11 5.15
 -2 6 10 558.52 5.52
 -2 6 10 453.84 4.97
 2 -6 10 489.06 5.61
 -2 -6 10 491.93 5.68
 -2 -6 10 517.44 5.66
 -2 -6 10 501.72 5.63
 2 6 10 510.8 5.53
 -2 6 12 174.32 2.81
 2 6 12 161.86 2.43
 2 6 12 170.27 2.81
 -2 6 12 178 2.38
 2 6 12 174.54 2.76
 -2 6 12 179.68 3.01
 2 6 12 172.79 2.77
 2 6 12 177.09 2.92
 -2 -6 12 182.47 2.87
 -2 6 12 190.42 3.15
 -2 6 12 181.6 2.54
 -2 6 12 178.03 2.34
 2 -6 12 174.44 2.87
 -2 -6 12 169.48 2.9
 2 6 12 164.51 2.74
 2 6 14 86.88 1.77
 2 6 14 92.47 2.11
 -2 6 14 101.22 2.12
 2 6 14 92.6 1.72
 2 6 14 91.93 2.03
 2 6 14 89.71 1.96
 -2 -6 14 95.48 2.05
 2 6 14 92.29 2.23
 2 -6 14 95.86 2.1
 -2 6 14 104.54 2.43
 2 -6 14 91.19 2.07
 -2 -6 14 96.15 2.1
 -2 -6 14 91.12 2.17
 2 -6 14 96.51 2.32
 2 6 14 92.37 2.05
 2 6 16 10.61 1.05
 -2 6 16 10.17 0.86
 -2 6 16 11.51 1.02
 2 6 16 12.04 0.76
 2 6 16 12.48 1.09
 -2 6 16 11.43 1.12
 -2 -6 16 8.42 0.92
 2 6 16 12.67 1.11
 -2 6 16 12.31 1.23
 -2 6 16 10.78 0.72
 -2 6 16 11.73 0.83
 -2 -6 16 9.23 1.22
 -2 -6 16 9.09 1.07
 -2 -6 16 9.62 1.02
 2 -6 16 9.8 1.09
 2 6 16 9.87 1.18
 -2 6 18 139.12 3
 2 6 18 145.35 3.17
 -2 6 18 141.69 3.29
 -2 6 18 145.72 2.9
 2 6 18 147.35 3
 -2 6 18 140.28 2.92
 -2 6 18 140.35 2.62
 2 6 18 151.58 3.01
 2 6 18 142.47 2.51
 2 -6 18 153.38 3.37
 -2 -6 18 151.58 3.49
 2 6 18 135.25 3.1
 2 6 20 316.64 5.08
 -2 6 20 305.25 4.89
 -2 6 20 300.86 5.3
 -2 6 20 318.55 5.2
 -2 6 20 319.57 4.87
 2 6 20 348.65 5.01
 2 6 20 340.04 5
 -2 6 20 303.93 4.37
 2 -6 20 321.28 5.33
 -2 -6 20 306.01 5.43
 -2 -6 20 306.07 4.84
 -2 6 20 297.72 4.95
 -2 -6 22 348.33 5.3
 2 6 22 355.05 5.6
 -2 6 22 367.64 5.92
 2 6 22 363.92 5.39
 -2 6 22 360.16 5.33
 -2 6 22 343.41 4.74
 -2 6 22 342.12 4.84
 2 -6 22 353.48 5.79
 -2 -6 22 381.31 6.12
 -2 -6 22 382.08 6.12
 -2 6 22 335.04 5.4
 -2 6 24 107.4 2.76
 2 6 24 119.24 3.17
 2 6 24 121.1 3
 -2 6 24 116.19 3.19
 -2 6 24 107.96 3
 -2 6 24 110.55 2.37
 -2 -6 24 112.05 3.2
 2 -6 24 122.49 3.24
 -2 6 24 115.98 2.78
 2 6 24 125.61 2.9
 2 6 24 115 2.75
 2 6 24 108.41 2.37
 -2 6 24 114.08 2.97
 2 6 26 57.64 2.01
 -2 6 26 63.02 2.32
 -2 6 26 62.07 2.26
 2 6 26 61.56 2.27
 -2 -6 26 65.79 2.1
 -2 6 26 60.45 2.16
 -2 6 26 59.77 1.78
 -2 6 28 6.62 0.83
 -2 6 28 8.18 1.12
 -2 6 28 7.33 1.07
 2 6 28 7.86 0.74
 -2 6 28 7.96 0.77
 2 6 30 1.36 0.48
 -2 6 30 1.28 0.46
 -2 6 30 2.41 0.58
 -2 8 -30 5.07 0.67
 2 -8 -30 6.17 0.75
 -2 -8 -30 5.74 0.71
 -2 -8 -30 5.1 0.68
 2 -8 -30 5.53 0.72
 2 8 -30 5.39 0.72
 -2 8 -30 5.68 0.71
 2 -8 -30 5.24 0.87
 -2 -8 -30 6.3 0.99
 2 -8 -28 2.08 1.08
 -2 -8 -28 1.38 1.17
 -2 -8 -28 1.51 0.9
 2 -8 -28 1.09 0.87
 2 -8 -28 1.34 0.74
 -2 -8 -28 1.54 0.77
 2 -8 -28 1.43 0.75
 -2 -8 -28 1.59 0.8
 -2 8 -28 1.24 0.74
 2 8 -28 1.74 0.82
 -2 8 -28 1.13 0.87
 -2 -8 -28 1.49 0.79
 2 -8 -28 1.8 0.89
 -2 8 -28 0.81 0.87
 2 8 -28 1.91 0.76
 2 -8 -28 1.5 0.91
 -2 8 -28 1.44 0.81
 2 8 -28 1.73 0.77
 -2 8 -28 1.33 0.79
 2 8 -28 1.22 0.78
 2 -8 -26 8.01 1.37
 2 8 -26 8.19 1.06
 2 8 -26 7.54 1.08
 -2 8 -26 6.28 1.11
 -2 -8 -26 6.83 1.45
 -2 8 -26 6.79 1.11
 -2 -8 -26 7.21 1.15
 2 -8 -26 9.5 1.23
 2 -8 -26 7.61 1.06
 -2 -8 -26 6.7 1.13
 -2 8 -26 6.95 1.14
 -2 -8 -26 7.71 1.14
 2 -8 -26 7.26 1.06
 -2 -8 -26 7.67 1.11
 -2 8 -26 6.87 1.03
 2 -8 -26 7.91 1.12
 2 8 -26 8.01 1.18
 2 8 -26 7.6 1.06
 2 -8 -26 7.8 1.25
 -2 -8 -26 8.07 1.1
 -2 8 -26 6.66 1.14
 -2 8 -26 5.89 0.93
 -2 8 -26 6.73 1.09
 -2 -8 -26 7.8 0.92
 2 8 -26 6.93 1.08
 -2 8 -26 8.24 1.15
 2 8 -26 8.31 1.17
 -2 -8 -24 1.91 1.09
 2 -8 -24 4.05 1.17
 -2 -8 -24 2.53 1.07
 -2 -8 -24 2.58 1.07
 2 -8 -24 3.73 1.13
 -2 8 -24 2.58 1.12
 2 8 -24 1.39 1.09
 -2 8 -24 2.67 0.88
 2 8 -24 1.97 1.16
 -2 8 -22 47.7 2.01
 -2 8 -22 45.52 1.71
 -2 8 -22 48.61 2.06
 2 8 -22 50.32 2.07
 2 8 -22 48.4 2.06
 -2 -8 -22 55.42 1.78
 -2 8 -22 44.6 1.88
 2 -8 -22 49.58 2.1
 -2 -8 -22 61.62 2.15
 -2 -8 -22 60.72 2.15
 -2 8 -22 42.22 1.67
 2 -8 -22 51.21 1.97
 2 8 -22 46.11 2
 2 -8 -22 49.66 1.96
 -2 8 -22 42.72 1.69
 -2 -8 -22 59.65 2.05
 -2 8 -22 44.59 1.99
 -2 -8 -22 62.36 2.15
 2 -8 -22 51.69 2.19
 -2 8 -22 44.42 2.04
 2 8 -22 47.4 1.91
 2 8 -22 46.36 1.64
 2 8 -22 49.59 1.96
 -2 8 -22 47.58 1.94
 -2 8 -22 45.43 1.77
 -2 8 -22 43.81 2
 2 8 -22 48.46 2.07
 -2 8 -20 146.16 3.32
 2 8 -20 143.95 3.31
 -2 8 -20 142.97 3.28
 2 8 -20 144.72 3.29
 -2 8 -20 139.97 2.89
 -2 -8 -20 134.61 2.84
 -2 8 -20 138.12 3.02
 -2 -8 -20 131.57 3.15
 2 -8 -20 141.65 3.17
 2 8 -20 139.71 3.2
 2 -8 -20 144.72 3.33
 -2 -8 -20 141.6 3.19
 -2 8 -20 140.83 3.22
 2 8 -20 132.95 2.84
 -2 8 -20 137.06 3.07
 -2 -8 -20 142.59 3.09
 -2 8 -20 138.02 2.86
 -2 8 -20 136.04 2.83
 2 -8 -20 143.12 3.18
 -2 -8 -20 138.64 3.17
 2 8 -20 141.26 3.15
 -2 -8 -20 135.77 3.15
 -2 8 -20 143.5 3.3
 -2 8 -20 140.34 3.13
 2 8 -20 141.49 3.13
 2 -8 -20 143.51 2.55
 2 8 -20 139.12 2.81
 -2 8 -20 146.7 2.97
 -2 8 -20 145.15 3.28
 2 8 -20 143.1 3.32
 -2 8 -18 73.56 2.45
 -2 8 -18 73.12 2.4
 2 8 -18 72.37 2.44
 -2 -8 -18 78.91 1.91
 2 -8 -18 82.95 1.82
 -2 8 -18 71.17 2.2
 -2 -8 -18 82.26 2.35
 -2 8 -18 74.81 2.17
 -2 -8 -18 76.39 2.15
 2 -8 -18 83.78 2.4
 -2 8 -18 71.2 2.09
 -2 -8 -18 82.71 2.35
 2 -8 -18 79.8 2.36
 -2 -8 -18 80.55 2.32
 2 8 -18 73.13 2.07
 -2 8 -18 71.87 2.08
 2 8 -18 71.47 2.24
 -2 -8 -18 81.17 2.35
 -2 8 -18 69.39 2.19
 -2 8 -18 69.43 2.27
 -2 8 -18 74.1 2.36
 2 8 -18 70 2.22
 -2 8 -18 73.85 2.45
 -2 -8 -18 80.29 2.34
 2 8 -18 72.64 2.41
 -2 8 -18 73.46 2.21
 2 8 -18 74.93 2.42
 -2 8 -18 75.51 2.06
 -2 8 -18 73.03 2.36
 -2 8 -18 75.4 2.41
 2 8 -18 74.2 2.25
 -2 8 -18 73.17 2.09
 -2 8 -18 77.36 2.26
 2 8 -18 71.46 1.98
 -2 8 -18 71.01 2.13
 2 -8 -18 82.35 1.83
 -2 8 -16 44.82 1.57
 2 8 -16 39.84 1.66
 2 8 -16 39.82 1.45
 -2 8 -16 45.09 1.7
 -2 8 -16 42.58 1.46
 2 -8 -16 44.24 1.27
 -2 8 -16 40.06 1.58
 -2 8 -16 42.55 1.86
 -2 8 -16 47.12 1.86
 2 8 -16 41.1 1.84
 -2 -8 -16 50.84 1.47
 2 -8 -16 43.93 1.27
 -2 8 -16 42.9 1.68
 -2 8 -16 42.38 1.67
 -2 8 -16 42.14 1.65
 -2 -8 -16 52.22 1.71
 -2 -8 -16 49.23 1.82
 -2 8 -16 43.71 1.69
 -2 8 -16 41.12 1.54
 -2 -8 -16 49.68 1.83
 -2 8 -16 41.94 1.6
 -2 8 -16 45.26 1.71
 -2 8 -16 40.27 1.54
 -2 -8 -16 49.95 1.7
 2 8 -16 36.3 1.63
 -2 8 -16 44.23 1.72
 2 8 -16 40.16 1.43
 -2 -8 -16 52.62 1.73
 -2 8 -16 45.65 1.83
 -2 8 -16 42.98 1.79
 2 -8 -16 45.66 1.27
 2 8 -16 40.29 1.57
 -2 -8 -16 52.92 1.78
 -2 8 -16 40.53 1.84
 2 8 -16 39.5 1.37
 2 8 -16 43.16 1.82
 -2 8 -16 42.97 1.55
 -2 8 -16 45.02 1.56
 -2 8 -16 38.79 1.82
 2 8 -16 40.71 1.8
 -2 8 -14 62.39 1.75
 -2 8 -14 66.19 1.81
 -2 8 -14 65.49 1.86
 2 8 -14 72.91 1.97
 2 8 -14 63.83 1.74
 -2 8 -14 61.54 1.63
 2 8 -14 69.09 1.73
 -2 8 -14 68.54 2.06
 2 8 -14 66.24 2.06
 -2 8 -14 62.47 1.94
 2 -8 -14 69.12 1.47
 -2 8 -14 64.1 1.96
 -2 -8 -14 67 1.55
 -2 8 -14 66.11 1.83
 -2 8 -14 62 1.81
 -2 -8 -14 67.53 1.87
 -2 -8 -14 69.85 1.82
 2 8 -14 65.15 1.86
 -2 8 -14 60.42 1.68
 -2 8 -14 61.09 1.84
 -2 -8 -14 66.48 1.86
 2 -8 -14 68.18 1.5
 -2 8 -14 60.1 1.68
 -2 8 -14 61.48 1.82
 -2 8 -14 62.31 1.82
 -2 8 -14 60.5 1.78
 -2 8 -14 64.56 1.97
 2 8 -14 68.37 1.82
 2 -8 -14 66.4 1.5
 -2 8 -14 66.1 1.94
 2 -8 -14 69.02 1.59
 2 -8 -14 67.11 1.9
 -2 -8 -14 68.93 2.02
 -2 -8 -14 70.03 2.07
 -2 8 -14 64.75 1.97
 -2 8 -14 63.05 1.73
 2 8 -14 71.6 2.06
 2 8 -14 70.31 2.06
 -2 8 -14 67.22 1.98
 -2 8 -14 67 1.73
 -2 8 -12 137.51 2.44
 2 8 -12 143.65 2.43
 2 8 -12 145.07 2.44
 2 8 -12 147.67 2.67
 -2 8 -12 129.35 2.25
 -2 8 -12 140.34 2.47
 -2 8 -12 141.64 2.58
 2 8 -12 138.19 2.76
 -2 8 -12 132.5 2.66
 -2 8 -12 134.44 2.8
 -2 8 -12 130.27 2.5
 -2 -8 -12 145.97 2.25
 -2 -8 -12 141.35 2.24
 -2 8 -12 133.51 2.49
 2 -8 -12 140.02 2.08
 -2 8 -12 130.93 2.51
 -2 8 -12 130.76 2.5
 -2 8 -12 132.78 2.52
 2 8 -12 138.36 2.29
 -2 8 -12 134.75 2.52
 2 -8 -12 142.68 2.26
 2 -8 -12 143.62 2.24
 -2 8 -12 131.13 2.61
 -2 -8 -12 138.99 2.19
 2 -8 -12 144.49 2.69
 -2 -8 -12 138.86 2.82
 -2 -8 -12 144.43 2.82
 2 -8 -12 148.99 2.91
 2 8 -12 143.33 2.78
 -2 -8 -12 143.58 2.5
 -2 8 -12 135.18 2.69
 2 8 -12 145.3 2.8
 -2 8 -12 135.29 2.7
 2 8 -12 138.01 2.3
 2 8 -10 39.67 1.39
 -2 -8 -10 48.19 1.15
 2 -8 -10 39.35 1.24
 -2 8 -10 44.14 1.46
 2 8 -10 40.25 1.24
 2 8 -10 39.46 1.46
 2 -8 -10 37.6 1.03
 -2 -8 -10 48.26 1.17
 -2 8 -10 42.57 1.34
 2 8 -10 40.19 1.12
 2 -8 -10 39.42 1.02
 -2 -8 -10 46.73 1.07
 -2 8 -10 46.04 1.33
 -2 8 -10 43.32 1.34
 2 8 -10 42.53 1.33
 -2 8 -10 44.31 1.37
 -2 8 -10 46.91 1.35
 -2 -8 -10 46.31 1.07
 2 8 -10 38.76 1.15
 -2 -8 -10 47.09 1.1
 -2 -8 -10 44.78 0.93
 -2 8 -10 42.32 1.53
 2 -8 -10 38.24 0.91
 2 8 -10 39.79 1.25
 -2 -8 -10 46.86 1.15
 2 -8 -10 39.72 1.06
 2 -8 -10 37.93 1.43
 2 -8 -10 40.92 1.56
 2 -8 -10 39.48 1.35
 2 -8 -10 39.34 1.54
 -2 -8 -10 49.57 1.59
 -2 8 -10 45.03 1.28
 2 8 -10 39.28 1.14
 -2 -8 -10 46.02 1.4
 -2 8 -10 43.14 1.33
 -2 8 -8 85.63 1.68
 2 8 -8 79.91 1.36
 2 8 -8 85.04 1.6
 -2 8 -8 84.98 1.68
 -2 8 -8 78.99 1.51
 -2 8 -8 89.75 1.76
 2 8 -8 83.66 1.72
 2 -8 -8 71.41 1.86
 2 -8 -8 63.9 1.37
 2 8 -8 84.97 1.64
 -2 8 -8 86.31 1.84
 -2 8 -8 86.39 1.99
 2 -8 -8 69.59 1.64
 -2 -8 -8 90.55 1.64
 -2 8 -8 83.31 1.71
 2 -8 -8 69.49 1.44
 -2 -8 -8 94.22 1.58
 -2 -8 -8 97.24 1.6
 2 8 -8 82.64 1.76
 -2 8 -8 81.68 1.68
 -2 -8 -8 90.74 1.95
 -2 8 -8 86.8 1.82
 2 -8 -8 72.71 1.69
 -2 8 -8 88.16 1.73
 2 8 -8 81.68 1.63
 -2 8 -8 87.24 1.72
 -2 8 -8 84.88 1.71
 -2 -8 -8 93.32 1.67
 -2 8 -8 83.94 1.72
 -2 8 -8 86.9 1.74
 2 8 -8 77.13 1.4
 -2 8 -8 86.09 1.74
 -2 -8 -8 98.42 1.58
 2 -8 -8 66.16 1.42
 -2 8 -8 91.52 1.92
 2 8 -8 79.26 1.57
 -2 8 -8 83.97 1.84
 -2 -8 -8 95.14 1.61
 2 -8 -8 70.74 1.43
 2 8 -8 84.86 1.52
 -2 -8 -8 96.93 1.5
 2 -8 -8 70.29 1.89
 2 -8 -8 71.11 1.81
 -2 -8 -8 94.33 1.63
 2 8 -8 84.77 1.53
 -2 -8 -8 90.25 2.22
 -2 -8 -8 94.38 1.92
 -2 8 -8 88.51 1.88
 -2 8 -8 86.22 1.7
 -2 8 -8 87.94 1.64
 -2 8 -8 87.53 1.89
 2 8 -8 80.18 1.57
 2 8 -8 80.3 1.64
 2 8 -6 139.75 2.03
 -2 8 -6 138.98 2.13
 2 8 -6 141.79 2.34
 -2 8 -6 138.54 2
 -2 8 -6 143.48 2.18
 2 8 -6 139.73 1.81
 2 8 -6 142.79 2.15
 -2 8 -6 135.49 2.47
 2 -8 -6 161.82 2.59
 2 -8 -6 159.38 2.4
 -2 -8 -6 144.36 2.05
 -2 -8 -6 142.47 2.37
 -2 8 -6 139.75 2.27
 2 -8 -6 168.4 2.14
 -2 -8 -6 142.39 2.12
 -2 8 -6 139.33 2.14
 -2 8 -6 140.89 2.16
 -2 8 -6 131.11 2.53
 -2 -8 -6 141.87 2.05
 2 8 -6 140.74 2.38
 2 -8 -6 164.64 2.51
 -2 -8 -6 152.03 2.5
 2 -8 -6 161.32 2.3
 -2 -8 -6 148.72 1.89
 -2 -8 -6 146.86 2.14
 2 8 -6 134.78 1.81
 -2 8 -6 134.63 2.19
 -2 8 -6 132.01 2.15
 2 -8 -6 166.7 2.19
 2 8 -6 141.42 2.09
 -2 8 -6 135.19 2.2
 -2 8 -6 143.43 2.21
 -2 8 -6 139.71 2.19
 -2 8 -6 137.69 2.13
 2 -8 -6 166.73 2.14
 -2 8 -6 138.86 2.4
 -2 8 -6 135.27 2.28
 2 8 -6 140.21 1.99
 -2 -8 -6 147.44 1.98
 2 -8 -6 162.86 2.06
 2 8 -6 137.95 1.99
 -2 -8 -6 151.79 2.05
 -2 8 -6 141.24 2.31
 -2 -8 -6 148.49 2.09
 2 8 -6 141.85 1.79
 -2 -8 -6 146.01 2.39
 2 -8 -6 153.85 2.62
 -2 8 -6 145.1 2.05
 2 8 -6 143.35 2.03
 2 -8 -6 164.37 2.77
 -2 -8 -6 142.67 2.81
 -2 8 -6 141.79 2.36
 -2 -8 -6 151.8 2.43
 -2 8 -6 142.07 2.34
 -2 8 -6 140.67 2.09
 2 8 -6 139.36 2.2
 -2 8 -6 134.04 2.19
 -2 8 -4 873.21 8.37
 -2 8 -4 879.63 8.38
 2 8 -4 860.41 8.38
 2 8 -4 878.59 8.88
 -2 8 -4 902.33 8.55
 2 8 -4 843.04 8.07
 2 -8 -4 900.5 8.97
 -2 -8 -4 933.62 8.93
 -2 -8 -4 860.88 8.01
 2 8 -4 839.74 8.4
 -2 8 -4 884.49 8.67
 2 -8 -4 926.01 8.48
 2 8 -4 866.7 8.14
 -2 8 -4 863.47 8.43
 2 -8 -4 902.58 8.49
 -2 -8 -4 940.14 8.57
 -2 8 -4 886.44 8.44
 -2 8 -4 899.86 8.54
 2 -8 -4 920.88 8.4
 -2 8 -4 906.41 9.1
 2 8 -4 856.93 8.91
 2 8 -4 846.38 8.41
 2 -8 -4 902.48 8.7
 2 8 -4 848.27 8.4
 -2 -8 -4 927.78 8.53
 2 -8 -4 928.43 9.02
 -2 8 -4 787.75 9.02
 -2 -8 -4 942.45 8.53
 -2 -8 -4 955.79 9.12
 2 -8 -4 906.94 8.51
 -2 8 -4 834.18 8.44
 -2 8 -4 863.21 8.6
 2 8 -4 838.17 8.31
 -2 -8 -4 909.59 8.61
 2 8 -4 834.28 8.14
 -2 -8 -4 904.35 8.56
 2 -8 -4 911.36 8.39
 2 8 -4 797.71 8.24
 -2 8 -4 905.53 8.76
 2 8 -4 835.3 8.33
 2 8 -4 864.52 8.29
 2 8 -4 892.35 8.14
 2 -8 -4 864.94 9.08
 -2 8 -4 877.9 8.44
 -2 -8 -4 923.44 8.95
 -2 -8 -4 939.34 9.51
 -2 -8 -4 942.09 8.55
 2 8 -4 862.6 8.96
 2 8 -4 855.45 8.44
 -2 8 -4 903.58 8.54
 2 -8 -4 913.59 9.22
 2 -8 -4 945.97 9.04
 -2 8 -4 909.73 8.75
 -2 -8 -4 927.15 9
 -2 8 -4 896.95 8.46
 -2 8 -4 900.67 8.75
 -2 8 -2 364.66 3.71
 -2 8 -2 354.05 3.64
 -2 8 -2 344.53 3.87
 2 8 -2 329.78 3.28
 2 8 -2 365.86 4.24
 2 8 -2 340.74 3.58
 2 -8 -2 341.33 4.11
 2 8 -2 316.52 3.23
 -2 -8 -2 372.7 3.84
 2 -8 -2 343.04 3.59
 -2 -8 -2 356.45 4.19
 2 8 -2 345.1 3.74
 -2 8 -2 346.99 3.78
 -2 -8 -2 377.77 4.07
 2 8 -2 349.55 4.29
 -2 8 -2 336.17 3.31
 -2 8 -2 351.27 3.71
 2 -8 -2 342.25 3.65
 -2 8 -2 350.54 3.98
 -2 8 -2 353.52 3.59
 -2 8 -2 357.49 4.32
 2 8 -2 353.85 3.75
 2 -8 -2 339.32 4.07
 2 8 -2 332.65 3.92
 2 8 -2 351.07 3.73
 2 -8 -2 356.01 4.25
 2 -8 -2 353.45 4.33
 2 8 -2 328.89 4.25
 -2 -8 -2 383.59 3.84
 2 -8 -2 332.02 3.75
 2 8 -2 330.96 3.43
 -2 8 -2 338.34 3.65
 -2 8 -2 359.11 3.74
 2 -8 -2 339.06 3.66
 -2 8 -2 367.14 3.72
 -2 -8 -2 378.22 3.75
 2 8 -2 350.1 3.78
 2 8 -2 334.14 3.32
 2 8 -2 355.49 3.72
 2 -8 -2 343.68 4.34
 -2 8 -2 348.91 3.7
 2 8 -2 348.06 4.26
 -2 8 -2 350.1 3.85
 2 8 -2 349.55 3.77
 2 8 -2 332.25 3.5
 2 -8 -2 351.59 4.11
 -2 -8 -2 378.68 4.08
 -2 -8 -2 374.11 4.78
 -2 8 -2 362.55 3.89
 -2 -8 -2 380.72 4.28
 -2 8 -2 360.32 3.89
 -2 8 -2 354.65 3.68
 2 8 0 202.47 3.02
 -2 8 0 231.61 2.39
 -2 8 0 220.87 2.91
 2 8 0 201.28 2.55
 2 -8 0 229.85 2.91
 2 8 0 198.76 2.48
 2 -8 0 232.72 2.67
 -2 -8 0 195.96 2.58
 -2 -8 0 201.3 2.87
 -2 8 0 227.25 2.5
 -2 -8 0 194.71 2.78
 2 8 0 206.03 2.55
 2 -8 0 227.89 2.46
 -2 8 0 228.43 2.48
 2 8 0 206.04 3.09
 -2 8 0 225.79 2.36
 2 -8 0 228.66 2.54
 2 8 0 203.87 2.52
 -2 8 0 242.14 3.13
 -2 8 0 229.54 2.46
 2 -8 0 209.32 2.72
 2 -8 0 237.14 3.14
 2 8 0 203 2.84
 2 -8 0 224.27 2.32
 2 8 0 203.35 3
 2 8 0 199.26 2.54
 2 8 0 199.49 2.45
 -2 -8 0 196.25 2.58
 2 -8 0 238.19 3.09
 -2 8 0 231.01 2.34
 -2 8 0 223.94 2.65
 -2 8 0 237.18 2.69
 -2 -8 0 203.48 2.5
 -2 8 0 229.62 2.66
 2 8 0 198.02 2.56
 -2 8 0 230.54 2.58
 2 -8 0 230.56 3.11
 2 -8 0 221.7 2.84
 -2 -8 0 209.67 3.2
 -2 -8 0 208.59 2.88
 -2 -8 0 199.5 3.34
 -2 8 0 224.19 2.51
 2 -8 0 232.19 2.85
 2 8 0 196.59 2.49
 -2 8 0 222.85 2.73
 2 8 0 194.88 2.38
 2 8 0 201.98 2.99
 2 -8 0 219.51 3.02
 -2 8 0 228.6 2.44
 -2 8 0 230.16 2.98
 -2 8 0 232.06 2.58
 -2 -8 0 194.27 2.93
 -2 -8 0 201.58 2.51
 -2 8 0 231.64 2.57
 -2 8 2 302.62 3.09
 2 8 2 379.55 4.33
 2 -8 2 342.07 3.84
 2 8 2 382.83 3.72
 2 8 2 374.27 3.67
 -2 8 2 303.22 3.19
 -2 8 2 345.7 3.6
 2 -8 2 341.52 3.72
 -2 -8 2 353.58 3.95
 2 -8 2 355.42 3.52
 -2 -8 2 333.08 3.91
 -2 8 2 329.99 3.3
 -2 8 2 332.89 4.09
 2 8 2 359.21 3.6
 2 8 2 384.44 4.45
 -2 8 2 350.12 4.1
 2 -8 2 344.49 4.16
 2 -8 2 350.56 3.36
 2 -8 2 367.29 4.15
 2 8 2 366.3 3.64
 2 -8 2 358.46 3.68
 2 8 2 379.46 4.21
 -2 8 2 329.88 3.43
 2 8 2 373.27 4.2
 -2 -8 2 348.47 4.11
 -2 8 2 346.35 3.73
 -2 8 2 353.9 3.81
 -2 8 2 335.09 3.63
 -2 -8 2 351.55 3.61
 -2 8 2 345.69 3.72
 2 -8 2 326.16 3.14
 -2 8 2 361.42 3.76
 2 8 2 377.3 3.68
 -2 8 2 323.4 3.44
 -2 -8 2 342.8 4.49
 -2 8 2 328.13 3.86
 2 -8 2 354.88 4.05
 -2 -8 2 351.85 4.32
 -2 -8 2 334.02 3.43
 -2 -8 2 351.86 4.14
 2 8 2 362.75 3.86
 2 -8 2 335.87 3.73
 2 8 2 363.57 4.22
 -2 -8 2 352.85 4.06
 -2 8 2 320.52 3.31
 -2 8 2 333.01 3.33
 -2 8 2 340.85 4.05
 -2 8 2 346.39 3.95
 -2 8 2 320.75 3.31
 -2 -8 2 348.14 3.58
 2 8 4 912.69 9.19
 -2 8 4 905.05 8.49
 -2 -8 4 846.21 8.38
 -2 8 4 882.68 8.42
 -2 -8 4 867.92 8.6
 2 8 4 935.87 8.36
 -2 8 4 871.28 8.81
 2 8 4 878.61 8.44
 2 8 4 936.92 9.32
 2 8 4 904.05 8.48
 -2 8 4 906.25 9
 2 8 4 934.99 8.28
 -2 8 4 915.07 8.74
 2 -8 4 871.25 8.77
 2 -8 4 871.93 9.02
 2 8 4 941.79 8.93
 2 -8 4 867.9 8.23
 2 8 4 960.48 9.01
 2 8 4 915.72 8.33
 -2 -8 4 888.41 8.78
 -2 8 4 889.95 8.55
 2 -8 4 841.2 7.92
 -2 -8 4 836.93 8.1
 -2 8 4 928.67 8.51
 -2 8 4 908.41 8.47
 -2 8 4 959.31 8.69
 -2 -8 4 849.28 8.95
 2 -8 4 851.99 8.36
 -2 8 4 891.46 8.12
 -2 -8 4 822.46 9.19
 -2 8 4 793.1 8.1
 -2 -8 4 833.85 8.13
 2 -8 4 870.29 8.62
 2 -8 4 801.47 8.07
 -2 8 4 922 8.86
 2 -8 4 882.92 8.38
 2 8 4 946.21 9.05
 2 8 4 764.86 8.01
 -2 -8 4 860.69 9.05
 -2 8 4 885.91 7.95
 -2 8 4 924.29 8.59
 -2 -8 4 859.88 8.71
 2 8 4 936.23 8.93
 -2 8 4 883.73 8.94
 2 8 6 146.68 2.67
 2 8 6 146.29 2.34
 -2 8 6 164.05 2.14
 2 8 6 148.09 1.95
 -2 8 6 165.55 2.53
 -2 -8 6 142.28 2.14
 2 8 6 150.34 2.31
 -2 8 6 158.47 2.16
 -2 8 6 166.21 2.25
 2 8 6 142.28 2.09
 2 8 6 147.69 1.99
 2 8 6 146.03 1.85
 -2 8 6 161.79 2.64
 2 -8 6 139.44 2.52
 2 -8 6 131.91 2.2
 2 -8 6 134.06 1.78
 -2 -8 6 138.51 2.26
 -2 8 6 165.5 2.62
 2 8 6 143.52 1.92
 2 8 6 151.88 2.53
 -2 -8 6 130.83 2.01
 -2 8 6 164.94 2.44
 2 8 6 140.95 2.33
 -2 8 6 159.81 2.24
 -2 8 6 162.15 2.16
 -2 8 6 192.61 2.53
 -2 -8 6 135.74 1.8
 -2 -8 6 140.33 2.51
 -2 -8 6 146.83 2.57
 2 -8 6 149.12 2.55
 2 -8 6 134.16 2.03
 2 -8 6 136.21 2.01
 -2 8 6 157.78 1.78
 2 -8 6 133.18 1.89
 -2 -8 6 140.11 1.87
 2 -8 6 138.54 2.1
 -2 8 6 158.19 2.09
 2 8 6 148.23 2.43
 -2 8 6 166.08 2.58
 -2 -8 6 139.62 2.2
 2 8 8 95.6 2.19
 -2 -8 8 78.86 1.47
 2 8 8 95.06 1.81
 2 8 8 90.06 1.37
 2 8 8 88.58 1.57
 2 8 8 92.53 1.87
 -2 8 8 68.76 1.75
 -2 8 8 67.14 1.53
 -2 8 8 69.3 1.42
 2 8 8 85.55 1.23
 -2 8 8 69.08 1.86
 -2 8 8 69.91 1.67
 2 8 8 94.79 2.03
 2 -8 8 81.75 1.63
 2 8 8 97.25 1.93
 2 8 8 87.25 1.75
 -2 8 8 67.1 1.83
 -2 -8 8 74.71 1.53
 2 8 8 90.99 1.37
 -2 8 8 69.08 1.51
 -2 -8 8 78.12 1.27
 -2 8 8 82.63 1.74
 -2 8 8 68.48 1.43
 -2 -8 8 79.88 1.86
 2 -8 8 81.95 1.51
 2 -8 8 82.65 1.94
 -2 -8 8 78.92 1.93
 -2 -8 8 77.82 1.54
 -2 8 8 66.46 1.78
 2 8 8 95.75 1.92
 -2 8 10 41.03 1.25
 -2 8 10 40.54 1.09
 2 8 10 48.9 1.45
 2 8 10 46.05 1.43
 -2 8 10 38.59 1.47
 2 8 10 46.69 1.21
 -2 8 10 41.05 1.51
 2 8 10 48.73 1.54
 2 -8 10 41.43 1.54
 2 -8 10 42.8 1.13
 -2 -8 10 40.45 1.47
 -2 8 10 40.81 1.55
 2 8 10 45.84 0.95
 2 8 10 48.61 1.61
 -2 8 10 38.8 1.42
 2 8 10 44.78 1.26
 -2 8 10 39.82 1.2
 -2 8 10 39.47 1.1
 -2 8 10 47.38 1.39
 -2 -8 10 40.95 1.41
 -2 -8 10 44.15 1.54
 2 -8 10 43.37 1.5
 -2 -8 10 38.71 1.47
 -2 8 10 38.76 1.49
 2 8 10 50.5 1.49
 2 8 12 139.74 2.27
 -2 8 12 144.02 2.8
 2 8 12 146.98 2.61
 -2 8 12 144.29 2.54
 2 8 12 140.12 2.63
 2 8 12 139.69 2.65
 -2 8 12 151.6 2.93
 2 -8 12 132.2 2.71
 2 -8 12 132.03 2.31
 2 8 12 151.53 2.79
 -2 -8 12 146.58 2.75
 2 8 12 144.34 2.9
 -2 8 12 150.68 2.49
 -2 8 12 140.7 2.18
 2 -8 12 143.55 2.7
 -2 -8 12 149.11 2.81
 2 8 12 144.11 3.04
 2 8 14 65.7 2.17
 -2 8 14 68.71 1.69
 2 8 14 63.59 1.54
 2 8 14 70.09 1.91
 -2 8 14 69.51 2.08
 -2 8 14 67.81 2.06
 2 -8 14 64.73 1.88
 2 8 14 71.14 2.02
 -2 -8 14 64.78 1.92
 -2 8 14 73.99 2.18
 2 8 14 68.48 2.09
 -2 8 14 66.97 1.63
 -2 8 14 73.61 1.77
 2 8 14 67.72 1.54
 2 -8 14 61.19 1.81
 2 8 14 66.23 1.87
 -2 8 14 70.62 2.05
 2 8 16 52.12 2
 -2 8 16 47.55 1.63
 2 8 16 47.44 1.77
 2 8 16 53.77 1.79
 -2 8 16 45.21 1.48
 -2 8 16 48.16 1.85
 2 8 16 51.24 1.41
 -2 8 16 44.9 1.82
 -2 8 16 46.54 1.93
 2 -8 16 44.04 1.6
 2 8 16 50.62 1.97
 2 8 16 49.73 1.89
 -2 8 16 46.46 1.4
 2 8 16 48.55 1.35
 -2 8 16 47.3 1.47
 2 -8 16 44.58 1.72
 -2 -8 16 40.36 1.65
 -2 -8 16 38.76 1.96
 2 8 16 50.1 1.73
 -2 8 16 45.39 1.81
 2 8 18 78.61 2.49
 2 8 18 84.19 2.33
 2 8 18 81.54 1.88
 -2 8 18 85.56 2.56
 -2 8 18 89.84 2.32
 2 8 18 85.5 2.34
 -2 8 18 80.49 2.06
 -2 8 18 81.7 2.43
 2 8 18 80.64 2.6
 2 8 18 80.2 2.43
 2 8 18 84.41 2.04
 -2 8 18 79.87 1.96
 -2 8 18 85.69 2.05
 -2 -8 18 73.4 2.37
 -2 -8 18 76.02 2.66
 -2 8 18 86.16 2.46
 2 8 20 124.93 3.21
 2 8 20 129.45 3.27
 -2 8 20 143.33 3.18
 -2 8 20 149.87 3.55
 2 8 20 138.93 3.28
 2 8 20 140.93 3.46
 -2 8 20 149.9 3.45
 2 8 20 135.25 3.12
 2 8 20 137.79 3.1
 -2 8 20 155.15 3.17
 -2 8 20 140.81 2.81
 -2 8 20 152.18 3.41
 2 8 20 156.25 3.07
 -2 -8 20 143.01 3.24
 2 -8 20 135.02 3.52
 -2 -8 20 148.48 3.69
 -2 8 20 144.37 3.33
 2 8 22 54.42 2.19
 2 8 22 60.41 2.38
 -2 8 22 51.75 2.31
 -2 8 22 50.29 2.19
 -2 8 22 50.79 1.66
 -2 8 22 49.94 1.96
 2 8 22 62.2 2.12
 -2 8 22 49.74 2.13
 2 8 22 58.82 2.07
 -2 8 22 46.35 1.69
 2 -8 22 48.03 2.19
 -2 -8 22 50.82 2.31
 -2 -8 22 48.15 1.95
 -2 8 22 46.5 2.01
 2 8 24 2.73 1.05
 -2 8 24 3.55 1.18
 2 8 24 2.2 1.25
 -2 -8 24 2.27 0.99
 -2 8 24 3.54 1.27
 2 8 24 2.42 0.87
 2 8 24 2.03 0.99
 -2 8 24 3.81 1.19
 -2 8 24 4.49 1.05
 -2 8 24 3.69 0.83
 2 8 24 2.62 1.06
 -2 -8 24 2.29 1.23
 -2 8 24 4.24 1.09
 -2 8 26 7.49 0.93
 -2 8 26 8.05 0.82
 2 8 26 8.12 1.23
 -2 8 26 8.8 1.23
 -2 8 26 8.07 1.23
 -2 8 26 8.19 1.24
 2 8 26 7.75 0.85
 -2 8 26 7.54 1.22
 -2 8 26 7.16 0.78
 -2 8 28 1.37 0.69
 -2 8 28 1.15 0.64
 -2 8 28 1.11 0.86
 2 8 28 2.01 0.63
 -2 8 28 1.35 0.54
 -2 8 30 5.2 0.6
 2 8 30 6.44 0.61
 -2 8 30 6.5 0.58
 -2 8 30 4.91 0.49
 2 8 30 5.01 0.53
 -2 -10 -28 5.22 1.12
 2 -10 -28 4.85 1
 -2 10 -28 5.71 0.78
 -2 10 -28 5.92 0.8
 2 -10 -28 4.61 0.81
 -2 -10 -28 4.93 0.85
 -2 -10 -28 5.97 0.85
 -2 -10 -28 5.48 0.82
 2 -10 -28 3.95 0.74
 2 -10 -28 4.68 0.82
 2 10 -28 5.42 0.83
 -2 10 -28 6.7 0.85
 2 -10 -28 5.41 0.77
 2 -10 -28 4.61 0.81
 -2 10 -28 6.91 0.83
 2 10 -28 5.79 0.78
 2 10 -28 4.71 0.81
 -2 10 -28 6.45 0.84
 -2 10 -26 14.55 1.2
 2 -10 -26 13.31 1.42
 2 10 -26 13.45 1.16
 -2 10 -26 15.17 1.23
 2 10 -26 14.25 1.18
 -2 -10 -26 13.09 1.53
 -2 -10 -26 15.67 1.25
 2 -10 -26 14.51 1.25
 2 -10 -26 14 1.13
 -2 10 -26 13.92 1.18
 -2 -10 -26 12.52 1.17
 -2 -10 -26 13.41 1.18
 -2 10 -26 13.49 0.99
 -2 -10 -26 13.07 0.99
 2 -10 -26 13.1 1.12
 2 -10 -26 14.2 1.17
 2 10 -26 13.72 1.14
 -2 10 -26 14.3 1.17
 2 -10 -26 12.76 1.18
 -2 -10 -26 13.93 1
 2 10 -26 15.35 1.16
 -2 10 -26 14.73 1.16
 -2 10 -26 13.49 1.02
 -2 10 -26 14.31 1.2
 2 10 -26 14.71 1.23
 2 10 -24 14.01 1.4
 -2 10 -24 12.08 1.36
 -2 10 -24 11.9 1.05
 -2 10 -24 12.95 1.36
 2 10 -24 13.41 1.38
 2 -10 -24 14.76 1.64
 2 -10 -24 14.85 1.36
 -2 -10 -24 17.8 1.42
 -2 -10 -24 16.76 1.23
 -2 10 -24 12.38 1.29
 -2 -10 -24 16.24 1.39
 2 -10 -24 14.88 1.33
 2 -10 -24 14.96 1.4
 -2 10 -24 11.7 1.13
 2 -10 -24 14.23 1.31
 -2 -10 -24 16.57 1.4
 2 10 -24 14.3 1.28
 -2 10 -24 12.62 1.3
 2 10 -24 13.13 1.16
 2 -10 -24 15.27 1.4
 2 10 -24 11.85 1.02
 2 10 -24 12.95 1.3
 -2 10 -24 12.92 1.12
 -2 10 -24 14.44 1.29
 -2 10 -24 13.1 1.32
 2 10 -24 15.06 1.39
 2 10 -22 182.39 3.72
 -2 -10 -22 209.64 3.9
 -2 -10 -22 210.36 3.86
 -2 -10 -22 205.32 3.85
 2 -10 -22 192.3 3.74
 2 -10 -22 193.02 3.76
 2 -10 -22 192.58 3.82
 -2 -10 -22 197.38 3.62
 -2 10 -22 175.93 3.44
 2 10 -22 186.28 3.67
 -2 10 -22 179.45 3.64
 2 10 -22 177.54 3.45
 -2 10 -22 187.75 3.73
 2 -10 -22 187.65 3.9
 -2 10 -22 185.85 3.69
 2 10 -22 200.2 3.76
 2 10 -22 189.34 3.32
 -2 10 -22 188.35 3.48
 -2 10 -22 194.4 3.88
 2 10 -22 192.87 3.9
 2 10 -22 190.21 3.86
 -2 10 -22 181.81 3.34
 -2 10 -22 187.29 3.81
 2 10 -20 258.24 4.71
 -2 10 -20 255.96 4.17
 2 10 -20 254.27 4.66
 -2 10 -20 258.58 4.66
 -2 10 -20 257.64 4.63
 -2 -10 -20 251.13 4.12
 2 -10 -20 276.55 4.58
 2 10 -20 251.69 4.39
 2 -10 -20 272.87 4.56
 -2 10 -20 250.89 4.25
 -2 -10 -20 267.58 4.54
 -2 -10 -20 257.18 4.28
 2 -10 -20 281.47 4.67
 -2 10 -20 260.23 4.44
 -2 -10 -20 266.36 4.54
 2 10 -20 246.01 4.21
 -2 -10 -20 248.71 4.3
 -2 10 -20 263.14 4.53
 2 10 -20 259.37 4.51
 2 -10 -20 261.66 3.64
 -2 10 -20 259.38 4.47
 -2 10 -20 270.24 4.29
 2 10 -20 250.4 4.09
 2 10 -20 257.93 4.65
 -2 10 -20 254.3 4.62
 -2 10 -18 82.01 2.52
 2 10 -18 91.77 2.72
 -2 10 -18 77.14 2.5
 -2 10 -18 78.92 2.48
 -2 -10 -18 73.66 1.93
 2 -10 -18 69.6 1.75
 -2 -10 -18 79.1 2.35
 -2 -10 -18 75.47 2.17
 2 10 -18 88.17 2.43
 -2 -10 -18 75.72 2.36
 -2 -10 -18 80.87 2.24
 2 -10 -18 69.55 2.28
 -2 10 -18 75.83 2.2
 -2 10 -18 70.35 2.1
 -2 10 -18 74.86 2.34
 -2 -10 -18 78.2 2.38
 -2 10 -18 71.41 2.1
 2 -10 -18 71.39 2.3
 2 10 -18 85.55 2.36
 -2 -10 -18 75.32 2.22
 -2 10 -18 84.49 2.5
 -2 10 -18 75.88 2.41
 -2 10 -18 78.17 2.57
 2 10 -18 95.63 2.73
 -2 10 -18 80.63 2.18
 2 10 -18 94.19 2.7
 -2 10 -18 74.54 2.46
 -2 10 -18 78.55 2.53
 -2 10 -18 82.69 2.23
 2 10 -18 93.44 2.26
 2 -10 -18 66.69 1.7
 2 10 -18 93.96 2.54
 -2 10 -18 82.47 2.38
 -2 10 -18 77.69 2.22
 2 -10 -16 39.59 1.21
 2 10 -16 31.37 1.42
 2 10 -16 32.08 1.64
 -2 10 -16 31.01 1.48
 -2 10 -16 32.58 1.32
 -2 10 -16 33.58 1.63
 -2 10 -16 32.06 1.51
 2 10 -16 30.83 1.8
 -2 10 -16 34.61 1.85
 -2 10 -16 32.12 1.73
 -2 10 -16 33.93 1.82
 2 -10 -16 40.77 1.35
 -2 -10 -16 31.69 1.29
 -2 -10 -16 29.37 1.58
 -2 10 -16 31.47 1.55
 -2 -10 -16 31.77 1.49
 -2 10 -16 32.54 1.63
 -2 -10 -16 32.26 1.6
 -2 10 -16 30.39 1.51
 2 10 -16 29.93 1.59
 -2 -10 -16 31.34 1.59
 -2 10 -16 30.03 1.59
 -2 -10 -16 29.47 1.46
 -2 10 -16 32.43 1.65
 2 -10 -16 38.49 1.29
 -2 10 -16 31.68 1.77
 2 10 -16 29.39 1.5
 2 -10 -16 38.69 1.69
 -2 -10 -16 33.93 1.86
 -2 -10 -16 28.57 1.65
 2 10 -16 29.43 1.31
 -2 10 -16 29.77 1.83
 2 10 -16 30.96 1.83
 -2 10 -16 29.44 1.46
 -2 10 -16 32.56 1.8
 -2 10 -16 31.87 1.8
 2 10 -16 31.59 1.82
 -2 10 -14 64.87 1.96
 2 10 -14 46.45 1.56
 2 10 -14 49.89 1.64
 -2 10 -14 61.8 1.64
 2 10 -14 51.58 1.86
 -2 10 -14 61.66 1.8
 -2 10 -14 63.75 1.84
 2 -10 -14 66.8 1.53
 -2 -10 -14 55.2 1.57
 -2 10 -14 62.93 1.87
 -2 10 -14 61.88 2.13
 2 -10 -14 64.27 1.43
 -2 -10 -14 58.87 1.69
 -2 10 -14 59.31 1.7
 -2 10 -14 59.1 1.79
 2 10 -14 49.16 1.72
 -2 10 -14 58.42 1.86
 -2 10 -14 58.63 1.71
 -2 10 -14 60.11 2.06
 2 10 -14 48.28 1.96
 -2 10 -14 63.14 2.14
 -2 10 -14 63.79 2
 2 -10 -14 67.67 1.67
 2 10 -14 48.23 1.6
 -2 10 -14 62.85 1.96
 2 -10 -14 63.31 1.53
 -2 -10 -14 58.64 2.06
 -2 -10 -14 58.4 2.03
 2 -10 -14 64.88 2.01
 -2 10 -14 62.3 2.08
 -2 10 -14 61.07 1.8
 2 -10 -14 64.58 1.92
 2 10 -14 50.74 1.52
 -2 -10 -14 57.12 1.75
 2 10 -14 48.64 2.04
 -2 10 -14 62.01 1.76
 2 10 -14 47.22 2.01
 -2 10 -14 61.01 2.07
 -2 10 -12 92.71 2.07
 2 10 -12 93.27 2.23
 2 10 -12 88.97 1.95
 -2 10 -12 95.34 2.18
 2 10 -12 84.19 2.02
 -2 10 -12 87.85 2.03
 -2 10 -12 90.93 1.85
 -2 -10 -12 83.3 1.81
 -2 10 -12 86.19 2.07
 2 -10 -12 88.05 1.85
 2 -10 -12 85.34 1.73
 -2 10 -12 91.08 2.39
 -2 -10 -12 86.01 1.81
 -2 10 -12 88.16 1.99
 2 -10 -12 89.09 1.64
 2 10 -12 87.83 2.04
 -2 10 -12 90.55 2.05
 -2 10 -12 84.31 2.06
 -2 10 -12 90.2 2.01
 -2 10 -12 87.72 2.25
 2 10 -12 87.85 2.31
 -2 10 -12 92.86 2.42
 -2 10 -12 90.29 2.28
 -2 -10 -12 87.44 1.73
 2 10 -12 88.18 1.97
 2 -10 -12 86.92 1.81
 2 -10 -12 83.64 1.76
 2 -10 -12 86.53 1.82
 -2 10 -12 89.98 2.2
 -2 -10 -12 84.58 1.78
 2 -10 -12 92.85 2.52
 2 -10 -12 88.34 2.24
 -2 -10 -12 84.21 2.42
 -2 -10 -12 87.74 2.37
 -2 10 -12 88.26 2.06
 -2 10 -12 89.84 2.01
 -2 10 -12 87.69 2.27
 2 10 -12 84.87 2.33
 2 10 -12 89.23 1.9
 2 10 -12 87.59 2.36
 -2 10 -12 89.58 2.3
 -2 -10 -12 85.53 2.11
 2 10 -10 282.43 3.94
 -2 10 -10 348.45 4.28
 2 10 -10 301.75 4.3
 2 10 -10 298.36 4.11
 -2 10 -10 318.93 3.94
 -2 10 -10 325.05 4.22
 -2 10 -10 337.75 4.36
 -2 -10 -10 299.42 3.86
 2 10 -10 296.95 4.43
 -2 10 -10 328.66 4.48
 2 -10 -10 320.33 4.3
 -2 10 -10 345.1 4.71
 2 -10 -10 320.48 4
 -2 -10 -10 288.84 3.87
 -2 -10 -10 298.27 3.89
 -2 10 -10 334.23 4.77
 2 -10 -10 321.78 3.88
 -2 10 -10 343.71 4.3
 -2 -10 -10 291.23 4
 -2 10 -10 333 4.42
 -2 -10 -10 292.99 3.85
 2 -10 -10 322.72 3.96
 2 -10 -10 319.88 3.97
 -2 -10 -10 305.57 4.63
 2 -10 -10 334.88 4.84
 -2 -10 -10 311.46 4.85
 2 -10 -10 324.43 4.56
 2 10 -10 307.32 3.93
 -2 10 -10 324.51 4.26
 -2 10 -10 332.85 4.54
 -2 10 -10 333.92 4.57
 -2 10 -8 276.24 3.69
 -2 10 -8 272.21 3.67
 2 10 -8 290.82 3.84
 -2 10 -8 269.48 4.07
 -2 10 -8 267.74 3.85
 2 10 -8 297.21 3.77
 2 10 -8 278.67 4
 -2 -10 -8 273.75 3.47
 2 -10 -8 287.64 3.54
 2 -10 -8 286.98 3.92
 -2 -10 -8 282.87 3.55
 -2 10 -8 280.12 3.7
 2 10 -8 287.3 3.86
 2 10 -8 294.21 4.11
 2 -10 -8 288.84 4.06
 -2 -10 -8 254.1 4.03
 2 -10 -8 267.01 3.76
 -2 10 -8 273.23 3.64
 2 10 -8 284.42 3.59
 -2 10 -8 270.77 3.65
 -2 10 -8 272.76 3.97
 -2 -10 -8 274.22 3.41
 2 -10 -8 275.96 4.31
 2 10 -8 282.58 3.56
 -2 -10 -8 279.65 4.45
 2 10 -8 295.77 3.66
 -2 -10 -8 282.33 4.02
 -2 10 -8 271.02 3.57
 -2 10 -6 156.7 2.51
 2 10 -6 181.29 2.81
 2 10 -6 180.44 2.43
 -2 10 -6 150.7 2.25
 2 10 -6 181.55 2.62
 2 -10 -6 163.27 2.41
 -2 10 -6 159.62 2.6
 2 -10 -6 173.39 2.97
 -2 -10 -6 159.71 2.37
 -2 -10 -6 165.87 2.8
 2 -10 -6 178.33 2.81
 -2 10 -6 159.88 2.46
 2 -10 -6 170.7 2.43
 -2 -10 -6 156.94 2.4
 2 10 -6 177.2 2.85
 -2 -10 -6 150.94 2.42
 -2 -10 -6 150.9 2.82
 2 -10 -6 171.04 2.95
 2 -10 -6 163.85 2.62
 2 10 -6 180.46 2.99
 -2 -10 -6 160.56 2.26
 2 -10 -6 172.58 2.48
 2 10 -6 170.32 2.34
 -2 -10 -6 151.26 2.47
 -2 10 -6 160.82 2.41
 -2 -10 -6 150.31 2.37
 2 -10 -6 173.37 2.43
 2 -10 -6 169.49 2.36
 2 10 -6 176.49 2.22
 -2 10 -6 164.25 2.65
 -2 -10 -6 169.98 2.4
 -2 10 -6 167.77 2.78
 2 -10 -6 161.5 3.03
 -2 -10 -6 143.62 3.14
 2 10 -6 177.28 2.58
 -2 -10 -6 160.29 2.85
 -2 10 -6 164.3 2.58
 -2 10 -6 165.41 2.4
 -2 10 -6 155.71 2.67
 -2 10 -6 157.34 2.7
 2 10 -4 479.11 5.47
 2 10 -4 454.17 4.86
 -2 10 -4 411.52 4.84
 -2 10 -4 423.37 4.87
 -2 10 -4 416.16 4.71
 -2 -10 -4 482.75 5.48
 -2 10 -4 404.88 4.97
 2 -10 -4 459.84 5.42
 2 -10 -4 485.7 5.55
 -2 -10 -4 481.39 4.98
 2 -10 -4 467.91 4.96
 -2 10 -4 423.13 4.85
 -2 10 -4 416.24 5.54
 2 -10 -4 462.46 4.88
 2 -10 -4 461.8 4.97
 -2 10 -4 408.4 4.91
 2 10 -4 477.21 5.52
 -2 -10 -4 476.08 5.05
 -2 -10 -4 477.28 5.06
 -2 10 -4 407.08 5.57
 -2 -10 -4 506.71 5.7
 -2 -10 -4 478.34 4.99
 2 -10 -4 439.74 5.24
 2 10 -4 479.49 5.63
 2 -10 -4 490.64 5.65
 -2 -10 -4 489.99 5.15
 2 10 -4 470.87 4.66
 -2 10 -4 406.26 4.75
 2 -10 -4 460.26 5.01
 -2 10 -4 428.97 5.32
 2 -10 -4 457.83 4.86
 -2 -10 -4 481.55 5.07
 2 10 -4 482.48 4.83
 2 10 -4 488.05 4.62
 2 10 -4 458.67 4.86
 -2 10 -4 411.45 4.84
 -2 10 -4 430.9 4.92
 2 10 -4 450.3 4.96
 -2 -10 -4 480.31 5.08
 2 10 -4 456.26 5.61
 -2 -10 -4 494.18 5.59
 -2 10 -4 428.63 4.81
 -2 10 -4 426.57 5.11
 -2 10 -4 426.96 5.12
 -2 10 -2 377.43 4.12
 -2 10 -2 382.33 4.16
 -2 10 -2 381.44 4.48
 2 10 -2 372.42 4.82
 -2 -10 -2 387.03 4.76
 -2 10 -2 372.58 4.26
 -2 -10 -2 371.43 4.3
 2 -10 -2 415.34 4.82
 -2 10 -2 378.23 4.59
 2 -10 -2 421.23 4.29
 2 10 -2 380.27 4.89
 -2 10 -2 403.37 5
 -2 10 -2 390.95 4.16
 -2 -10 -2 380.44 4.4
 2 -10 -2 417.82 4.9
 2 10 -2 370.48 4.25
 -2 10 -2 393.15 5.06
 2 -10 -2 426.92 5.04
 -2 -10 -2 365.47 4.3
 -2 10 -2 400.6 4.28
 -2 10 -2 359.66 4.04
 2 -10 -2 414.57 4.44
 2 -10 -2 409.24 4.29
 2 10 -2 380.75 4.26
 -2 10 -2 396.22 4.26
 2 10 -2 439.69 4.36
 -2 -10 -2 384.71 4.59
 2 10 -2 362.21 4
 -2 -10 -2 352.71 5.18
 2 10 -2 367.97 4.89
 -2 10 -2 406.87 4.42
 -2 10 -2 392.96 4.26
 2 10 -2 368.39 4.28
 2 -10 -2 430.84 5.16
 -2 10 -2 383.29 4.38
 -2 10 -2 380.94 4.39
 -2 -10 -2 388.77 4.84
 -2 10 -2 391.83 4.15
 -2 10 0 7.24 0.53
 2 10 0 4.62 0.95
 -2 10 0 7.62 0.86
 -2 -10 0 4.94 0.63
 2 -10 0 7.82 0.57
 -2 -10 0 4.2 0.87
 2 10 0 4.16 0.55
 -2 10 0 7.51 0.53
 2 -10 0 7.29 0.84
 -2 10 0 6.9 0.54
 2 -10 0 7.75 0.58
 -2 10 0 7.38 1.01
 -2 10 0 6.5 0.41
 2 10 0 5.13 0.98
 -2 10 0 7.56 0.47
 -2 10 0 7.29 0.38
 2 -10 0 7.71 0.95
 -2 10 0 5.52 1
 2 -10 0 7.22 1.01
 2 10 0 4.29 0.59
 2 10 0 4.21 0.88
 2 -10 0 7.54 0.45
 -2 -10 0 4.63 0.62
 2 -10 0 7.82 0.92
 -2 10 0 7.87 0.65
 2 -10 0 7.27 0.66
 -2 10 0 6.94 0.65
 -2 10 0 7.06 0.66
 -2 10 0 6.57 0.56
 2 10 0 3.89 0.4
 2 10 0 4.68 0.63
 -2 -10 0 3.9 0.51
 -2 10 0 7.16 0.69
 -2 -10 0 3.62 0.83
 -2 10 0 7.16 0.57
 -2 -10 0 3.92 1.23
 2 10 0 4.45 0.6
 2 10 0 4.41 0.89
 2 10 0 4.01 0.48
 2 -10 0 7.49 1.06
 -2 10 0 7.89 0.5
 -2 10 0 7.28 0.62
 -2 -10 0 4.04 0.91
 -2 10 0 7.74 0.62
 -2 -10 0 4.37 0.55
 2 10 2 383.72 4.98
 -2 10 2 404.08 4.91
 2 10 2 380.08 4.29
 -2 -10 2 377.05 4.68
 -2 10 2 421.5 4.33
 2 10 2 376.77 4.26
 2 -10 2 401.34 4.61
 2 -10 2 402.92 4.21
 2 10 2 378.81 4.31
 2 10 2 383.72 5.08
 -2 10 2 413.54 4.97
 2 10 2 356.18 4.58
 -2 10 2 400.66 4.05
 2 -10 2 405.5 4.92
 -2 10 2 406.36 5.06
 2 10 2 347.26 4.84
 2 10 2 370.85 4.11
 2 -10 2 394.01 4.01
 -2 -10 2 386.65 4.36
 2 -10 2 410.52 4.99
 2 10 2 383.46 4.3
 -2 10 2 419.61 4.5
 -2 10 2 402.97 4.49
 -2 -10 2 377.4 4.21
 2 10 2 386.06 4.25
 2 10 2 382.58 4.41
 -2 10 2 440.47 4.55
 -2 10 2 422.54 4.39
 -2 -10 2 385.02 4.85
 2 10 2 373.55 4.92
 2 -10 2 396.51 4.87
 -2 10 2 397.74 4.53
 -2 10 2 411.93 4.55
 -2 10 2 410.69 4.2
 -2 -10 2 373.74 5.24
 -2 -10 2 368.02 4.78
 -2 10 2 423.45 4.96
 -2 -10 2 369.02 4.19
 -2 10 2 420.87 4.79
 2 10 4 487.29 5.81
 -2 -10 4 462.38 5.3
 2 -10 4 417.65 5.01
 2 10 4 487.99 5.03
 2 10 4 478.7 4.97
 2 10 4 462.43 5.15
 2 10 4 475.51 5.94
 2 -10 4 423.74 5.45
 -2 -10 4 488.54 5.53
 2 -10 4 430.1 5.32
 2 10 4 436.76 5.48
 -2 10 4 448.79 4.73
 2 10 4 470.21 4.9
 2 -10 4 413.71 4.56
 -2 10 4 459.91 5.12
 -2 -10 4 489.98 4.9
 -2 10 4 455.6 5.08
 -2 10 4 482 5.22
 -2 10 4 460.19 4.99
 2 10 4 478.05 5.12
 -2 10 4 471.6 5.15
 -2 -10 4 505.39 5.73
 -2 -10 4 486.93 5.82
 -2 -10 4 469.53 5.99
 2 -10 4 410.62 5.23
 -2 10 4 441.98 5.27
 -2 10 4 455.7 4.69
 2 10 4 468.32 5.6
 2 -10 4 434.48 5.64
 -2 -10 4 465.3 5.42
 2 -10 4 418.71 5.18
 -2 -10 4 482.35 4.85
 -2 10 4 458.78 5.18
 -2 10 4 454.69 5.57
 -2 10 6 174.81 3.02
 2 10 6 165.61 3.2
 2 10 6 157.5 2.88
 2 10 6 152.25 2.72
 2 10 6 155.79 2.23
 2 -10 6 165.89 2.66
 -2 10 6 172.58 2.78
 2 -10 6 155.06 2.81
 2 -10 6 161.77 3.01
 2 10 6 163.61 2.83
 2 -10 6 155.79 2.51
 -2 -10 6 175.87 2.3
 -2 10 6 173.94 2.94
 -2 -10 6 173.19 2.71
 -2 10 6 176.64 2.5
 -2 10 6 179.79 2.65
 -2 10 6 171.28 2.49
 2 10 6 156.95 2.45
 2 10 6 165.23 2.86
 -2 -10 6 174.69 3.17
 -2 10 6 159.48 2.07
 2 -10 6 175.29 3.02
 -2 10 6 166.71 2.81
 -2 -10 6 178.68 3.01
 -2 -10 6 189.35 3.12
 -2 -10 6 179.68 2.64
 2 -10 6 161.38 2.38
 2 10 6 159.5 2.41
 -2 10 6 165.49 2.84
 -2 10 6 171.88 2.46
 2 10 8 280.18 3.58
 -2 -10 8 289.52 3.67
 -2 10 8 281.57 3.63
 -2 10 8 295.01 4.13
 -2 10 8 291.68 3.76
 2 10 8 271.91 3.93
 -2 -10 8 293.28 3.78
 2 10 8 271.45 4.09
 2 -10 8 281.03 3.97
 2 10 8 285.18 4.19
 2 -10 8 281.23 4.26
 2 10 8 269.79 3.85
 2 -10 8 264.97 3.67
 2 10 8 281.42 3.33
 -2 10 8 285.81 4.02
 -2 -10 8 289.01 4.33
 2 10 8 268.56 4
 -2 -10 8 313.65 4.35
 2 -10 8 276.28 4.22
 -2 -10 8 304.54 4.17
 2 10 8 277.12 4.38
 2 10 10 297.82 4.81
 2 10 10 293.34 3.92
 -2 10 10 328.15 4.21
 -2 10 10 334.86 4.6
 -2 10 10 317.66 4.06
 2 10 10 285.19 4.23
 2 10 10 302.12 4.32
 -2 10 10 327.56 4.71
 -2 -10 10 299.79 4.5
 2 -10 10 325.39 4.33
 -2 10 10 335.36 4.73
 2 10 10 300.71 4.58
 -2 10 10 331.21 4.52
 2 10 10 291.35 3.55
 2 -10 10 346.82 4.79
 -2 10 10 321.25 4.13
 -2 10 10 321.77 3.98
 2 10 10 302.4 3.97
 -2 10 10 343.7 4.31
 2 -10 10 356.57 4.79
 2 10 10 290.75 4.29
 -2 10 10 312.81 4.63
 2 10 12 83.86 2.53
 -2 10 12 86.98 1.93
 2 10 12 84.99 1.85
 2 10 12 87.31 2.19
 -2 10 12 87.66 2.32
 -2 10 12 89.31 2.35
 2 10 12 82.93 2.36
 -2 10 12 93.53 2.29
 2 -10 12 94.5 2.4
 -2 -10 12 84.4 2.29
 -2 10 12 92.77 2.43
 -2 10 12 89.64 1.95
 2 10 12 84.57 1.87
 -2 10 12 87.03 1.8
 -2 10 12 93.65 2.08
 -2 -10 12 92.73 2.39
 2 -10 12 86.61 2.3
 -2 10 12 89.51 2.33
 2 10 12 87.29 2.22
 2 10 14 55.68 2.23
 2 10 14 57.94 1.93
 -2 10 14 69.54 2.17
 -2 10 14 67.69 1.94
 2 10 14 58.4 1.58
 2 10 14 57.49 1.89
 -2 10 14 65.44 1.79
 -2 10 14 66.89 2.18
 2 10 14 58.25 2.12
 -2 10 14 66.96 2.23
 2 -10 14 58.47 2.02
 -2 10 14 68.73 2.12
 -2 10 14 62.39 1.72
 -2 10 14 68.59 1.79
 2 10 14 57.4 1.58
 -2 10 14 64.73 1.55
 -2 -10 14 53.06 1.96
 2 -10 14 61.67 2
 2 -10 14 60 2.09
 2 10 14 58.74 1.91
 -2 10 14 66.65 2.16
 2 10 16 32.14 1.87
 -2 10 16 41.08 1.52
 2 10 16 29.4 1.56
 -2 10 16 42.14 1.7
 -2 10 16 40.52 1.87
 2 10 16 30.48 1.33
 2 10 16 30.47 1.6
 2 10 16 34.3 1.95
 -2 10 16 41.38 1.89
 2 10 16 29.94 1.63
 2 -10 16 31.38 1.63
 -2 10 16 37.23 1.89
 -2 -10 16 32.41 1.63
 2 10 16 30.71 1.43
 -2 10 16 41.13 1.53
 -2 10 16 40.73 1.56
 2 10 16 33 1.29
 2 -10 16 30.16 1.68
 -2 -10 16 29.36 1.61
 -2 10 16 41.45 1.85
 2 10 16 30.87 1.56
 2 10 18 76.19 2.66
 -2 10 18 71.19 2.23
 2 10 18 77.83 1.91
 2 10 18 76.54 2.31
 -2 10 18 69.27 2.39
 2 10 18 74.98 2.32
 -2 10 18 70.5 2
 2 10 18 75.44 2.7
 -2 10 18 75.08 2.4
 2 10 18 74.19 2.42
 -2 10 18 70.26 2.43
 -2 10 18 67.66 2.51
 -2 -10 18 88.27 2.42
 2 10 18 77.27 2.64
 -2 10 18 66.45 1.91
 2 10 18 78.13 2.02
 -2 10 18 70.39 2.03
 -2 10 18 71.26 1.97
 2 10 18 94.38 2.42
 -2 -10 18 91.57 2.97
 -2 -10 18 90.6 2.52
 -2 -10 18 95.02 2.71
 2 -10 18 76.43 2.4
 -2 10 18 70.96 2.39
 2 10 18 73.4 2.25
 -2 10 20 263.77 5.07
 2 10 20 244.73 4.77
 2 10 20 262.59 4.5
 -2 10 20 267.73 4.18
 -2 10 20 285.64 4.57
 2 10 20 247.6 4.87
 -2 10 20 275.47 5.05
 2 10 20 263.12 4.95
 -2 10 20 283.53 4.95
 2 10 20 256.33 3.98
 2 10 20 307.23 4.57
 -2 10 20 269.79 4.21
 -2 10 20 266.31 3.99
 -2 -10 20 272.94 5.21
 2 -10 20 288.96 5.32
 -2 -10 20 271.64 4.76
 -2 10 20 270.15 4.74
 2 10 22 198.18 4.01
 -2 10 22 188.63 4.15
 2 10 22 194.03 4.03
 -2 10 22 195.01 4.16
 2 10 22 214.53 4.29
 -2 10 22 200.03 4.07
 -2 10 22 195.37 3.69
 2 10 22 202.93 3.83
 -2 10 22 197.78 3.99
 2 10 22 200.07 3.75
 -2 10 22 190.59 3.41
 2 10 22 218.96 3.51
 -2 -10 22 195.6 3.86
 -2 10 22 188.97 3.84
 2 10 24 14.8 1.09
 -2 10 24 14.43 1.35
 -2 10 24 13.29 1.05
 2 10 24 14.52 1.21
 -2 10 24 14.64 1.42
 -2 -10 24 14.42 1.27
 2 10 24 17.26 1.57
 -2 10 24 13.68 1.54
 -2 10 24 14.19 1.06
 -2 10 24 12.94 1.51
 -2 10 24 14.94 1.32
 -2 10 26 12.24 1.26
 -2 10 26 13.27 1.01
 -2 10 26 13.26 0.9
 2 10 26 13.38 0.93
 -2 10 26 13.83 0.97
 -2 10 26 13.38 1.28
 2 10 26 12.82 0.9
 -2 10 26 14.12 1.21
 -2 10 26 12.44 0.85
 -2 10 28 5.38 0.7
 2 10 28 4.92 0.64
 -2 10 28 5.26 0.77
 -2 10 28 4.47 0.57
 -2 10 28 5.19 0.68
 2 10 28 5.54 0.57
 -2 12 -28 2.16 0.59
 -2 12 -28 2.31 0.6
 -2 -12 -28 2.12 0.86
 -2 12 -28 2.22 0.58
 -2 -12 -28 2.2 0.63
 2 -12 -28 2.8 0.59
 2 12 -28 2.93 0.54
 -2 -12 -28 2.34 0.63
 2 -12 -28 2.96 0.59
 -2 12 -28 2.07 0.6
 2 12 -28 3.34 0.62
 2 12 -28 2.46 0.62
 -2 12 -28 2.01 0.63
 -2 12 -26 8.71 1
 2 12 -26 8.42 0.97
 2 -12 -26 10.21 1.13
 -2 12 -26 8.58 1.01
 2 12 -26 8.51 0.98
 -2 -12 -26 7.4 1.26
 2 -12 -26 9.42 1.02
 -2 -12 -26 9.27 0.98
 2 -12 -26 9.03 0.94
 2 -12 -26 9.3 0.94
 -2 -12 -26 8.22 0.96
 2 12 -26 7.56 0.85
 2 -12 -26 8.91 0.91
 -2 -12 -26 9.91 1.01
 -2 12 -26 9.67 0.93
 -2 -12 -26 9.28 0.82
 2 12 -26 9.28 0.98
 -2 12 -26 9.41 0.85
 -2 12 -26 10.02 0.96
 2 12 -26 8.58 1
 -2 12 -26 9.58 1.03
 2 12 -24 14.83 1.33
 2 12 -24 14.03 1.29
 -2 12 -24 11.91 1.29
 2 -12 -24 13.71 1.46
 -2 12 -24 9.66 0.91
 -2 12 -24 12 1.3
 2 -12 -24 14.11 1.28
 -2 -12 -24 13.84 1.23
 -2 -12 -24 14.03 1.24
 2 -12 -24 13.96 1.19
 -2 -12 -24 14.92 1.27
 2 -12 -24 14 1.18
 2 12 -24 12.84 1.1
 -2 12 -24 11.96 1.13
 2 -12 -24 12.93 1.18
 -2 12 -24 10.18 1.09
 2 -12 -24 13.24 1.18
 -2 12 -24 11.73 1.19
 2 12 -24 14.33 1.2
 -2 12 -24 12.1 1.03
 2 12 -24 12.56 0.95
 -2 12 -24 12.57 1.29
 2 12 -24 14.03 1.3
 2 12 -22 14.37 1.4
 -2 -12 -22 18.88 1.42
 2 12 -22 15.02 1.24
 2 -12 -22 18.31 1.43
 -2 12 -22 12.63 1.28
 2 12 -22 16.89 1.15
 -2 12 -22 13.56 1.19
 -2 12 -22 13.61 1.41
 2 12 -22 14.7 1.49
 -2 12 -20 280.76 4.85
 2 12 -20 271.8 4.85
 -2 -12 -20 304.18 4.21
 2 12 -20 277.47 4.93
 -2 12 -20 276.32 4.7
 -2 -12 -20 281.49 4.41
 -2 -12 -20 306.53 4.87
 -2 -12 -20 310.54 4.86
 -2 -12 -20 318.45 4.93
 2 -12 -20 294.58 4.8
 2 -12 -20 287.36 4.74
 2 -12 -20 297.4 4.83
 2 12 -20 272.21 4.47
 -2 12 -20 282.78 4.55
 -2 12 -20 274.11 4.64
 -2 12 -20 289.7 4.71
 2 12 -20 288.3 4.77
 -2 12 -20 291.43 4.52
 2 12 -20 276.3 4.37
 2 12 -20 284.49 4.95
 -2 12 -20 276.17 4.75
 -2 12 -20 276.56 4.9
 2 12 -20 286.22 4.93
 -2 12 -20 278.36 4.38
 -2 12 -20 274.67 4.87
 -2 12 -18 137.1 3.32
 -2 12 -18 139.54 3.26
 2 12 -18 159.85 3.55
 2 -12 -18 144.08 2.63
 -2 12 -18 142.78 3.41
 -2 -12 -18 166.18 2.91
 -2 -12 -18 155.34 3.19
 -2 -12 -18 167.71 3.44
 -2 12 -18 144.67 3.11
 2 12 -18 165.46 3.23
 -2 -12 -18 169.77 3.45
 -2 12 -18 140.97 2.96
 -2 12 -18 141.71 3.23
 -2 12 -18 147.86 3.47
 2 12 -18 164.88 3.62
 -2 12 -18 139.91 3
 -2 12 -18 149.32 3.43
 -2 12 -18 149.5 3.47
 2 -12 -18 156.58 3.32
 2 12 -18 164.06 3.65
 -2 12 -18 134.54 3.01
 2 12 -18 174.56 3.49
 -2 12 -18 141.86 3.21
 -2 12 -18 147.04 3.1
 2 12 -18 166.1 3.18
 -2 12 -16 27.14 1.45
 -2 12 -16 27.44 1.54
 2 12 -16 37.95 1.76
 2 12 -16 37.57 1.6
 -2 12 -16 27.16 1.46
 2 -12 -16 22.19 1.13
 -2 12 -16 27.17 1.78
 -2 -12 -16 30.97 1.34
 -2 -12 -16 32.37 1.64
 -2 12 -16 26.96 1.47
 -2 12 -16 27.14 1.45
 2 12 -16 34.29 1.59
 -2 -12 -16 30.87 1.62
 2 12 -16 37.01 1.84
 -2 12 -16 26.24 1.67
 -2 12 -16 27 1.67
 2 -12 -16 23.02 1.13
 -2 12 -16 29.16 1.67
 -2 12 -16 26.75 1.59
 -2 -12 -16 32.14 1.87
 -2 12 -16 26.95 1.78
 -2 12 -16 26.73 1.43
 2 12 -16 36.14 1.43
 -2 12 -16 24.38 1.71
 2 -12 -16 24.37 1.48
 -2 12 -16 25.21 1.8
 2 12 -16 35.92 1.93
 2 12 -16 36.27 1.95
 2 12 -14 0.37 0.9
 -2 12 -14 1.86 0.88
 -2 12 -14 2.99 0.72
 -2 12 -14 3.5 1.04
 -2 12 -14 2.63 0.95
 2 12 -14 1.47 1.04
 2 12 -14 0.73 0.77
 -2 -12 -14 2.65 0.78
 2 -12 -14 2.21 0.77
 -2 12 -14 2.76 1.29
 -2 12 -14 1.98 1.06
 -2 12 -14 2.97 1.01
 2 12 -14 1.54 1.08
 2 12 -14 0.9 1.22
 -2 12 -14 3.08 1.15
 -2 12 -14 1.45 1.31
 -2 12 -14 2.19 1.17
 -2 12 -14 2.58 1.02
 2 -12 -14 3.09 0.8
 2 -12 -14 2.41 0.8
 -2 -12 -14 1.88 0.76
 -2 -12 -14 1.19 1.29
 2 -12 -14 1.77 0.97
 -2 -12 -14 1.19 1.15
 -2 -12 -14 1.63 0.97
 -2 12 -14 3.27 0.93
 2 12 -14 0.71 0.73
 -2 12 -14 1.89 1.21
 2 -12 -14 2.59 1.04
 -2 12 -14 1.52 1.23
 2 12 -14 0.54 1.22
 2 12 -14 0.15 1.21
 2 12 -12 32.45 1.32
 -2 12 -12 29.12 1.46
 -2 12 -12 28.45 1.14
 -2 12 -12 30.04 1.37
 2 12 -12 32.77 1.59
 2 12 -12 35.49 1.44
 -2 12 -12 28.37 1.35
 -2 -12 -12 32.05 1.33
 2 -12 -12 30.87 1.31
 -2 -12 -12 34.8 1.29
 -2 12 -12 32.51 1.8
 -2 12 -12 30.06 1.4
 2 -12 -12 27.83 1.16
 -2 12 -12 29.73 1.31
 2 12 -12 33.59 1.34
 -2 12 -12 28.18 1.33
 -2 12 -12 28.31 1.56
 -2 12 -12 30.66 1.68
 2 12 -12 34.1 1.71
 2 -12 -12 29.19 1.23
 2 -12 -12 30.4 1.26
 -2 12 -12 29.19 1.48
 2 -12 -12 29.5 1.16
 -2 -12 -12 31.31 1.24
 -2 12 -12 29.09 1.47
 -2 -12 -12 34.75 1.17
 -2 -12 -12 30.59 1.66
 -2 -12 -12 33.82 1.89
 2 -12 -12 30.39 1.89
 2 -12 -12 26.99 1.5
 2 -12 -12 30.9 1.54
 -2 12 -12 28.74 1.62
 -2 12 -12 30.59 1.39
 2 12 -12 32.38 1.3
 2 12 -12 32.63 1.77
 -2 12 -12 28.35 1.29
 -2 -12 -12 33.5 1.52
 2 12 -12 33.99 1.81
 -2 12 -12 30.04 1.65
 -2 12 -10 17.21 1.16
 2 12 -10 17.45 1.1
 -2 12 -10 15.82 1.06
 -2 12 -10 16.36 1.12
 2 12 -10 17.29 1.22
 -2 12 -10 15.11 0.86
 2 12 -10 17.48 1.01
 2 -12 -10 18.97 1.26
 -2 12 -10 17.59 1.2
 2 -12 -10 19.52 0.99
 -2 12 -10 17.47 1.33
 2 12 -10 16.83 1.24
 -2 -12 -10 18.13 0.96
 2 -12 -10 18.47 0.97
 -2 -12 -10 17.23 0.96
 -2 12 -10 16.48 1.4
 -2 12 -10 17.36 1.06
 2 -12 -10 17.75 0.95
 -2 -12 -10 17.18 0.93
 -2 12 -10 15.63 0.99
 -2 -12 -10 17.29 1.04
 -2 12 -10 16.04 1.2
 2 -12 -10 18.8 0.96
 -2 -12 -10 15.69 0.92
 -2 -12 -10 16.88 0.86
 2 -12 -10 18.92 0.99
 -2 12 -10 16.1 1.14
 2 12 -10 16.22 0.95
 -2 -12 -10 16.51 1.51
 2 -12 -10 17.91 1.56
 -2 -12 -10 16.16 1.27
 2 -12 -10 17.81 1.32
 2 12 -10 15.63 1.03
 -2 12 -10 17.09 1.23
 2 12 -10 18.12 1.32
 -2 12 -10 16.32 1.03
 2 12 -10 18.84 1.34
 -2 12 -10 17.36 1.12
 -2 -12 -10 17.61 1.25
 -2 12 -10 17.14 1.25
 2 12 -8 176.06 2.8
 -2 12 -8 211.18 3.14
 -2 12 -8 188.41 2.71
 -2 12 -8 210.01 3.11
 -2 12 -8 197.37 3.05
 2 12 -8 196.63 3.18
 2 12 -8 185.94 3.22
 -2 -12 -8 172.96 2.76
 -2 12 -8 197.51 3.21
 -2 12 -8 208.66 3.52
 2 -12 -8 183.4 3.26
 2 -12 -8 186.26 2.83
 2 -12 -8 180.79 2.84
 -2 -12 -8 172.4 2.86
 -2 -12 -8 171.36 2.79
 -2 12 -8 192.64 2.97
 -2 -12 -8 176.88 2.82
 -2 12 -8 204.36 3.69
 -2 -12 -8 170.88 3.33
 2 -12 -8 167.84 3.03
 2 12 -8 194.02 3.45
 -2 -12 -8 168.86 2.89
 2 -12 -8 179.3 2.9
 -2 12 -8 198.6 3.32
 2 -12 -8 187.95 2.87
 -2 -12 -8 175.81 2.79
 -2 -12 -8 176.1 2.83
 2 -12 -8 176.63 2.81
 -2 -12 -8 174.3 2.66
 2 -12 -8 190.68 3.66
 -2 -12 -8 161.27 3.69
 2 12 -8 195.78 2.9
 -2 12 -8 204.32 3.18
 -2 12 -8 203.77 3.32
 -2 12 -8 204.81 3.34
 -2 12 -8 198.92 2.9
 2 12 -8 192.28 2.98
 -2 -12 -8 178.47 3.32
 -2 12 -6 80.9 1.84
 -2 12 -6 78.22 1.82
 2 12 -6 83.74 1.98
 -2 -12 -6 90.58 2.18
 -2 -12 -6 89.83 1.81
 -2 12 -6 77.69 2.13
 2 -12 -6 93.05 2.18
 -2 12 -6 79.27 1.87
 2 -12 -6 88.45 1.77
 -2 -12 -6 87.81 1.84
 -2 12 -6 81.56 1.72
 -2 12 -6 81.45 2.27
 2 -12 -6 88.7 1.79
 2 12 -6 85.68 2.08
 -2 -12 -6 85.84 1.79
 2 -12 -6 82.75 1.97
 2 -12 -6 92.49 2.3
 -2 -12 -6 83.24 2.19
 2 12 -6 83.07 2.26
 2 -12 -6 84.3 1.81
 -2 -12 -6 86.01 1.88
 -2 -12 -6 90.35 1.78
 2 -12 -6 86.47 1.8
 2 -12 -6 86.83 1.68
 -2 -12 -6 86.41 1.81
 -2 -12 -6 89.72 2.57
 -2 12 -6 81.46 1.71
 2 -12 -6 89.09 2.41
 2 12 -6 85 1.77
 -2 12 -6 82.71 1.92
 -2 12 -6 81.56 1.69
 -2 -12 -6 89.4 2.27
 -2 12 -4 83.96 1.53
 -2 12 -4 85.99 1.68
 2 12 -4 74.97 1.55
 -2 -12 -4 82.11 1.7
 2 -12 -4 104.39 2.28
 -2 -12 -4 79.71 1.7
 -2 -12 -4 82.7 2.11
 2 -12 -4 109.14 2.34
 2 -12 -4 104.79 1.86
 -2 -12 -4 82.5 1.75
 2 -12 -4 106.28 1.88
 -2 12 -4 83.56 2.22
 2 12 -4 78.69 2.06
 2 -12 -4 105.31 2.41
 -2 -12 -4 89.17 2.19
 -2 12 -4 81.46 2.28
 2 12 -4 78.68 2.16
 -2 -12 -4 79.81 1.77
 2 -12 -4 102.65 2.12
 -2 -12 -4 81.03 1.81
 -2 -12 -4 82.79 1.73
 2 12 -4 77.83 1.56
 2 12 -4 76.45 1.65
 -2 -12 -4 82.88 1.79
 -2 12 -4 82.19 1.66
 -2 -12 -4 79.83 2.43
 2 -12 -4 103.7 2.49
 -2 12 -4 84.3 1.59
 -2 12 -4 82.14 1.85
 2 12 -4 76.46 1.77
 -2 12 -4 81.4 1.86
 2 12 -2 198.06 2.67
 -2 12 -2 198.23 3.03
 -2 12 -2 197.57 2.56
 -2 -12 -2 205.06 3.31
 -2 -12 -2 192.79 2.8
 2 12 -2 189.35 2.8
 2 -12 -2 203.71 3.31
 2 -12 -2 197.42 3.28
 2 12 -2 195.6 2.61
 2 -12 -2 198.99 2.84
 -2 12 -2 199.15 3.13
 2 -12 -2 199.36 2.73
 2 12 -2 201.33 3.38
 -2 -12 -2 196.61 3.07
 -2 12 -2 194.79 3.54
 2 -12 -2 200.48 3.5
 2 12 -2 196.93 2.64
 -2 12 -2 200.11 2.75
 2 -12 -2 197.42 2.73
 -2 -12 -2 184.9 2.81
 2 12 -2 213.36 2.71
 -2 -12 -2 204.35 3.13
 -2 -12 -2 190.21 3.76
 2 12 -2 193.31 3.44
 2 12 -2 192.89 2.78
 2 -12 -2 192.19 3.53
 -2 12 -2 199.64 2.87
 -2 12 -2 198.38 2.85
 -2 -12 0 1.65 0.61
 2 -12 0 4.78 0.86
 -2 -12 0 1.83 0.88
 2 -12 0 5.2 0.57
 2 12 0 1.92 0.54
 -2 12 0 5.55 0.97
 2 -12 0 6.16 0.62
 2 12 0 1.66 0.87
 2 12 0 1.83 0.99
 -2 12 0 5.03 1
 2 -12 0 5.59 1.04
 2 12 0 1.41 0.58
 -2 12 0 4.57 0.53
 2 12 0 1.58 0.57
 2 -12 0 4.68 0.6
 -2 -12 0 1.23 0.49
 -2 12 0 4.73 0.64
 2 12 0 1.23 0.57
 -2 -12 0 1.59 0.83
 2 -12 0 4.93 1.01
 -2 -12 0 0.92 1.12
 2 12 0 1.46 0.42
 2 12 0 1.95 0.86
 -2 12 0 4.67 0.89
 -2 12 0 4.97 0.49
 2 12 2 200.28 3.45
 2 -12 2 203.44 2.63
 -2 -12 2 192.37 2.82
 -2 -12 2 190.81 3.18
 2 -12 2 204.56 3.06
 2 12 2 199.61 2.73
 -2 12 2 194.34 2.67
 2 -12 2 199.43 2.7
 2 12 2 189.19 3.09
 2 -12 2 215.04 3.54
 2 -12 2 204.11 3.46
 -2 12 2 181.85 3.43
 -2 12 2 200.54 2.7
 -2 12 2 186.85 2.83
 -2 -12 2 193.35 2.6
 2 12 2 192.53 2.51
 -2 -12 2 192.06 3.72
 2 12 2 195.24 3.39
 -2 12 2 196.04 2.62
 2 12 2 190.18 2.72
 -2 -12 2 209.56 3.37
 2 12 2 195.35 2.64
 2 -12 2 190.69 3.2
 -2 12 2 200.49 3.17
 -2 -12 2 195.6 2.6
 -2 12 4 103.09 2.38
 2 12 4 85.72 2.27
 2 12 4 80.89 1.59
 -2 -12 4 81.14 1.95
 -2 12 4 103.74 1.82
 2 12 4 83.07 1.7
 2 -12 4 83.26 1.57
 2 -12 4 84.73 1.82
 2 12 4 80.16 1.85
 2 -12 4 86.36 2.32
 2 -12 4 85.12 2.08
 -2 12 4 104.07 2.39
 2 -12 4 92.02 2.23
 -2 12 4 105.41 1.96
 -2 12 4 106.56 1.99
 2 12 4 82.06 1.66
 -2 -12 4 81.1 1.55
 -2 12 4 101.66 1.91
 2 12 4 86.46 1.8
 2 12 4 78.95 2.16
 -2 12 4 104.75 1.98
 2 12 4 79.42 1.64
 -2 12 4 100.79 1.61
 -2 -12 4 78.8 2.37
 -2 12 4 102.81 2.03
 2 -12 4 86.24 2.02
 -2 -12 4 76.45 1.49
 -2 12 6 84.35 2.35
 2 12 6 85.96 2.44
 2 -12 6 82.04 1.57
 -2 12 6 85.69 1.76
 -2 -12 6 87.33 2
 2 12 6 88.37 1.71
 2 12 6 86.09 1.78
 2 12 6 87.63 2.53
 2 -12 6 79.9 1.95
 -2 12 6 83.26 1.53
 2 -12 6 85.22 2.35
 2 -12 6 85.17 2.18
 2 12 6 84.96 1.63
 -2 12 6 87.68 1.9
 -2 12 6 88.12 1.91
 -2 -12 6 90.85 1.63
 2 12 6 89.12 1.86
 -2 12 6 86.44 1.82
 -2 12 6 92.14 1.91
 -2 12 6 88.26 1.78
 -2 -12 6 86.5 2.39
 2 12 6 84.05 2.2
 -2 12 6 82.24 2.22
 2 -12 6 79.1 1.91
 -2 -12 6 86.84 1.58
 2 12 8 177.76 3.62
 2 12 8 169.31 2.67
 2 12 8 169.65 2.75
 -2 -12 8 183.77 2.95
 -2 12 8 184.5 2.83
 2 12 8 170.84 3.68
 -2 12 8 181.89 3.2
 2 12 8 175.54 3.32
 2 12 8 173.31 2.54
 2 -12 8 196.96 3.35
 2 -12 8 197.39 3.66
 -2 -12 8 189.84 3.45
 -2 12 8 179.92 2.94
 -2 12 8 186.2 2.97
 -2 12 8 182.64 2.86
 -2 12 8 171.53 2.82
 2 12 8 173.19 2.84
 -2 -12 8 185.59 3.5
 -2 -12 8 202.46 3.61
 2 12 8 162.76 3.18
 -2 12 8 185.17 3.41
 2 12 10 19.08 1.6
 2 12 10 17.71 1
 -2 12 10 19.99 1.05
 -2 12 10 19.76 1.34
 2 12 10 16.62 1.56
 -2 12 10 19.99 1.26
 2 -12 10 18.41 1.15
 2 12 10 17.18 1.34
 2 -12 10 18.85 1.4
 -2 12 10 18.67 1.1
 -2 12 10 21.19 1.07
 -2 12 10 19.25 0.99
 2 12 10 17.02 0.99
 -2 12 10 18.42 1.09
 2 12 10 14.6 1.15
 -2 -12 10 18.29 1.41
 2 12 10 18.65 1.3
 -2 12 10 17.63 1.41
 2 12 12 35.32 1.95
 2 12 12 31.88 1.3
 -2 12 12 29.47 1.39
 -2 12 12 29.25 1.62
 -2 12 12 31.18 1.36
 2 12 12 36.79 2
 -2 -12 12 35.94 1.7
 2 12 12 33.58 1.7
 -2 12 12 30.34 1.53
 2 -12 12 32.62 1.69
 2 12 12 31.39 1.46
 -2 12 12 29.76 1.39
 2 12 12 33.86 1.34
 -2 12 12 28.71 1.21
 -2 12 12 30.44 1.37
 -2 12 12 31.01 1.41
 2 -12 12 28.85 1.74
 -2 -12 12 38.36 1.77
 -2 12 12 30.72 1.64
 2 12 12 32.01 1.62
 2 12 14 2.56 1.36
 2 12 14 1.79 0.81
 -2 12 14 2.81 0.97
 -2 12 14 2.79 1.14
 -2 12 14 1.65 0.87
 2 12 14 2.57 1.38
 2 -12 14 2.48 1.11
 2 12 14 1.95 1.19
 -2 -12 14 1.1 1.07
 -2 12 14 2.27 0.92
 2 12 14 2.34 0.89
 2 12 14 1.81 0.81
 -2 12 14 2.49 0.88
 -2 12 14 0.83 0.87
 2 -12 14 2.75 1.19
 -2 -12 14 1.27 1.1
 -2 12 14 2.4 1.2
 2 12 14 2.29 1.09
 2 12 16 31.8 1.96
 -2 12 16 22.54 1.96
 -2 12 16 24.95 1.34
 -2 12 16 23.6 1.64
 2 12 16 31.47 1.32
 -2 12 16 23.83 1.47
 2 12 16 29.03 2.02
 2 12 16 32 1.85
 2 -12 16 26.66 1.61
 -2 -12 16 39.46 1.83
 -2 12 16 25.23 1.66
 -2 12 16 23.9 1.32
 2 12 16 31.02 1.44
 -2 12 16 23.94 1.34
 2 12 16 35.12 1.74
 -2 12 16 23.77 1.31
 2 12 16 29.6 1.31
 -2 -12 16 37.34 1.87
 2 -12 16 27.88 1.72
 2 12 16 28.06 1.63
 -2 12 16 24.43 1.69
 2 12 18 166.02 3.85
 -2 12 18 149.16 3.82
 -2 12 18 149.26 3.22
 -2 12 18 150.74 3.04
 2 12 18 160.82 3.92
 -2 -12 18 171.15 3.51
 -2 12 18 157.1 3.56
 2 -12 18 148.97 3.31
 2 12 18 173.69 3.84
 -2 12 18 150.13 2.94
 2 12 18 168.07 3.1
 -2 12 18 155.47 3
 2 12 18 160.43 2.82
 2 12 18 197.09 3.62
 -2 12 18 147.03 3.03
 2 -12 18 144.13 3.39
 -2 -12 18 174.49 4.1
 -2 -12 18 173.2 3.81
 -2 -12 18 168.25 3.58
 -2 12 18 147.59 3.47
 2 12 18 149.53 3.3
 -2 12 20 291.57 5.39
 2 12 20 288.31 5.22
 -2 12 20 294.38 5.06
 -2 12 20 296.89 4.74
 2 12 20 288.27 5.27
 2 12 20 307.51 5.33
 -2 12 20 305.78 5.13
 2 12 20 298.15 4.38
 -2 12 20 289.05 4.3
 -2 12 20 301.84 4.49
 -2 -12 20 300 5.11
 -2 12 20 284.28 5.01
 -2 12 22 15.94 1.68
 2 12 22 20.61 1.6
 2 12 22 20.18 1.6
 -2 12 22 19.43 1.51
 2 12 22 20.55 1.11
 -2 12 22 16.68 1.03
 2 12 22 20.44 1.18
 -2 -12 22 15 1.41
 -2 12 22 18.79 1.17
 -2 12 22 18.81 1.54
 2 12 22 19.68 1.25
 -2 12 24 15.45 1.09
 -2 12 24 13.49 1.43
 2 12 24 14.52 1.3
 -2 12 24 13.84 1.26
 -2 12 24 14.29 0.99
 2 12 24 15.69 1.4
 -2 -12 24 14.08 1.24
 2 12 24 16.27 1.02
 -2 12 24 13.39 0.97
 -2 12 24 14.92 1.05
 2 12 24 13.64 0.88
 2 12 24 15.28 1.07
 -2 12 24 13.94 1.42
 2 12 24 15.34 1.31
 -2 12 24 12.83 1.18
 -2 12 26 10.34 0.8
 -2 12 26 9.37 1.05
 -2 12 26 9.52 0.85
 -2 12 26 9.21 0.76
 2 12 26 8.58 0.8
 -2 12 26 9.31 0.87
 -2 12 26 9.41 1.11
 2 12 26 9.05 0.75
 -2 12 28 2.99 0.5
 2 12 28 2.69 0.5
 2 12 28 2.8 0.49
 -2 12 28 3.02 0.43
 2 12 28 2.34 0.56
 -2 12 28 2.62 0.56
 -2 12 28 3.2 0.52
 2 12 28 2.75 0.52
 2 14 -26 2.87 0.74
 -2 -14 -26 2.77 0.99
 2 -14 -26 2.54 0.78
 -2 14 -26 3.88 0.79
 2 14 -26 3.79 0.76
 -2 14 -26 3.8 0.77
 -2 -14 -26 3.19 0.74
 2 -14 -26 2.55 0.73
 -2 -14 -26 3.23 0.73
 2 -14 -26 2.76 0.73
 -2 14 -26 2.45 0.56
 -2 14 -26 3.55 0.72
 -2 14 -26 3.29 0.63
 2 14 -26 3.59 0.71
 -2 -14 -26 2.8 0.63
 -2 14 -26 3.56 0.78
 2 14 -26 3.46 0.77
 2 -14 -24 29.38 1.37
 -2 -14 -24 30.84 1.33
 -2 14 -24 32.29 1.43
 -2 14 -24 30.85 1.06
 2 14 -24 32.44 1.45
 -2 14 -24 31.51 1.41
 2 14 -24 32.82 1.48
 2 -14 -24 26.68 1.44
 2 -14 -24 30.1 1.36
 -2 -14 -24 32.42 1.37
 2 -14 -24 28.06 1.33
 2 14 -24 28.16 1.11
 -2 -14 -24 32.3 1.38
 -2 14 -24 31.15 1.19
 2 14 -24 32.8 1.38
 2 14 -24 27.54 1.1
 -2 14 -24 33.6 1.34
 -2 14 -24 31.19 1.24
 -2 14 -24 34.22 1.44
 2 14 -24 31.32 1.42
 2 14 -22 32.78 1.63
 -2 14 -22 36 1.68
 2 14 -22 32.42 1.59
 2 -14 -22 42.33 1.7
 -2 -14 -22 34.53 1.54
 2 -14 -22 43.79 1.74
 2 -14 -22 40.47 1.52
 -2 -14 -22 34.86 1.57
 -2 14 -22 35.29 1.43
 -2 -14 -22 36.59 1.58
 2 -14 -22 45.59 1.76
 2 14 -22 32.01 1.33
 -2 14 -22 37.77 1.48
 2 14 -22 38.07 1.6
 2 14 -22 33.92 1.36
 -2 14 -22 38.52 1.58
 -2 14 -22 34.03 1.32
 2 14 -22 34.93 1.72
 -2 14 -22 34.84 1.7
 -2 14 -22 36.95 1.74
 2 14 -22 32.12 1.68
 2 14 -22 25.34 1.39
 2 14 -20 32.33 1.72
 -2 14 -20 28.23 1.67
 -2 14 -20 26.73 1.63
 -2 -14 -20 26.55 1.36
 -2 -14 -20 29.46 1.51
 -2 14 -20 27.18 1.41
 2 -14 -20 21.16 1.38
 2 -14 -20 20.23 1.36
 -2 14 -20 25.19 1.41
 2 14 -20 28.58 1.43
 -2 14 -20 25.37 1.59
 2 14 -18 258.81 4.82
 2 -14 -18 271 3.82
 -2 -14 -18 252.33 3.9
 -2 14 -18 267.28 4.78
 -2 -14 -18 249.09 4.3
 -2 -14 -18 245.09 4.2
 -2 14 -18 258.12 4.53
 2 14 -18 253.01 4.56
 2 14 -18 248.91 4.66
 2 14 -18 252.2 4.66
 -2 14 -18 273.09 4.84
 -2 14 -18 271.27 4.23
 -2 14 -18 268.37 4.69
 -2 14 -18 270.42 4.68
 2 -14 -18 258.87 4.32
 2 14 -18 245.95 4.15
 -2 14 -18 256.33 4.21
 -2 14 -18 277.09 4.47
 -2 14 -18 276.39 4.33
 2 14 -18 251.85 4.42
 -2 -14 -18 254.49 4.43
 2 -14 -18 274.49 4.65
 -2 -14 -18 254.64 4.45
 -2 14 -18 257.34 4.15
 2 -14 -18 276.23 4.65
 -2 14 -16 12 1.27
 -2 14 -16 11.76 1.2
 2 14 -16 19.54 1.33
 2 14 -16 19.04 1.42
 -2 14 -16 10.82 1.14
 2 14 -16 20.71 1.81
 2 -14 -16 12.49 0.98
 -2 14 -16 11.42 1.51
 -2 -14 -16 19.92 1.17
 -2 -14 -16 19.32 1.49
 -2 14 -16 10.98 1.14
 -2 -14 -16 18.61 1.45
 2 14 -16 17.41 1.53
 -2 14 -16 11.76 1.34
 -2 -14 -16 19.71 1.75
 2 -14 -16 12.88 1.32
 -2 14 -16 11.29 1.56
 -2 14 -16 12.16 1.2
 2 14 -16 18.18 1.17
 -2 14 -16 12.24 1.44
 2 14 -16 20.4 1.67
 2 14 -16 20.54 1.65
 -2 14 -16 12.13 1.48
 -2 14 -14 44.24 1.71
 2 14 -14 50.32 1.85
 -2 14 -14 46.66 1.77
 2 14 -14 49.5 1.66
 2 14 -14 49.4 1.95
 -2 14 -14 45.11 1.45
 -2 14 -14 49.33 1.82
 -2 14 -14 45.3 2.17
 -2 -14 -14 59.1 1.75
 2 -14 -14 52.92 1.58
 -2 14 -14 42.45 1.66
 -2 -14 -14 62.3 1.64
 2 -14 -14 52.39 1.54
 2 -14 -14 55.86 1.69
 -2 -14 -14 60.27 2.1
 2 -14 -14 56.04 2.07
 2 14 -14 46.57 2.13
 -2 14 -14 43.21 2.21
 -2 14 -14 44.81 2.05
 2 14 -14 47.87 2.14
 -2 14 -14 43.96 2.01
 2 14 -14 47.22 1.65
 -2 14 -14 45.99 1.79
 -2 -14 -14 62.68 2.52
 -2 14 -14 42.42 1.92
 -2 14 -14 43.72 2.01
 2 14 -14 47.3 2.01
 2 14 -12 51.39 1.63
 2 14 -12 56.37 1.85
 2 14 -12 59.09 1.97
 -2 14 -12 51.58 1.79
 -2 14 -12 50.77 1.75
 -2 14 -12 53.32 1.81
 -2 14 -12 46.17 1.43
 2 -14 -12 45.6 1.6
 -2 -14 -12 50.09 1.66
 -2 -14 -12 45.06 1.6
 -2 14 -12 52.12 2.29
 2 -14 -12 45.17 1.5
 -2 14 -12 49.06 1.96
 -2 14 -12 46.85 2.08
 2 14 -12 55.08 2.13
 2 -14 -12 45.58 1.55
 -2 14 -12 48.92 1.84
 2 -14 -12 42.9 1.46
 -2 -14 -12 49.14 1.45
 -2 -14 -12 47.67 1.58
 2 -14 -12 44.69 1.57
 -2 -14 -12 49.11 2.45
 2 -14 -12 45.46 2.3
 -2 14 -12 47.17 1.77
 -2 -14 -12 49.68 1.98
 -2 14 -12 50.27 2.11
 -2 14 -12 49.88 2.26
 2 14 -12 57.28 2.2
 -2 14 -12 50.45 2.08
 2 14 -12 54.68 1.68
 2 14 -12 54.1 2.18
 2 -14 -12 44.73 1.99
 2 14 -10 49.71 1.8
 -2 14 -10 35.83 1.46
 -2 14 -10 37.18 1.52
 2 14 -10 47.1 1.66
 -2 14 -10 34.52 1.2
 2 14 -10 45.23 1.47
 -2 14 -10 36.11 1.52
 2 -14 -10 36.75 1.73
 -2 14 -10 39.22 1.87
 -2 14 -10 37.7 1.75
 2 14 -10 44.8 1.97
 -2 -14 -10 39.74 1.44
 2 -14 -10 40.76 1.45
 -2 -14 -10 41.68 1.45
 2 -14 -10 38.8 1.42
 -2 -14 -10 36.94 1.44
 2 -14 -10 40.7 1.48
 -2 14 -10 35.73 2.05
 -2 -14 -10 41.91 1.59
 -2 14 -10 35.78 1.59
 -2 -14 -10 38.64 1.37
 2 -14 -10 40.14 1.45
 -2 -14 -10 41.46 1.43
 2 -14 -10 41.31 1.47
 2 14 -10 44.42 1.53
 -2 -14 -10 40.18 2.28
 -2 -14 -10 37.03 1.88
 2 -14 -10 39.29 2.21
 2 -14 -10 37.68 1.79
 -2 -14 -10 42.2 1.85
 2 -14 -10 36.6 1.85
 -2 14 -10 34.61 1.36
 -2 14 -10 34.58 1.78
 -2 14 -10 36.9 1.81
 -2 14 -10 36.18 1.52
 2 14 -10 42.66 1.55
 2 14 -10 44.54 1.99
 2 14 -10 43.65 1.98
 -2 14 -8 12.14 0.95
 -2 14 -8 12.33 1.04
 2 14 -8 10.21 0.88
 2 14 -8 10.75 1.04
 -2 14 -8 11.86 0.99
 2 -14 -8 9.35 1.16
 2 -14 -8 7.4 0.96
 -2 14 -8 11.62 1.1
 -2 14 -8 12.36 1.33
 2 14 -8 10.46 1.06
 -2 -14 -8 10.4 0.95
 -2 -14 -8 10.41 0.99
 -2 -14 -8 10.33 1.04
 -2 -14 -8 10.72 1.02
 -2 14 -8 11.74 1.63
 2 -14 -8 7 0.95
 2 14 -8 8.9 1.18
 -2 -14 -8 10.2 1.09
 2 -14 -8 8.3 0.95
 -2 -14 -8 11.2 0.97
 -2 -14 -8 10.83 0.99
 -2 -14 -8 10.77 0.82
 2 -14 -8 7.51 0.98
 -2 14 -8 12.28 1.1
 2 -14 -8 6.94 0.92
 -2 -14 -8 10.23 1.91
 2 14 -8 10.81 0.98
 2 -14 -8 7.57 1.64
 2 14 -8 9.05 0.95
 -2 -14 -8 9.91 1.22
 2 -14 -8 7.53 1.25
 -2 14 -8 12.57 1.18
 2 14 -8 11.05 1.23
 -2 14 -8 12.2 1.12
 -2 14 -8 10.95 0.88
 -2 14 -8 11.82 1.18
 2 14 -8 9.03 1.16
 2 14 -6 215.23 3.47
 2 14 -6 207.55 3.15
 -2 14 -6 227.14 3.47
 -2 14 -6 220.55 3.43
 -2 14 -6 223.89 3.97
 2 -14 -6 237.3 3.95
 2 14 -6 208.24 3.47
 -2 -14 -6 229.7 3.4
 2 -14 -6 221.44 3.33
 -2 -14 -6 227.29 3.42
 2 -14 -6 229.53 3.4
 -2 -14 -6 225.59 3.44
 -2 14 -6 222.25 4.16
 2 14 -6 219.86 4.07
 2 -14 -6 220.46 3.41
 -2 -14 -6 222.37 3.54
 -2 14 -6 221.69 3.73
 -2 -14 -6 229.63 3.38
 -2 -14 -6 228.23 3.4
 -2 -14 -6 233.52 3.26
 2 -14 -6 224.81 3.41
 2 -14 -6 224.61 3.26
 2 -14 -6 221.28 4.24
 -2 -14 -6 226.81 4.56
 2 14 -6 220.11 3.34
 -2 14 -6 223.21 3.59
 -2 -14 -6 237.3 4.07
 2 -14 -6 226.87 4.01
 2 14 -6 208.63 3.65
 2 14 -6 212.2 3.69
 -2 14 -6 225.85 3.59
 -2 14 -6 223.3 3.57
 2 14 -4 75.7 2.13
 2 14 -4 74.6 1.67
 -2 14 -4 88.39 1.96
 -2 -14 -4 85.99 2.36
 2 -14 -4 96.52 1.97
 2 -14 -4 98.6 2.43
 2 14 -4 73.19 1.98
 -2 -14 -4 87.17 1.93
 -2 14 -4 88.59 2.38
 2 -14 -4 93.48 1.86
 2 14 -4 74.91 2.18
 2 14 -4 74.59 2.31
 -2 14 -4 85.99 2.48
 2 -14 -4 90.82 1.98
 -2 -14 -4 86.09 1.94
 2 -14 -4 86.38 2.2
 2 14 -4 76.28 2.36
 -2 14 -4 86.86 2.54
 2 -14 -4 91.68 1.98
 -2 -14 -4 88.73 2.05
 -2 -14 -4 88.69 1.93
 -2 14 -4 83.79 2.17
 2 14 -4 74.57 1.69
 2 -14 -4 93.27 1.86
 2 14 -4 73.5 1.79
 -2 14 -4 83.51 1.81
 -2 -14 -4 87.43 2.75
 2 -14 -4 95.15 2.64
 -2 -14 -4 91.33 2.43
 2 -14 -4 91.21 2.46
 2 14 -2 23.12 1.39
 -2 -14 -2 21.23 1.04
 2 -14 -2 26.84 1.44
 -2 -14 -2 22.68 1.37
 2 -14 -2 25.49 1.09
 -2 -14 -2 23.11 1.1
 -2 14 -2 24.93 1.51
 2 14 -2 21.77 1.43
 2 14 -2 22.92 1.41
 2 -14 -2 25.57 0.99
 -2 -14 -2 23.65 1.22
 -2 14 -2 25.34 1.56
 -2 -14 -2 22.38 1
 2 14 -2 23.32 1.48
 2 -14 -2 25.41 1.11
 -2 -14 -2 21.77 1.15
 2 -14 -2 25 1.03
 2 14 -2 24.24 1.02
 -2 -14 -2 21.63 1.08
 -2 14 -2 25.08 1.01
 -2 14 -2 24.88 1.06
 -2 -14 -2 23.23 1.7
 2 14 -2 22.28 1.02
 2 -14 -2 26.15 1.55
 -2 -14 -2 22.42 1.44
 -2 14 -2 26.01 1.46
 2 -14 -2 25.2 1.47
 2 14 0 4.82 1.1
 -2 14 0 6.28 0.94
 -2 -14 0 4.36 0.72
 -2 -14 0 5.31 1.06
 2 -14 0 6.11 1.05
 2 -14 0 6.92 0.93
 2 -14 0 6.04 0.64
 2 14 0 5.41 1.1
 2 -14 0 6.47 0.68
 2 14 0 5.47 1.02
 -2 14 0 6.18 1.1
 -2 -14 0 5.1 0.79
 -2 -14 0 4.34 0.66
 -2 -14 0 5.08 0.91
 -2 14 0 6.48 1.13
 2 14 0 5.63 0.67
 -2 14 0 6.54 0.73
 2 -14 0 6.21 0.72
 2 -14 0 6.78 0.7
 2 14 0 4.94 0.71
 -2 14 0 6.18 0.69
 2 14 0 5.68 0.68
 2 14 0 5.52 0.68
 -2 14 0 7.04 0.76
 -2 -14 0 5.37 1.34
 -2 14 0 6.63 0.67
 2 -14 0 6.47 1.17
 -2 -14 0 4.78 1.01
 -2 14 0 6.01 1.06
 2 -14 0 6.8 1.03
 2 14 2 22.67 1.51
 -2 14 2 25.57 1.42
 -2 -14 2 22.81 1.05
 2 -14 2 24.88 1.38
 2 -14 2 24.58 0.94
 2 -14 2 24.94 1.26
 -2 14 2 24.88 0.92
 2 14 2 23.32 1.01
 -2 -14 2 24.78 1.36
 2 14 2 21.6 1.27
 -2 14 2 26.13 1.43
 2 -14 2 25.15 0.99
 2 14 2 24.79 1.59
 -2 14 2 26.44 1.49
 -2 -14 2 27.1 1.03
 -2 -14 2 23.1 1.34
 -2 14 2 25.01 1.51
 2 14 2 22.93 1.03
 -2 14 2 25.66 1.11
 2 -14 2 25.46 1.06
 2 14 2 25.71 1.11
 2 14 2 22.35 1.07
 2 -14 2 26.17 1.03
 -2 14 2 24.95 1.09
 -2 14 2 25.29 0.96
 2 14 2 23.66 1
 2 -14 2 25.94 1.41
 -2 -14 2 24.64 1.65
 -2 -14 2 24.95 1.42
 -2 14 2 24.37 0.92
 -2 14 2 24.78 1.13
 -2 14 2 24.3 1.32
 -2 -14 2 24.71 1.37
 2 -14 2 25.71 1.37
 2 14 4 89.21 2.56
 -2 14 4 92.99 2.46
 2 14 4 89 1.88
 2 -14 4 84.95 1.71
 2 -14 4 91.1 2.27
 -2 -14 4 76.32 2.11
 -2 14 4 89.96 1.82
 2 14 4 87.48 1.72
 -2 -14 4 77.25 1.81
 2 14 4 88.47 2.58
 -2 14 4 90.84 2.57
 2 -14 4 89.66 1.8
 -2 14 4 88.57 2.5
 -2 -14 4 72.81 1.7
 -2 14 4 90.7 2.03
 2 14 4 90.08 1.97
 -2 14 4 96.47 1.86
 -2 14 4 98.4 2.05
 2 14 4 106.52 2.26
 2 14 4 89.34 1.98
 -2 14 4 88.21 1.67
 2 14 4 87.54 1.79
 2 14 4 83.86 1.79
 -2 -14 4 79.77 2.3
 -2 14 4 98.26 2.05
 -2 -14 4 75.01 2.53
 2 -14 4 88.72 2.23
 -2 -14 4 75.96 2.15
 2 14 6 231.5 4.29
 -2 14 6 228.64 4.14
 2 14 6 222.71 3.37
 2 -14 6 235.58 3.81
 2 -14 6 224.7 3.1
 -2 -14 6 211.95 3.64
 -2 14 6 226.38 3.27
 -2 -14 6 215.47 3.32
 2 14 6 235.37 4.44
 -2 14 6 226.5 4.1
 -2 -14 6 208.71 3.18
 2 14 6 228.5 3.5
 -2 14 6 222.47 3.51
 2 14 6 228.56 3.51
 2 14 6 220.28 3.18
 -2 14 6 234.68 3.35
 -2 14 6 226.68 3.52
 -2 -14 6 226.66 4.07
 -2 -14 6 216.36 4.12
 2 14 6 223.06 3.2
 2 14 6 223.72 3.28
 -2 14 6 232.48 3.54
 -2 14 6 228.86 4.04
 2 -14 6 221 3.64
 -2 -14 6 220.52 3.7
 2 14 8 10.56 1.44
 -2 14 8 7.42 1.32
[truncated: 1,950,377 more chars]
