# Supplementary material for: Synthesis and quantum crystallographic evaluation of WYLID: YLID’s red rival
Source: J Appl Crystallogr. 2025 Apr 4;58(Pt 3):678–87. doi: 10.1107/S160057672500175X (PMC12135977; doi:10.1107/S160057672500175X)
Supplement: Supplementary file 2 [file j-58-00678-sup2.zip › Ylidanhydrate_MoKaDW_cut_XRW.cif]

data_Ylidanhydrate_MoKaDW_cut
_audit_creation_date               2024-08-08
_audit_creation_method
;
Olex2 1.5-alpha
(compiled 2024.02.16 svn.r378c4104 for OlexSys, GUI svn.r6928)
;
_audit_contact_author_address      ?
_audit_contact_author_email        ?
_audit_contact_author_name         ''
_audit_contact_author_phone        ?
_publ_contact_author_id_orcid      ?
_publ_section_references
;
Bourhis, L.J., Dolomanov, O.V., Gildea, R.J., Howard, J.A.K., Puschmann, H.
 (2015). Acta Cryst. A71, 59-75.

Dolomanov, O.V., Bourhis, L.J., Gildea, R.J, Howard, J.A.K. & Puschmann, H.
 (2009), J. Appl. Cryst. 42, 339-341.

Kleemiss, F., Dolomanov, O.V., Bodensteiner, M., Peyerimhoff, N., Midgley, L.,
Bourhis, L.J., Genoni, A., Malaspina, L.A., Jayatilaka, D., Spencer, J.L.,
White, F., Grundkoetter-Stock, B., Steinhauer, S., Lentz, D., Puschmann, H.,
Grabowsky, S. (2021), Chem. Sci., 12, 1675-1692.

Sheldrick, G.M. (2015). Acta Cryst. A71, 3-8.
;
_chemical_formula_moiety           'C20 H14 O3 S'
_chemical_formula_sum              'C20 H14 O3 S'
_chemical_formula_weight           334.398
_chemical_oxdiff_formula           'S C20 H20 O3'
loop_
  _atom_type_symbol
  _atom_type_scat_dispersion_real
  _atom_type_scat_dispersion_imag
  _atom_type_scat_source
  _atom_type_scat_dispersion_source
 C 0.00313 0.00162 'NoSpherA2: Chem.Sci. 2021, DOI:10.1039/D0SC05526C'
 'Brennan, Cowan, Rev. Sci. Instrum., 1992, 63, 850'
 H 0.00000 0.00000 'NoSpherA2: Chem.Sci. 2021, DOI:10.1039/D0SC05526C'
 'Brennan, Cowan, Rev. Sci. Instrum., 1992, 63, 850'
 O 0.01085 0.00610 'NoSpherA2: Chem.Sci. 2021, DOI:10.1039/D0SC05526C'
 'Brennan, Cowan, Rev. Sci. Instrum., 1992, 63, 850'
 S 0.12485 0.12449 'NoSpherA2: Chem.Sci. 2021, DOI:10.1039/D0SC05526C'
 'Brennan, Cowan, Rev. Sci. Instrum., 1992, 63, 850'

_space_group_crystal_system        'orthorhombic'
_space_group_IT_number             61
_space_group_name_H-M_alt          'P b c a'
_space_group_name_Hall             '-P 2ac 2ab'
loop_
  _space_group_symop_id
  _space_group_symop_operation_xyz
 1 x,y,z
 2 x+1/2,-y+1/2,-z
 3 -x,y+1/2,-z+1/2
 4 -x+1/2,-y,z+1/2
 5 -x,-y,-z
 6 -x-1/2,y-1/2,z
 7 x,-y-1/2,z-1/2
 8 x-1/2,y,-z-1/2

_symmetry_Int_Tables_number        61
_cell_length_a                     14.49062(7)
_cell_length_b                     9.15691(4)
_cell_length_c                     23.32900(11)
_cell_angle_alpha                  90
_cell_angle_beta                   90
_cell_angle_gamma                  90
_cell_volume                       3095.51(2)
_cell_formula_units_Z              8
_cell_measurement_reflns_used      243270
_cell_measurement_temperature      100.00(18)
_cell_measurement_theta_max        51.4760
_cell_measurement_theta_min        2.2260
_exptl_absorpt_coefficient_mu      0.224
_exptl_absorpt_correction_T_max    1.000
_exptl_absorpt_correction_T_min    0.707
_exptl_absorpt_correction_type     gaussian
_exptl_absorpt_process_details
;
CrysAlisPro 1.171.43.93a (Rigaku Oxford Diffraction, 2023)
Numerical absorption correction based on gaussian integration over
a multifaceted crystal model
Empirical absorption correction using spherical harmonics,
implemented in SCALE3 ABSPACK scaling algorithm.
;
_exptl_crystal_colour              'clear red'
_exptl_crystal_density_diffrn      1.435
_exptl_crystal_description         plate
_exptl_crystal_F_000               1393.827
loop_
  _exptl_crystal_face_index_h
  _exptl_crystal_face_index_k
  _exptl_crystal_face_index_l
  _exptl_crystal_face_perp_dist
 -5 3 31 0.0472
 1 -1 2 0.0267
 -1 -1 1 0.0582
 -2 0 -1 0.0909
 1 1 -1 0.0994
 2 -1 2 0.0293
 -1 1 0 0.0637
 0 1 0 0.0711
 -1 -2 0 0.0494
 -2 1 2 0.0679
 0 0 -1 0.0181
 0 0 1 0.0391
 -8 7 -26 0.0428
 17 7 -3 0.1036
 13 -7 -18 0.0304
 -1 11 18 0.0690
 5 -3 -31 0.0183
 2 1 1 0.0985

_exptl_crystal_size_max            0.19
_exptl_crystal_size_mid            0.1
_exptl_crystal_size_min            0.06
loop_
  _exptl_oxdiff_crystal_face_indexfrac_h
  _exptl_oxdiff_crystal_face_indexfrac_k
  _exptl_oxdiff_crystal_face_indexfrac_l
  _exptl_oxdiff_crystal_face_x
  _exptl_oxdiff_crystal_face_y
  _exptl_oxdiff_crystal_face_z
 -5.0967 3.3798 30.6641 0.2286 0.9616 0.1520
 0.9988 -0.9988 1.9985 0.1095 -0.0022 0.0084
 -0.9993 -0.9990 0.9996 0.0431 -0.0028 0.0862
 -1.9981 -0.0002 -0.9989 -0.0665 -0.0006 0.0779
 0.9993 0.9990 -0.9996 -0.0431 0.0028 -0.0862
 1.9979 -0.9987 1.9985 0.1342 -0.0144 -0.0321
 -0.9991 0.9989 -0.0007 -0.0753 0.0520 -0.0024
 -0.0000 0.9990 -0.0007 -0.0506 0.0399 -0.0429
 -0.9991 -1.9981 0.0013 0.0766 -0.0676 0.1262
 -1.9985 0.9990 1.9972 -0.0657 0.1140 0.0439
 0.0002 -0.0001 -0.9989 -0.0171 -0.0249 -0.0030
 -0.0002 0.0001 0.9989 0.0171 0.0249 0.0030
 -7.5143 6.5620 -25.6048 -0.9571 -0.2849 -0.0534
 17.0000 7.0673 -3.0354 0.0099 -0.0002 -1.0000
 12.7195 -7.2052 -18.0361 0.3700 -0.8922 -0.2588
 -0.8772 10.8423 17.7827 -0.2661 0.8872 -0.3770
 5.2959 -3.2644 -30.6579 -0.2294 -0.9592 -0.1650
 1.9980 0.9992 0.9982 0.0159 0.0405 -0.1207

_diffrn_reflns_av_R_equivalents    0.0271
_diffrn_reflns_av_unetI/netI       0.0072
_diffrn_reflns_Laue_measured_fraction_full  0.9993
_diffrn_reflns_Laue_measured_fraction_max  0.9998
_diffrn_reflns_limit_h_max         26
_diffrn_reflns_limit_h_min         -26
_diffrn_reflns_limit_k_max         16
_diffrn_reflns_limit_k_min         -16
_diffrn_reflns_limit_l_max         42
_diffrn_reflns_limit_l_min         -42
_diffrn_reflns_number              527077
_diffrn_reflns_point_group_measured_fraction_full  0.9993
_diffrn_reflns_point_group_measured_fraction_max  0.9998
_diffrn_reflns_theta_full          25.2417
_diffrn_reflns_theta_max           40.25
_diffrn_reflns_theta_min           2.24
_diffrn_ambient_environment        N~2~
_diffrn_ambient_temperature        100.00(18)
_diffrn_detector                   'Hybrid Pixel Array Detector'
_diffrn_detector_area_resol_mean   10.0000
_diffrn_detector_type              'HyPix-Arc 150'
_diffrn_measured_fraction_theta_full  0.9993
_diffrn_measured_fraction_theta_max  0.9998
_diffrn_measurement_details
;
List of Runs (angles in degrees, time in seconds):

  # Type    Start    End  Width  t~exp~   \w     \q     \k     \f   Frames
--------------------------------------------------------------------------
  1  \w    -79.00 -26.00   0.50   20.00    --  -34.48 151.00  77.00  106
  2  \w    -60.00 -11.00   0.50   20.00    --  -34.48 123.00 -83.00   98
  3  \w     32.00  79.00   0.50   20.00    --   34.87-151.00  33.00   94
  4  \w     32.00  82.00   0.50   20.00    --   37.72-151.00  33.00  100
  5  \w    -64.00 -11.00   0.50   20.00    --  -38.11 123.00 -83.00  106
  6  \w    -82.00 -26.00   0.50   20.00    --  -38.11 151.00  77.00  112
  7  \w      6.00  37.00   0.50   20.00    --    0.00  72.00  13.57   62
  8  \w      2.00  35.00   0.50   20.00    --    0.00  79.00 130.45   66
  9  \w      3.00  35.00   0.50   20.00    --    0.00  78.00  65.24   64
 10  \w      6.00  37.00   0.50   20.00    --    0.00  72.00 101.03   62
 11  \w      0.00  35.00   0.50   20.00    --    0.00  83.00-132.96   70
 12  \w     -1.00  31.00   0.50   20.00    --   -4.00  78.00 -14.73   64
 13  \w      8.00  41.00   0.50   20.00    --   -4.00  49.00-175.57   66
 14  \w      2.00  39.00   0.50   20.00    --    4.00  85.00-166.02   74
 15  \w    -14.00  29.00   0.50   20.00    --   -8.00  92.00 -71.41   86
 16  \w    -52.00 -23.00   0.50   20.00    --  -12.00 145.00  38.53   58
 17  \w      8.00  34.00   0.50   20.00    --   16.00  94.00-116.12   52
 18  \w      8.00  34.00   0.50   20.00    --   16.00  94.00  -4.53   52
 19  \w     15.00  43.00   0.50   20.00    --   20.00  90.00 -76.30   56
 20  \w     14.00  41.00   0.50   20.00    --   20.00  92.00  90.93   54
 21  \w     15.00  42.00   0.50   20.00    --   20.00  91.00  12.78   54
 22  \w     15.00  42.00   0.50   20.00    --   20.00  91.00 168.79   54
 23  \w    -53.00 -14.00   0.50   20.00    --  -24.00 127.00 150.66   78
 24  \w     28.00  60.00   0.50   20.00    --   24.00  76.00 -93.59   64
 25  \w     28.00  60.00   0.50   20.00    --   24.00  76.00  65.12   64
 26  \w     31.00  63.00   0.50   20.00    --   28.00  77.00 163.38   64
 27  \w    -79.00 -29.00   0.50   20.00    --  -32.00 156.00 -35.57  100
 28  \w     35.00  67.00   0.50   20.00    --   32.00  77.00 -89.67   64
 29  \w     35.00  67.00   0.50   20.00    --   32.00  77.00-133.42   64
 30  \w     38.00  69.00   0.50   20.00    --   32.00  72.00 -39.57   62
 31  \w    -61.00 -13.00   0.50   20.00    --  -34.48 125.00-150.00   96
 32  \w     -2.00  72.00   0.50   20.00    --   34.87   0.00 150.00  148
 33  \w    -71.00 -19.00   0.50   20.00    --  -36.00 137.00  11.81  104
 34  \w     39.00  71.00   0.50   20.00    --   36.00  77.00 -44.49   64
 35  \w     39.00  71.00   0.50   20.00    --   36.00  77.00  83.93   64
 36  \w    -82.00 -49.00   0.50   20.00    --  -36.30 -41.00   3.03   66
 37  \w    -83.00 -46.00   0.50   20.00    --  -36.30 -36.00-151.52   74
 38  \w    -83.00 -47.00   0.50   20.00    --  -36.30 -37.00 -62.05   72
 39  \w    -83.00 -47.00   0.50   20.00    --  -36.30 -37.00 -83.95   72
 40  \w    -29.00   7.00   0.50   20.00    --  -36.30  10.00 143.29   72
 41  \w    -72.00 -40.00   0.50   20.00    --  -36.30 -76.00-170.54   64
 42  \w    -73.00 -20.00   0.50   20.00    --  -36.30 139.00-118.99  106
 43  \w    -71.00 -40.00   0.50   20.00    --  -36.30 -77.00 166.19   62
 44  \w    -83.00 -47.00   0.50   20.00    --  -36.30 -37.00  71.63   72
 45  \w    -83.00 -49.00   0.50   20.00    --  -36.30 -38.00-171.15   68
 46  \w    -27.00   5.00   0.50   20.00    --  -36.30  60.00  79.70   64
 47  \w    -83.00 -47.00   0.50   20.00    --  -36.30 -37.00-111.48   72
 48  \w     40.00  72.00   0.50   20.00    --   36.30  77.00-100.27   64
 49  \w     40.00  72.00   0.50   20.00    --   36.30  76.00  45.93   64
 50  \w     47.00  83.00   0.50   20.00    --   36.30  37.00-140.05   72
 51  \w     40.00  72.00   0.50   20.00    --   36.30  77.00 -20.05   64
 52  \w     40.00  72.00   0.50   20.00    --   36.30  76.00 121.10   64
 53  \w     44.00  84.00   0.50   20.00    --   36.30  34.00 124.46   80
 54  \w     41.00  73.00   0.50   20.00    --   36.30  74.00  69.29   64
 55  \w     40.00  72.00   0.50   20.00    --   36.30  77.00 170.08   64
 56  \w     40.00  72.00   0.50   20.00    --   36.30  77.00 -78.02   64
 57  \w     50.00  83.00   0.50   20.00    --   36.30  40.00 142.88   66
 58  \w     45.00  84.00   0.50   20.00    --   36.30  35.00-103.49   78
 59  \w     41.00  72.00   0.50   20.00    --   36.30  75.00-114.34   62
 60  \w     40.00  72.00   0.50   20.00    --   36.30  76.00   4.59   64
 61  \w     46.00  78.00   0.50   20.00    --   36.30  59.00 176.94   64
 62  \w     40.00  72.00   0.50   20.00    --   36.30  76.00 102.15   64
 63  \w     40.00  72.00   0.50   20.00    --   36.30  77.00  26.04   64
 64  \w     49.00  82.00   0.50   20.00    --   36.30  42.00  61.93   66
 65  \w    -27.00   8.00   0.50   20.00    --  -38.11  19.00 -30.00   70
 66  \w    -65.00 -13.00   0.50   20.00    --  -38.11 125.00  30.00  104
 67  \w    -65.00 -13.00   0.50   20.00    --  -38.11 125.00  60.00  104
 68  \w    -65.00 -13.00   0.50   20.00    --  -38.11 125.00-180.00  104
 69  \w    -65.00 -13.00   0.50   20.00    --  -38.11 125.00 -30.00  104
 70  \w    -65.00 -13.00   0.50   20.00    --  -38.11 125.00-120.00  104
 71  \w    -27.00   8.00   0.50   20.00    --  -38.11  19.00  30.00   70
 72  \w    -27.00   8.00   0.50   20.00    --  -38.11  19.00  60.00   70
 73  \w    -65.00 -13.00   0.50   20.00    --  -38.11 125.00 150.00  104
 74  \w    -65.00 -13.00   0.50   20.00    --  -38.11 125.00   0.00  104
 75  \w    -27.00   8.00   0.50   20.00    --  -38.11  19.00  90.00   70
 76  \w    -27.00   8.00   0.50   20.00    --  -38.11  19.00-180.00   70
 77  \w    -65.00 -13.00   0.50   20.00    --  -38.11 125.00-150.00  104
 78  \w    -27.00   8.00   0.50   20.00    --  -38.11  19.00 -60.00   70
 79  \w    -65.00 -13.00   0.50   20.00    --  -38.11 125.00 -60.00  104
 80  \w    -65.00 -13.00   0.50   20.00    --  -38.11 125.00 120.00  104
 81  \w    -65.00 -13.00   0.50   20.00    --  -38.11 125.00  90.00  104
 82  \w    -27.00   8.00   0.50   20.00    --  -38.11  19.00-120.00   70
 83  \w    -27.00   8.00   0.50   20.00    --  -38.11  19.00   0.00   70
 84  \w    -27.00   8.00   0.50   20.00    --  -38.11  19.00 150.00   70
 85  \w    -27.00   8.00   0.50   20.00    --  -38.11  19.00-150.00   70
 86  \w     33.00  64.00   0.50   20.00    --   28.00  75.00-158.75   62
 87  \w     36.00  68.00   0.50   20.00    --   32.00  76.00 -21.74   64
 88  \w    -11.00  33.00   0.50   20.00    --   34.87 -19.00 -30.00   88
 89  \w    -66.00 -15.00   0.50   20.00    --  -36.00 129.00 102.49  102
 90  \w     47.00  83.00   0.50   20.00    --   36.30  37.00 133.59   72
 91  \w     40.00  72.00   0.50   20.00    --   36.30  76.00 149.23   64
;
_diffrn_measurement_device         'four-circle diffractometer'
_diffrn_measurement_device_type    'XtaLAB Synergy R, DW system, HyPix-Arc 150'
_diffrn_measurement_method         '\w scans'
_diffrn_orient_matrix_type        
 'CrysAlisPro convention (1999,Acta A55,543-557)'
_diffrn_orient_matrix_UB_11        0.0247060000
_diffrn_orient_matrix_UB_12        -0.0506593000
_diffrn_orient_matrix_UB_13        0.0171446000
_diffrn_orient_matrix_UB_21        -0.0121628000
_diffrn_orient_matrix_UB_22        0.0399442000
_diffrn_orient_matrix_UB_23        0.0249344000
_diffrn_orient_matrix_UB_31        -0.0404543000
_diffrn_orient_matrix_UB_32        -0.0429067000
_diffrn_orient_matrix_UB_33        0.0029624000
_diffrn_radiation_monochromator    mirror
_diffrn_radiation_probe            x-ray
_diffrn_radiation_type             'Mo K\a'
_diffrn_radiation_wavelength       0.71073
_diffrn_source                     'Rotating-anode X-ray tube'
_diffrn_source_type                'Rigaku (Mo) X-ray Source'
_reflns_Friedel_coverage           0.0
_reflns_limit_h_max                26
_reflns_limit_h_min                0
_reflns_limit_k_max                16
_reflns_limit_k_min                0
_reflns_limit_l_max                42
_reflns_limit_l_min                0
_reflns_number_gt                  8605
_reflns_number_total               9749
_reflns_threshold_expression       I>=2u(I)
_computing_cell_refinement         'CrysAlisPro 1.171.43.93a (Rigaku OD, 2023)'
_computing_data_collection        
 'CrysAlisPro system (CCD 43.91a 64-bit (release 29-09-2023))'
_computing_data_reduction          'CrysAlisPro 1.171.43.93a (Rigaku OD, 2023)'
_computing_molecular_graphics      'Olex2 1.5-alpha (Dolomanov et al., 2009)'
_computing_publication_material    'Olex2 1.5-alpha (Dolomanov et al., 2009)'
_computing_structure_refinement   
 'olex2.refine 1.5-alpha (Bourhis et al., 2015)'
_computing_structure_solution      'SHELXT 2018/2 (Sheldrick, 2018)'
_refine_diff_density_max           0.1313
_refine_diff_density_min           -0.1259
_refine_diff_density_rms           0.0322
_refine_ls_d_res_high              0.5500
_refine_ls_d_res_low               9.0864
_refine_ls_goodness_of_fit_ref     1.1526
_refine_ls_hydrogen_treatment      refall
_refine_ls_matrix_type             full
_refine_ls_number_constraints      0
_refine_ls_number_parameters       418
_refine_ls_number_reflns           9749
_refine_ls_number_restraints       207
_refine_ls_R_factor_all            0.0161
_refine_ls_R_factor_gt             0.0111
_refine_ls_restrained_S_all        1.1400
_refine_ls_shift/su_max            -0.0007
_refine_ls_shift/su_mean           0.0000
_refine_ls_structure_factor_coef   Fsqd
_refine_ls_weighting_details      
 'w=1/[\s^2^(Fo^2^)+(0.0054P)^2^+0.0165P] where P=(Fo^2^+2Fc^2^)/3'
_refine_ls_weighting_scheme        calc
_refine_ls_wR_factor_gt            0.0159
_refine_ls_wR_factor_ref           0.0164
_olex2_refinement_description
;
1. Rigid body (RIGU) restrains
 C20, S1, C3, C1, C2, C11, C4, C12, C10, O1, C5, C13, C9, C6, O3, C19, O2, C14,
  C8, C7, C18, C15, C17, C16
 with sigma for 1-2 distances of 0.2 and sigma for 1-3 distances of 0.2
 O2, C13
 with sigma for 1-2 distances of 0.01 and sigma for 1-3 distances of 0.01
;
_olex2_refine_details
;
Refinement using NoSpherA2, an implementation of
NOn-SPHERical Atom-form-factors in Olex2.
Please cite:
F. Kleemiss et al. Chem. Sci. DOI 10.1039/D0SC05526C - 2021
NoSpherA2 implementation of HAR makes use of
tailor-made aspherical atomic form factors calculated
on-the-fly from a Hirshfeld-partitioned electron density (ED) - not from
spherical-atom form factors.

The ED is calculated from a gaussian basis set single determinant SCF
wavefunction - either Hartree-Fock or DFT using selected funtionals
 - for a fragment of the crystal.
This fragment can be embedded in an electrostatic crystal field by employing cluster charges
or modelled using implicit solvation models, depending on the software used.
The following options were used:
   SOFTWARE:       ORCA 5.0
   PARTITIONING:   NoSpherA2
   INT ACCURACY:   Normal
   METHOD:         R2SCAN
   BASIS SET:      def2-TZVP
   CHARGE:         0
   MULTIPLICITY:   1
   SOLVATION:      DMSO
   DATE:           2024-08-05_15-01-07
;
_atom_sites_solution_primary       dual
loop_
  _atom_site_label
  _atom_site_type_symbol
  _atom_site_fract_x
  _atom_site_fract_y
  _atom_site_fract_z
  _atom_site_U_iso_or_equiv
  _atom_site_adp_type
  _atom_site_occupancy
  _atom_site_refinement_flags_posn
  _atom_site_refinement_flags_adp
 S1 S 0.544077(5) 0.898959(7) 0.437379(3) 0.013496(19) Uani 1.000000 . U
 O3 O 0.502394(7) 0.719998(12) 0.524433(4) 0.01775(2) Uani 1.000000 . U
 O2 O 0.759371(14) 0.41424(2) 0.487101(8) 0.02018(4) Uani 1.000000 . U
 O1 O 0.525214(12) 0.812492(19) 0.305871(7) 0.02150(4) Uani 1.000000 . U
 C20 C 0.571400(9) 0.642150(14) 0.528513(6) 0.01322(2) Uani 1.000000 . U
 C11 C 0.616167(9) 0.616197(13) 0.424523(5) 0.01186(2) Uani 1.000000 . U
 C19 C 0.606489(9) 0.582117(15) 0.583877(6) 0.01425(2) Uani 1.000000 . U
 C12 C 0.629159(9) 0.583312(14) 0.482628(5) 0.01248(2) Uani 1.000000 . U
 C5 C 0.605302(9) 0.585245(14) 0.324319(5) 0.01380(2) Uani 1.000000 . U
 C9 C 0.680461(10) 0.382816(15) 0.370923(6) 0.01525(2) Uani 1.000000 . U
 C10 C 0.639832(9) 0.520019(14) 0.374441(5) 0.01241(2) Uani 1.000000 . U
 C3 C 0.571263(9) 0.739123(14) 0.401283(6) 0.01354(2) Uani 1.000000 . U
 C14 C 0.678490(9) 0.485818(15) 0.572095(6) 0.01438(2) Uani 1.000000 . U
 C13 C 0.695972(9) 0.483467(14) 0.508849(6) 0.01377(2) Uani 1.000000 . U
 C15 C 0.723935(10) 0.411835(17) 0.615613(6) 0.01814(3) Uani 1.000000 . U
 C4 C 0.561302(10) 0.726693(15) 0.339478(6) 0.01477(2) Uani 1.000000 . U
 C6 C 0.609120(10) 0.518690(16) 0.271370(6) 0.01749(2) Uani 1.000000 . U
 C18 C 0.578694(11) 0.610564(17) 0.639697(6) 0.01831(3) Uani 1.000000 . U
 C7 C 0.651274(11) 0.381462(17) 0.267769(6) 0.01939(3) Uani 1.000000 . U
 C8 C 0.686710(10) 0.315715(16) 0.316851(6) 0.01815(3) Uani 1.000000 . U
 C1 C 0.589853(12) 1.040231(16) 0.392195(7) 0.01940(3) Uani 1.000000 . U
 C17 C 0.625742(11) 0.539604(19) 0.684077(6) 0.02167(3) Uani 1.000000 . U
 C16 C 0.696832(11) 0.440764(19) 0.672026(6) 0.02105(3) Uani 1.000000 . U
 C2 C 0.422420(11) 0.919652(19) 0.424790(7) 0.02042(3) Uani 1.000000 . U
 H9 H 0.70733(16) 0.3301(2) 0.40854(9) 0.0305(5) Uani 1.000000 . .
 H16 H 0.73254(16) 0.3868(3) 0.70711(9) 0.0384(6) Uani 1.000000 . .
 H18 H 0.52211(16) 0.6847(3) 0.64895(9) 0.0343(6) Uani 1.000000 . .
 H15 H 0.77884(16) 0.3354(3) 0.60621(9) 0.0353(6) Uani 1.000000 . .
 H2a H 0.40868(16) 0.9103(3) 0.37946(10) 0.0417(7) Uani 1.000000 . .
 H8 H 0.71925(17) 0.2092(2) 0.31333(9) 0.0355(6) Uani 1.000000 . .
 H1a H 0.56740(18) 1.1414(3) 0.41105(10) 0.0397(6) Uani 1.000000 . .
 H6 H 0.57887(17) 0.5711(3) 0.23415(9) 0.0350(6) Uani 1.000000 . .
 H2b H 0.40256(17) 1.0258(3) 0.44079(11) 0.0409(6) Uani 1.000000 . .
 H1b H 0.66415(16) 1.0293(3) 0.39472(11) 0.0407(6) Uani 1.000000 . .
 H17 H 0.60661(17) 0.5611(3) 0.72805(9) 0.0412(6) Uani 1.000000 . .
 H7 H 0.65484(17) 0.3258(3) 0.22723(9) 0.0380(6) Uani 1.000000 . .
 H1c H 0.56541(19) 1.0268(3) 0.34848(10) 0.0401(6) Uani 1.000000 . .
 H2c H 0.38891(17) 0.8342(3) 0.44916(11) 0.0430(7) Uani 1.000000 . .

loop_
  _atom_site_anharm_GC_C_label
  _atom_site_anharm_GC_C_111
  _atom_site_anharm_GC_C_112
  _atom_site_anharm_GC_C_113
  _atom_site_anharm_GC_C_122
  _atom_site_anharm_GC_C_123
  _atom_site_anharm_GC_C_133
  _atom_site_anharm_GC_C_222
  _atom_site_anharm_GC_C_223
  _atom_site_anharm_GC_C_233
  _atom_site_anharm_GC_C_333
 S1 -0.000000007(19) -0.00000001(2) 0.000000002(7) -0.00000000(3) 0.000000007(9)
 0.000000001(4) -0.00000001(8) 0.000000014(19) -0.000000002(7) -0.000000002(4)
 O2 -0.000000096(18) -0.00000009(2) 0.000000001(7) -0.00000015(3) -0.000000006(9)
 -0.000000005(4) 0.00000022(6) 0.000000022(16) 0.000000008(6) -0.000000003(4)
 O1 0.000000013(9) -0.000000044(9) 0.000000035(3) -0.000000001(13) 0.000000034(4)
 -0.0000000063(19) -0.00000003(3) 0.000000050(7) -0.000000019(3) 0.0000000047(18)

loop_
  _atom_site_anharm_GC_D_label
  _atom_site_anharm_GC_D_1111
  _atom_site_anharm_GC_D_1112
  _atom_site_anharm_GC_D_1113
  _atom_site_anharm_GC_D_1122
  _atom_site_anharm_GC_D_1123
  _atom_site_anharm_GC_D_1133
  _atom_site_anharm_GC_D_1222
  _atom_site_anharm_GC_D_1223
  _atom_site_anharm_GC_D_1233
  _atom_site_anharm_GC_D_1333
  _atom_site_anharm_GC_D_2222
  _atom_site_anharm_GC_D_2223
  _atom_site_anharm_GC_D_2233
  _atom_site_anharm_GC_D_2333
  _atom_site_anharm_GC_D_3333
 S1 0.0000000006(9) 0.0000000004(8) -0.0000000001(3) 0.0000000003(10)
 0.0000000000(3) 0.00000000010(13) -0.000000000(2) -0.0000000001(5)
 0.00000000002(18) -0.00000000002(11) 0.000000001(5) -0.0000000003(12)
 0.0000000003(4) -0.00000000008(18) 0.00000000013(12)
 O2 0.0000000015(7) 0.0000000013(8) -0.0000000001(3) 0.0000000033(9)
 -0.0000000002(3) 0.00000000017(13) 0.0000000023(17) -0.0000000003(4)
 -0.00000000018(16) -0.00000000007(10) 0.000000002(4) 0.0000000004(10)
 0.0000000009(3) -0.00000000004(15) 0.00000000020(10)
 O1 0.0000000017(3) 0.0000000013(4) -0.00000000009(13) 0.0000000028(4)
 0.00000000017(13) 0.00000000037(6) -0.0000000002(8) 0.00000000028(19)
 -0.00000000012(7) -0.00000000006(4) 0.0000000015(17) -0.0000000003(4)
 0.00000000099(14) 0.00000000006(7) 0.00000000009(5)

loop_
  _atom_site_aniso_label
  _atom_site_aniso_U_11
  _atom_site_aniso_U_22
  _atom_site_aniso_U_33
  _atom_site_aniso_U_12
  _atom_site_aniso_U_13
  _atom_site_aniso_U_23
 S1 0.01467(4) 0.01142(3) 0.01440(4) 0.00180(3) -0.00044(3) -0.00059(3)
 O3 0.01725(5) 0.01823(4) 0.01779(5) 0.00429(4) 0.00294(4) 0.00103(4)
 O2 0.01870(10) 0.02449(10) 0.01735(9) 0.00796(8) -0.00002(8) -0.00014(8)
 O1 0.02835(8) 0.02039(8) 0.01576(8) 0.00670(7) -0.00443(7) 0.00184(7)
 C20 0.01393(5) 0.01266(5) 0.01307(5) 0.00003(4) 0.00117(4) 0.00014(4)
 C11 0.01301(5) 0.01059(5) 0.01199(5) 0.00018(4) -0.00023(4) -0.00009(4)
 C19 0.01500(5) 0.01547(5) 0.01229(5) -0.00159(4) 0.00108(4) 0.00063(4)
 C12 0.01358(5) 0.01190(5) 0.01197(5) 0.00073(4) 0.00014(4) 0.00038(4)
 C5 0.01558(5) 0.01365(5) 0.01217(5) 0.00010(4) -0.00018(4) -0.00094(4)
 C9 0.01737(6) 0.01222(5) 0.01616(6) 0.00135(4) -0.00069(4) -0.00195(4)
 C10 0.01330(5) 0.01115(5) 0.01277(5) -0.00025(4) 0.00007(4) -0.00082(4)
 C3 0.01629(5) 0.01161(5) 0.01271(5) 0.00191(4) -0.00098(4) -0.00024(4)
 C14 0.01468(5) 0.01542(5) 0.01304(5) -0.00077(4) -0.00048(4) 0.00214(4)
 C13 0.01393(5) 0.01410(5) 0.01329(5) 0.00120(4) -0.00016(4) 0.00087(4)
 C15 0.01758(6) 0.02066(6) 0.01617(6) -0.00097(5) -0.00212(4) 0.00509(5)
 C4 0.01729(6) 0.01417(5) 0.01284(5) 0.00190(4) -0.00159(4) 0.00044(4)
 C6 0.02084(6) 0.01893(6) 0.01271(5) 0.00103(5) -0.00036(5) -0.00237(5)
 C18 0.01888(6) 0.02274(6) 0.01330(5) -0.00230(5) 0.00260(5) -0.00043(5)
 C7 0.02277(7) 0.01971(6) 0.01570(6) 0.00164(5) 0.00096(5) -0.00540(5)
 C8 0.02034(6) 0.01539(6) 0.01872(6) 0.00213(5) 0.00062(5) -0.00472(5)
 C1 0.02355(7) 0.01296(6) 0.02168(7) 0.00188(5) 0.00281(5) 0.00196(5)
 C17 0.02270(7) 0.02970(8) 0.01260(6) -0.00485(6) 0.00078(5) 0.00199(5)
 C16 0.02129(7) 0.02714(7) 0.01474(6) -0.00453(6) -0.00260(5) 0.00606(5)
 C2 0.01633(6) 0.02183(7) 0.02308(7) 0.00429(5) -0.00184(5) -0.00296(6)
 H9 0.0410(14) 0.0234(13) 0.0270(12) 0.0085(11) -0.0029(11) 0.0013(10)
 H16 0.0408(15) 0.0486(17) 0.0258(13) 0.0011(12) -0.0065(11) 0.0107(12)
 H18 0.0349(14) 0.0409(15) 0.0272(13) 0.0085(12) 0.0047(11) -0.0036(11)
 H15 0.0347(14) 0.0375(15) 0.0337(13) 0.0085(12) -0.0015(11) 0.0051(12)
 H2a 0.0335(15) 0.0601(19) 0.0315(14) 0.0105(13) -0.0079(12) -0.0092(13)
 H8 0.0449(15) 0.0261(13) 0.0355(14) 0.0127(12) -0.0000(11) -0.0077(11)
 H1a 0.0504(17) 0.0223(13) 0.0465(16) 0.0039(12) 0.0082(13) -0.0012(12)
 H6 0.0473(16) 0.0368(14) 0.0208(12) 0.0081(12) -0.0074(11) -0.0007(11)
 H2b 0.0376(16) 0.0349(15) 0.0502(17) 0.0138(13) -0.0029(12) -0.0141(13)
 H1b 0.0257(14) 0.0385(15) 0.0579(17) 0.0009(12) 0.0062(12) 0.0139(13)
 H17 0.0451(16) 0.0595(18) 0.0191(12) -0.0024(14) 0.0047(11) 0.0010(12)
 H7 0.0526(16) 0.0374(14) 0.0239(12) 0.0086(13) -0.0010(11) -0.0125(11)
 H1c 0.0619(18) 0.0363(15) 0.0223(13) -0.0063(14) -0.0027(12) 0.0029(11)
 H2c 0.0301(14) 0.0437(16) 0.0552(17) -0.0057(13) 0.0033(13) 0.0089(14)

loop_
  _geom_bond_atom_site_label_1
  _geom_bond_atom_site_label_2
  _geom_bond_distance
  _geom_bond_site_symmetry_2
  _geom_bond_publ_flag
 S1 C3 1.73391(15) . ?
 S1 C1 1.79570(16) . ?
 S1 C2 1.79720(17) . ?
 O3 C20 1.23169(17) . ?
 O2 C13 1.2261(2) . ?
 O1 C4 1.2269(2) . ?
 C20 C19 1.49296(19) . ?
 C20 C12 1.46172(18) . ?
 C11 C12 1.40130(17) . ?
 C11 C10 1.50275(17) . ?
 C11 C3 1.40867(18) . ?
 C19 C14 1.39345(19) . ?
 C19 C18 1.38775(19) . ?
 C12 C13 1.46541(18) . ?
 C5 C10 1.40512(18) . ?
 C5 C4 1.48634(19) . ?
 C5 C6 1.37852(19) . ?
 C9 C10 1.38989(19) . ?
 C9 C8 1.40605(19) . ?
 C9 H9 1.075(2) . ?
 C3 C4 1.45352(19) . ?
 C14 C13 1.49720(18) . ?
 C14 C15 1.38683(19) . ?
 C15 C16 1.3987(2) . ?
 C15 H15 1.082(2) . ?
 C6 C7 1.3997(2) . ?
 C6 H6 1.085(2) . ?
 C18 C17 1.3996(2) . ?
 C18 H18 1.086(2) . ?
 C7 C8 1.3918(2) . ?
 C7 H7 1.076(2) . ?
 C8 H8 1.087(2) . ?
 C1 H1a 1.076(2) . ?
 C1 H1b 1.083(2) . ?
 C1 H1c 1.087(2) . ?
 C17 C16 1.3998(2) . ?
 C17 H17 1.081(2) . ?
 C16 H16 1.087(2) . ?
 C2 H2a 1.079(2) . ?
 C2 H2b 1.080(2) . ?
 C2 H2c 1.082(2) . ?

loop_
  _geom_angle_atom_site_label_1
  _geom_angle_atom_site_label_2
  _geom_angle_atom_site_label_3
  _geom_angle
  _geom_angle_site_symmetry_1
  _geom_angle_site_symmetry_3
  _geom_angle_publ_flag
 C1 S1 C3 103.832(8) . . ?
 C2 S1 C3 103.444(8) . . ?
 C2 S1 C1 100.980(9) . . ?
 C19 C20 O3 123.810(12) . . ?
 C12 C20 O3 128.432(12) . . ?
 C12 C20 C19 107.627(11) . . ?
 C10 C11 C12 126.548(11) . . ?
 C3 C11 C12 127.306(12) . . ?
 C3 C11 C10 105.931(11) . . ?
 C14 C19 C20 108.504(11) . . ?
 C18 C19 C20 130.079(13) . . ?
 C18 C19 C14 121.412(13) . . ?
 C11 C12 C20 123.523(12) . . ?
 C13 C12 C20 107.612(11) . . ?
 C13 C12 C11 128.802(12) . . ?
 C4 C5 C10 108.976(11) . . ?
 C6 C5 C10 122.921(13) . . ?
 C6 C5 C4 128.001(12) . . ?
 C8 C9 C10 118.377(13) . . ?
 H9 C9 C10 120.76(11) . . ?
 H9 C9 C8 120.86(11) . . ?
 C5 C10 C11 108.459(11) . . ?
 C9 C10 C11 132.247(12) . . ?
 C9 C10 C5 119.073(12) . . ?
 C11 C3 S1 126.337(10) . . ?
 C4 C3 S1 121.688(10) . . ?
 C4 C3 C11 111.412(11) . . ?
 C13 C14 C19 109.279(11) . . ?
 C15 C14 C19 121.350(13) . . ?
 C15 C14 C13 129.350(13) . . ?
 C12 C13 O2 130.156(15) . . ?
 C14 C13 O2 122.822(14) . . ?
 C14 C13 C12 106.895(11) . . ?
 C16 C15 C14 117.577(14) . . ?
 H15 C15 C14 121.11(12) . . ?
 H15 C15 C16 121.31(12) . . ?
 C5 C4 O1 126.072(14) . . ?
 C3 C4 O1 128.759(14) . . ?
 C3 C4 C5 105.168(11) . . ?
 C7 C6 C5 117.916(13) . . ?
 H6 C6 C5 120.37(12) . . ?
 H6 C6 C7 121.70(12) . . ?
 C17 C18 C19 117.751(15) . . ?
 H18 C18 C19 121.53(12) . . ?
 H18 C18 C17 120.72(12) . . ?
 C8 C7 C6 119.996(13) . . ?
 H7 C7 C6 119.96(12) . . ?
 H7 C7 C8 120.02(12) . . ?
 C7 C8 C9 121.688(13) . . ?
 H8 C8 C9 119.22(12) . . ?
 H8 C8 C7 119.09(12) . . ?
 H1a C1 S1 105.57(13) . . ?
 H1b C1 S1 105.58(13) . . ?
 H1b C1 H1a 111.00(19) . . ?
 H1c C1 S1 110.42(13) . . ?
 H1c C1 H1a 112.50(19) . . ?
 H1c C1 H1b 111.4(2) . . ?
 C16 C17 C18 120.669(14) . . ?
 H17 C17 C18 119.52(13) . . ?
 H17 C17 C16 119.81(13) . . ?
 C17 C16 C15 121.203(14) . . ?
 H16 C16 C15 119.26(13) . . ?
 H16 C16 C17 119.52(13) . . ?
 H2a C2 S1 109.43(13) . . ?
 H2b C2 S1 107.44(13) . . ?
 H2b C2 H2a 111.12(19) . . ?
 H2c C2 S1 106.14(13) . . ?
 H2c C2 H2a 112.00(19) . . ?
 H2c C2 H2b 110.47(19) . . ?

loop_
  _geom_torsion_atom_site_label_1
  _geom_torsion_atom_site_label_2
  _geom_torsion_atom_site_label_3
  _geom_torsion_atom_site_label_4
  _geom_torsion
  _geom_torsion_site_symmetry_1
  _geom_torsion_site_symmetry_2
  _geom_torsion_site_symmetry_3
  _geom_torsion_site_symmetry_4
  _geom_torsion_publ_flag
 S1 C3 C11 C12 15.642(16) . . . . ?
 S1 C3 C11 C10 -169.439(12) . . . . ?
 S1 C3 C4 O1 -8.715(17) . . . . ?
 S1 C3 C4 C5 170.990(12) . . . . ?
 O3 C20 C19 C14 173.127(14) . . . . ?
 O3 C20 C19 C18 -7.717(18) . . . . ?
 O3 C20 C12 C11 3.986(18) . . . . ?
 O3 C20 C12 C13 -173.364(15) . . . . ?
 O2 C13 C12 C20 -177.099(19) . . . . ?
 O2 C13 C12 C11 5.74(2) . . . . ?
 O2 C13 C14 C19 175.584(17) . . . . ?
 O2 C13 C14 C15 -2.76(2) . . . . ?
 O1 C4 C5 C10 179.068(17) . . . . ?
 O1 C4 C5 C6 -4.58(2) . . . . ?
 O1 C4 C3 C11 179.373(18) . . . . ?
 C20 C19 C14 C13 2.262(12) . . . . ?
 C20 C19 C14 C15 -179.240(11) . . . . ?
 C20 C19 C18 C17 -178.796(16) . . . . ?
 C20 C12 C11 C10 -151.248(12) . . . . ?
 C20 C12 C11 C3 22.666(16) . . . . ?
 C20 C12 C13 C14 -1.202(12) . . . . ?
 C11 C12 C13 C14 -178.367(15) . . . . ?
 C11 C10 C5 C4 1.866(12) . . . . ?
 C11 C10 C5 C6 -174.709(11) . . . . ?
 C11 C10 C9 C8 174.949(15) . . . . ?
 C11 C3 C4 C5 -0.922(12) . . . . ?
 C19 C14 C13 C12 -0.685(12) . . . . ?
 C19 C14 C15 C16 -1.955(16) . . . . ?
 C19 C18 C17 C16 -1.526(17) . . . . ?
 C12 C13 C14 C15 -179.026(11) . . . . ?
 C5 C10 C9 C8 1.050(15) . . . . ?
 C5 C6 C7 C8 0.763(17) . . . . ?
 C9 C8 C7 C6 0.814(18) . . . . ?
 C14 C15 C16 C17 0.681(17) . . . . ?
 C15 C16 C17 C18 1.069(18) . . . . ?

loop_
  _diffrn_refln_index_h
  _diffrn_refln_index_k
  _diffrn_refln_index_l
  _diffrn_refln_intensity_net
  _diffrn_refln_intensity_u
 0 0 3 0.21 0.19
 0 0 -3 0.32 0.17
 0 0 -3 -0.01 0.25
 0 0 3 0.2 0.2
 0 0 3 0.17 0.22
 0 0 3 1.49 0.2
 0 0 3 -0.14 0.23
 0 0 -3 0.21 0.17
 0 0 -3 0.3 0.18
 0 0 3 -0.08 0.25
 0 0 -3 -0.26 0.26
 0 0 -3 0.19 0.18
 0 0 3 0.19 0.21
 0 0 -3 0.17 0.28
 0 0 3 0.04 0.19
 0 0 3 0.4 0.25
 0 0 3 0.91 0.2
 0 0 -3 0.16 0.27
 0 0 -3 -0.07 0.26
 0 0 -3 0.01 0.19
 0 0 -3 0.39 0.28
 0 0 -3 -0.03 0.17
 0 0 3 0.21 0.2
 0 0 -3 0.13 0.29
 0 0 3 0.09 0.2
 0 0 3 -0.03 0.19
 0 0 -3 0.02 0.24
 0 0 3 0.06 0.27
 0 0 -3 0.45 0.21
 0 0 3 0.05 0.18
 0 0 -4 622.84 12.17
 0 0 4 631.33 12.16
 0 0 -4 629.49 12.16
 0 0 4 621.05 12.16
 0 0 -4 622.77 12.14
 0 0 4 622.03 12.16
 0 0 -4 632.81 12.15
 0 0 4 631.86 12.15
 0 0 -4 605.17 12.16
 0 0 4 604.55 12.15
 0 0 4 607.58 12.16
 0 0 -4 602.53 12.16
 0 0 -4 609.06 12.17
 0 0 4 624 12.18
 0 0 -4 599.49 12.19
 0 0 -4 615.42 12.17
 0 0 -4 587.77 12.17
 0 0 -4 633.17 12.16
 0 0 4 594.28 12.17
 0 0 4 601.74 12.17
 0 0 4 623.79 12.16
 0 0 -4 603.47 12.16
 0 0 4 597.12 12.16
 0 0 -4 610.65 12.15
 0 0 4 628.69 12.15
 0 0 4 614.13 12.12
 0 0 -4 607.27 12.17
 0 0 -4 626.12 12.19
 0 0 4 642.4 12.19
 0 0 5 0.38 0.44
 0 0 -5 0.39 0.46
 0 0 5 0.4 0.38
 0 0 -5 0.39 0.42
 0 0 5 0.31 0.41
 0 0 -5 0.37 0.48
 0 0 5 0.06 0.37
 0 0 -5 0.63 0.39
 0 0 -5 -0.18 0.39
 0 0 5 0.17 0.4
 0 0 5 0.47 0.44
 0 0 -5 0.35 0.46
 0 0 -5 0.21 0.43
 0 0 5 0.79 0.4
 0 0 5 0.2 0.41
 0 0 -5 0.29 0.37
 0 0 -5 0.32 0.43
 0 0 5 0.14 0.44
 0 0 5 0.2 0.39
 0 0 5 0.35 0.49
 0 0 5 0.28 0.34
 0 0 -5 0.53 0.41
 0 0 6 57.07 1.34
 0 0 6 55.85 1.36
 0 0 6 52.09 1.35
 0 0 6 55.37 1.25
 0 0 6 55.56 1.32
 0 0 6 57.59 1.34
 0 0 -6 54.48 1.34
 0 0 6 52.98 1.27
 0 0 6 54.85 1.34
 0 0 -6 56.86 1.35
 0 0 6 58.47 1.31
 0 0 -6 53.4 1.33
 0 0 -6 53.32 1.38
 0 0 -6 53.9 1.33
 0 0 6 56.56 1.33
 0 0 6 51.44 1.16
 0 0 6 57.94 1.31
 0 0 -6 59.45 1.32
 0 0 -6 54.61 1.35
 0 0 -6 56.98 1.37
 0 0 -6 56.96 1.29
 0 0 7 -0.86 0.45
 0 0 7 -0.06 0.35
 0 0 -7 -0.43 0.42
 0 0 7 0.2 0.45
 0 0 -7 0.31 0.44
 0 0 7 -0.29 0.49
 0 0 7 -0.26 0.45
 0 0 -7 -0.38 0.51
 0 0 -7 -0.27 0.32
 0 0 -7 0.9 0.52
 0 0 -7 0.08 0.46
 0 0 -7 -0.14 0.52
 0 0 7 0.01 0.48
 0 0 7 0 0.24
 0 0 -7 -0.2 0.54
 0 0 7 0.32 0.51
 0 0 -7 -0.11 0.51
 0 0 7 -0.25 0.46
 0 0 -7 -0.14 0.48
 0 0 -7 0.03 0.5
 0 0 7 0.16 0.5
 0 0 7 -0.7 0.47
 0 0 -7 -0.4 0.43
 0 0 7 -0.3 0.41
 0 0 -8 394.09 7.8
 0 0 8 384.71 7.86
 0 0 -8 387.05 7.86
 0 0 -8 389.58 7.84
 0 0 8 385.84 7.84
 0 0 8 378.06 7.86
 0 0 8 377.35 7.84
 0 0 8 396.97 7.82
 0 0 -8 383.97 7.81
 0 0 8 387.99 7.76
 0 0 8 384.07 7.83
 0 0 -8 390.71 7.84
 0 0 -8 387.13 7.86
 0 0 8 387.57 7.84
 0 0 -8 395.6 7.86
 0 0 8 390.13 7.84
 0 0 -8 392.93 7.75
 0 0 8 392.57 7.88
 0 0 -8 381.36 7.89
 0 0 8 386.11 7.67
 0 0 8 387.68 7.83
 0 0 -8 381.81 7.9
 0 0 -8 381.81 7.84
 0 0 8 395.6 7.84
 0 0 -8 399.1 7.89
 0 0 -8 377.85 7.87
 0 0 8 385.15 7.86
 0 0 8 389.04 7.83
 0 0 -8 398.24 7.83
 0 0 -9 0.19 0.47
 0 0 -9 0.02 0.52
 0 0 -9 -0.03 0.43
 0 0 -9 -0.19 0.48
 0 0 -9 -0.02 0.48
 0 0 -9 0.37 0.51
 0 0 9 -0.15 0.49
 0 0 9 -0.23 0.53
 0 0 9 0.12 0.49
 0 0 9 0.29 0.49
 0 0 9 0.03 0.46
 0 0 -9 0.3 0.47
 0 0 9 -0.06 0.38
 0 0 9 -0.39 0.47
 0 0 -9 0.59 0.52
 0 0 -9 0.52 0.47
 0 0 9 -0.07 0.48
 0 0 9 0.36 0.49
 0 0 -9 -0.02 0.54
 0 0 9 0.13 0.25
 0 0 -9 0.21 0.36
 0 0 9 1.02 0.51
 0 0 -9 -0.06 0.58
 0 0 9 0.13 0.24
 0 0 9 -0.05 0.5
 0 0 9 0.33 0.52
 0 0 -9 -0.02 0.5
 0 0 -9 0.21 0.58
 0 0 9 -0.08 0.53
 0 0 -9 0.12 0.53
 0 0 -9 -0.03 0.45
 0 0 9 -0.35 0.36
 0 0 -10 644.26 12.87
 0 0 -10 664.34 12.93
 0 0 -10 647.19 12.82
 0 0 -10 649.81 12.9
 0 0 10 653.69 12.9
 0 0 -10 628.69 12.88
 0 0 -10 657.15 12.87
 0 0 10 637.8 12.87
 0 0 10 641.85 12.83
 0 0 10 650.92 12.85
 0 0 10 648.29 12.87
 0 0 -10 643.1 12.84
 0 0 10 646.13 12.77
 0 0 10 632.98 12.86
 0 0 10 646.84 12.78
 0 0 10 646.99 12.88
 0 0 -10 652.07 12.9
 0 0 -10 660.6 12.87
 0 0 -10 655.04 12.9
 0 0 10 645.5 12.88
 0 0 10 629.41 12.66
 0 0 -10 637.76 12.8
 0 0 -10 646.48 12.75
 0 0 10 638.83 12.92
 0 0 -10 626.47 12.93
 0 0 10 630.55 12.65
 0 0 10 635.41 12.86
 0 0 10 640.66 12.9
 0 0 -10 634.45 12.61
 0 0 -10 632.54 12.9
 0 0 -10 651.39 12.94
 0 0 10 654.43 12.93
 0 0 -10 665.81 12.93
 0 0 10 629.94 12.74
 0 0 -10 663.02 12.86
 0 0 -11 -0.2 0.62
 0 0 -11 -0.07 0.55
 0 0 -11 0.21 0.49
 0 0 11 0.35 0.57
 0 0 -11 -0.09 0.62
 0 0 -11 -0.21 0.6
 0 0 11 -0.67 0.63
 0 0 11 0.74 0.61
 0 0 11 -0.13 0.57
 0 0 11 -0.9 0.59
 0 0 -11 -0.08 0.56
 0 0 11 -0.33 0.47
 0 0 11 -0.21 0.52
 0 0 11 -0.32 0.51
 0 0 -11 -0.19 0.55
 0 0 -11 -0.67 0.64
 0 0 11 -0.02 0.56
 0 0 -11 0.21 0.57
 0 0 -11 0.22 0.48
 0 0 -11 0.09 0.41
 0 0 11 -0.16 0.28
 0 0 -11 -0.4 0.61
 0 0 11 0.13 0.62
 0 0 11 0.16 0.26
 0 0 11 -0.48 0.59
 0 0 -11 0.13 0.19
 0 0 -11 0.22 0.62
 0 0 11 -0.67 0.66
 0 0 11 -0.03 0.6
 0 0 -11 -0.44 0.62
 0 0 -11 -0.28 0.68
 0 0 11 -0.12 0.42
 0 0 -11 0.15 0.51
 0 0 -12 811.11 16.28
 0 0 -12 817.35 16.21
 0 0 -12 816.65 16.14
 0 0 12 808.62 16.23
 0 0 -12 823.82 16.24
 0 0 12 808.07 16.21
 0 0 -12 826.62 16.22
 0 0 12 813.38 16.15
 0 0 12 812.26 16.21
 0 0 12 827.83 16.18
 0 0 -12 814.27 16.18
 0 0 12 828.72 16.08
 0 0 12 764.57 16.18
 0 0 12 830.95 16.09
 0 0 -12 818.49 16.23
 0 0 -12 818.8 16.21
 0 0 -12 800.76 16.23
 0 0 12 810.11 16.2
 0 0 -12 818.19 16.06
 0 0 12 797.77 15.94
 0 0 -12 824.05 16.12
 0 0 12 802.29 16.27
 0 0 12 817.82 15.92
 0 0 12 786.18 16.19
 0 0 -12 830.59 16.25
 0 0 -12 786.51 15.88
 0 0 -12 783.63 16.24
 0 0 12 809.94 16.25
 0 0 -12 805.37 16.28
 0 0 -12 820.72 16.28
 0 0 12 819.24 16.05
 0 0 -12 832 16.2
 0 0 -13 0.09 0.66
 0 0 -13 0.62 0.6
 0 0 -13 -0.06 0.5
 0 0 -13 0.03 0.57
 0 0 13 0.36 0.64
 0 0 13 -0.13 0.64
 0 0 13 -0.93 0.63
 0 0 13 -0.04 0.55
 0 0 13 -0.11 0.61
 0 0 -13 0.26 0.57
 0 0 13 0.1 0.47
 0 0 13 -0.07 0.56
 0 0 -13 -0.14 0.59
 0 0 13 -0.14 0.49
 0 0 -13 -0.5 0.6
 0 0 -13 0.22 0.63
 0 0 13 1.07 0.57
 0 0 13 0.06 0.29
 0 0 -13 -0.14 0.5
 0 0 -13 -0.02 0.43
 0 0 13 -0.15 0.62
 0 0 13 -0.12 0.26
 0 0 13 -0.05 0.61
 0 0 13 0.2 0.62
 0 0 -13 -0.63 0.63
 0 0 -13 -0.26 0.62
 0 0 -13 0.56 0.67
 0 0 -13 -0.28 0.69
 0 0 -13 -0.25 0.56
 0 0 13 -0.54 0.44
 0 0 -14 37.57 1.27
 0 0 -14 38.98 1.32
 0 0 -14 38.09 1.16
 0 0 -14 39.76 1.3
 0 0 14 36.88 1.28
 0 0 14 39.43 1.3
 0 0 14 36.04 1.2
 0 0 14 37.55 1.27
 0 0 14 37.49 1.23
 0 0 -14 36.34 1.22
 0 0 14 39.34 1.1
 0 0 14 37.58 1.22
 0 0 -14 38.28 1.29
 0 0 -14 38.8 1.27
 0 0 14 38.39 1.12
 0 0 -14 37.12 1.29
 0 0 14 37.5 1.26
 0 0 -14 38.71 1.17
 0 0 -14 38.4 1.07
 0 0 14 39.09 0.91
 0 0 14 40.83 1.34
 0 0 14 36.5 0.88
 0 0 14 38.02 1.24
 0 0 -14 36.3 1.26
 0 0 -14 39.51 1.32
 0 0 14 37.97 1.3
 0 0 -14 38.03 1.35
 0 0 -14 38.4 1.36
 0 0 14 39.85 1.07
 0 0 -14 39.81 1.23
 0 0 -15 0.27 0.64
 0 0 -15 0.66 0.7
 0 0 -15 0.6 0.53
 0 0 15 0.48 0.68
 0 0 -15 0.13 0.72
 0 0 15 0.79 0.68
 0 0 15 -0.22 0.63
 0 0 15 -0.03 0.62
 0 0 15 -0.06 0.67
 0 0 -15 -0.11 0.62
 0 0 15 0.28 0.49
 0 0 15 -0.03 0.61
 0 0 -15 0.84 0.63
 0 0 -15 -0.13 0.62
 0 0 15 -0.49 0.55
 0 0 15 0.69 0.66
 0 0 -15 -0.13 0.65
 0 0 -15 0.07 0.56
 0 0 -15 -0.22 0.45
 0 0 15 0.34 0.29
 0 0 15 0.22 0.72
 0 0 15 0.29 0.26
 0 0 -15 0.95 0.77
 0 0 15 -0.2 0.45
 0 0 -15 -0.09 0.59
 0 0 -15 -0.04 0.68
 0 0 15 -0.12 0.63
 0 0 -15 0.17 0.67
 0 0 15 -0.24 0.71
 0 0 -15 0.17 0.72
 0 0 -16 977.29 19.8
 0 0 -16 1000.81 19.92
 0 0 -16 988.68 19.86
 0 0 16 996.65 19.79
 0 0 16 1005.13 19.73
 0 0 16 979.79 19.81
 0 0 16 979.62 19.73
 0 0 -16 976.5 19.77
 0 0 16 981.71 19.61
 0 0 16 978.83 19.81
 0 0 -16 966.87 19.81
 0 0 16 997.73 19.64
 0 0 -16 979.19 19.82
 0 0 16 999.01 19.64
 0 0 16 996.34 19.8
 0 0 -16 1019.97 19.83
 0 0 16 983.12 19.91
 0 0 16 984.61 19.42
 0 0 -16 965.02 19.69
 0 0 -16 975.13 19.58
 0 0 16 1003.13 19.79
 0 0 -16 977.51 19.9
 0 0 -16 983.8 19.78
 0 0 16 995.32 19.58
 0 0 16 983.75 19.88
 0 0 -16 991.91 19.86
 0 0 -16 983.4 19.84
 0 0 -16 972.35 19.68
 0 0 -16 980.62 19.88
 0 0 -17 -0.22 0.61
 0 0 17 0.43 0.74
 0 0 17 1.16 0.74
 0 0 -17 0.2 0.75
 0 0 17 -0.52 0.73
 0 0 17 0.14 0.72
 0 0 17 -0.03 0.66
 0 0 -17 -0.36 0.72
 0 0 17 0.42 0.55
 0 0 17 0.42 0.82
 0 0 17 0.44 0.59
 0 0 17 0.1 0.58
 0 0 -17 -0.15 0.69
 0 0 -17 -0.47 0.74
 0 0 17 0.38 0.65
 0 0 -17 0.07 0.71
 0 0 -17 -0.2 0.49
 0 0 -17 1.22 0.63
 0 0 17 0.16 0.32
 0 0 17 0.59 0.81
 0 0 17 -0.72 0.69
 0 0 -17 -0.04 0.85
 0 0 -17 0.12 0.77
 0 0 -17 0.64 0.8
 0 0 -17 1.5 0.7
 0 0 17 -0.52 0.84
 0 0 -17 -1.21 0.8
 0 0 -17 0.19 0.72
 0 0 17 0.02 0.5
 0 0 -17 0.64 0.67
 0 0 -18 -0.15 0.72
 0 0 -18 -0.74 0.86
 0 0 -18 -0.17 0.64
 0 0 -18 0.51 0.75
 0 0 18 0.65 0.79
 0 0 18 0.04 0.81
 0 0 18 0.29 0.76
 0 0 18 0.62 0.77
 0 0 18 0.77 0.77
 0 0 -18 0.74 0.72
 0 0 18 0.47 0.58
 0 0 18 0.89 0.88
 0 0 18 0.99 0.77
 0 0 -18 -0.39 0.77
 0 0 -18 0.51 0.82
 0 0 18 -0.08 0.62
 0 0 18 1.02 0.64
 0 0 18 0.04 0.71
 0 0 -18 0.66 0.8
 0 0 -18 0.92 0.67
 0 0 -18 -0.17 0.53
 0 0 18 0.13 0.83
 0 0 18 0.99 0.73
 0 0 -18 0.12 0.78
 0 0 18 0.3 0.85
 0 0 -18 1.37 0.85
 0 0 -18 0.4 0.65
 0 0 -18 0.44 0.85
 0 0 18 0.41 0.53
 0 0 -18 0.61 0.71
 0 0 -18 0.78 0.89
 0 0 19 0.5 0.89
 0 0 19 0.12 0.84
 0 0 -19 -0.5 0.87
 0 0 19 1.17 0.83
 0 0 19 0.28 0.82
 0 0 19 0.37 0.83
 0 0 -19 0.94 0.77
 0 0 19 0.1 0.63
 0 0 19 0.6 0.93
 0 0 19 -0.04 0.82
 0 0 19 1.34 0.69
 0 0 19 0.59 0.68
 0 0 -19 0.13 0.86
 0 0 -19 -0.41 0.86
 0 0 -19 1.19 0.86
 0 0 19 0.04 0.79
 0 0 19 0.48 0.87
 0 0 19 -0.14 0.86
 0 0 -19 1.2 0.92
 0 0 -19 -0.26 0.87
 0 0 -19 0.05 0.95
 0 0 -19 -0.32 0.7
 0 0 -19 0.7 0.55
 0 0 -19 0.38 0.73
 0 0 -19 -0.08 0.74
 0 0 19 0.9 0.6
 0 0 -19 -0.2 0.88
 0 0 -19 -0.51 0.8
 0 0 19 -0.43 0.8
 0 0 20 1273.65 24.96
 0 0 20 1248.59 24.95
 0 0 20 1248.05 25.06
 0 0 -20 1240.05 25.01
 0 0 20 1237.06 24.66
 0 0 20 1247.51 25.04
 0 0 20 1246.63 24.79
 0 0 -20 1241.66 25.08
 0 0 20 1243.6 25.15
 0 0 -20 1245.37 25.12
 0 0 20 1255.08 24.83
 0 0 20 1247.17 24.81
 0 0 -20 1247.48 25.08
 0 0 -20 1211.77 24.73
 0 0 -20 1225.66 24.89
 0 0 20 1254.28 24.66
 0 0 20 1264.46 25.19
 0 0 20 1235.36 25.02
 0 0 -20 1232.4 25.19
 0 0 -20 1273.69 24.92
 0 0 -20 1245.99 25.02
 0 0 -20 1244.27 25.14
 0 0 -20 1255.06 25.04
 0 0 -20 1264.23 25.2
 0 0 20 1252.41 24.75
 0 0 20 1247.98 25.02
 0 0 21 -0.14 0.89
 0 0 21 0.55 0.84
 0 0 -21 0.56 0.81
 0 0 21 -0.38 0.54
 0 0 -21 0.17 0.8
 0 0 21 0.74 0.66
 0 0 21 0.54 0.96
 0 0 -21 0.3 0.99
 0 0 21 0.89 1.01
 0 0 21 -0.15 0.72
 0 0 -21 -0.81 0.93
 0 0 21 -0.77 0.76
 0 0 21 -0.09 0.73
 0 0 -21 0.88 0.58
 0 0 -21 -0.07 0.81
 0 0 21 -0.05 1.02
 0 0 21 0.29 0.55
 0 0 21 -0.44 0.95
 0 0 -21 0.22 1.08
 0 0 -21 0.11 0.76
 0 0 -21 0.6 0.83
 0 0 21 -0.67 0.64
 0 0 -21 0.49 0.89
 0 0 -21 0.56 1
 0 0 -21 -0.51 1.01
 0 0 21 -1.06 0.87
 0 0 22 116.86 3.1
 0 0 22 112.01 2.96
 0 0 -22 110.76 3
 0 0 22 113.73 2.6
 0 0 22 118.78 3.1
 0 0 -22 112.39 2.68
 0 0 -22 113.38 2.88
 0 0 -22 119.79 3.12
 0 0 22 121.76 2.82
 0 0 22 117.57 2.83
 0 0 -22 112.73 2.89
 0 0 22 117.74 2.61
 0 0 22 112.04 3.21
 0 0 22 116.22 3.05
 0 0 -22 108.77 3.21
 0 0 -22 115.27 2.89
 0 0 22 118.34 3.05
 0 0 -22 109.59 3.13
 0 0 -22 111.23 3.21
 0 0 -22 117.65 3.05
 0 0 22 120.91 2.72
 0 0 22 113.26 2.75
 0 0 -22 116.66 3.04
 0 0 22 113.94 2.81
 0 0 22 118.74 3.22
 0 0 -22 117.33 3.14
 0 0 -23 0.4 1.05
 0 0 23 -0.39 0.96
 0 0 23 -0.05 1.01
 0 0 -23 -0.77 0.94
 0 0 23 1.6 0.58
 0 0 23 -0.8 1.13
 0 0 -23 -0.08 0.83
 0 0 -23 0.68 1.03
 0 0 -23 1.19 1
 0 0 23 1.25 0.78
 0 0 23 1.71 0.81
 0 0 -23 0.63 0.86
 0 0 23 -0.64 0.98
 0 0 23 1.31 0.6
 0 0 23 -0.43 1.12
 0 0 -23 -0.25 1.19
 0 0 -23 1.37 0.87
 0 0 23 0.33 0.76
 0 0 23 0.89 1.15
 0 0 -23 0.17 0.99
 0 0 -23 -0.76 1.16
 0 0 23 0.83 0.69
 0 0 23 0.49 0.97
 0 0 24 667.11 13.87
 0 0 24 698.12 14.32
 0 0 24 685.31 13.74
 0 0 -24 672.29 14.23
 0 0 24 682.3 14.28
 0 0 -24 678.4 14.39
 0 0 24 676.14 13.94
 0 0 24 701.08 13.99
 0 0 -24 678.4 14.33
 0 0 -24 683.09 14.07
 0 0 24 682.26 13.74
 0 0 24 709.72 14.47
 0 0 24 670.17 14.22
 0 0 -24 705.13 14.51
 0 0 24 695.67 13.86
 0 0 24 700.84 14.44
 0 0 -24 680.94 14.33
 0 0 24 671.79 13.96
 0 0 -24 690.42 14.49
 0 0 24 699.62 14.26
 0 0 -24 691.72 14.09
 0 0 -24 691.53 14.06
 0 0 -24 698.6 14.31
 0 0 25 1.71 0.72
 0 0 -25 1.03 1.09
 0 0 25 -0.12 1.08
 0 0 25 -0.39 0.57
 0 0 -25 1.44 1.04
 0 0 25 0.06 1.18
 0 0 25 1 0.82
 0 0 25 1.14 0.8
 0 0 -25 1.42 0.94
 0 0 25 0.38 1.03
 0 0 25 -0.06 0.6
 0 0 25 -0.27 1.15
 0 0 -25 2.13 1.3
 0 0 25 0.23 0.69
 0 0 -25 0.35 1.18
 0 0 -25 0.35 0.85
 0 0 25 1.2 1.09
 0 0 25 -0.04 0.81
 0 0 25 -0.4 1.25
 0 0 -25 -1.08 0.86
 0 0 -25 1 1.1
 0 0 -26 14.85 1.36
 0 0 26 16.1 1.38
 0 0 -26 14.27 1.27
 0 0 26 15.26 1.46
 0 0 26 13.73 1.29
 0 0 26 16.83 1.06
 0 0 26 16.52 1.29
 0 0 -26 18.94 1.19
 0 0 26 13.16 1.4
 0 0 -26 13.99 1.56
 0 0 26 16.17 0.93
 0 0 -26 14.07 1.46
 0 0 26 13.59 1.47
 0 0 26 14.68 1.05
 0 0 -26 15.68 1.14
 0 0 26 12.32 1.32
 0 0 26 13.87 0.93
 0 0 -26 16.76 1.39
 0 0 -26 16.16 1.08
 0 0 27 -0.83 1.16
 0 0 -27 1 1.04
 0 0 27 0.73 1.23
 0 0 27 -0.12 1.08
 0 0 27 0.24 0.88
 0 0 27 0.27 1.04
 0 0 27 -1.27 1.24
 0 0 -27 1.25 0.95
 0 0 27 0.39 1.17
 0 0 -27 -0.65 1.18
 0 0 -27 0.95 1.39
 0 0 -27 -0.5 1.18
 0 0 27 1.12 0.85
 0 0 -27 1.33 1.25
 0 0 27 -0.24 0.72
 0 0 -27 0.96 0.95
 0 0 27 -1.26 1.19
 0 0 28 11.44 1.32
 0 0 28 11.62 1.38
 0 0 28 12.37 1.41
 0 0 -28 13.42 1.5
 0 0 -28 12.39 1.42
 0 0 -28 11.98 1.29
 0 0 -28 11.56 1.6
 0 0 28 14.25 1.45
 0 0 28 10.97 1.26
 0 0 28 13.5 1.4
 0 0 -28 13.01 1.15
 0 0 28 14.21 1.5
 0 0 -29 -0.46 0.99
 0 0 29 -0.46 1.23
 0 0 -29 -0.79 1.31
 0 0 29 -0.07 1.15
 0 0 29 -0.12 1.24
 0 0 -29 1.05 1.46
 0 0 -29 1.16 1.2
 0 0 29 -1.41 1.27
 0 0 29 0.98 1.27
 0 0 29 -0.18 1.14
 0 0 -29 -0.26 1.31
 0 0 30 62.3 2.36
 0 0 30 60.04 2.31
 0 0 -30 60.26 2.68
 0 0 -30 62.67 2.35
 0 0 -30 60.18 1.94
 0 0 -30 60.53 2.44
 0 0 -30 64.19 2.62
 0 0 30 62.38 2.4
 0 0 30 61.67 2.38
 0 0 -30 63.32 2.13
 0 0 30 60.48 2.41
 0 0 30 55.98 2.22
 0 0 31 -0.69 1.32
 0 0 -31 -0.23 1.39
 0 0 -31 0.19 1.44
 0 0 -31 -1.26 1.24
 0 0 -31 -1.15 1.68
 0 0 31 -0.63 1.18
 0 0 31 -1.89 1.41
 0 0 31 -1.18 1.38
 0 0 31 -0.57 1.34
 0 0 -31 0.38 1.06
 0 0 31 -0.5 1.27
 0 0 -32 -1.21 1.49
 0 0 -32 0.58 1.47
 0 0 32 -0.75 1.39
 0 0 32 0.52 1.25
 0 0 32 1.41 1.37
 0 0 -32 2.08 1.1
 0 0 32 1.47 1.36
 0 0 -32 -2.21 1.83
 0 0 32 1.59 1.41
 0 0 -32 -0.29 1.33
 0 0 -33 -0.75 1.52
 0 0 -33 0.08 1.34
 0 0 -33 0.73 1.72
 0 0 -33 2.53 1.11
 0 0 33 -1.82 1.48
 0 0 33 -3 1.45
 0 0 33 -0.07 1.25
 0 0 -34 2.94 1.52
 0 0 -34 1.53 1.73
 0 0 -34 1.01 1.32
 0 0 34 0.7 1.43
 0 0 -34 0.06 1.09
 0 0 34 -1.24 1.35
 0 0 34 2.17 1.47
 0 0 -35 -1.17 1.65
 0 0 35 -0.42 1.36
 0 0 -35 -0.5 1.66
 0 0 -35 2.68 1.61
 0 0 -36 13.29 1.88
 0 0 36 12.49 1.79
 0 0 -36 14.23 2.05
 0 0 -36 14.75 1.96
 0 0 -37 1.31 1.66
 0 0 37 -1.36 1.59
 0 0 -37 1.27 1.87
 0 0 -37 1.41 2.17
 0 0 37 -0.81 1.64
 0 0 37 1.43 1.64
 0 0 -38 3.84 1.76
 0 0 -38 2.91 1.95
 0 0 -38 -0.27 2.37
 0 0 -38 3.94 1.66
 0 0 38 1.66 1.65
 0 0 38 2.55 1.79
 0 0 38 2.13 1.5
 0 0 -39 0.41 1.87
 0 0 -39 -1.95 2.43
 0 0 39 1.23 2.01
 0 0 39 -0.1 1.77
 0 0 39 0.16 1.52
 0 0 -39 0.71 1.73
 0 0 -40 1.84 2.1
 0 0 40 2.21 1.58
 0 0 40 2.15 1.83
 0 0 -40 3.32 2.39
 0 0 40 4.84 2.11
 0 0 -40 3.63 1.74
 0 0 41 -0.61 2.09
 0 0 -41 0.44 2.05
 0 0 41 -0.21 1.86
 0 0 41 1.49 1.6
 0 0 41 -1.18 2.21
 0 0 -41 0.74 1.8
 0 0 42 15.45 2.42
 0 0 -42 16.59 2.4
 0 0 42 17.72 2.13
 0 0 42 16.24 1.86
 0 0 42 16.55 2.49
 0 0 -42 15.23 2.15
 0 1 0 -0.04 0.2
 0 1 0 0.27 0.22
 0 1 0 -0.21 0.15
 0 1 0 0.04 0.16
 0 1 0 0.16 0.17
 0 -1 0 -0.27 0.13
 0 1 0 0.2 0.21
 0 -1 0 -0.03 0.18
 0 1 0 -0.21 0.14
 0 1 0 0.05 0.21
 0 1 1 -0.21 0.19
 0 -1 -1 0.29 0.27
 0 -1 1 -0.07 0.15
 0 -1 1 -0.23 0.15
 0 1 -1 0.14 0.23
 0 1 -1 0.09 0.18
 0 -1 1 0.05 0.14
 0 1 -1 0.09 0.23
 0 -1 -1 -0.22 0.15
 0 1 1 0.4 0.23
 0 -1 1 0.21 0.14
 0 1 -1 0.25 0.17
 0 1 -1 0.2 0.14
 0 -1 -1 0.09 0.15
 0 1 1 0 0.16
 0 -1 -1 0.05 0.2
 0 1 1 0.06 0.19
 0 -1 -1 0.37 0.22
 0 -1 1 0.19 0.15
 0 1 1 0.06 0.16
 0 1 -1 -0.05 0.15
 0 1 1 -0.05 0.22
 0 -1 -1 -0.05 0.15
 0 1 1 0.1 0.22
 0 1 1 0.08 0.19
 0 1 -1 0.11 0.19
 0 -1 -1 0.17 0.25
 0 1 -1 0.32 0.27
 0 1 -1 -0.02 0.18
 0 -1 -1 -0.07 0.15
 0 1 1 0.03 0.22
 0 1 -1 0.13 0.23
 0 -1 -1 -0.06 0.26
 0 1 -1 -0.14 0.15
 0 1 1 -0.05 0.17
 0 -1 1 0.04 0.22
 0 1 -1 0.08 0.24
 0 -1 1 -0.31 0.17
 0 1 1 0.22 0.16
 0 -1 -1 -0.13 0.14
 0 1 1 0.16 0.23
 0 -1 1 0.19 0.17
 0 -1 -1 -0.35 0.17
 0 -1 -2 -0.16 0.31
 0 1 -2 0.08 0.21
 0 -1 2 -0.07 0.18
 0 1 2 -0.08 0.26
 0 -1 2 0.07 0.21
 0 -1 2 0.02 0.21
 0 -1 -2 0.25 0.22
 0 1 -2 0.1 0.2
 0 -1 2 0.14 0.18
 0 1 2 0.24 0.21
 0 -1 -2 0.12 0.22
 0 1 2 0.04 0.26
 0 -1 -2 0.07 0.22
 0 1 2 0.18 0.27
 0 -1 -2 0.17 0.27
 0 -1 -2 -0.03 0.2
 0 1 2 0.18 0.23
 0 -1 -2 0.04 0.21
 0 1 2 -0.09 0.28
 0 1 2 -0.14 0.25
 0 -1 2 0.01 0.22
 0 1 -2 0.02 0.27
 0 1 2 0.47 0.19
 0 -1 2 0.13 0.25
 0 1 -2 -0.2 0.3
 0 -1 -2 0.15 0.2
 0 1 -2 0.08 0.25
 0 -1 2 0.28 0.26
 0 1 -2 -0.04 0.28
 0 1 2 -0.16 0.28
 0 -1 2 0.34 0.16
 0 -1 -2 0.07 0.22
 0 -1 2 0.33 0.21
 0 1 -2 -0.05 0.28
 0 -1 -2 0.01 0.29
 0 1 2 0.01 0.21
 0 -1 -2 0.33 0.22
 0 1 2 0.02 0.29
 0 -1 -2 -0.01 0.16
 0 -1 -2 0.03 0.32
 0 1 2 0.31 0.26
 0 1 -2 -0.06 0.27
 0 -1 2 0.47 0.23
 0 1 -2 0.06 0.17
 0 -1 -2 0.2 0.3
 0 1 2 0.42 0.24
 0 -1 2 0.24 0.19
 0 1 2 -0.07 0.27
 0 -1 -2 0.29 0.24
 0 -1 -3 0.17 0.3
 0 -1 3 0.15 0.26
 0 1 -3 0.29 0.2
 0 -1 3 -0.19 0.25
 0 -1 3 0.15 0.2
 0 1 -3 0.16 0.22
 0 -1 -3 0.26 0.28
 0 1 3 0.06 0.26
 0 -1 -3 0.05 0.3
 0 1 3 0.18 0.34
 0 1 3 0.51 0.34
 0 -1 -3 0.21 0.3
 0 1 3 -0.05 0.3
 0 -1 -3 0.36 0.33
 0 1 -3 0.21 0.35
 0 1 3 -0.02 0.33
 0 -1 -3 0.33 0.3
 0 -1 3 0.2 0.33
 0 -1 3 0.11 0.3
 0 1 -3 0.58 0.33
 0 -1 3 0.18 0.3
 0 1 -3 -0.21 0.27
 0 -1 -3 0.19 0.23
 0 1 3 0.02 0.35
 0 1 -3 0.13 0.28
 0 -1 3 1.21 0.3
 0 1 -3 0.39 0.37
 0 1 3 0.12 0.3
 0 -1 3 -0.27 0.31
 0 1 -3 0.08 0.19
 0 -1 -3 0.19 0.27
 0 1 -3 0.16 0.36
 0 -1 3 0.14 0.3
 0 1 3 0.4 0.3
 0 1 -3 -0.03 0.28
 0 1 -3 -0.05 0.23
 0 -1 3 0.56 0.18
 0 -1 3 0.39 0.21
 0 -1 3 0.15 0.28
 0 1 3 0.33 0.33
 0 -1 -3 0.23 0.3
 0 -1 3 -0.03 0.26
 0 1 3 0.18 0.35
 0 1 -3 -0.29 0.26
 0 -1 3 -0.06 0.36
 0 1 3 -0.14 0.34
 0 -1 3 0.16 0.32
 0 -1 -3 0.08 0.39
 0 1 3 0.43 0.27
 0 -1 -3 0.14 0.36
 0 1 3 0.07 0.33
 0 -1 -3 0.23 0.32
 0 -1 -3 -0.03 0.39
 0 1 3 0.45 0.35
 0 -1 -3 0.14 0.32
 0 -1 4 0.15 0.32
 0 1 -4 0.1 0.3
 0 -1 -4 0.06 0.39
 0 1 4 0.04 0.4
 0 1 4 0.72 0.4
 0 -1 4 -0.19 0.24
 0 -1 -4 -0.29 0.39
 0 1 -4 0.1 0.26
 0 -1 -4 0.21 0.31
 0 -1 -4 0.65 0.41
 0 -1 -4 0.01 0.41
 0 -1 4 0.03 0.24
 0 1 4 -0.31 0.36
 0 1 4 -0.12 0.37
 0 1 -4 0.64 0.44
 0 -1 -4 -0.12 0.4
 0 -1 -4 0.23 0.25
 0 -1 4 0.36 0.41
 0 1 -4 0.26 0.42
 0 -1 4 -0.51 0.38
 0 1 -4 0.03 0.37
 0 1 -4 0.17 0.39
 0 -1 4 0.39 0.38
 0 -1 -4 0.33 0.35
 0 1 -4 -0.12 0.38
 0 -1 4 0.11 0.42
 0 -1 4 0.31 0.36
 0 1 -4 0.29 0.42
 0 -1 4 0.66 0.2
 0 1 4 -0.12 0.38
 0 1 4 0.69 0.36
 0 -1 4 0.23 0.23
 0 1 -4 0.37 0.25
 0 1 -4 0.4 0.32
 0 1 -4 0.13 0.43
 0 -1 4 -0.29 0.32
 0 -1 4 0.58 0.35
 0 -1 -4 -0.18 0.35
 0 1 4 0.15 0.36
 0 -1 4 0.1 0.22
 0 1 4 -0.23 0.4
 0 -1 -4 0.15 0.44
 0 1 -4 0.43 0.42
 0 -1 4 -0.24 0.45
 0 -1 4 0.52 0.32
 0 1 -4 0.11 0.42
 0 -1 -4 0.32 0.41
 0 -1 -4 0.47 0.39
 0 1 4 0.69 0.34
 0 1 4 0.31 0.42
 0 -1 -4 0.37 0.4
 0 -1 -5 0.43 0.51
 0 -1 5 -0.49 0.48
 0 1 -5 -0.3 0.48
 0 1 5 -0.1 0.42
 0 -1 5 0.76 0.33
 0 -1 -5 -0.75 0.45
 0 1 5 -0.2 0.41
 0 1 -5 -0.18 0.35
 0 1 5 0.25 0.48
 0 1 -5 -0.01 0.27
 0 -1 5 -0.02 0.26
 0 1 5 -0.17 0.46
 0 -1 -5 0.13 0.37
 0 -1 -5 0.09 0.48
 0 -1 -5 -0.23 0.47
 0 -1 -5 -0.32 0.45
 0 -1 5 -0.32 0.31
 0 -1 5 -0.24 0.47
 0 1 5 -0.56 0.42
 0 -1 -5 0.43 0.42
 0 -1 5 -0.1 0.44
 0 1 -5 0.05 0.5
 0 1 5 -0.27 0.4
 0 -1 -5 -0.27 0.29
 0 1 -5 -0.03 0.44
 0 -1 5 -0.12 0.39
 0 -1 -5 0.06 0.49
 0 1 -5 -0.24 0.44
 0 1 5 -0.05 0.43
 0 1 5 -0.09 0.45
 0 -1 5 -0.05 0.26
 0 1 5 -0.03 0.39
 0 1 -5 -0.12 0.25
 0 1 -5 0.23 0.32
 0 -1 5 0.68 0.34
 0 1 -5 -0.42 0.51
 0 -1 5 -0.03 0.42
 0 -1 -5 -0.01 0.45
 0 1 -5 -0.1 0.42
 0 1 5 0.12 0.5
 0 1 5 -0.2 0.47
 0 1 5 0.46 0.39
 0 1 5 0.09 0.38
 0 -1 -5 0.04 0.37
 0 1 -5 0.16 0.46
 0 -1 -5 0.12 0.46
 0 1 5 0.18 0.42
 0 1 5 0.52 0.43
 0 -1 6 1.16 0.54
 0 1 -6 -0.31 0.51
 0 -1 -6 0.18 0.59
 0 -1 6 0.41 0.34
 0 1 6 0.6 0.44
 0 1 6 0.14 0.46
 0 -1 -6 0.05 0.51
 0 1 -6 0.19 0.41
 0 -1 6 0.81 0.45
 0 1 6 1.19 0.55
 0 -1 -6 -0.14 0.46
 0 -1 6 0.29 0.29
 0 1 6 0.43 0.49
 0 -1 -6 -0.03 0.49
 0 -1 6 1.13 0.39
 0 -1 6 0.2 0.48
 0 -1 -6 0.33 0.47
 0 1 6 -0.38 0.45
 0 -1 6 0.3 0.48
 0 1 6 0.27 0.47
 0 1 -6 0.36 0.46
 0 1 -6 0.13 0.46
 0 -1 6 0.35 0.44
 0 1 6 0.42 0.49
 0 1 6 0.13 0.45
 0 -1 -6 0.69 0.52
 0 1 6 0.24 0.37
 0 -1 6 0.5 0.34
 0 1 -6 0.58 0.51
 0 1 -6 0 0.26
 0 -1 6 1.04 0.46
 0 -1 6 1.11 0.52
 0 -1 -6 0.44 0.5
 0 -1 -6 0.21 0.49
 0 1 -6 0.05 0.43
 0 1 6 -0.15 0.39
 0 1 6 0.32 0.37
 0 -1 -6 0.4 0.38
 0 1 6 0.29 0.51
 0 1 6 0.76 0.48
 0 1 6 0.49 0.46
 0 -1 -7 0.02 0.52
 0 1 -7 -0.43 0.49
 0 -1 -7 0.43 0.53
 0 -1 7 0.06 0.52
 0 1 7 -0.09 0.33
 0 -1 -7 0.04 0.35
 0 1 -7 -0.17 0.38
 0 -1 -7 0.14 0.46
 0 1 7 -0.25 0.47
 0 1 7 0.33 0.51
 0 -1 -7 -0.4 0.56
 0 -1 7 0.09 0.29
 0 1 7 -0.18 0.47
 0 1 -7 0.51 0.5
 0 1 7 -0.36 0.45
 0 -1 -7 -0.17 0.44
 0 1 7 -0.3 0.47
 0 1 7 0.37 0.44
 0 1 -7 -0.13 0.47
 0 -1 7 0.03 0.48
 0 1 7 0.06 0.42
 0 -1 7 0.03 0.51
 0 -1 7 -0.22 0.24
 0 1 7 -0.12 0.44
 0 1 -7 0.21 0.5
 0 -1 7 0.01 0.47
 0 1 -7 0.01 0.45
 0 -1 7 0.07 0.46
 0 -1 7 0.22 0.43
 0 1 7 -0.57 0.49
 0 -1 7 -0.23 0.27
 0 -1 7 -0.35 0.42
 0 -1 -7 0.15 0.43
 0 1 7 0.67 0.49
 0 1 7 -0.04 0.46
 0 -1 -7 -0.28 0.51
 0 1 7 -0.07 0.37
 0 -1 7 -0.03 0.32
 0 1 -7 -0.3 0.55
 0 -1 7 -0.29 0.45
 0 1 -7 0.19 0.24
 0 -1 -7 0.09 0.22
 0 -1 7 0 0.21
 0 -1 -7 0.29 0.48
 0 -1 7 0.1 0.42
 0 -1 7 0.35 0.49
 0 1 7 -0.26 0.42
 0 -1 -7 0.2 0.22
 0 -1 7 -0.16 0.22
 0 1 -7 -0.09 0.54
 0 1 7 0.03 0.51
 0 1 7 0.35 0.42
 0 1 7 0.02 0.42
 0 -1 -8 0.56 0.52
 0 1 8 0.05 0.51
 0 -1 8 0.85 0.53
 0 -1 8 -0.23 0.38
 0 1 8 0.27 0.55
 0 1 -8 0.4 0.51
 0 1 -8 -0.15 0.24
 0 -1 8 0.6 0.52
 0 -1 -8 0.35 0.47
 0 1 8 -0.14 0.36
 0 1 8 -0.01 0.36
 0 1 -8 0.45 0.44
 0 -1 8 0.41 0.44
 0 1 8 -0.27 0.51
 0 1 -8 -0.04 0.53
 0 -1 -8 0.18 0.54
 0 1 -8 0.13 0.26
 0 -1 -8 0.34 0.57
 0 -1 -8 0.05 0.39
 0 1 8 -0.15 0.48
 0 1 -8 0.44 0.42
 0 -1 -8 0.45 0.55
 0 -1 -8 0.4 0.5
 0 1 8 0.74 0.52
 0 -1 8 0.16 0.31
 0 1 8 0.29 0.5
 0 1 8 0.18 0.5
 0 -1 8 0.28 0.46
 0 1 -8 -0.13 0.49
 0 -1 -8 0.46 0.48
 0 1 8 0.79 0.5
 0 1 8 -0.12 0.51
 0 1 -8 0.04 0.5
 0 -1 -8 -0.33 0.5
 0 -1 8 -0.08 0.45
 0 1 8 0.09 0.47
 0 -1 8 0.32 0.45
 0 1 8 0.45 0.48
 0 -1 -8 -0.23 0.48
 0 -1 8 0.13 0.47
 0 1 8 0.19 0.46
 0 -1 8 -0.23 0.26
 0 1 -8 0.24 0.48
 0 1 8 0.15 0.5
 0 -1 8 -0.25 0.28
 0 -1 8 -0.21 0.42
 0 1 8 0.1 0.47
 0 -1 -8 0.06 0.46
 0 -1 8 0.26 0.46
 0 -1 -8 0.18 0.52
 0 -1 8 -0.25 0.5
 0 1 8 -0.12 0.48
 0 1 8 0.08 0.46
 0 -1 8 0.12 0.21
 0 -1 8 0.05 0.21
 0 -1 -8 0.14 0.21
 0 -1 -8 0.13 0.21
 0 1 -8 0.3 0.5
 0 -1 -8 0.02 0.5
 0 -1 8 0.51 0.44
 0 1 8 0.15 0.41
 0 1 8 -0.19 0.35
 0 -1 -8 -0.03 0.36
 0 -1 -8 -0.08 0.21
 0 -1 8 0.08 0.2
 0 -1 8 0.08 0.22
 0 -1 -8 -0.01 0.21
 0 1 8 -0.31 0.49
 0 1 8 0.05 0.41
 0 1 9 -0.48 0.54
 0 -1 -9 0.29 0.53
 0 -1 9 -0.09 0.43
 0 -1 9 -0.14 0.53
 0 1 -9 -0.34 0.53
 0 1 -9 0.06 0.26
 0 1 9 -0.43 0.55
 0 -1 9 -0.58 0.51
 0 1 9 0.32 0.38
 0 1 9 -0.13 0.37
 0 -1 -9 -0.21 0.52
 0 -1 9 0.17 0.52
 0 1 -9 -0.24 0.48
 0 -1 -9 -0.29 0.58
 0 1 9 -0.02 0.53
 0 1 -9 -0.04 0.57
 0 1 9 0.14 0.55
 0 1 -9 -0.01 0.26
 0 -1 -9 -0.02 0.61
 0 1 -9 0.38 0.54
 0 -1 -9 -0.05 0.43
 0 1 9 -0.07 0.54
 0 -1 -9 -0.71 0.52
 0 1 -9 -0.16 0.46
 0 -1 -9 -0.04 0.56
 0 1 9 0.43 0.51
 0 -1 9 -0.27 0.33
 0 1 9 0.08 0.57
 0 1 9 0.27 0.5
 0 1 9 -0.28 0.49
 0 -1 -9 0.22 0.54
 0 -1 -9 -0.16 0.53
 0 -1 9 -0.06 0.54
 0 1 -9 -0.38 0.55
 0 -1 -9 0.19 0.49
 0 -1 9 0.09 0.51
 0 1 -9 0.45 0.48
 0 1 9 0.14 0.52
 0 -1 9 0.32 0.44
 0 1 9 -0.02 0.5
 0 -1 -9 0.23 0.49
 0 1 9 0.12 0.49
 0 -1 9 0.41 0.3
 0 1 9 0.41 0.48
 0 -1 9 -0.18 0.52
 0 1 -9 -0.4 0.53
 0 -1 9 -0.19 0.41
 0 1 9 0.06 0.52
 0 1 -9 0.23 0.49
 0 1 9 -0.08 0.48
 0 -1 -9 -0.1 0.56
 0 -1 9 -0.42 0.48
 0 -1 9 -0.08 0.43
 0 -1 -9 -0.6 0.48
 0 1 9 -0.6 0.49
 0 1 9 0.06 0.47
 0 -1 -9 -0.16 0.21
 0 -1 9 0.08 0.21
 0 -1 9 -0.05 0.2
 0 -1 -9 -0.19 0.2
 0 -1 9 0.2 0.49
 0 -1 -9 0.24 0.53
 0 1 -9 -0.12 0.51
 0 1 9 -0.54 0.43
 0 1 9 -0.06 0.36
 0 -1 9 -0.13 0.21
 0 -1 -9 0.16 0.2
 0 -1 -9 0.04 0.2
 0 -1 9 0.1 0.19
 0 1 -9 0.5 0.49
 0 1 9 -0.13 0.44
 0 1 9 -0.24 0.49
 0 -1 10 1 0.51
 0 -1 -10 0.72 0.57
 0 -1 10 0.43 0.64
 0 1 10 0.65 0.62
 0 1 -10 0.39 0.28
 0 1 -10 -0.26 0.61
 0 -1 10 0.28 0.63
 0 1 10 0.75 0.62
 0 1 10 0.33 0.4
 0 -1 -10 -0.1 0.55
 0 1 -10 0.3 0.53
 0 -1 10 -0.14 0.54
 0 1 10 0.59 0.47
 0 1 10 1.34 0.62
 0 -1 -10 1.45 0.68
 0 1 10 0.46 0.61
 0 1 -10 0.5 0.64
 0 1 -10 0.78 0.28
 0 -1 -10 1.07 0.65
 0 1 -10 1.33 0.65
 0 -1 -10 0.47 0.52
 0 1 -10 0.31 0.52
 0 1 10 0.52 0.58
 0 -1 -10 -0.22 0.59
 0 -1 -10 1.32 0.56
 0 1 10 0.81 0.62
 0 -1 10 0.5 0.37
 0 -1 -10 1.25 0.61
 0 1 10 0.87 0.61
 0 -1 10 0.73 0.59
 0 -1 -10 1.33 0.57
 0 1 -10 0.54 0.64
 0 1 -10 0.35 0.59
 0 -1 10 0.93 0.55
 0 -1 10 0.62 0.5
 0 -1 10 0.8 0.62
 0 1 10 0.39 0.64
 0 1 10 0.7 0.61
 0 -1 -10 0.47 0.57
 0 1 -10 1.16 0.63
 0 -1 -10 0.64 0.56
 0 -1 10 0.78 0.6
 0 1 10 0.12 0.54
 0 -1 10 0.19 0.33
 0 1 -10 1.84 0.58
 0 -1 10 0.87 0.49
 0 1 -10 0.41 0.58
 0 -1 -10 0.63 0.58
 0 1 10 0.56 0.61
 0 1 10 1.03 0.58
 0 -1 10 0.49 0.54
 0 -1 10 0.7 0.52
 0 1 10 0.41 0.57
 0 1 10 1.26 0.56
 0 -1 -10 0.79 0.63
 0 -1 -10 0.55 0.53
 0 -1 -10 -0.15 0.2
 0 -1 10 0.12 0.21
 0 -1 10 0.09 0.18
 0 -1 -10 -0.01 0.19
 0 -1 10 0.3 0.56
 0 -1 -10 0.31 0.54
 0 1 -10 0.86 0.59
 0 -1 -10 0.51 0.48
 0 1 10 -0.49 0.36
 0 -1 10 0.15 0.21
 0 -1 -10 -0.01 0.19
 0 -1 10 -0.06 0.18
 0 -1 -10 -0.03 0.2
 0 1 10 1.48 0.54
 0 1 10 0.22 0.48
 0 1 -10 0.27 0.55
 0 -1 -11 0.26 0.56
 0 1 -11 0.27 0.63
 0 -1 11 0.85 0.52
 0 1 11 0.17 0.62
 0 -1 11 0.58 0.6
 0 1 -11 -0.05 0.58
 0 1 11 0.19 0.65
 0 -1 11 -0.26 0.59
 0 -1 -11 0.19 0.56
 0 1 11 0.46 0.41
 0 1 11 -0.11 0.5
 0 1 -11 -0.27 0.57
 0 -1 11 -0.4 0.54
 0 1 -11 -0.13 0.64
 0 1 11 0.15 0.62
 0 -1 -11 -0.4 0.64
 0 1 11 0.07 0.59
 0 1 -11 0.04 0.27
 0 -1 -11 0.17 0.67
 0 1 -11 0.15 0.67
 0 -1 -11 0.19 0.48
 0 -1 -11 0.16 0.65
 0 -1 -11 -0.75 0.63
 0 1 -11 -0.22 0.54
 0 1 11 -0.02 0.62
 0 -1 11 0.12 0.37
 0 1 -11 1 0.64
 0 1 -11 0.07 0.58
 0 -1 -11 -0.17 0.56
 0 -1 11 0.21 0.61
 0 -1 -11 -0.3 0.57
 0 1 11 0.17 0.56
 0 1 11 0.44 0.66
 0 1 -11 -0.31 0.59
 0 1 11 0.02 0.6
 0 -1 11 -0.59 0.54
 0 -1 11 0.25 0.55
 0 1 11 0.41 0.64
 0 -1 11 0.4 0.5
 0 -1 -11 0.02 0.57
 0 -1 -11 0.49 0.57
 0 1 11 -0.41 0.54
 0 -1 11 1.06 0.65
 0 -1 11 0.43 0.36
 0 1 11 0.4 0.55
 0 -1 11 0.44 0.52
 0 1 -11 -0.05 0.56
 0 1 11 0.56 0.62
 0 1 -11 0.35 0.56
 0 -1 -11 0.1 0.57
 0 -1 11 0.06 0.53
 0 1 11 -0.28 0.57
 0 -1 11 -0.36 0.52
 0 1 11 0.25 0.55
 0 -1 -11 0.58 0.53
 0 -1 -11 -0.12 0.64
 0 1 11 -0.02 0.18
 0 -1 11 0 0.19
 0 -1 -11 0.2 0.19
 0 -1 11 0.1 0.19
 0 -1 -11 -0.03 0.18
 0 -1 -11 0.25 0.49
 0 1 11 0.38 0.37
 0 -1 -11 -0.19 0.56
 0 1 -11 0.39 0.53
 0 -1 11 0.21 0.58
 0 1 11 -0.13 0.59
 0 1 11 -0.38 0.48
 0 -1 11 0.27 0.32
 0 1 -11 0.57 0.58
 0 1 -12 0.55 0.27
 0 1 12 0.31 0.23
 0 1 -12 0.06 0.66
 0 -1 -12 0.72 0.71
 0 -1 -12 -0.12 0.54
 0 1 -12 1.11 0.56
 0 -1 -12 1.23 0.69
 0 -1 -12 0.54 0.62
 0 1 12 0.72 0.66
 0 -1 -12 0.11 0.62
 0 1 12 0.62 0.62
 0 -1 12 0.1 0.62
 0 1 -12 0.26 0.64
 0 1 12 1.53 0.68
 0 -1 -12 0.32 0.66
 0 1 -12 1.51 0.71
 0 -1 12 1.14 0.63
 0 1 12 0.82 0.68
 0 -1 -12 0.15 0.57
 0 -1 12 1.34 0.55
 0 1 12 0.36 0.64
 0 -1 12 0.05 0.59
 0 -1 -12 0.16 0.59
 0 -1 12 1.24 0.7
 0 1 12 0.24 0.56
 0 -1 12 0.35 0.38
 0 -1 12 -0.07 0.55
 0 1 12 1.24 0.59
 0 -1 12 1.27 0.54
 0 1 -12 1.15 0.63
 0 1 -12 -0.03 0.6
 0 -1 -12 -0.1 0.55
 0 1 12 0.96 0.63
 0 1 12 0.39 0.59
 0 1 -12 0.08 0.64
 0 -1 -12 0.75 0.63
 0 -1 12 0.38 0.54
 0 1 12 1.17 0.62
 0 1 12 0.5 0.41
 0 -1 -12 0.02 0.56
 0 1 -12 -0.21 0.43
 0 1 12 0.64 0.6
 0 1 -12 -0.17 0.68
 0 -1 12 0.45 0.65
 0 -1 -12 1.03 0.67
 0 1 12 0.4 0.62
 0 -1 12 0.96 0.55
 0 -1 12 0.97 0.7
 0 1 -12 0.96 0.68
 0 -1 -12 -0.47 0.63
 0 -1 -12 0.31 0.61
 0 -1 12 0.55 0.55
 0 -1 -12 -0.17 0.49
 0 1 12 0.19 0.36
 0 -1 -12 0.47 0.67
 0 1 -12 0.55 0.66
 0 1 12 0.1 0.6
 0 1 12 0.84 0.6
 0 1 12 0.24 0.62
 0 1 -12 0.6 0.61
 0 1 12 0.76 0.52
 0 -1 12 1.05 0.35
 0 1 13 0.03 0.19
 0 1 -13 -0.21 0.24
 0 -1 -13 -0.27 0.62
 0 1 -13 -0.58 0.67
 0 -1 -13 -0.04 0.52
 0 -1 -13 0.13 0.63
 0 1 -13 -0.05 0.55
 0 1 -13 -0.15 0.63
 0 -1 -13 -0.03 0.6
 0 1 13 0.43 0.61
 0 1 -13 0.03 0.6
 0 -1 -13 0.21 0.62
 0 1 -13 -0.24 0.64
 0 -1 13 0.57 0.6
 0 1 13 0.81 0.59
 0 1 13 0.08 0.64
 0 -1 -13 -0.06 0.62
 0 -1 -13 0.19 0.54
 0 1 13 -0.58 0.61
 0 -1 13 0.52 0.58
 0 -1 13 -0.07 0.58
 0 1 13 0.42 0.63
 0 -1 13 0.36 0.49
 0 -1 -13 -0.33 0.58
 0 -1 13 -0.38 0.63
 0 1 13 -0.3 0.52
 0 -1 13 0.14 0.36
 0 -1 13 -0.27 0.55
 0 -1 13 -0.04 0.39
 0 -1 13 0.1 0.52
 0 1 -13 -0.56 0.62
 0 1 13 0.31 0.55
 0 1 -13 -0.39 0.63
 0 1 13 0.11 0.63
 0 -1 -13 0.48 0.6
 0 1 13 -0.19 0.59
 0 -1 13 0.15 0.58
 0 1 -13 -0.39 0.6
 0 1 13 -0.14 0.62
 0 -1 -13 -0.49 0.61
 0 1 -13 -0.31 0.45
 0 1 13 0.05 0.38
 0 -1 -13 0.07 0.55
 0 -1 13 1.15 0.61
 0 1 13 0.45 0.65
 0 1 -13 0.09 0.66
 0 1 -13 0.47 0.62
 0 -1 -13 0.86 0.61
 0 1 13 0.23 0.6
 0 1 13 0.15 0.66
 0 -1 -13 -0.34 0.6
 0 1 -13 -0.43 0.59
 0 -1 -13 -0.54 0.6
 0 -1 13 0.12 0.67
 0 1 13 0.52 0.64
 0 -1 13 -0.28 0.52
 0 -1 -13 -0.56 0.52
 0 1 13 0.23 0.36
 0 -1 13 -0.83 0.58
 0 -1 -13 -0.03 0.62
 0 1 13 0.42 0.6
 0 1 -13 -0.45 0.6
 0 -1 13 -0.09 0.33
 0 1 13 0.42 0.49
 0 -1 -14 -0.18 0.69
 0 1 -14 0.2 0.69
 0 -1 -14 -0.07 0.5
 0 1 -14 0.5 0.67
 0 -1 -14 -0.21 0.62
 0 1 -14 0.24 0.53
 0 -1 -14 0.46 0.71
 0 1 14 -0.65 0.66
 0 -1 -14 -0.22 0.65
 0 1 -14 -0.35 0.68
 0 -1 14 -0.12 0.62
 0 1 14 -1.03 0.65
 0 -1 -14 0.35 0.61
 0 1 14 0.06 0.62
 0 1 -14 0.06 0.66
 0 -1 14 0.3 0.58
 0 -1 14 0.03 0.61
 0 -1 14 0.1 0.49
 0 1 14 -0.21 0.66
 0 1 14 0.67 0.57
 0 1 14 0.55 0.63
 0 -1 -14 -0.05 0.57
 0 -1 14 -0.46 0.38
 0 -1 14 -0.55 0.69
 0 1 14 -0.71 0.56
 0 1 14 0.39 0.56
 0 -1 14 -0.08 0.55
 0 -1 14 0.11 0.51
 0 1 -14 0.06 0.61
 0 -1 -14 -0.12 0.56
 0 -1 14 0.12 0.42
 0 1 -14 -0.66 0.64
 0 1 14 -0.26 0.57
 0 1 14 -0.89 0.62
 0 -1 -14 -0.19 0.66
 0 1 -14 -0.09 0.63
 0 1 14 -0.12 0.62
 0 -1 14 0.3 0.55
 0 -1 14 -0.28 0.56
 0 1 -14 0.31 0.44
 0 1 14 0.42 0.39
 0 -1 -14 0.32 0.57
 0 -1 14 -0.04 0.39
 0 1 -14 0.1 0.67
 0 1 14 0.17 0.67
 0 -1 14 0.24 0.7
 0 1 14 -0.56 0.69
 0 1 -14 1.75 0.67
 0 -1 -14 -0.14 0.68
 0 1 14 0.94 0.64
 0 -1 -14 -0.49 0.64
 0 1 -14 0.13 0.64
 0 -1 -14 0.06 0.62
 0 -1 14 -0.28 0.52
 0 -1 14 -0.99 0.7
 0 1 14 0.1 0.67
 0 -1 -14 -0.78 0.54
 0 1 14 -0.16 0.36
 0 -1 -14 -0.03 0.59
 0 -1 14 0.11 0.61
 0 1 14 -0.26 0.65
 0 1 14 0.19 0.5
 0 1 14 -0.31 0.57
 0 1 -14 -0.62 0.6
 0 -1 14 -0.11 0.36
 0 1 -15 1.3 0.77
 0 -1 -15 1.1 0.77
 0 -1 -15 -0.08 0.56
 0 1 -15 0.6 0.6
 0 -1 -15 0.03 0.62
 0 1 -15 0.72 0.73
 0 -1 -15 -0.15 0.7
 0 1 15 -0.07 0.66
 0 -1 15 0.47 0.64
 0 -1 -15 0.35 0.69
 0 1 15 0.13 0.65
 0 -1 -15 -0.21 0.68
 0 1 -15 0.22 0.71
 0 1 15 -0.39 0.66
 0 1 -15 -0.2 0.66
 0 1 15 0.03 0.68
 0 1 15 0.4 0.67
 0 -1 15 0.24 0.63
 0 -1 15 -0.17 0.61
 0 -1 15 -0.09 0.56
 0 1 15 0.32 0.63
 0 -1 -15 -0.83 0.64
 0 1 15 0.31 0.56
 0 -1 15 -0.18 0.41
 0 -1 15 0.5 0.7
 0 -1 15 0.46 0.62
 0 1 -15 0.51 0.57
 0 -1 15 -0.09 0.53
 0 1 -15 0.26 0.66
 0 1 15 -0.08 0.6
 0 -1 -15 0.19 0.64
 0 -1 15 0.07 0.44
 0 1 15 -0.03 0.66
 0 1 -15 -0.19 0.64
 0 1 15 -0.03 0.63
 0 1 -15 -0.29 0.67
 0 -1 15 0.16 0.59
 0 -1 15 -0.3 0.63
 0 -1 -15 0.2 0.65
 0 -1 -15 0.03 0.59
 0 1 15 0.08 0.39
 0 1 -15 0.22 0.48
 0 -1 15 0.62 0.68
 0 1 -15 0.15 0.71
 0 -1 15 0.32 0.42
 0 1 15 -0.26 0.71
 0 1 -15 0.29 0.3
 0 -1 -15 0.41 0.68
 0 1 15 -0.13 0.65
 0 1 15 -0.61 0.72
 0 1 -15 -0.04 0.69
 0 1 15 0.48 0.71
 0 -1 -15 0.3 0.67
 0 -1 15 -0.34 0.54
 0 -1 15 0.32 0.73
 0 -1 -15 0.46 0.63
 0 1 -15 0.03 0.68
 0 -1 -15 0.05 0.53
 0 1 15 -0.45 0.37
 0 -1 15 -0.69 0.38
 0 1 15 -0.14 0.54
 0 1 -15 -0.2 0.63
 0 1 15 0.58 0.62
 0 -1 15 -0.41 0.64
 0 -1 -15 0.55 0.67
 0 1 15 -0.81 0.61
 0 -1 -16 0.19 0.59
 0 1 -16 -0.04 0.69
 0 1 -16 0.37 0.63
 0 -1 -16 -0.58 0.76
 0 -1 -16 -0.17 0.7
 0 -1 16 0.05 0.43
 0 1 16 0.49 0.69
 0 1 16 0.19 0.72
 0 -1 16 0.17 0.66
 0 1 -16 -0.48 0.73
 0 -1 -16 0.56 0.73
 0 1 -16 0.24 0.73
 0 -1 -16 0.67 0.68
 0 1 16 -0.41 0.71
 0 -1 16 0.67 0.68
 0 1 16 0.22 0.71
 0 1 16 0.53 0.73
 0 -1 16 -0.03 0.67
 0 -1 16 0.71 0.61
 0 1 16 0.06 0.68
 0 -1 -16 -0.19 0.64
 0 -1 16 -0.71 0.72
 0 -1 16 0.8 0.44
 0 1 16 0.05 0.6
 0 1 -16 -0.38 0.57
 0 -1 -16 -0.83 0.65
 0 1 -16 -0.73 0.71
 0 -1 16 -0.07 0.57
 0 1 16 -0.05 0.63
 0 1 -16 0.54 0.68
 0 1 16 0.43 0.71
 0 -1 16 0.58 0.49
 0 -1 -16 0.07 0.72
 0 1 16 -0.66 0.65
 0 -1 16 0.25 0.65
 0 1 -16 0.51 0.71
 0 -1 16 0.17 0.62
 0 1 -16 -0.32 0.51
 0 1 16 -0.19 0.41
 0 -1 -16 -0.58 0.64
 0 1 -16 0.23 0.32
 0 -1 16 0.4 0.43
 0 1 -16 -1.03 0.76
 0 1 16 0.44 0.69
 0 -1 16 0.47 0.72
 0 -1 -16 0.73 0.63
 0 -1 16 0.16 0.69
 0 1 16 -0.03 0.7
 0 -1 -16 0.25 0.84
 0 -1 -16 1.34 0.8
 0 1 -16 -0.66 0.81
 0 -1 -16 0.48 0.53
 0 -1 -16 1 0.74
 0 1 -16 0.91 0.71
 0 -1 16 0.41 0.58
 0 1 16 0.78 0.69
 0 -1 -16 -0.63 0.67
 0 -1 16 -0.77 0.82
 0 1 16 0.65 0.71
 0 1 16 0.55 0.56
 0 1 -16 0.25 0.61
 0 -1 16 0.43 0.4
 0 -1 -16 -0.12 0.76
 0 1 16 0.38 0.64
 0 1 16 0.54 0.74
 0 1 -16 0.78 0.78
 0 1 -17 0.33 0.67
 0 1 -17 0.38 0.75
 0 -1 -17 -0.4 0.74
 0 -1 -17 0.98 0.79
 0 -1 17 -0.14 0.45
 0 1 17 0.56 0.71
 0 -1 -17 -0.12 0.79
 0 1 -17 0.12 0.76
 0 1 -17 0.55 0.74
 0 -1 -17 0.32 0.75
 0 1 17 -0.85 0.8
 0 1 17 -0.22 0.73
 0 -1 17 0.07 0.73
 0 -1 17 0.64 0.71
 0 1 17 -0.09 0.73
 0 -1 17 0.55 0.72
 0 1 17 0.51 0.75
 0 -1 17 0.74 0.61
 0 1 17 0.15 0.73
 0 -1 -17 -0.45 0.66
 0 1 -17 -0.16 0.71
 0 1 17 0.32 0.62
 0 -1 17 1.02 0.49
 0 -1 17 -0.18 0.74
 0 1 -17 0.46 0.62
 0 1 17 0.07 0.75
 0 -1 17 0.68 0.61
 0 1 17 -0.14 0.65
 0 1 -17 0.69 0.78
 0 -1 17 -0.02 0.49
 0 1 -17 -0.37 0.68
 0 -1 -17 -0.59 0.69
 0 -1 -17 -0.76 0.75
 0 -1 17 0.37 0.67
 0 -1 17 0.03 0.65
 0 1 17 -0.53 0.69
 0 1 -17 -0.14 0.71
 0 1 -17 0.39 0.51
 0 -1 -17 -0.19 0.7
 0 1 -17 0.07 0.55
 0 1 17 0.09 0.43
 0 1 -17 -0.04 0.33
 0 1 -17 -0.46 0.7
 0 -1 17 -0.63 0.81
 0 1 17 0.26 0.82
 0 -1 17 0.14 0.47
 0 -1 17 -0.07 0.7
 0 -1 -17 -0.85 0.75
 0 1 17 -0.36 0.72
 0 1 17 -0.22 0.69
 0 -1 -17 -0.13 0.8
 0 1 17 0.29 0.75
 0 1 -17 -0.7 0.77
 0 1 -17 0.21 0.85
 0 -1 -17 0.85 0.8
 0 -1 -17 -0.44 0.86
 0 -1 17 -0.64 0.65
 0 1 -17 0.08 0.31
 0 -1 17 -0.45 0.8
 0 -1 -17 -0.56 0.74
 0 1 17 -0.04 0.78
 0 1 -17 0.51 0.72
 0 -1 -17 -0.23 0.75
 0 1 -17 -0.77 0.67
 0 -1 17 0.2 0.42
 0 1 17 0.1 0.58
 0 1 17 -1.39 0.75
 0 -1 -17 -0.03 0.64
 0 -1 -18 0.38 0.87
 0 -1 -18 0.04 0.79
 0 1 -18 0.5 0.74
 0 1 -18 -0.77 0.85
 0 1 18 -0.47 0.76
 0 -1 18 -0.29 0.49
 0 1 18 0.54 0.83
 0 1 -18 0.91 0.89
 0 1 -18 -0.76 0.81
 0 -1 -18 0.17 0.84
 0 -1 -18 0.04 0.86
 0 -1 18 -1.01 0.81
 0 -1 18 -0.72 0.8
 0 1 18 0.18 0.81
 0 1 18 0.69 0.81
 0 1 18 -0.35 0.76
 0 -1 18 1.23 0.68
 0 -1 18 -0.04 0.77
 0 -1 -18 -0.07 0.73
 0 1 -18 -0.6 0.78
 0 1 18 0.06 0.65
 0 -1 18 0.81 0.51
 0 -1 18 -0.62 0.83
 0 -1 18 0.04 0.72
 0 1 18 0.41 0.76
 0 1 18 -0.12 0.7
 0 -1 -18 0.27 0.75
 0 1 -18 -0.47 0.74
 0 1 -18 0.19 0.85
 0 -1 18 -0.4 0.54
 0 -1 18 0.24 0.66
 0 1 18 -0.18 0.79
 0 -1 18 -0.07 0.74
 0 -1 -18 0.48 0.75
 0 -1 18 0.66 0.71
 0 1 -18 1.11 0.75
 0 1 18 0.6 0.78
 0 1 18 0.52 0.46
 0 -1 -18 -0.1 0.71
 0 1 -18 0.07 0.53
 0 1 -18 0.23 0.58
 0 1 18 -0.87 0.87
 0 1 -18 -0.09 0.34
 0 -1 18 0.19 0.49
 0 1 -18 0.22 0.84
 0 -1 18 0.05 0.84
 0 -1 -18 0.04 0.78
 0 1 18 0.31 0.76
 0 -1 18 -1.17 0.77
 0 -1 -18 -0.04 0.83
 0 1 18 -0.51 0.76
 0 1 -18 -0.04 0.84
 0 1 18 -0.71 0.89
 0 -1 -18 0.56 0.66
 0 -1 -18 -0.38 0.93
 0 -1 -18 -0.05 0.87
 0 1 -18 0.05 0.91
 0 -1 18 0.51 0.46
 0 1 -18 -0.36 0.74
 0 1 18 0.37 0.62
 0 -1 -18 0.08 0.81
 0 -1 -18 0.99 0.86
 0 -1 18 0.26 0.87
 0 1 -18 -0.17 0.82
 0 1 18 1.6 0.84
 0 1 -18 -0.16 0.32
 0 -1 18 -0.57 0.67
 0 1 -19 -0.82 0.87
 0 1 19 -0.35 0.87
 0 -1 -19 -0.05 0.9
 0 1 -19 0.3 0.9
 0 -1 19 0.35 0.82
 0 1 19 -0.17 0.83
 0 -1 19 2.13 0.84
 0 -1 19 0.68 0.75
 0 1 19 -0.3 0.88
 0 -1 19 0.14 0.8
 0 1 19 0.19 0.85
 0 -1 -19 0.2 0.8
 0 1 -19 -1.09 0.84
 0 -1 19 0.99 0.89
 0 -1 19 0.16 0.54
 0 1 19 0.18 0.68
 0 1 19 1.05 0.83
 0 -1 19 -0.43 0.79
 0 -1 19 0.25 0.6
 0 1 19 0.61 0.76
 0 -1 19 0.11 0.67
 0 -1 -19 -0.42 0.82
 0 1 -19 0.37 0.84
 0 1 -19 0.66 0.82
 0 -1 19 0.99 0.8
 0 1 -19 -0.08 0.87
 0 -1 19 -0.49 0.81
 0 1 19 0.16 0.78
 0 -1 -19 -0.21 0.78
 0 1 -19 0.21 0.57
 0 1 -19 -0.62 0.67
 0 -1 -19 -0.29 0.76
 0 1 19 0.88 0.91
 0 1 -19 -0.26 0.35
 0 -1 19 0.28 0.52
 0 -1 19 -0.73 0.88
 0 -1 -19 0.51 0.89
 0 1 -19 -0.3 0.77
 0 -1 -19 -0.62 0.82
 0 1 -19 0.29 0.86
 0 -1 -19 1.48 1.03
 0 1 -19 -0.34 0.96
 0 1 19 1.26 0.82
 0 -1 -19 0.49 0.83
 0 -1 19 0.12 0.81
 0 -1 -19 -0.36 0.68
 0 -1 19 -0.55 0.55
 0 1 -19 -0.07 0.32
 0 -1 19 -1.09 0.95
 0 -1 -19 -0.42 0.82
 0 -1 -19 0.7 0.84
 0 -1 19 0.37 0.7
 0 1 -19 -0.13 0.88
 0 1 19 0.28 0.86
 0 -1 19 1.07 0.5
 0 1 19 0.44 0.65
 0 1 -19 0.34 0.8
 0 -1 20 0.11 0.55
 0 1 -20 0.09 0.95
 0 1 -20 -0.24 0.91
 0 -1 20 0.88 0.86
 0 1 20 -0.78 0.93
 0 -1 20 1.29 0.86
 0 1 20 0.04 0.87
 0 -1 20 0.03 0.75
 0 1 20 0.61 0.86
 0 -1 -20 0.25 0.86
 0 1 -20 -1.04 0.85
 0 -1 20 0.75 0.43
 0 1 20 -0.74 0.62
 0 -1 20 -0.17 0.57
 0 1 20 0.37 0.71
 0 -1 20 -0.09 0.97
 0 1 20 -0.73 0.91
 0 -1 20 0.71 0.86
 0 -1 20 0.14 0.61
 0 1 -20 0.04 0.93
 0 -1 20 1.04 0.71
 0 1 20 0.98 0.79
 0 -1 20 0.78 0.8
 0 -1 20 0.36 0.85
 0 -1 -20 0.19 0.79
 0 1 -20 -0.05 0.58
 0 1 -20 1.29 0.68
 0 -1 20 1.03 0.95
 0 1 -20 0.24 0.36
 0 1 20 0.05 0.92
 0 -1 20 0.68 0.54
 0 1 20 0.39 0.9
 0 -1 20 -0.08 0.89
 0 -1 -20 -1.23 0.77
 0 -1 -20 0.76 1.06
 0 1 -20 0.73 1
 0 1 -20 0.08 0.83
 0 1 -20 0.05 0.95
 0 -1 -20 -0.55 0.96
 0 -1 -20 0.48 0.86
 0 -1 -20 0.09 0.29
 0 1 20 0.16 0.26
 0 1 -20 0.48 0.91
 0 -1 -20 0.19 0.85
 0 -1 20 0.55 0.73
 0 1 -20 0.11 0.3
 0 -1 20 -0.65 1
 0 -1 -20 -0.22 0.92
 0 1 20 0.64 0.71
 0 1 -20 -0.84 0.77
 0 -1 20 -0.27 0.51
 0 -1 21 -0.36 0.52
 0 -1 -21 0.06 1.01
 0 1 -21 -0.71 0.96
 0 -1 -21 -0.37 0.88
 0 1 -21 -0.17 0.86
 0 -1 21 -0.67 0.57
 0 1 -21 -0.93 0.89
 0 1 21 -1.82 0.87
 0 1 21 -0.29 0.92
 0 -1 21 0.49 0.86
 0 1 21 0.43 0.91
 0 -1 21 0.38 0.77
 0 -1 21 -0.48 0.43
 0 1 -21 -0.68 0.87
 0 1 21 -0.91 0.65
 0 -1 -21 0.35 0.83
 0 -1 -21 -0.04 0.74
 0 1 21 0.46 0.76
 0 -1 21 0.97 1.02
 0 -1 21 0.22 0.91
 0 1 21 1.54 0.93
 0 1 -21 -0.09 0.96
 0 -1 21 -0.05 0.64
 0 -1 21 0.46 0.73
 0 1 21 -0.82 0.79
 0 -1 21 -0.55 0.77
 0 -1 21 -0.19 0.98
 0 1 -21 -0.03 0.7
 0 1 -21 0.05 0.58
 0 -1 -21 0.28 0.85
 0 1 21 -0.33 1.01
 0 -1 21 -0.47 0.55
 0 1 -21 0.37 0.35
 0 -1 21 1.37 1.02
 0 -1 21 0.44 0.91
 0 1 21 -0.18 0.97
 0 -1 -21 -0.37 0.75
 0 -1 -21 -0.4 1.07
 0 1 -21 -0.78 1.04
 0 1 21 0.11 0.22
 0 1 -21 -0.99 0.77
 0 1 21 0.31 0.22
 0 -1 -21 -0.27 0.29
 0 1 -21 -0.1 0.26
 0 -1 21 -0.57 0.75
 0 -1 -21 0.25 0.93
 0 1 -21 -0.61 0.92
 0 -1 21 1.01 0.95
 0 -1 21 0.02 0.51
 0 1 -21 0.13 0.8
 0 1 21 -1.03 0.73
 0 -1 22 0.17 0.54
 0 -1 -22 0.49 1.06
 0 -1 22 -0.38 0.55
 0 1 -22 -0.41 1
 0 -1 -22 -1.32 0.94
 0 1 -22 -0.49 0.89
 0 -1 22 0.26 0.59
 0 1 -22 0.38 1.01
 0 1 22 -1.05 0.96
 0 1 22 0.78 1.01
 0 -1 22 -0.43 0.93
 0 1 22 0.56 0.64
 0 -1 22 -0.38 0.44
 0 -1 -22 0.47 0.8
 0 -1 -22 1.12 0.93
 0 1 -22 -0.18 0.89
 0 1 22 -0.09 1.06
 0 -1 22 0.15 1
 0 1 22 0.03 0.77
 0 -1 22 -1.03 0.9
 0 1 22 -0.24 0.91
 0 1 22 0.09 0.73
 0 1 -22 0.45 0.99
 0 -1 22 -0.37 0.69
 0 -1 22 -0.13 0.76
 0 1 22 -0.41 0.85
 0 -1 22 -0.67 0.9
 0 -1 22 -0.71 0.97
 0 1 -22 0.16 0.61
 0 -1 22 0.14 1.05
 0 -1 -22 0.47 0.9
 0 1 -22 -0.84 0.74
 0 -1 22 -0.31 0.58
 0 1 -22 0.03 0.33
 0 1 22 0.76 0.98
 0 -1 22 -0.7 0.93
 0 -1 -22 -0.31 0.77
 0 1 22 -0.58 0.92
 0 -1 -22 -0.37 1.15
 0 1 -22 -0.06 1.13
 0 1 -22 0.57 0.79
 0 1 -22 0.19 0.95
 0 -1 -22 0.02 0.26
 0 -1 22 -0.34 1.12
 0 -1 -22 -0.16 0.98
 0 -1 22 1.63 0.77
 0 1 -22 0.7 1
 0 1 22 0.38 0.74
 0 1 -22 1.21 0.91
 0 1 -23 0.8 1.09
 0 -1 23 -0.25 0.56
 0 -1 -23 1.11 1.07
 0 -1 23 -0.92 0.62
 0 1 -23 0.52 1.02
 0 1 23 -0.05 0.96
 0 -1 23 1 0.98
 0 1 23 0.38 1.01
 0 -1 23 0.46 0.44
 0 1 23 0.97 0.66
 0 -1 -23 0.2 0.93
 0 1 -23 0.24 0.87
 0 1 23 0.85 0.81
 0 1 23 -0.29 1.14
 0 -1 23 -0.31 1.09
 0 1 23 0.71 0.97
 0 -1 23 0.74 0.98
 0 -1 23 1.07 0.69
 0 1 23 -0.57 0.79
 0 1 23 -0.35 0.87
 0 -1 23 0.5 0.79
 0 1 -23 0.05 1
 0 -1 23 0.37 1
 0 -1 23 1.15 0.89
 0 1 -23 -0.62 0.64
 0 1 -23 -0.03 0.75
 0 -1 -23 -0.8 0.89
 0 -1 23 0.24 1.03
 0 1 23 -0.25 1.09
 0 -1 23 0.24 0.57
 0 -1 -23 0.13 1.2
 0 1 -23 0.56 1.16
 0 -1 -23 -0.45 0.85
 0 1 23 0.2 1
 0 -1 23 -0.64 1.01
 0 1 -23 -0.44 0.82
 0 -1 -23 1.06 1.08
 0 1 -23 0.64 0.99
 0 -1 23 0.18 0.54
 0 -1 23 -0.07 0.78
 0 -1 23 0.12 1.08
 0 -1 -23 -0.33 1.06
 0 1 -23 0.96 1.05
 0 1 -23 0.42 0.95
 0 1 23 0.23 0.76
 0 -1 -24 0.48 1.18
 0 1 -24 -0.21 0.83
 0 1 -24 1.7 1.13
 0 -1 24 -0.32 0.56
 0 -1 24 0.28 0.61
 0 1 -24 -0.18 1.04
 0 -1 -24 -0.03 0.68
 0 -1 24 0.11 0.96
 0 1 24 -0.06 1.07
 0 1 24 -0.83 0.67
 0 1 -24 0.3 0.96
 0 -1 -24 -0.05 1.01
 0 1 24 0.41 1.08
 0 -1 24 0.71 1.12
 0 1 24 -0.16 1.02
 0 -1 24 0.36 0.95
 0 1 24 0.33 0.87
 0 1 24 -0.29 0.78
 0 1 -24 -0.84 1.04
 0 -1 24 0.56 0.71
 0 -1 24 -0.24 0.8
 0 -1 24 0.05 0.9
 0 -1 24 0.67 1.04
 0 1 -24 0.53 0.77
 0 1 -24 0.41 0.64
 0 -1 -24 -1.25 0.98
 0 -1 24 1.37 1.06
 0 -1 24 0.98 0.58
 0 1 24 1.55 1.17
 0 -1 -24 -0.6 0.84
 0 1 24 -0.43 1.04
 0 -1 24 0.72 0.98
 0 -1 24 -0.08 0.53
 0 -1 24 -0.25 0.81
 0 -1 -24 -0.12 1.08
 0 -1 24 -0.25 1.13
 0 1 -24 0.58 0.83
 0 -1 -24 0.82 1.1
 0 1 -24 -1.26 1.02
 0 -1 -24 1.17 1.3
 0 1 -24 -0.93 1.26
 0 1 -24 0.25 0.89
 0 1 24 -0.3 0.77
 0 -1 -25 -0.99 1.15
 0 1 -25 -0.56 0.83
 0 1 -25 -1.22 1.05
 0 -1 -25 -0.25 0.71
 0 1 -25 -0.9 1.22
 0 1 25 -0.36 1.13
 0 -1 25 1.23 1.04
 0 1 -25 -0.32 1.01
 0 1 25 0.22 0.68
 0 -1 -25 0.94 0.95
 0 -1 25 0.8 1.13
 0 1 25 0.49 1.18
 0 1 25 0.95 1.01
 0 -1 25 -0.22 1
 0 1 25 0.34 0.92
 0 1 -25 -0.77 1.05
 0 1 25 0.03 0.78
 0 -1 25 0.95 0.71
 0 -1 25 0.88 0.98
 0 -1 25 -1.48 1.06
 0 -1 25 -0.69 1.12
 0 1 -25 -0.6 0.78
 0 1 -25 0.34 0.63
 0 -1 -25 0.73 0.97
 0 1 25 -0.14 1.13
 0 -1 25 0.27 0.59
 0 -1 -25 -0.72 0.85
 0 1 25 0.95 1.06
 0 -1 25 1.85 1.07
 0 -1 25 -0.3 0.84
 0 -1 25 -0.47 1.22
 0 1 -25 -0.69 1.1
 0 -1 25 -0.13 0.58
 0 1 25 -0.49 0.76
 0 -1 -25 -0.58 1.2
 0 1 -25 0.49 0.84
 0 1 -25 1.27 1.25
 0 -1 -25 -1.53 1.34
 0 1 -25 -0.68 1.02
 0 -1 -26 -1.89 1.21
 0 1 -26 0.12 1.1
 0 1 -26 0.68 0.89
 0 -1 -26 -0.86 0.74
 0 1 -26 0.41 1.1
 0 1 26 2.3 1.17
 0 -1 26 -0.12 1.06
 0 1 -26 0.39 0.98
 0 -1 -26 -0.69 1.07
 0 1 26 -0.33 0.7
 0 -1 26 -0.6 1.19
 0 1 26 -0.06 1.22
 0 1 26 -1 1.05
 0 1 26 1.5 0.94
 0 1 -26 0.13 1.16
 0 -1 26 1.73 1.12
 0 -1 26 1.27 0.97
 0 -1 26 -0.17 1.11
 0 -1 -26 1.51 1.02
 0 1 -26 -0.29 0.64
 0 1 -26 -0.93 0.84
 0 1 26 0.07 1.15
 0 -1 -26 0.14 0.88
 0 1 26 -1.47 1.15
 0 -1 26 1.6 1.09
 0 -1 26 -0.42 1.22
 0 -1 26 0.12 0.86
 0 1 26 -0.82 0.82
 0 1 26 0.25 0.78
 0 1 -26 0.87 1.21
 0 1 -26 -0.74 0.9
 0 -1 -26 0.23 1.27
 0 1 -26 0.82 1.29
 0 -1 -26 -1.07 1.36
 0 1 -26 -0.54 1.05
 0 -1 -27 1.85 1.21
 0 1 -27 1.07 0.88
 0 1 -27 0.12 1.1
 0 1 -27 0.28 1.17
 0 -1 -27 -0.5 0.78
 0 -1 27 0.43 1.1
 0 1 27 1.41 1.2
 0 1 -27 -0.93 1.09
 0 1 27 -0.89 0.71
 0 -1 -27 0.73 1.08
 0 -1 27 0.06 1.25
 0 1 27 0.54 1.17
 0 1 27 0.18 1.11
 0 1 -27 0.59 1.14
 0 1 27 0.18 0.95
 0 -1 27 -0.16 1.04
 0 -1 27 0.19 1.16
 0 -1 27 1.98 1.13
 0 -1 -27 -1.67 1.09
 0 1 -27 -0.4 0.63
 0 1 27 0.15 1.22
 0 -1 -27 0.44 0.89
 0 -1 27 0.54 1.14
 0 1 27 0.43 1.16
 0 -1 27 -1.49 0.88
 0 1 27 -1.34 0.86
 0 -1 27 -0.81 1.22
 0 1 -27 1.3 1.28
 0 1 27 -1.29 0.81
 0 -1 -27 0.32 1.26
 0 1 -27 0.97 0.92
 0 -1 -27 0.89 1.42
 0 1 -27 -0.86 1.37
 0 1 -27 -0.57 1.05
 0 -1 -28 -0.16 0.79
 0 1 -28 -0.45 1.25
 0 -1 28 0.32 1.18
 0 1 28 1.97 1.23
 0 -1 -28 -0.51 1.2
 0 1 -28 -0.79 1.15
 0 -1 28 -0.92 1.23
 0 1 28 -0.31 1.25
 0 1 28 0.09 0.98
 0 1 -28 0.35 1.13
 0 1 28 -1.22 1.2
 0 -1 28 0.14 1.23
 0 -1 28 0.28 1.09
 0 1 28 0.55 1.35
 0 -1 -28 0.49 1.02
 0 -1 28 0.37 1.2
 0 -1 -28 0.96 0.97
 0 -1 28 -0.5 1.2
 0 1 28 -0.06 1.17
 0 -1 28 0.08 1.33
 0 1 -28 -0.65 0.95
 0 -1 -28 0.59 1.31
 0 1 -28 0.45 1.18
 0 1 -28 0.58 0.93
 0 -1 -28 -1.08 1.29
 0 1 -28 -0.08 1.43
 0 -1 -28 -0.08 1.4
 0 1 28 -0.79 0.83
 0 1 -28 -0.08 1.22
 0 -1 29 -0.67 1.19
 0 1 29 1.61 1.29
 0 -1 -29 1.86 1.14
 0 1 -29 0.13 1.1
 0 1 29 0.87 1.2
 0 1 -29 0.75 1.26
 0 1 29 -0.04 0.87
 0 1 29 -0.05 1.02
 0 -1 29 0.69 1.1
 0 -1 29 0.49 1.23
 0 1 29 -1.3 1.36
 0 -1 -29 1.12 1.11
 0 -1 29 0.83 1.27
 0 1 29 -1.6 1.25
 0 -1 29 0.07 1.18
 0 -1 -29 1.47 1.01
 0 -1 29 0.49 1.44
 0 1 -29 -0.93 1.02
 0 -1 -29 -0.71 1.45
 0 1 -29 1.49 1.31
 0 -1 -29 0.37 0.79
 0 -1 -29 0.8 1.53
 0 1 -29 0.61 1.5
 0 -1 -29 -0.3 1.34
 0 1 -29 -1.09 0.97
 0 1 -29 3.64 1.3
 0 -1 -30 -1.39 1.21
 0 1 -30 -0.8 1.17
 0 1 -30 1.23 1.36
 0 1 30 -2.01 1.3
 0 1 -30 0.27 1.02
 0 -1 -30 0.46 1.4
 0 -1 30 1.25 1.3
 0 -1 30 -0.48 1.18
 0 1 30 0.09 1.36
 0 -1 30 -0.07 1.31
 0 -1 30 1.29 1.27
 0 1 30 -0.83 1.34
 0 -1 -30 -0.76 1.02
 0 1 -30 -0.54 1.52
 0 -1 -30 -0.09 1.64
 0 1 30 -0.08 1.3
 0 -1 30 -2.04 1.29
 0 1 -30 0.41 1.32
 0 -1 30 0.43 1.41
 0 -1 -30 -0.78 1.36
 0 1 -30 -3.03 1.35
 0 1 -30 0.96 0.95
 0 -1 -31 0.5 1.02
 0 1 31 -1.37 1.33
 0 -1 31 -0.49 1.34
 0 1 -31 -0.22 1.05
 0 1 -31 0.66 1.31
 0 -1 -31 -0.98 1.52
 0 -1 31 2.29 1.35
 0 -1 31 0.62 1.21
 0 1 31 -0.72 1.22
 0 1 31 0.14 1.27
 0 1 -31 1.62 1.43
 0 -1 31 -3.36 1.46
 0 1 31 2.56 1.34
 0 1 -31 0.09 1.61
 0 -1 -31 0.29 1.62
 0 -1 -31 -0.48 1.51
 0 1 -31 0.14 1.26
 0 -1 -31 -1.81 1.28
 0 -1 31 -0.59 1.28
 0 1 -31 0.37 1.41
 0 1 31 -0.98 1.48
 0 -1 32 1.6 1.28
 0 -1 32 -1.42 1.39
 0 1 32 -0.07 1.23
 0 1 32 0.78 1.34
 0 1 32 -1.12 1.41
 0 -1 -32 -0.51 1.06
 0 -1 32 -0.51 1.4
 0 1 -32 -0.84 1.1
 0 -1 32 -1.06 1.3
 0 -1 32 -0.08 1.48
 0 1 32 2.46 1.4
 0 -1 -32 1.4 1.54
 0 1 -32 -1.72 1.47
 0 1 -32 -1.51 1.47
 0 1 32 -0.19 1.37
 0 1 -32 -0.93 1.33
 0 1 -32 -0.99 1.68
 0 -1 -32 1.02 1.65
 0 -1 -32 -1.52 1.48
 0 1 -32 -0.84 1.39
 0 -1 33 1.18 1.42
 0 -1 -33 -0.09 1.52
 0 1 -33 -0.71 1.47
 0 1 33 -0.07 1.34
 0 -1 33 0.59 1.27
 0 -1 33 0.16 1.42
 0 1 33 0.81 1.38
 0 -1 -33 -1.17 1.77
 0 1 -33 0.21 1.81
 0 -1 -33 -1.28 1.12
 0 -1 33 -1.74 1.49
 0 1 33 -0.08 1.38
 0 1 -33 0.46 1.07
 0 -1 33 -0.99 1.57
 0 1 33 -0.69 1.35
 0 1 -33 0.96 1.31
 0 1 -34 0.84 1.35
 0 1 34 2.53 1.42
 0 -1 34 -0.94 1.54
 0 1 34 0.25 1.44
 0 1 34 -0.07 1.3
 0 -1 34 0.13 1.28
 0 -1 34 0.5 1.49
 0 -1 -34 1.55 1.83
 0 1 -34 1.07 1.78
 0 -1 -34 -0.24 1.07
 0 1 -34 -1.52 1.15
 0 1 -34 -0.49 1.46
 0 -1 -34 1 1.55
 0 -1 -34 -3.06 1.62
 0 -1 -35 -2.27 1.88
 0 1 -35 -0.23 1.63
 0 -1 35 0.26 1.53
 0 1 35 -0.41 1.46
 0 1 35 1.09 1.39
 0 -1 35 2.62 1.3
 0 -1 -35 -2.15 1.65
 0 1 -35 -0.17 1.48
 0 -1 -35 2.46 1.69
 0 1 -36 1.08 1.8
 0 -1 -36 3.99 1.88
 0 -1 36 -3.33 1.69
 0 -1 -36 0.81 1.72
 0 -1 -36 0.58 1.62
 0 1 -36 -0.26 1.55
 0 1 -37 2.13 1.63
 0 -1 -37 1.67 1.68
 0 1 -37 1 1.65
 0 1 37 -0.46 1.68
 0 -1 37 -0.46 1.89
 0 -1 -37 -0.26 2.14
 0 -1 -37 1.96 1.94
 0 1 -37 -1.87 1.93
 0 -1 37 -0.28 1.61
 0 1 37 1.05 1.66
 0 -1 37 -0.67 1.66
 0 -1 38 3.24 1.71
 0 1 38 1.22 1.48
 0 -1 38 1.31 1.52
 0 1 38 -0.59 1.7
 0 -1 38 1.93 1.97
 0 -1 -38 1.23 2.22
 0 -1 -38 2.21 1.76
 0 1 -38 -1.45 1.68
 0 1 -38 -0.83 1.78
 0 1 38 0.66 1.68
 0 -1 -38 1.49 1.96
 0 1 -38 -0.13 1.87
 0 -1 38 1.88 1.71
 0 1 -38 2.09 1.58
 0 -1 39 0.6 1.76
 0 1 -39 0.67 1.97
 0 -1 -39 -0.84 2.01
 0 -1 -39 -2.28 2.38
 0 -1 39 0.88 2.06
 0 1 39 -0.67 1.55
 0 1 39 -1.11 1.78
 0 -1 39 2.04 1.48
 0 -1 39 1.71 1.81
 0 1 39 0.97 1.78
 0 -1 -39 2.87 1.64
 0 1 -39 -2.24 1.9
 0 1 -39 -0.18 1.7
 0 -1 40 -1.34 1.97
 0 1 -40 -4.15 2.16
 0 -1 -40 1.45 2.11
 0 -1 -40 -2.07 2.51
 0 -1 40 -2.33 2.23
 0 -1 40 3 2.13
 0 -1 -40 -1.77 1.66
 0 1 40 1.1 1.88
 0 1 -40 0.77 1.85
 0 1 40 1.75 1.84
 0 -1 40 1.43 1.5
 0 -1 40 1.23 1.84
 0 1 40 -2.7 1.62
 0 1 41 2.3 1.9
 0 1 41 -0.51 1.62
 0 -1 41 3.02 1.89
 0 -1 41 -0.27 2.22
 0 -1 -41 -0.3 2.57
 0 -1 41 3.28 1.87
 0 1 -41 -1.7 2.08
 0 -1 -41 -0.59 2.12
 0 1 41 0.23 2.03
 0 -1 41 -1.68 2.15
 0 -1 -41 2.1 1.77
 0 1 -41 -1.56 1.94
 0 -1 -41 -0.12 1.91
 0 1 42 -0.43 1.63
 0 -1 42 1.99 1.81
 0 1 42 1.16 1.88
 0 1 42 -2.13 2.22
 0 -1 -42 -0.63 2.73
 0 -1 42 1.09 2.26
 0 1 -42 0.58 2.03
 0 -1 -42 1.51 2.12
 0 -1 42 3.86 2.23
 0 1 42 1.43 2.05
 0 -1 42 0.11 1.98
 0 -1 -42 1 1.89
 0 1 -42 2.94 1.92
 0 -1 -42 1.41 1.79
 0 -2 0 6004.09 118.92
 0 2 0 6057.48 118.92
 0 -2 0 6134.63 118.91
 0 2 0 5937.05 118.91
 0 -2 0 6122.68 118.91
 0 2 0 6092.84 118.91
 0 2 0 6013.78 118.98
 0 2 0 6148.89 118.91
 0 2 0 5947.61 118.94
 0 -2 0 6170.48 118.95
 0 -2 0 5985.18 118.99
 0 -2 0 6165.66 118.95
 0 -2 0 5915.52 118.94
 0 2 0 6062.81 118.94
 0 -2 0 6249.46 118.95
 0 -2 0 6107.5 118.95
 0 -2 0 6079.02 118.93
 0 2 0 6042.14 118.97
 0 -2 0 5985.4 118.93
 0 2 0 6085.71 118.93
 0 -2 0 6028.28 118.99
 0 2 0 6024.51 118.99
 0 2 0 6086.16 118.91
 0 -2 0 6058.36 118.95
 0 -2 0 6039.97 118.99
 0 -2 0 6256.16 118.95
 0 2 0 6191.08 118.99
 0 -2 0 6177.03 118.89
 0 -2 0 6198.9 118.99
 0 2 0 5851.24 118.93
 0 -2 0 6216.59 118.99
 0 -2 -1 1604.16 32.26
 0 2 -1 1599.26 32.25
 0 -2 1 1621.51 32.25
 0 2 1 1633.92 32.26
 0 2 1 1650.27 32.2
 0 -2 1 1672.74 32.21
 0 2 -1 1641.43 32.25
 0 2 1 1647.17 32.26
 0 -2 1 1614.1 32.25
 0 2 -1 1660.92 32.21
 0 2 1 1655.83 32.19
 0 2 1 1637.49 32.26
 0 -2 -1 1600.83 32.26
 0 -2 -1 1654.81 32.2
 0 2 1 1646.97 32.2
 0 2 -1 1643 32.21
 0 -2 -1 1631.36 32.19
 0 2 -1 1639.85 32.2
 0 -2 -1 1622.95 32.16
 0 2 1 1676.04 32.2
 0 -2 -1 1617.15 32.2
 0 2 1 1625.48 32.24
 0 2 -1 1677.17 32.15
 0 -2 -1 1660.33 32.24
 0 -2 1 1638.16 32.15
 0 2 -1 1639.32 32.2
 0 2 1 1636.07 32.26
 0 2 -1 1670.51 32.21
 0 -2 -1 1664.99 32.23
 0 2 1 1658.46 32.23
 0 -2 1 1622.75 32.19
 0 2 1 1595.64 32.22
 0 -2 1 1635.71 32.18
 0 2 -1 1652.35 32.18
 0 2 -1 1685.89 32.2
 0 -2 1 1642.97 32.2
 0 2 -1 1595.91 32.23
 0 -2 1 1640.87 32.23
 0 2 -1 1630.12 32.23
 0 -2 1 1631.95 32.18
 0 -2 -1 1626.83 32.25
 0 -2 -1 1625.95 32.22
 0 2 1 1684.74 32.25
 0 2 1 1572.76 32.22
 0 -2 -1 1578.74 32.23
 0 2 -1 1645.55 32.19
 0 2 1 1662.9 32.16
 0 -2 1 1641.64 32.2
 0 2 1 1629.38 32.16
 0 2 1 1609.73 32.28
 0 2 -1 1649.11 32.19
 0 2 -1 1690.57 32.2
 0 -2 -1 1644.66 32.17
 0 -2 1 1653.66 32.19
 0 2 1 1649.7 32.25
 0 2 -1 1622.51 32.25
 0 2 1 1607.73 32.18
 0 -2 1 1675.72 32.26
 0 2 1 1677.93 32.25
 0 -2 1 1643.94 32.24
 0 -2 -1 1686.52 32.26
 0 -2 -1 1635.56 32.18
 0 -2 -2 448.1 9.04
 0 2 -2 437.02 9.02
 0 2 2 460.73 9.03
 0 -2 2 446.81 9.01
 0 -2 -2 437.86 9.03
 0 -2 2 455.85 8.95
 0 2 -2 447.48 9.01
 0 2 -2 446.31 8.94
 0 2 2 452.6 8.93
 0 -2 2 441 9.01
 0 -2 2 454.35 8.97
 0 -2 -2 443.23 9.02
 0 -2 -2 445.68 8.94
 0 2 2 444.4 9.02
 0 2 2 441.7 8.94
 0 -2 -2 457.69 8.96
 0 -2 2 468.95 8.98
 0 -2 2 461.54 8.96
 0 2 -2 458.2 8.96
 0 2 -2 453.81 8.98
 0 2 2 445.35 8.99
 0 -2 -2 435.93 8.98
 0 -2 -2 461.48 9
 0 2 -2 460.22 8.95
 0 2 2 442.59 9.02
 0 -2 2 457.97 8.95
 0 2 2 461.45 8.99
 0 2 2 453.61 9
 0 -2 2 422.22 8.92
 0 -2 -2 448.76 9.01
 0 -2 2 454.95 8.91
 0 2 -2 462.83 8.91
 0 2 -2 467.03 9.04
 0 -2 -2 459.9 9.02
 0 2 2 462.06 9.02
 0 2 -2 466.56 9.01
 0 2 -2 456.8 8.97
 0 -2 -2 440.72 8.94
 0 2 -2 461.86 9.02
 0 -2 2 463.73 9.02
 0 2 -2 451.77 8.91
 0 -2 -2 446.68 8.95
 0 2 -2 448.87 8.94
 0 2 -2 453.25 9
 0 -2 2 453.54 8.94
 0 2 2 446.66 9.05
 0 2 -2 459.5 8.94
 0 -2 2 453.49 8.94
 0 -2 2 447.49 8.99
 0 2 2 461.71 9.02
 0 -2 -2 463.8 9.03
 0 2 2 440.48 9
 0 -2 2 451.29 8.93
 0 2 -3 615 12.22
 0 2 -3 627.06 12.29
 0 2 -3 631.78 12.23
 0 -2 3 626.26 12.26
 0 2 -3 627.62 12.3
 0 -2 -3 615.73 12.3
 0 2 3 627.84 12.3
 0 2 -3 622.57 12.31
 0 -2 3 638.3 12.32
 0 -2 -3 628.77 12.33
 0 -2 -3 629.93 12.24
 0 2 -3 614.36 12.3
 0 2 -3 624.67 12.22
 0 2 3 604.64 12.32
 0 2 3 603.78 12.19
 0 -2 -3 624.25 12.19
 0 -2 3 624.15 12.27
 0 -2 3 626.64 12.23
 0 2 3 601.29 12.22
 0 2 3 603.28 12.31
 0 -2 3 622.4 12.24
 0 2 -3 622.19 12.24
 0 2 -3 625.11 12.28
 0 2 3 623.06 12.29
 0 -2 -3 614.71 12.28
 0 -2 -3 617.5 12.28
 0 -2 -3 593.52 12.28
 0 2 -3 629.8 12.21
 0 -2 3 624.44 12.21
 0 2 3 613.48 12.3
 0 2 3 618.7 12.26
 0 2 3 615.71 12.3
 0 -2 -3 618.53 12.3
 0 -2 3 613.01 12.24
 0 -2 -3 615.11 12.24
 0 2 -3 621.63 12.32
 0 -2 3 621.52 12.3
 0 -2 -3 613.73 12.32
 0 -2 3 634.22 12.28
 0 -2 -3 595.27 12.25
 0 2 -3 618.78 12.27
 0 2 -3 617.13 12.22
 0 2 -3 615.71 12.22
 0 -2 3 615.91 12.23
 0 2 3 614 12.34
 0 -2 -3 629.26 12.3
 0 2 3 626.24 12.3
 0 -2 3 637.28 12.26
 0 2 3 604.8 12.29
 0 -2 3 624.15 12.18
 0 2 -4 71.49 1.57
 0 2 -4 73.44 1.65
 0 2 -4 69.85 1.61
 0 -2 4 72.04 1.57
 0 2 -4 74.25 1.66
 0 2 4 71.53 1.65
 0 2 -4 69.87 1.66
 0 -2 4 72.94 1.67
 0 2 4 72.38 1.68
 0 -2 -4 69.78 1.54
 0 2 -4 66.95 1.66
 0 -2 -4 65.87 1.68
 0 2 4 70.87 1.68
 0 -2 -4 72.41 1.5
 0 2 4 70.07 1.66
 0 -2 4 69.58 1.53
 0 2 4 69.28 1.52
 0 -2 4 70.52 1.56
 0 2 -4 72.12 1.56
 0 2 -4 70.01 1.56
 0 2 4 72.24 1.61
 0 -2 -4 69.7 1.63
 0 -2 -4 68.37 1.65
 0 2 4 71.65 1.57
 0 -2 -4 71.98 1.57
 0 2 4 67.35 1.64
 0 -2 4 72.93 1.51
 0 -2 -4 68.57 1.5
 0 2 4 72.48 1.65
 0 2 -4 71.33 1.63
 0 -2 -4 68.75 1.65
 0 2 -4 70.52 1.67
 0 2 -4 73.07 1.54
 0 2 -4 70.52 1.62
 0 -2 4 71.85 1.65
 0 -2 -4 70 1.67
 0 2 -4 69.91 1.59
 0 -2 -4 67.3 1.61
 0 -2 4 72.9 1.61
 0 2 -4 72.26 1.47
 0 2 4 70.28 1.6
 0 2 4 69.18 1.69
 0 -2 4 71.89 1.6
 0 -2 4 71.19 1.56
 0 -2 -4 72.4 1.65
 0 2 4 73.52 1.64
 0 -2 4 73.25 1.46
 0 2 4 70.88 1.65
 0 2 5 2253.76 44.38
 0 -2 -5 2250.4 44.24
 0 -2 5 2186.93 44.34
 0 -2 -5 2178.55 44.39
 0 -2 -5 2250.52 44.23
 0 2 -5 2280.64 44.23
 0 -2 5 2234.76 44.24
 0 2 -5 2290.75 44.27
 0 -2 5 2261.1 44.29
 0 2 5 2252.74 44.32
 0 2 5 2158.11 44.33
 0 -2 -5 2258.47 44.35
 0 -2 -5 2137.34 44.36
 0 -2 5 2291.87 44.21
 0 -2 -5 2270.07 44.28
 0 2 -5 2279.77 44.35
 0 -2 -5 2286.45 44.36
 0 2 5 2207.67 44.36
 0 -2 -5 2228.51 44.23
 0 -2 5 2301.44 44.37
 0 2 5 2235.91 44.25
 0 2 -5 2302.6 44.36
 0 2 5 2253.41 44.35
 0 2 -5 2216.36 44.32
 0 2 -5 2257.34 44.24
 0 2 -5 2271.46 44.37
 0 2 -5 2257.32 44.32
 0 2 -5 2310.35 44.36
 0 2 5 2329.5 44.34
 0 -2 5 2280.37 44.27
 0 -2 -5 2230.43 44.39
 0 2 -5 2287.04 44.3
 0 2 5 2263.25 44.35
 0 -2 -5 2275.94 44.37
 0 2 -5 2282.33 44.33
 0 -2 5 2279.3 44.34
 0 -2 5 2280.76 44.31
 0 2 5 2237.02 44.32
 0 2 -5 2255.3 44.29
 0 2 -5 2270.36 44.23
 0 -2 -5 2112.58 44.33
 0 2 5 2274.22 44.4
 0 -2 5 2309.86 44.3
 0 -2 -5 2259.51 44.4
 0 2 5 2285.49 44.33
 0 -2 -5 2332.69 44.34
 0 2 -5 2251.69 44.23
 0 2 5 2242.37 44.35
 0 2 6 652.79 13.02
 0 -2 -6 645.29 13.06
 0 -2 -6 654.72 13.27
 0 -2 6 654.05 13.21
 0 -2 6 662.75 13.13
 0 2 6 670.3 13.26
 0 -2 -6 680.88 13.27
 0 2 -6 665.57 13.06
 0 2 -6 672.69 13.1
 0 -2 6 656.77 13.13
 0 2 6 657.6 13.16
 0 -2 -6 634.69 13.21
 0 -2 -6 657.24 13.21
 0 2 -6 667.32 13.2
 0 -2 6 672.61 13.03
 0 -2 6 668.37 13.03
 0 2 6 669.1 13.2
 0 2 6 659.96 13.2
 0 2 6 653.8 13.22
 0 -2 -6 653.32 13.11
 0 -2 -6 660.76 13.21
 0 2 -6 665.73 13.2
 0 2 6 666.72 13.21
 0 2 6 660.37 13.08
 0 -2 6 668.84 13.23
 0 2 6 664.06 13.2
 0 2 -6 661.5 13.17
 0 2 -6 651.25 13.18
 0 -2 6 671.4 13.22
 0 2 -6 671.64 13.23
 0 2 6 655.29 13.18
 0 2 -6 672.8 13.17
 0 -2 6 658.66 13.21
 0 2 6 668.27 13.18
 0 -2 -6 634.51 13.22
 0 2 -6 655.17 13.05
 0 -2 -6 661.37 13.25
 0 2 -6 673.85 13.09
 0 2 -6 675.68 13.13
 0 -2 6 668.33 13.06
 0 -2 6 660.65 13.09
 0 2 6 656.07 13.2
 0 2 -6 671.2 13.2
 0 -2 -6 677.86 13.23
 0 2 6 671.11 13.23
 0 2 6 662.89 13.2
 0 -2 6 662.98 13.14
 0 -2 -6 639.93 13.2
 0 2 -6 665.22 13.09
 0 2 6 661.58 13.19
 0 -2 -6 673.98 13.18
 0 2 6 675.7 13.17
 0 2 -6 660.56 13.17
 0 -2 6 668.49 13.19
 0 2 6 670.29 13.24
 0 -2 7 754.67 15.31
 0 -2 -7 766.07 15.38
 0 -2 7 759.16 15.33
 0 -2 -7 774.52 15.38
 0 2 7 774.14 15.36
 0 -2 7 780.09 15.23
 0 2 -7 769.19 15.14
 0 -2 -7 786.09 15.35
 0 2 -7 761.22 15.19
 0 -2 7 772.5 15.19
 0 2 7 766.05 15.3
 0 -2 -7 748.35 15.32
 0 -2 7 785.02 15.14
 0 -2 7 787.49 15.11
 0 2 -7 775.68 15.3
 0 2 7 773.13 15.31
 0 2 7 770.8 15.31
 0 -2 -7 776.43 15.32
 0 2 7 770.69 15.32
 0 -2 -7 742.98 15.31
 0 2 -7 776.22 15.31
 0 -2 -7 763.65 15.32
 0 -2 7 787.08 15.32
 0 2 7 775.81 15.31
 0 -2 7 769.51 15.33
 0 2 7 771.54 15.31
 0 2 -7 761.55 15.27
 0 -2 7 794.49 15.29
 0 2 -7 751.68 15.29
 0 2 7 744.74 15.33
 0 -2 7 752.35 15.28
 0 -2 7 736.16 15.26
 0 2 -7 772.73 15.34
 0 2 7 755.85 15.29
 0 -2 7 768.76 15.33
 0 2 -7 766.47 15.27
 0 -2 -7 772.47 15.28
 0 -2 -7 764.42 15.33
 0 -2 7 771.35 15.32
 0 2 7 782.32 15.27
 0 2 -7 777.27 15.22
 0 2 -7 785.3 15.17
 0 2 -7 776.62 15.34
 0 -2 7 773.59 15.14
 0 -2 7 769.54 15.17
 0 -2 -7 755.34 15.35
 0 2 -7 760.86 15.3
 0 -2 -7 770.61 15.33
 0 2 7 786.18 15.3
 0 2 7 771.57 15.33
 0 -2 -7 762.48 15.14
 0 -2 -7 727.85 15.31
 0 2 -7 771.58 15.2
 0 -2 7 770.26 15.23
 0 2 7 764.81 15.3
 0 -2 -7 777.32 15.27
 0 2 7 782.32 15.26
 0 2 -7 774.14 15.28
 0 2 -7 739.97 15.29
 0 -2 7 770.02 15.29
 0 2 7 761.31 15.34
 0 -2 -7 742.53 15.33
 0 2 8 180.54 4.01
 0 2 8 183.12 4.01
 0 2 8 192.6 3.75
 0 -2 -8 183.43 4.05
 0 -2 8 183.62 3.99
 0 -2 8 182.97 4
 0 -2 8 188.54 3.87
 0 -2 -8 187.36 4.06
 0 2 -8 187.35 3.77
 0 -2 -8 185.19 4.02
 0 2 -8 189.74 3.82
 0 -2 8 191.19 3.83
 0 2 8 183.02 4.01
 0 -2 8 191.85 3.8
 0 2 8 186.84 3.99
 0 2 -8 189.63 3.97
 0 -2 -8 183.76 3.99
 0 2 8 190.21 3.99
 0 2 8 188.91 3.99
 0 -2 8 186.89 3.99
 0 2 -8 192.95 3.99
 0 2 8 185.47 3.91
 0 2 8 188.78 3.99
 0 2 -8 187.19 3.96
 0 -2 8 190.15 4
 0 -2 -8 187.3 3.81
 0 2 8 180.52 4
 0 -2 8 192.2 3.94
 0 2 8 190.32 3.98
 0 2 -8 182.87 3.96
 0 2 8 187.41 3.99
 0 -2 8 191 3.73
 0 -2 8 191.29 3.95
 0 2 -8 189.95 3.93
 0 -2 -8 187.22 3.94
 0 -2 8 192.54 3.77
 0 -2 8 181.31 3.92
 0 -2 8 181.39 3.99
 0 2 8 180.66 3.96
 0 2 -8 184.84 3.94
 0 2 8 188.28 3.92
 0 -2 8 192.67 3.99
 0 2 -8 178.83 3.75
 0 -2 -8 181.57 4.01
 0 -2 -8 190.52 4.02
 0 -2 8 184.57 3.8
 0 2 -8 190.84 3.8
 0 2 -8 190.38 4.02
 0 2 -8 189.24 3.87
 0 2 8 190.17 3.94
 0 -2 8 180.56 4.01
 0 2 -8 182.26 3.96
 0 -2 8 190.9 3.95
 0 2 -8 190.93 3.94
 0 -2 -8 185.75 3.98
 0 2 -8 184.25 3.87
 0 2 8 185.5 4.03
 0 -2 8 192.58 3.88
 0 -2 -8 190.26 3.99
 0 -2 -8 188.83 3.92
 0 2 8 193.13 3.91
 0 -2 8 178.08 3.8
 0 -2 -8 187.95 3.96
 0 2 -8 188.57 3.97
 0 2 8 188.24 3.96
 0 2 8 185.47 4
 0 2 8 185.89 3.97
 0 2 -9 39.34 1.19
 0 -2 -9 37.02 1.19
 0 -2 9 39.7 1.24
 0 -2 9 42 1.17
 0 2 -9 41.59 0.94
 0 2 -9 38.54 1.23
 0 2 -9 40.85 1.04
 0 -2 -9 38.66 1.22
 0 2 -9 38.24 0.9
 0 2 9 40.05 1.12
 0 2 9 39.46 1.08
 0 -2 9 39.23 1.18
 0 -2 9 39.14 1.21
 0 2 -9 37.84 1.15
 0 -2 -9 38.59 0.96
 0 2 9 38.61 1.2
 0 2 9 37.31 1.23
 0 2 9 39.04 0.87
 0 -2 -9 41.18 1.3
 0 -2 9 39.14 1.22
 0 2 -9 37.43 1.22
 0 -2 9 39.55 1.22
 0 -2 -9 40.67 1.25
 0 2 9 39.03 1.14
 0 -2 9 39.51 1.03
 0 2 -9 40.94 0.91
 0 -2 -9 38.87 1.23
 0 -2 9 40.72 0.98
 0 2 9 40.04 1.19
 0 2 -9 40.47 1.2
 0 -2 -9 37.34 1.07
 0 2 9 40.12 1.19
 0 2 -9 42.49 1.22
 0 2 9 37.96 1.24
 0 -2 -9 39.32 1.21
 0 2 9 37.93 1.16
 0 2 -9 39.91 1.21
 0 -2 9 38.16 1.19
 0 2 9 39.28 1.21
 0 -2 9 34.49 0.85
 0 2 -9 39.68 1.15
 0 -2 9 42.28 0.88
 0 2 9 39.83 1.2
 0 -2 9 37.92 1.14
 0 2 -9 38.83 1.17
 0 -2 9 41.37 1.14
 0 2 9 38.82 1.19
 0 -2 -9 39.1 1.15
 0 -2 9 40.66 0.91
 0 2 9 39.17 1.23
 0 2 9 38.8 1.16
 0 -2 9 38.98 1.18
 0 -2 9 39.08 1.13
 0 2 9 37.99 1.09
 0 2 -9 40.19 1.16
 0 -2 -9 38.02 1.12
 0 -2 -9 39.76 1.2
 0 2 -9 36.86 1.06
 0 2 9 39.6 1.22
 0 -2 -9 40.86 1.22
 0 -2 9 39.14 1.05
 0 -2 -9 38.61 1.09
 0 -2 9 38.54 0.95
 0 2 9 39.78 1.08
 0 -2 -9 37.95 0.96
 0 2 9 37.9 1.18
 0 2 9 37.25 1.18
 0 2 -10 0.04 0.57
 0 -2 10 0.86 0.57
 0 -2 10 1.35 0.63
 0 -2 -10 0.69 0.56
 0 -2 -10 0.57 0.56
 0 2 -10 0.38 0.29
 0 2 -10 0.03 0.65
 0 2 -10 0.29 0.29
 0 -2 10 0.68 0.21
 0 -2 -10 0.16 0.59
 0 2 10 0.23 0.5
 0 2 10 0.47 0.48
 0 -2 10 0.18 0.6
 0 2 -10 0.23 0.55
 0 -2 10 -0.11 0.63
 0 -2 -10 0.55 0.34
 0 2 10 0.25 0.61
 0 2 10 0.05 0.63
 0 2 10 0.14 0.21
 0 -2 10 -0.3 0.63
 0 -2 -10 -0.06 0.67
 0 2 -10 0.45 0.63
 0 -2 -10 0.11 0.65
 0 2 10 0.4 0.54
 0 -2 10 0.83 0.43
 0 2 -10 0.2 0.29
 0 -2 10 0.38 0.35
 0 2 10 0.02 0.6
 0 -2 -10 0.11 0.44
 0 -2 -10 0.5 0.66
 0 2 -10 0.66 0.64
 0 2 -10 1.08 0.65
 0 -2 -10 0.23 0.59
 0 -2 10 0.38 0.48
 0 2 10 -0.26 0.58
 0 2 10 0.61 0.63
 0 2 10 0.9 0.56
 0 2 10 0.02 0.6
 0 -2 10 0.18 0.23
 0 -2 10 0.48 0.62
 0 -2 10 0.48 0.54
 0 -2 10 0.06 0.56
 0 2 10 0.77 0.63
 0 2 -10 0.66 0.53
 0 2 -10 0.38 0.57
 0 2 10 0.92 0.58
 0 -2 10 0.4 0.28
 0 -2 10 0.84 0.6
 0 -2 10 0.19 0.52
 0 2 10 -0.39 0.59
 0 -2 10 0.53 0.28
 0 2 10 0.99 0.54
 0 -2 10 -0.2 0.49
 0 -2 -10 -0.17 0.55
 0 2 10 0.22 0.49
 0 2 -10 0.36 0.58
 0 -2 -10 0.27 0.62
 0 -2 -10 0.46 0.54
 0 2 -10 -0.07 0.47
 0 2 10 0.6 0.61
 0 -2 -10 -0.07 0.57
 0 -2 10 0.27 0.44
 0 -2 -10 0.15 0.49
 0 -2 10 0.01 0.33
 0 2 10 0.73 0.46
 0 -2 10 0.63 0.31
 0 -2 -10 1.03 0.33
 0 -2 10 0.09 0.34
 0 2 10 0.02 0.57
 0 2 10 -0.05 0.58
 0 -2 -11 62.18 1.63
 0 -2 -11 61.82 1.66
 0 -2 11 64.97 1.71
 0 2 -11 65 1.68
 0 -2 11 60.29 1.59
 0 -2 11 60.6 1.46
 0 2 -11 60.9 1.35
 0 2 -11 61.76 1.69
 0 2 11 61.43 1.52
 0 -2 11 63.66 1.4
 0 -2 11 60.95 1.66
 0 -2 -11 61.73 1.65
 0 2 11 60.4 1.53
 0 2 -11 63.53 1.61
 0 -2 -11 63.88 1.41
 0 2 11 57.77 1.66
 0 2 -11 62.75 1.69
 0 2 11 58.58 1.68
 0 2 11 59.22 1.27
 0 2 -11 58.81 1.43
 0 2 -11 60.47 1.69
 0 -2 11 65.31 1.69
 0 -2 -11 61.42 1.74
 0 -2 11 59.35 1.46
 0 -2 -11 63.5 1.75
 0 2 -11 60.21 1.34
 0 -2 11 61.65 1.41
 0 -2 -11 61.65 1.7
 0 2 -11 60.23 1.65
 0 2 11 61.12 1.67
 0 -2 -11 62.86 1.52
 0 -2 11 60.11 1.56
 0 2 11 60.75 1.68
 0 2 11 65.2 1.69
 0 -2 -11 61.73 1.67
 0 2 -11 64.8 1.65
 0 2 11 60.63 1.63
 0 -2 -11 61.64 1.65
 0 -2 11 57.32 1.31
 0 -2 11 61.36 1.67
 0 2 11 61.84 1.63
 0 2 -11 59.61 1.63
 0 -2 11 61.68 1.58
 0 -2 11 61.31 1.35
 0 2 11 59.73 1.66
 0 2 11 61.75 1.66
 0 -2 11 61.21 1.59
 0 -2 -11 61.46 1.62
 0 -2 11 61.94 1.32
 0 2 11 63.33 1.64
 0 -2 11 60.48 1.56
 0 -2 11 61.94 1.67
 0 2 11 59.25 1.66
 0 -2 -11 62.95 1.69
 0 -2 -11 61.67 1.58
 0 2 -11 63.46 1.63
 0 -2 11 59.87 1.37
 0 -2 11 63.46 1.39
 0 -2 -11 61.84 1.37
 0 -2 -11 58.43 1.37
 0 -2 -11 58.5 1.65
 0 2 11 62.76 1.68
 0 2 -11 60.37 1.53
 0 -2 11 62.98 1.48
 0 2 11 62.12 1.56
 0 -2 -11 60.46 1.51
 0 2 11 60.8 1.48
 0 2 11 60.21 1.65
 0 2 11 60.92 1.61
 0 2 -12 179.77 4.08
 0 2 12 188.32 4.06
 0 2 12 181.9 4.07
 0 2 12 166.4 3.64
 0 2 -12 184.6 3.79
 0 2 -12 180.4 4.06
 0 -2 -12 183 4.13
 0 -2 12 188.75 4.06
 0 -2 -12 184.62 4.14
 0 -2 12 185.82 3.83
 0 2 -12 185.63 3.73
 0 2 12 187.53 4.09
 0 -2 -12 181.63 4.03
 0 2 -12 186.17 3.93
 0 -2 12 186.6 3.86
 0 2 -12 188.29 4.03
 0 2 12 183.82 4.04
 0 -2 -12 189.72 3.9
 0 -2 12 183.37 4.01
 0 2 12 186.2 4.02
 0 -2 -12 184.89 4.08
 0 2 -12 184.76 4.01
 0 2 12 188.24 4.05
 0 2 12 187.56 4.04
 0 -2 -12 183.78 4.03
 0 -2 12 184.78 3.95
 0 -2 12 170.06 3.82
 0 -2 -12 184.02 4.02
 0 2 12 185.27 4.01
 0 -2 12 188.92 4.05
 0 2 12 183.97 4
 0 -2 12 181.66 3.71
 0 2 -12 183.62 3.98
 0 -2 -12 185.6 3.79
 0 2 12 183.35 4
 0 2 12 181.6 4.03
 0 -2 12 186.36 3.94
 0 2 -12 178.68 4.01
 0 2 12 178.4 4.06
 0 -2 -12 182.46 4.01
 0 -2 12 183.23 3.97
 0 -2 12 184 3.95
 0 2 12 187.18 4.01
 0 -2 12 187.71 3.7
 0 -2 12 182.85 4.05
 0 2 12 184.56 3.9
 0 -2 -12 180.08 4.03
 0 -2 12 186.47 3.78
 0 2 12 184.22 3.89
 0 -2 12 187.72 4.03
 0 2 -12 185.66 4.09
 0 2 12 178.89 4.09
 0 2 -12 185.07 3.72
 0 -2 12 189.09 3.82
 0 -2 12 189.09 3.95
 0 2 -12 181.79 4.03
 0 -2 12 184 4.09
 0 -2 -12 188.68 4.02
 0 -2 -12 182.84 4.03
 0 -2 -12 184.19 4.06
 0 2 -12 184.7 4
 0 -2 -12 183.9 3.96
 0 -2 12 187.03 4
 0 2 12 183.56 3.93
 0 2 12 186.8 3.85
 0 -2 -12 182.24 3.75
 0 -2 12 187.8 3.76
 0 -2 -12 183.5 3.74
 0 -2 12 189.26 3.74
 0 2 12 185.61 4.05
 0 2 12 180.67 3.97
 0 2 13 719.39 14.69
 0 2 13 718.29 14.71
 0 2 -13 731.18 14.73
 0 2 -13 725.49 14.41
 0 2 -13 702 14.7
 0 -2 -13 726.28 14.78
 0 -2 13 751.16 14.46
 0 -2 -13 725.26 14.79
 0 2 -13 724.79 14.36
 0 2 13 715.32 14.57
 0 -2 13 699.06 14.64
 0 -2 -13 742.09 14.53
 0 -2 -13 726.81 14.73
 0 2 -13 724.11 14.67
 0 2 13 725.52 14.65
 0 2 13 726.01 14.69
 0 -2 13 722.76 14.59
 0 2 13 731.51 14.68
 0 2 -13 728.51 14.65
 0 -2 -13 721.07 14.68
 0 -2 13 697.98 14.47
 0 2 13 726.05 14.7
 0 -2 -13 727.57 14.67
 0 2 13 730.24 14.65
 0 2 13 735.7 14.63
 0 -2 13 735.9 14.68
 0 -2 13 719.28 14.34
 0 -2 -13 738.55 14.42
 0 2 -13 727.43 14.62
 0 2 -13 724.17 14.65
 0 -2 -13 739.29 14.68
 0 2 -13 714.07 14.66
 0 2 13 736.02 14.64
 0 2 13 721.94 14.67
 0 -2 13 744.31 14.58
 0 -2 13 730.02 14.62
 0 -2 13 712.9 14.68
 0 2 13 729.57 14.65
 0 -2 13 719.5 14.59
 0 -2 13 750.76 14.32
 0 2 13 732.5 14.71
 0 -2 -13 721.09 14.66
 0 -2 13 727.3 14.42
 0 2 13 722.2 14.53
 0 -2 13 731.14 14.66
 0 -2 -13 716.35 14.67
 0 2 13 717.8 14.5
 0 2 13 706.13 14.73
 0 2 -13 720.42 14.34
 0 -2 13 748.65 14.45
 0 2 -13 726.74 14.72
 0 -2 -13 727.37 14.69
 0 -2 13 728.09 14.63
 0 -2 -13 727.5 14.61
 0 2 -13 715.36 14.63
 0 -2 -13 711.46 14.35
 0 -2 -13 720.93 14.36
 0 -2 13 735.61 14.37
 0 -2 13 730.91 14.35
 0 2 -13 719.3 14.68
 0 -2 -13 727.36 14.67
 0 -2 13 713.29 14.73
 0 -2 13 747.76 14.58
 0 -2 -13 725.36 14.66
 0 -2 -13 717.88 14.69
 0 2 -13 718.53 14.57
 0 -2 13 746.14 14.48
 0 2 13 735.71 14.73
 0 -2 13 725.49 14.29
 0 2 13 740.72 14.47
 0 2 13 706.96 14.67
 0 2 13 733.98 14.61
 0 2 -14 480.84 9.45
 0 2 -14 458.61 9.78
 0 -2 -14 494.82 9.87
 0 -2 14 490.82 9.51
 0 -2 -14 472.56 9.87
 0 2 -14 476.08 9.65
 0 -2 14 486.48 9.53
 0 2 14 485.71 9.81
 0 -2 -14 477.94 9.76
 0 2 14 473.58 9.64
 0 -2 -14 481.98 9.59
 0 2 14 488.56 9.77
 0 2 -14 478.48 9.79
 0 -2 -14 473.53 9.81
 0 2 14 494.48 9.73
 0 2 -14 473.95 9.75
 0 -2 14 474.94 9.72
 0 -2 14 478.18 9.54
 0 2 -14 479.74 9.73
 0 -2 14 476.44 9.67
 0 2 14 480.78 9.75
 0 -2 -14 474.47 9.75
 0 2 14 476.38 9.79
 0 -2 -14 481.07 9.75
 0 -2 14 487.67 9.4
 0 2 14 483.7 9.7
 0 -2 14 486.99 9.77
 0 2 -14 466.46 9.68
 0 -2 -14 483.38 9.48
 0 -2 14 490.97 9.64
 0 -2 -14 490.58 9.76
 0 2 14 479.84 9.74
 0 2 14 481.75 9.71
 0 2 -14 476.5 9.73
 0 2 -14 482.54 9.75
 0 -2 -14 475.61 9.78
 0 -2 14 491.72 9.36
 0 2 14 493.02 9.8
 0 -2 14 483.96 9.7
 0 2 14 481.98 9.73
 0 -2 14 473.28 9.77
 0 -2 14 478 9.66
 0 -2 -14 474.67 9.74
 0 -2 -14 469.74 9.74
 0 -2 14 487.19 9.74
 0 2 14 478.88 9.59
 0 -2 14 478.93 9.48
 0 2 14 483.56 9.56
 0 2 -14 476.26 9.38
 0 2 14 467.17 9.83
 0 2 -14 485.87 9.81
 0 -2 14 481.71 9.5
 0 -2 -14 473.37 9.75
 0 2 -14 477.2 9.77
 0 -2 14 489.64 9.64
 0 -2 -14 484.79 9.76
 0 -2 14 474.28 9.81
 0 2 14 473.51 9.8
 0 2 14 479.16 9.77
 0 2 -14 483.4 9.81
 0 2 14 489.87 9.51
 0 -2 14 407.22 9.3
 0 -2 -14 460.23 9.38
 0 -2 -14 463.36 9.39
 0 -2 14 486.75 9.4
 0 2 -14 455.91 9.38
 0 -2 14 465.88 9.38
 0 -2 -14 478.58 9.68
 0 -2 -14 482.51 9.77
 0 -2 14 489.22 9.72
 0 2 -14 481.8 9.7
 0 2 -14 478.53 9.71
 0 2 14 484.89 9.68
 0 2 14 478.8 9.75
 0 2 -15 22.27 0.7
 0 -2 -15 24.69 1.19
 0 2 -15 23.37 1.16
 0 -2 -15 22.52 1.19
 0 -2 15 24.31 0.8
 0 -2 -15 22.86 1.08
 0 -2 15 23.9 0.83
 0 2 -15 23.4 0.95
 0 2 15 21.47 0.91
 0 2 -15 24.26 1.13
 0 2 -15 22.92 1.11
 0 -2 15 22.26 1.03
 0 -2 -15 24.04 0.88
 0 2 15 23.49 1.05
 0 2 15 23.97 1.08
 0 -2 -15 24.25 1.14
 0 2 15 23.02 1.09
 0 -2 15 21.58 0.83
 0 -2 -15 24.05 1.07
 0 -2 15 26.63 1.09
 0 -2 15 22.59 1
 0 2 -15 22.75 1.08
 0 2 15 22.11 1.14
 0 -2 -15 23.12 1.03
 0 -2 15 25.47 1.1
 0 -2 15 23.25 0.68
 0 2 15 23.69 1.04
 0 -2 -15 24.41 0.77
 0 2 15 23.28 1.06
 0 -2 -15 23.86 1.06
 0 2 -15 22.23 1.05
 0 2 15 23.29 1.07
 0 -2 -15 21.53 1.06
 0 -2 15 23.66 0.95
 0 2 -15 24.53 1.04
 0 2 15 22.85 1.03
 0 2 15 22.79 1.08
 0 -2 15 24.52 0.99
 0 -2 15 24.74 0.62
 0 -2 15 22.67 1.09
 0 -2 15 22.34 1
 0 -2 15 23.21 1.08
 0 -2 -15 23.24 1.11
 0 2 -15 24.2 0.79
 0 -2 15 22.97 0.77
 0 2 15 23.61 0.86
 0 2 -15 22.13 1.11
 0 -2 15 23.96 0.81
 0 2 15 22.9 1.13
 0 2 -15 24.36 0.64
 0 -2 15 23.51 1.02
 0 2 -15 20.45 1.02
 0 -2 -15 24.32 1.07
 0 -2 -15 23.19 0.95
 0 2 -15 21.25 1.05
 0 -2 15 24.01 1.17
 0 -2 -15 24.39 1.08
 0 -2 -15 24.46 1.07
 0 -2 15 22.39 0.95
 0 2 -15 22.19 0.61
 0 -2 15 21.99 0.6
 0 -2 -15 22.39 0.6
 0 2 -15 22.54 1.12
 0 2 15 24 1.11
 0 2 15 24.34 1.14
 0 -2 15 23.45 0.64
 0 2 -15 21.81 0.61
 0 -2 15 21.8 0.6
 0 -2 -15 23.14 0.61
 0 2 15 23.95 0.63
 0 -2 -15 23.58 0.63
 0 2 15 23.12 1
 0 2 -15 24.52 1.04
 0 -2 15 22.19 0.63
 0 2 15 24.88 1.07
 0 -2 -16 760.63 15.17
 0 2 -16 736.14 15.1
 0 -2 -16 756.04 15.19
 0 -2 16 765.83 14.75
 0 2 -16 740.09 14.93
 0 -2 16 762.16 14.61
 0 -2 16 759.69 14.78
 0 -2 -16 755.52 15.06
 0 2 16 740.71 14.57
 0 2 -16 707.84 14.56
 0 2 -16 755.92 15.09
 0 2 16 764.97 15.01
 0 2 -16 741.38 15.05
 0 -2 -16 753.03 14.85
 0 -2 -16 744.15 15.1
 0 -2 16 751.21 15.01
 0 2 16 753.44 15.05
 0 -2 16 759.25 15
 0 -2 16 754.6 14.97
 0 2 16 755.13 15.05
 0 -2 16 772.88 14.82
 0 2 16 750.52 15.08
 0 -2 -16 731.85 15.03
 0 -2 -16 747.82 15.03
 0 -2 16 754.93 15.05
 0 2 16 760.14 14.97
 0 -2 16 772.13 14.66
 0 -2 -16 755.84 14.74
 0 -2 -16 729.02 15.06
 0 2 16 769.98 15.04
 0 -2 16 773.62 14.9
 0 2 16 740.02 14.98
 0 2 -16 742.45 15.03
 0 2 -16 753.05 15.03
 0 -2 16 765.17 14.69
 0 -2 -16 777.21 15.05
 0 -2 16 760.07 14.95
 0 2 16 746.29 15.01
 0 -2 16 733.69 15.05
 0 2 16 753.5 15.08
 0 -2 16 753.28 14.98
 0 -2 16 752.78 14.58
 0 2 -16 743.69 14.74
 0 2 16 748.19 14.79
 0 -2 16 758.84 14.73
 0 -2 16 755.04 15.03
 0 -2 -16 761.14 15.04
 0 2 16 750.93 15.14
 0 2 -16 720.54 14.6
 0 -2 16 760.49 14.75
 0 2 -16 758.62 15.12
 0 -2 -16 749.86 15.06
 0 2 -16 751.67 14.98
 0 -2 -16 762.49 14.96
 0 -2 16 748.69 15.01
 0 2 -16 743.34 14.66
 0 2 -16 769.76 15.12
 0 2 16 753.1 15.06
 0 2 16 754.38 15.1
 0 -2 -16 649.78 14.54
 0 -2 -16 733.25 14.58
 0 -2 16 709.43 14.59
 0 2 16 753.27 14.58
 0 2 -16 715.43 14.56
 0 -2 16 720.54 14.55
 0 -2 16 765.14 14.91
 0 -2 -16 772.16 15.05
 0 2 -16 754.59 15.07
 0 -2 -16 758.96 15.05
 0 -2 16 771.54 15.13
 0 2 -16 748.9 15
 0 2 16 749.67 15.03
 0 2 16 763.33 14.94
 0 2 -17 855.88 17.03
 0 -2 -17 879.82 17.09
 0 -2 17 885.6 16.62
 0 -2 -17 862.3 17.12
 0 -2 -17 887.06 16.97
 0 -2 17 889.49 16.49
 0 -2 17 896.66 16.66
 0 2 -17 870.7 16.85
 0 -2 17 786.59 16.42
 0 2 17 734.84 16.4
 0 2 -17 857.56 16.97
 0 2 17 882.64 16.96
 0 -2 -17 860.99 17.03
 0 -2 17 861.86 16.91
 0 2 17 882.19 16.92
 0 2 -17 878.55 17.01
 0 -2 -17 881.08 16.75
 0 -2 17 879.75 16.9
 0 -2 17 869.97 16.87
 0 2 17 875.71 16.96
 0 -2 17 902.75 16.72
 0 2 17 883.04 17.01
 0 -2 -17 873.3 16.95
 0 2 17 890.13 16.87
 0 -2 17 895.35 16.98
 0 -2 -17 873.86 16.62
 0 -2 -17 905.24 16.96
 0 2 17 895.79 16.94
 0 2 -17 863.12 16.95
 0 2 -17 894.33 16.96
 0 -2 17 896.02 16.8
 0 -2 -17 867.5 16.98
 0 -2 17 890.95 16.58
 0 2 17 879.83 16.89
 0 -2 17 880.46 16.44
 0 2 -17 894.81 16.95
 0 -2 17 885.68 16.85
 0 -2 17 869.68 16.89
 0 -2 17 867.64 16.98
 0 2 17 882.68 17.01
 0 2 17 875.69 16.92
 0 -2 17 873.48 16.62
 0 -2 -17 883.54 16.95
 0 2 17 879.81 16.67
 0 -2 17 884.86 16.95
 0 2 -17 861.16 16.63
 0 2 -17 862.78 17.03
 0 2 17 867.61 17.06
 0 2 -17 843.19 16.45
 0 -2 17 884.05 16.62
 0 -2 -17 885.15 16.98
 0 -2 -17 878.42 16.86
 0 -2 17 889.56 16.93
 0 2 -17 884.91 16.51
 0 2 17 838.42 16.44
 0 -2 17 856.22 17.04
 0 -2 -17 892.72 16.97
 0 2 -17 886.91 16.99
 0 -2 17 886.31 16.8
 0 -2 -17 876.71 16.95
 0 2 17 722.76 16.4
 0 -2 -17 727.77 16.4
 0 -2 -17 768.29 16.41
 0 -2 17 777.21 16.42
 0 2 17 862.38 17.03
 0 2 17 871.29 16.97
 0 2 -17 876.04 17.02
 0 2 -17 876.1 16.91
 0 2 17 862.71 16.94
 0 2 17 891.07 16.84
 0 -2 17 893.34 16.54
 0 -2 18 315.8 6.27
 0 -2 -18 303.53 6.78
 0 -2 -18 308.98 6.63
 0 2 -18 313.48 6.72
 0 2 -18 303.1 6.5
 0 -2 18 311.46 6.31
 0 -2 18 316.84 6.14
 0 -2 18 298.49 6.23
 0 -2 -18 310.67 6.4
 0 2 18 312.77 6.58
 0 2 -18 311.62 6.69
 0 2 18 305.41 6.62
 0 -2 -18 299.13 6.68
 0 -2 18 306.87 6.58
 0 2 -18 312.66 6.66
 0 2 18 326.65 6.53
 0 -2 18 315.99 6.57
 0 -2 18 317.45 6.38
 0 2 18 310.28 6.67
 0 -2 18 312.17 6.55
 0 2 18 317.09 6.64
 0 -2 -18 313.32 6.61
 0 2 18 311.5 6.52
 0 -2 18 315.69 6.65
 0 2 18 315.8 6.62
 0 -2 -18 312.63 6.27
 0 2 -18 304.15 6.6
 0 2 -18 309.65 6.63
 0 -2 18 319.81 6.23
 0 -2 -18 321.38 6.63
 0 2 18 306.77 6.6
 0 2 18 308.14 6.55
 0 -2 18 320 6.46
 0 -2 -18 307.57 6.65
 0 -2 18 306.82 6.07
 0 2 -18 311.97 6.61
 0 -2 18 306.76 6.65
 0 -2 18 312.04 6.51
 0 -2 18 307.57 6.55
 0 2 18 315.63 6.6
 0 2 18 317.99 6.67
 0 -2 -18 311.91 6.61
 0 2 18 314.81 6.31
 0 2 -18 304.38 6.29
 0 -2 18 304.24 6.27
 0 -2 18 310.07 6.61
 0 2 18 309.52 6.74
 0 -2 18 312.16 6.27
 0 2 -18 315.82 6.71
 0 2 -18 286.54 6.07
 0 -2 18 312.58 6.59
 0 -2 -18 311.09 6.51
 0 -2 -18 318.54 6.65
 0 2 -18 302.44 6.12
 0 2 18 259.12 6.03
 0 2 -18 312.42 6.66
 0 -2 18 315.98 6.47
 0 -2 18 307.48 6.72
 0 -2 -18 308.5 6.62
 0 -2 -18 312.32 6.63
 0 2 18 311.52 6.69
 0 2 -18 302.79 6.71
 0 -2 -18 317.05 6.76
 0 2 18 310.96 6.49
 0 2 -18 311.06 6.57
 0 2 18 311.84 6.6
 0 -2 19 -0.48 0.4
 0 2 -19 0.53 0.91
 0 -2 -19 0.43 0.87
 0 2 -19 0.72 0.74
 0 -2 19 -0.91 0.58
 0 -2 19 -0.96 0.51
 0 2 -19 -0.35 0.98
 0 2 19 -0.7 0.86
 0 -2 -19 0.11 0.63
 0 -2 -19 0.43 0.91
 0 2 -19 0.65 0.8
 0 -2 19 1.1 0.79
 0 2 19 -0.14 0.83
 0 -2 19 -0.11 0.77
 0 2 19 0.13 0.9
 0 2 19 -0.14 0.88
 0 -2 -19 -0.58 0.67
 0 2 19 -0.68 0.69
 0 -2 19 -0.04 0.29
 0 -2 -19 -0.33 0.85
 0 2 19 -0.83 0.81
 0 -2 19 0.09 0.87
 0 2 19 -0.63 0.84
 0 -2 -19 0.6 0.5
 0 -2 19 -0.26 0.53
 0 -2 19 -0.15 0.71
 0 -2 -19 0.63 0.8
 0 2 -19 0.29 0.87
 0 2 -19 -0.59 0.8
 0 2 19 0.67 0.82
 0 -2 19 -0.75 0.81
 0 -2 19 0.38 0.78
 0 -2 19 -0.33 0.29
 0 -2 19 0.35 0.86
 0 -2 19 -0.66 0.96
 0 -2 19 0.12 0.52
 0 2 19 -0.25 0.59
 0 -2 -19 -0.33 0.86
 0 2 -19 -1.23 0.58
 0 2 -19 -0.29 0.28
 0 2 19 -0.71 0.95
 0 -2 19 -1.06 0.56
 0 -2 -19 0.21 0.85
 0 -2 -19 -1.06 0.77
 0 2 19 -0.56 0.9
 0 -2 19 -0.44 0.9
 0 -2 19 -0.91 0.76
 0 -2 19 -0.3 0.95
 0 -2 -19 -0.74 0.85
 0 2 -19 0.09 0.87
 0 -2 -19 -0.17 0.88
 0 2 19 -0.43 0.83
 0 -2 19 -0.65 0.54
 0 -2 -19 -0.65 0.97
 0 2 -19 -0.89 1.02
 0 2 -19 -0.23 0.77
 0 2 19 -0.59 0.75
 0 2 19 -0.12 0.82
 0 -2 20 357.66 7.02
 0 -2 -20 348.3 7.64
 0 -2 20 360.08 6.89
 0 2 -20 349.69 7.54
 0 2 -20 348.75 7.32
 0 -2 20 348.71 7.06
 0 -2 -20 361.47 7.48
 0 -2 20 343.83 6.99
 0 -2 -20 346.58 7.52
 0 2 -20 351.26 7.51
 0 2 -20 357.25 7.48
 0 -2 -20 349.92 7.17
 0 2 20 353 7.5
 0 2 20 355.14 7.3
 0 2 20 358.01 7.45
 0 -2 20 344.23 7.35
 0 -2 -20 356.98 7.23
 0 2 20 354.91 7.19
 0 -2 20 332.04 6.8
 0 -2 -20 354.03 7.43
 0 -2 20 349.72 7.45
 0 2 20 356.85 7.31
 0 -2 -20 345.76 7.02
 0 2 20 352.84 7.43
 0 2 20 353.38 7.34
 0 -2 20 363.11 7.01
 0 -2 20 357.38 7.23
 0 2 -20 348.47 7.43
 0 -2 20 330.39 6.79
 0 -2 20 348.36 7.46
 0 -2 20 353.23 7.32
 0 -2 20 345.71 7.04
 0 -2 -20 350.83 7.42
 0 2 -20 348.99 7.08
 0 -2 20 362.94 7.45
 0 2 20 349.73 7.58
 0 -2 20 354.14 7.02
 0 -2 20 351.23 7.4
 0 2 20 351.63 7.44
 0 -2 -20 354.77 7.31
 0 2 -20 350.39 7.55
 0 -2 -20 378.8 7.68
 0 2 -20 348.56 7.32
 0 2 -20 346.45 7.33
 0 -2 20 357.57 7.25
 0 -2 -20 353.81 7.46
 0 2 -20 348.13 6.97
 0 -2 -20 350.52 7.44
 0 -2 20 354.55 7.56
 0 2 -20 358.83 7.49
 0 2 20 360.66 7.54
 0 2 20 350.56 7.41
 0 2 -20 353.44 7.38
 0 2 20 360.88 7.28
 0 -2 21 7.94 0.64
 0 -2 -21 7.19 1.2
 0 -2 21 9.32 0.71
 0 2 -21 8.41 1.12
 0 -2 -21 7.54 1.04
 0 -2 21 8.22 0.51
 0 -2 21 7.62 0.61
 0 -2 -21 8.56 0.8
 0 2 -21 8.36 1.11
 0 2 -21 6.6 1.11
 0 -2 -21 9.97 1.13
 0 2 21 9.11 1.09
 0 -2 21 10.77 1.03
 0 2 21 10.32 1.09
 0 -2 -21 7.69 1.02
 0 -2 -21 8.47 0.85
 0 2 21 9.22 0.84
 0 -2 21 8.36 0.38
 0 2 21 8.03 0.94
 0 -2 21 8.22 1.13
 0 2 -21 9.39 0.94
 0 2 21 8.25 1.05
 0 -2 -21 8.03 0.63
 0 -2 21 7.59 0.87
 0 2 -21 11.23 1.14
 0 -2 21 9.87 0.66
 0 2 21 8.23 0.98
 0 -2 21 7.73 1.06
 0 -2 21 6.45 0.33
 0 -2 21 8.47 0.99
 0 -2 21 10.63 1.13
 0 -2 -21 9.18 1.06
 0 -2 21 8.26 0.66
 0 2 -21 7.91 0.71
 0 -2 21 8.61 0.67
 0 2 21 9.53 1.17
 0 2 21 6.57 1.01
 0 -2 21 8.32 1.07
 0 -2 -21 7.37 0.87
 0 -2 -21 9.02 1.25
 0 2 -21 7.27 1.21
 0 2 -21 8.06 0.95
 0 -2 21 6.93 0.89
 0 -2 21 8.63 1.16
 0 -2 -21 7.41 1.07
 0 2 -21 8.75 0.54
 0 2 -21 8.03 1.06
 0 2 21 10.43 1.11
 0 2 21 10.09 0.92
 0 2 21 8.65 1.03
 0 2 -21 8.72 1.01
 0 -2 22 13.66 0.74
 0 -2 -22 14.49 1.37
 0 2 -22 13.91 1.24
 0 2 22 14.01 1.04
 0 -2 22 13.83 0.79
 0 -2 22 13.36 0.7
 0 2 -22 12.59 1.28
 0 2 -22 15.7 1.27
 0 -2 -22 14.57 0.91
 0 -2 -22 16.23 1.29
 0 2 22 12.94 1.2
 0 2 22 14.74 1.26
 0 -2 22 15.08 1.12
 0 -2 -22 13.53 1.18
 0 -2 -22 13.7 0.95
 0 2 22 15.56 0.95
 0 2 -22 14.91 1.12
 0 2 22 14.15 1.08
 0 -2 22 12.09 1.19
 0 2 22 13.25 1.16
 0 -2 -22 13.66 0.74
 0 -2 22 12.61 0.97
 0 2 22 11.81 1.09
 0 -2 22 14.42 0.76
 0 2 -22 12.71 1.19
 0 -2 22 14.5 1.09
 0 -2 22 14.85 1.25
 0 2 -22 15.48 0.87
 0 -2 -22 14.04 1.16
 0 -2 22 15.74 1.26
 0 -2 22 14.25 0.77
 0 2 -22 13.81 0.84
 0 2 22 13.36 1.25
 0 -2 22 12.05 0.76
 0 -2 22 14.19 1.18
 0 2 22 12.57 1.19
 0 -2 -22 13.84 1.03
 0 2 -22 14.57 1.33
 0 -2 -22 14.26 1.43
 0 2 -22 14.61 1.11
 0 -2 -22 16.65 1.34
 0 2 -22 15.68 1.08
 0 2 -22 17.48 1.31
 0 -2 -22 15.39 1.23
 0 -2 22 13.03 1
 0 -2 22 14.71 1.35
 0 2 -22 13.36 0.61
 0 2 22 14.65 1.25
 0 2 22 14.54 1.16
 0 2 -22 11.48 1.1
 0 -2 23 221.01 4.72
 0 2 23 226.12 4.96
 0 2 -23 223.65 5.3
 0 -2 23 212.63 4.63
 0 2 -23 218.09 5.26
 0 -2 -23 217.48 4.85
 0 2 -23 220.16 5.24
 0 2 23 222.71 5.18
 0 2 23 229.85 5.28
 0 -2 23 225.02 5.12
 0 2 -23 220.95 5.09
 0 -2 -23 221.52 4.93
 0 2 23 219.01 4.85
 0 -2 -23 221.81 5.16
 0 -2 23 226.88 5.21
 0 -2 -23 222.21 4.68
 0 2 23 220.59 5.17
 0 2 23 224.97 5.06
 0 -2 23 220.9 4.91
 0 2 -23 220.19 5.21
 0 -2 23 220.37 5.03
 0 -2 23 212.75 5.19
 0 -2 23 222.79 5.17
 0 -2 23 214.6 4.7
 0 -2 -23 220.33 5.12
 0 2 -23 219.19 4.78
 0 2 -23 219.57 4.77
 0 2 23 226.55 5.33
 0 -2 23 213.95 4.65
 0 -2 -23 220.75 5.42
 0 -2 23 215.54 4.65
 0 -2 23 227.2 5.15
 0 -2 -23 224.02 5.02
 0 2 23 215.45 5.17
 0 -2 -23 219.28 5.27
 0 2 -23 216.78 5.06
 0 2 -23 221.71 5.01
 0 -2 23 233.33 5.36
 0 -2 -23 226.47 5.22
 0 -2 23 213.79 4.91
 0 2 -23 219.23 5.24
 0 2 -23 223.15 5.35
 0 -2 -23 225.21 5.45
 0 2 23 222.53 5
 0 2 -23 220.94 5.09
 0 -2 24 0.48 0.62
 0 2 -24 -0.58 1.05
 0 -2 -24 0.25 1.15
 0 2 -24 1.62 0.98
 0 2 -24 0.18 0.85
 0 -2 -24 -0.73 0.72
 0 2 -24 1.4 1.12
 0 2 -24 1.24 1.06
 0 2 24 0.83 1.08
 0 2 24 -1.45 1.11
 0 -2 24 1.32 0.95
 0 2 -24 0.3 0.95
 0 2 24 0.39 0.75
 0 -2 -24 0.44 1.04
 0 -2 24 -1.19 1.11
 0 2 24 -0.39 0.98
 0 -2 -24 0.55 0.56
 0 2 24 0.65 0.95
 0 2 -24 -0.34 1.04
 0 -2 24 -0.06 1.08
 0 -2 24 1.48 0.97
 0 -2 24 0.48 1.1
 0 2 -24 -0.86 0.67
 0 -2 24 0.71 0.62
 0 -2 -24 0.16 1.01
 0 2 24 -0.13 1.1
 0 -2 -24 -0.35 1.05
 0 -2 24 -0.7 0.83
 0 -2 24 3.32 1.18
 0 2 24 0.28 1.08
 0 -2 24 -1.16 1.1
 0 -2 -24 -0.49 0.87
 0 2 -24 3.14 1.27
 0 -2 -24 0.78 1.23
 0 -2 24 1.19 0.63
 0 2 -24 0.7 0.95
 0 2 24 -0.48 0.86
 0 -2 -24 0.72 1.17
 0 2 -25 104.69 3.07
 0 2 25 100.44 2.66
 0 2 -25 102.07 2.73
 0 2 -25 93.92 2.79
 0 -2 -25 98.27 3.02
 0 -2 -25 96.01 2.53
 0 2 -25 102.58 3.03
 0 -2 25 96.86 2.82
 0 2 25 102.68 3.04
 0 2 25 100.75 2.53
 0 2 -25 98.02 2.83
 0 -2 -25 101.56 2.93
 0 -2 25 101.37 2.96
 0 2 25 93.9 2.88
 0 2 25 96.57 2.75
 0 2 -25 101.49 2.93
 0 -2 25 98.98 2.77
 0 -2 25 98.27 2.96
 0 -2 25 101.01 2.92
 0 -2 -25 102.28 2.87
 0 -2 25 99.01 2.4
 0 2 -25 97.53 2.46
 0 2 25 103.37 3.1
 0 -2 25 98.66 2.64
 0 -2 25 99.25 3.1
 0 -2 25 104 2.9
 0 -2 -25 96.17 2.72
 0 2 25 93.65 2.88
 0 -2 -25 101.13 3.2
 0 2 -25 97.98 3.1
 0 -2 25 96 2.42
 0 2 -25 100.16 2.82
 0 -2 -25 107.95 3.19
 0 2 26 6.26 1.01
 0 2 -26 8.67 1.34
 0 -2 -26 7.15 1.36
 0 2 -26 6.63 1.18
 0 2 -26 4.54 0.98
 0 -2 -26 5.58 0.84
 0 2 -26 6.87 1.28
 0 2 26 6.77 1.3
 0 -2 26 6.02 1.14
 0 2 -26 6.33 1.12
 0 2 26 6.26 0.85
 0 -2 26 3.66 1.28
 0 2 26 6.76 1.34
 0 2 26 4.5 1.22
 0 -2 26 4.59 1.19
 0 2 -26 6.77 1.22
 0 2 26 5.98 1.11
 0 -2 26 5.17 1.08
 0 -2 26 8.24 1.27
 0 -2 26 5.2 1.24
 0 2 -26 5.4 0.74
 0 -2 -26 4.42 1.11
 0 2 26 5.45 1.29
 0 -2 26 5.08 0.96
 0 -2 26 6.11 1.37
 0 -2 -26 5.25 1
 0 -2 26 5.15 1.19
 0 2 26 4.5 1.2
 0 -2 -26 7.27 1.55
 0 2 -26 5.73 1.4
 0 -2 26 5.96 0.73
 0 -2 -26 8.52 1.42
 0 2 -26 5.26 1.11
 0 -2 -27 46.01 2.12
 0 2 -27 49.53 1.82
 0 2 -27 47.54 1.97
 0 2 -27 52.1 2.17
 0 -2 -27 47.19 1.62
 0 2 27 52.21 2.19
 0 -2 27 45.67 1.94
 0 2 27 49.98 1.62
 0 2 -27 49.22 1.97
 0 2 27 49.35 2.06
 0 -2 27 50.89 2.14
 0 -2 27 43.99 2.07
 0 2 27 47.72 2.02
 0 2 27 50.04 1.88
 0 2 -27 46.86 2.08
 0 -2 27 47.38 2.06
 0 -2 27 48.07 1.88
 0 -2 27 50.22 2.11
 0 -2 -27 52.12 1.98
 0 2 -27 47.01 1.52
 0 2 27 50.88 2.21
 0 -2 -27 48.68 1.83
 0 2 27 50.03 2.04
 0 -2 27 46.91 2.19
 0 -2 -27 48.41 2.27
 0 2 -27 53.34 2.34
 0 -2 -27 51.37 2.36
 0 2 -27 48.94 1.95
 0 2 27 50.67 1.77
 0 2 -27 52.76 2.19
 0 2 -28 31.37 1.51
 0 -2 -28 30.65 1.88
 0 2 -28 29.56 1.67
 0 -2 -28 28.79 1.29
 0 2 -28 30.11 1.78
 0 -2 28 29.41 1.66
 0 2 28 30.35 1.3
 0 2 -28 32.4 1.67
 0 2 28 26.97 1.78
 0 2 -28 29.42 1.73
 0 2 28 32.43 1.62
 0 2 28 27.97 1.71
 0 -2 28 28.31 1.83
 0 -2 28 29.86 1.6
 0 -2 28 27.57 1.73
 0 2 28 26.55 1.8
 0 -2 28 30.8 1.74
 0 -2 -28 29.95 1.66
 0 2 28 31.65 1.74
 0 -2 -28 30.42 1.52
 0 -2 28 31.05 1.95
 0 2 -28 30.19 1.64
 0 -2 -28 30.38 2.05
 0 2 -28 31.93 2.01
 0 2 -28 30.7 1.51
 0 -2 -28 28.51 1.92
 0 2 28 28.06 1.44
 0 2 -28 31.31 1.88
 0 2 -29 267.28 6.28
 0 -2 -29 244.71 5.6
 0 2 -29 251.07 5.98
 0 2 29 245.23 6.07
 0 -2 29 243.69 6.13
 0 -2 29 260.01 6.05
 0 2 29 257.99 5.89
 0 2 -29 250.92 6.13
 0 -2 29 248.15 5.9
 0 -2 29 243.86 6.12
 0 2 29 256.07 6.3
 0 -2 -29 248.36 5.97
 0 -2 29 247.51 6.07
 0 2 29 255.6 6.1
 0 -2 -29 241.42 5.8
 0 -2 29 256.69 6.32
 0 -2 -29 260.7 6.46
 0 2 -29 264.82 6.4
 0 2 -29 265.93 6.03
 0 2 -29 258.99 5.83
 0 -2 -29 256.53 6.25
 0 2 -29 253.72 5.83
 0 -2 -29 271.27 6.48
 0 2 29 259 5.73
 0 2 -29 250.81 6.26
 0 2 -30 11.86 1.58
 0 -2 30 10.83 1.42
 0 2 -30 12.54 1.41
 0 -2 30 12.69 1.65
 0 2 30 11.87 1.46
 0 2 30 9.51 1.32
 0 2 -30 9.83 1.5
 0 -2 30 11.38 1.38
 0 -2 30 9.64 1.47
 0 -2 30 9.66 1.52
 0 2 30 12.49 1.61
 0 2 30 12.55 1.56
 0 -2 -30 11.66 1.24
 0 -2 30 14.46 1.73
 0 -2 30 12.17 1.66
 0 -2 -30 8.67 1.77
 0 2 -30 8.95 1.75
 0 2 -30 11.95 1.64
 0 2 30 11.31 1.2
 0 2 -30 12.46 1.23
 0 -2 -30 11.83 1.78
 0 2 -30 14.93 1.46
 0 -2 -30 10.67 1.64
 0 2 -30 13.78 1.25
 0 -2 31 53.67 2.25
 0 2 -31 48.83 2.14
 0 -2 -31 52.31 2.02
 0 2 -31 48.44 2.23
 0 -2 -31 52.32 2.41
 0 2 -31 48.53 1.91
 0 2 -31 51.8 2.19
 0 -2 31 51.41 2.09
 0 -2 31 47.11 2.28
 0 2 31 51.87 2.47
 0 2 31 48.11 2.22
 0 -2 31 45.66 2.31
 0 2 31 50.15 2.28
 0 -2 -31 49.52 1.95
 0 2 -31 51.23 1.95
 0 2 -31 53.9 2.57
 0 -2 -31 51.5 2.65
 0 -2 31 46.03 2.37
 0 2 -31 49.76 2.41
 0 -2 -31 48.77 2.5
 0 2 -31 47.93 2.34
 0 -2 31 53.45 2.5
 0 2 -31 49.17 2.18
 0 2 -32 69.56 2.74
 0 -2 32 69.92 2.73
 0 -2 32 69.53 2.48
 0 -2 -32 62.8 2.32
 0 2 32 73.58 2.7
 0 2 -32 71.6 2.38
 0 -2 32 77.86 2.67
 0 2 32 69.87 2.66
 0 -2 32 64 2.74
 0 2 -32 70.15 2.85
 0 -2 -32 71.95 2.89
 0 2 -32 69.62 2.61
 0 2 -32 70.2 2.56
 0 2 -32 72.06 2.86
 0 -2 32 68.81 2.91
 0 2 -32 71.84 3.02
 0 -2 -32 73.42 3.09
 0 2 32 73.18 2.87
 0 2 33 25.56 1.89
 0 -2 33 26.69 1.99
 0 -2 33 25.56 1.72
 0 -2 33 29.48 1.99
 0 -2 -33 34.48 2.43
 0 -2 33 30.21 2.12
 0 2 -33 29.47 2.04
 0 2 -33 27.42 1.58
 0 2 33 25.97 1.94
 0 -2 -33 29.75 2.13
 0 -2 -33 26.93 2.08
 0 2 -33 32.18 1.94
 0 2 -33 27.26 1.85
 0 -2 33 32.1 1.89
 0 -2 34 4.84 1.46
 0 2 34 3.57 1.5
 0 -2 34 4.56 1.62
 0 -2 -34 3.32 1.68
 0 2 -34 2.23 1.41
 0 2 -34 5.91 1.43
 0 -2 -34 3.37 1.68
 0 2 34 1.69 1.36
 0 -2 34 2.29 1.5
 0 -2 34 3.8 1.34
 0 -2 -35 30.32 2.17
 0 -2 -35 28.08 2.34
 0 2 -35 26.16 2.17
 0 -2 -35 26.25 2.17
 0 2 -35 23.4 1.88
 0 -2 35 27.7 2.1
 0 2 35 29.45 1.99
 0 -2 35 24.93 1.94
 0 2 -35 28.15 2.16
 0 -2 35 26.5 1.77
 0 -2 -36 33.33 2.28
 0 -2 -36 31.04 2.46
 0 2 -36 31.71 2.33
 0 2 -36 30.96 2.23
 0 2 36 26.7 2.09
 0 -2 36 28.79 2.38
 0 -2 -36 25.63 2.21
 0 2 -36 25.79 1.96
 0 2 36 27.2 2.02
 0 -2 36 24.99 2.11
 0 -2 37 33.67 2.29
 0 2 37 33.57 2.21
 0 -2 -37 42.59 2.57
 0 2 -37 37.6 2.26
 0 -2 37 42.42 2.43
 0 2 37 35.91 2.23
 0 2 37 37.44 2.38
 0 2 37 37.13 2.4
 0 2 -37 42.77 2.54
 0 -2 -37 40.95 3
 0 -2 37 39.23 2.73
 0 -2 -37 37.67 2.71
 0 2 -37 38.21 2.56
 0 2 -37 42.14 2.26
 0 -2 -37 38.33 2.46
 0 2 38 25.89 2.04
 0 -2 38 24.85 2.2
 0 2 38 28.39 2.32
 0 -2 38 26.62 2.29
 0 -2 38 27.81 1.92
 0 2 38 31.44 2.13
 0 2 -38 30.09 2.48
 0 -2 -38 30.82 2.7
 0 2 -38 31.98 2.45
 0 2 38 29.41 2.3
 0 -2 -38 36.31 2.44
 0 2 -38 27.39 2.09
 0 -2 -38 35.17 2.99
 0 -2 38 29.77 2.63
 0 2 -38 33.15 2.12
 0 -2 39 77.71 3.68
 0 -2 -39 88.53 3.55
 0 2 -39 89.16 3.26
 0 -2 39 94.61 3.9
 0 -2 -39 106.33 4.29
 0 -2 -39 97.59 4
 0 2 -39 97.28 3.85
 0 -2 39 85.11 3.07
 0 -2 39 84.77 3.46
 0 2 39 88.36 3.49
 0 2 39 91.26 3.28
 0 2 39 83.32 3.42
 0 2 -39 97.96 3.65
 0 -2 39 82.18 3.3
 0 -2 40 3.28 2.32
 0 2 -40 3.47 1.63
 0 -2 -40 -0.12 1.84
 0 -2 -40 4.07 2.51
 0 -2 40 4.45 2.18
 0 2 40 2.9 1.83
 0 2 40 4.65 1.67
 0 -2 40 1.03 1.83
 0 -2 -40 4.27 2.18
 0 2 -40 3.78 1.96
 0 2 -40 -0.34 1.94
 0 -2 -40 6.27 1.72
 0 2 40 2.03 1.89
 0 -2 40 5.67 1.94
 0 -2 -41 1.5 1.68
 0 2 41 4.23 1.89
 0 2 -41 1.05 1.97
 0 -2 -41 0.45 2.19
 0 2 -41 1.67 2
 0 -2 41 5.72 2.19
 0 -2 41 2.85 2.21
 0 2 41 2.08 2.01
 0 -2 -41 3.11 1.84
 0 2 -41 1.44 1.66
 0 -2 41 2.82 2.17
 0 -2 -41 1.24 2.62
 0 -2 41 -1.31 1.93
 0 2 41 1.68 1.9
 0 -2 41 2.3 1.92
 0 2 41 3.19 1.64
 0 -2 41 2.79 1.8
 0 2 42 23.88 2.41
 0 -2 42 29.26 2.38
 0 2 42 31.35 2.19
 0 2 42 30.75 2.49
 0 2 -42 30.71 2.59
 0 -2 -42 30.79 2.25
 0 -2 42 34.01 2.51
 0 -2 -42 37.68 2.64
 0 -2 42 30.72 2.94
 0 2 42 27.49 2.46
 0 -2 42 28.66 2.63
 0 2 -42 40.3 2.8
 0 -2 -42 34.61 2.91
 0 -2 -42 39.26 3.29
 0 -2 42 38.54 2.89
 0 3 0 0.31 0.29
 0 3 0 -0.34 0.36
 0 -3 0 0.09 0.34
 0 3 0 -0.11 0.46
 0 3 0 -0.01 0.39
 0 -3 0 0.15 0.39
 0 3 0 0.18 0.37
 0 -3 0 -0.31 0.5
 0 -3 0 0.04 0.41
 0 -3 0 0.66 0.51
 0 3 0 -0.21 0.5
 0 -3 0 -0.32 0.44
 0 -3 0 0.07 0.32
 0 3 0 -0.24 0.46
 0 3 0 0.35 0.31
 0 3 0 0.12 0.41
 0 3 0 -0.06 0.29
 0 3 0 0.56 0.36
 0 3 0 0.33 0.51
 0 -3 0 0.17 0.48
 0 -3 0 -0.12 0.29
 0 3 0 0.23 0.52
 0 -3 0 -0.13 0.26
 0 3 1 0.41 0.53
 0 3 -1 -0.1 0.44
 0 -3 1 0.1 0.33
 0 -3 1 -0.16 0.41
 0 -3 -1 -0.08 0.47
 0 -3 1 0.17 0.35
 0 3 -1 -0.02 0.46
 0 3 1 -0.2 0.36
 0 3 1 -0.19 0.47
 0 3 -1 0.34 0.37
 0 -3 -1 0.05 0.34
 0 3 -1 -0.13 0.37
 0 3 1 0.5 0.34
 0 -3 -1 0.1 0.34
 0 -3 -1 -0.25 0.26
 0 3 1 0.19 0.44
 0 -3 -1 -0.13 0.35
 0 3 -1 0.01 0.34
 0 3 1 0.18 0.24
 0 3 1 0.05 0.44
 0 3 -1 -0.01 0.33
 0 -3 -1 -0.25 0.42
 0 3 1 -0.5 0.43
 0 -3 1 0.01 0.36
 0 3 -1 -0.16 0.37
 0 -3 -1 -0.66 0.53
 0 3 -1 -0.14 0.48
 0 -3 -1 0.34 0.4
 0 -3 1 0.28 0.43
 0 -3 1 -0.2 0.38
 0 3 1 0.14 0.49
 0 3 -1 0.25 0.32
 0 3 1 -0.06 0.27
 0 3 1 -0.06 0.42
 0 3 1 0.13 0.28
 0 -3 1 0.03 0.36
 0 3 -1 0.19 0.36
 0 -3 1 -0.08 0.5
 0 3 1 -0.03 0.48
 0 -3 -1 -0.2 0.26
 0 3 -1 -0.57 0.48
 0 -3 1 0.36 0.2
 0 -3 -1 0.17 0.32
 0 -3 1 0.02 0.49
 0 3 1 -0.32 0.36
 0 3 1 0.12 0.51
 0 -3 -1 -0.5 0.48
 0 -3 1 0.17 0.5
 0 3 -2 0.12 0.22
 0 -3 -2 0.19 0.52
 0 3 -2 0.06 0.49
 0 3 -2 -0.16 0.35
 0 3 2 0.96 0.36
 0 -3 2 0.1 0.37
 0 3 -2 -0.05 0.47
 0 3 2 -0.02 0.33
 0 3 -2 0.14 0.5
 0 3 2 0.05 0.46
 0 -3 -2 0.18 0.35
 0 3 2 -0.53 0.34
 0 3 2 2.22 0.53
 0 -3 -2 0.57 0.36
 0 3 -2 -0.02 0.36
 0 3 -2 0.42 0.37
 0 3 2 -0.18 0.43
 0 -3 -2 0.12 0.25
 0 -3 -2 0.07 0.39
 0 3 2 -0.53 0.51
 0 3 -2 -0.14 0.36
 0 3 2 0.18 0.47
 0 -3 2 -0.07 0.34
 0 -3 -2 -0.19 0.46
 0 3 2 -0.01 0.44
 0 3 -2 -0.03 0.31
 0 3 -2 -0.17 0.5
 0 -3 2 -0.16 0.36
 0 3 -2 -0.07 0.36
 0 -3 2 0.35 0.44
 0 3 2 0.05 0.47
 0 3 2 0.68 0.54
 0 -3 -2 0.15 0.48
 0 -3 2 0.28 0.29
 0 -3 2 0.23 0.42
 0 3 -2 -0.21 0.43
 0 3 2 0.28 0.47
 0 3 2 -0.03 0.27
 0 -3 2 -0.04 0.34
 0 3 2 -0.26 0.25
 0 -3 2 -0.21 0.33
 0 3 2 0.06 0.53
 0 3 -2 0.32 0.35
 0 3 -2 0.14 0.44
 0 -3 -2 -0.03 0.32
 0 3 -2 -0.07 0.33
 0 3 -2 -0.07 0.45
 0 3 -2 0.19 0.34
 0 -3 2 0.1 0.5
 0 3 -2 0.08 0.46
 0 3 2 0.2 0.49
 0 -3 -2 0.13 0.51
 0 -3 2 0.13 0.47
 0 -3 -2 -0.25 0.34
 0 -3 -3 -0.17 0.54
 0 -3 3 0.57 0.47
 0 3 3 0.34 0.49
 0 3 -3 -0.21 0.44
 0 -3 3 -0.09 0.34
 0 3 -3 -0.18 0.34
 0 3 3 0.08 0.3
 0 3 -3 -0.37 0.53
 0 3 3 -0.31 0.33
 0 -3 -3 -0.11 0.32
 0 -3 3 0.03 0.39
 0 3 3 0.24 0.46
 0 -3 -3 0.12 0.38
 0 3 -3 0.2 0.35
 0 3 -3 -0.13 0.4
 0 -3 -3 0.2 0.41
 0 -3 -3 -0.1 0.43
 0 3 3 0.4 0.45
 0 3 3 -0.35 0.4
 0 3 3 -0.3 0.5
 0 -3 -3 0.3 0.44
 0 3 3 0.25 0.29
 0 -3 3 0.01 0.29
 0 3 3 0.19 0.48
 0 3 3 0.19 0.43
 0 3 -3 0.02 0.54
 0 -3 3 0.37 0.4
 0 3 -3 0.1 0.49
 0 -3 -3 0.16 0.46
 0 3 3 -0.13 0.54
 0 -3 -3 -0.22 0.48
 0 -3 3 0.27 0.49
 0 3 -3 -0.11 0.53
 0 -3 -3 -0.29 0.37
 0 -3 3 -0.26 0.45
 0 3 3 -0.29 0.51
 0 -3 -3 0.41 0.52
 0 -3 -3 0.25 0.21
 0 3 -3 0.07 0.46
 0 -3 -3 -0.18 0.34
 0 3 -3 0.02 0.34
 0 3 -3 0.01 0.44
 0 3 -3 0.19 0.33
 0 3 3 -0.04 0.53
 0 -3 -3 0.15 0.54
 0 3 -3 0.1 0.27
 0 -3 -3 -0.06 0.21
 0 -3 3 -0.36 0.31
 0 -3 3 0.25 0.35
 0 3 3 -0.18 0.27
 0 3 3 0.03 0.44
 0 -3 -4 -0.07 0.49
 0 -3 -4 -0.14 0.54
 0 3 4 0.33 0.51
 0 -3 -4 0.08 0.54
 0 3 -4 0.02 0.49
 0 3 -4 0.02 0.35
 0 3 -4 -0.58 0.51
 0 -3 4 0.19 0.44
 0 3 4 0.19 0.29
 0 -3 4 0.05 0.48
 0 3 4 0.33 0.51
 0 -3 4 -0.13 0.38
 0 3 4 0.14 0.31
 0 -3 4 0.27 0.35
 0 3 -4 0.34 0.38
 0 3 4 0.02 0.47
 0 3 -4 -0.3 0.42
 0 -3 -4 0.04 0.44
 0 3 4 -0.51 0.46
 0 -3 -4 0.21 0.43
 0 3 4 0.37 0.41
 0 -3 -4 0.13 0.47
 0 3 4 0.31 0.47
 0 -3 4 0.07 0.26
 0 3 4 -0.3 0.52
 0 3 4 -0.01 0.29
 0 -3 -4 0.1 0.5
 0 3 -4 -0.31 0.54
 0 3 4 0.14 0.48
 0 3 -4 -0.27 0.56
 0 -3 4 0.39 0.39
 0 3 -4 0.32 0.49
 0 -3 -4 -0.36 0.5
 0 3 4 -0.24 0.52
 0 3 4 0.26 0.49
 0 3 -4 0.01 0.38
 0 -3 4 0.21 0.5
 0 3 -4 -0.17 0.5
 0 -3 -4 0.03 0.27
 0 3 -4 0.38 0.32
 0 3 -4 -0.18 0.33
 0 -3 -4 0.28 0.39
 0 3 -4 -0.1 0.46
 0 3 -4 0.18 0.35
 0 3 4 -0.14 0.55
 0 -3 -4 0.35 0.59
 0 3 -4 -0.14 0.42
 0 3 4 -0.3 0.49
 0 -3 -4 0.3 0.53
 0 -3 4 -0.25 0.44
 0 -3 4 0.02 0.29
 0 3 4 0.15 0.46
 0 3 -5 0.29 0.36
 0 3 -5 -0.17 0.51
 0 -3 -5 0.18 0.3
 0 3 -5 0.13 0.36
 0 3 5 0.1 0.54
 0 -3 5 0.11 0.38
 0 3 -5 -0.16 0.55
 0 -3 -5 -0.51 0.5
 0 3 5 -0.49 0.52
 0 -3 5 0.34 0.54
 0 3 -5 -0.09 0.55
 0 -3 -5 -0.76 0.58
 0 -3 -5 -0.6 0.52
 0 -3 -5 0.04 0.37
 0 3 -5 -0.02 0.48
 0 3 -5 -0.38 0.36
 0 -3 5 -0.13 0.5
 0 -3 -5 -0.08 0.27
 0 3 5 0.11 0.31
 0 3 5 -0.56 0.56
 0 -3 5 0.09 0.36
 0 3 -5 0.25 0.39
 0 -3 5 0.11 0.36
 0 3 -5 0.2 0.36
 0 3 5 0.02 0.4
 0 3 -5 -0.02 0.45
 0 -3 -5 0.33 0.43
 0 3 5 0.28 0.48
 0 -3 -5 -0.26 0.5
 0 -3 -5 -0.2 0.52
 0 3 5 0.45 0.48
 0 -3 5 -0.11 0.33
 0 3 5 0.37 0.53
 0 -3 -5 -0.23 0.51
 0 3 -5 0.12 0.47
 0 -3 5 0.06 0.22
 0 3 -5 0.31 0.51
 0 3 5 0.04 0.4
 0 3 5 -0.12 0.53
 0 3 -5 0.08 0.48
 0 3 -5 -0.1 0.56
 0 -3 5 0.13 0.54
 0 3 5 -0.06 0.5
 0 -3 -5 0.29 0.51
 0 3 -5 0.39 0.48
 0 3 -5 0.16 0.36
 0 -3 -5 -0.4 0.42
 0 3 -5 -0.08 0.46
 0 -3 -5 1.06 0.59
 0 3 5 -0.13 0.54
 0 3 -5 0.42 0.45
 0 3 5 -0.34 0.54
 0 -3 5 0.08 0.43
 0 -3 -5 -0.11 0.55
 0 -3 5 0.14 0.25
 0 3 5 0.04 0.51
 0 3 -6 -0.27 0.41
 0 -3 -6 -0.26 0.36
 0 3 -6 -0.04 0.54
 0 3 -6 -0.05 0.49
 0 -3 6 -0.14 0.54
 0 3 -6 0.02 0.52
 0 -3 -6 0.31 0.58
 0 -3 6 0.24 0.36
 0 3 6 -0.17 0.56
 0 3 -6 -0.1 0.58
 0 3 6 -0.09 0.37
 0 -3 6 0.42 0.55
 0 -3 -6 -0.19 0.57
 0 -3 -6 -0.07 0.59
 0 3 6 0.85 0.54
 0 -3 -6 -0.38 0.37
 0 3 -6 -0.5 0.39
 0 3 -6 -0.39 0.55
 0 -3 -6 -0.09 0.28
 0 -3 6 0.3 0.54
 0 3 6 0.44 0.5
 0 -3 6 -0.16 0.37
 0 3 6 -0.13 0.33
 0 3 -6 0.31 0.39
 0 3 6 -0.19 0.46
 0 3 -6 0.07 0.49
 0 -3 -6 -0.11 0.47
 0 3 6 -0.24 0.54
 0 -3 -6 0.13 0.51
 0 3 6 -0.04 0.51
 0 -3 6 0.11 0.31
 0 3 6 -0.06 0.55
 0 -3 -6 0.1 0.56
 0 -3 -6 0.21 0.28
 0 3 -6 -0.06 0.52
 0 3 -6 -0.05 0.53
 0 3 6 0.04 0.56
 0 3 6 0.4 0.4
 0 3 -6 -0.04 0.36
 0 3 -6 -0.12 0.46
 0 -3 -6 -0.07 0.43
 0 3 -6 0.38 0.53
 0 -3 6 -0.19 0.51
 0 -3 -6 -0.3 0.58
 0 3 6 -0.43 0.58
 0 3 6 -0.55 0.51
 0 3 6 -0.3 0.52
 0 3 -6 -0.18 0.54
 0 3 -6 -0.21 0.49
 0 -3 6 -0.1 0.46
 0 -3 -6 -0.1 0.44
 0 3 6 -0.53 0.58
 0 3 -6 -0.1 0.43
 0 -3 -6 0.41 0.61
 0 3 6 0.26 0.54
 0 -3 -6 0.36 0.54
 0 -3 6 -0.14 0.4
 0 -3 6 0.13 0.22
 0 3 6 0.43 0.51
 0 3 -7 1.88 0.63
 0 3 -7 1.67 0.51
 0 -3 -7 1.23 0.48
 0 3 -7 1.07 0.5
 0 -3 -7 0.8 0.66
 0 3 7 0.29 0.6
 0 -3 7 0.56 0.38
 0 3 -7 1.04 0.64
 0 -3 7 0.34 0.56
 0 -3 -7 0.47 0.64
 0 -3 7 0.62 0.56
 0 3 7 0.06 0.37
 0 3 -7 0.42 0.59
 0 -3 -7 0.67 0.62
 0 3 7 0.86 0.62
 0 -3 -7 0.48 0.36
 0 -3 7 0.97 0.6
 0 -3 7 0.85 0.59
 0 3 7 0.67 0.57
 0 -3 -7 0.83 0.68
 0 -3 -7 0.72 0.33
 0 3 7 0.96 0.38
 0 -3 7 0.57 0.36
 0 3 7 1.2 0.59
 0 3 -7 0.62 0.41
 0 3 7 0.57 0.51
 0 -3 -7 0.56 0.51
 0 3 7 2.04 0.69
 0 3 7 0.89 0.55
 0 -3 7 1.35 0.35
 0 -3 -7 0.24 0.58
 0 -3 -7 0.27 0.22
 0 -3 -7 0.86 0.55
 0 3 -7 0.62 0.58
 0 -3 -7 0.35 0.31
 0 3 7 0.34 0.63
 0 3 7 1.41 0.65
 0 -3 7 0.47 0.45
 0 3 -7 0.17 0.58
 0 3 -7 0.67 0.39
 0 3 -7 0.7 0.59
 0 3 -7 0.02 0.53
 0 -3 -7 0.49 0.48
 0 3 -7 1.04 0.6
 0 -3 -7 0.29 0.59
 0 3 7 1.45 0.57
 0 3 7 -0.48 0.6
 0 3 -7 0.12 0.3
 0 -3 -7 0.36 0.55
 0 -3 7 0.41 0.42
 0 -3 7 0.41 0.59
 0 -3 7 0.61 0.5
 0 3 -7 0.27 0.32
 0 -3 -7 1.14 0.53
 0 3 -7 0.14 0.52
 0 -3 7 0.85 0.47
 0 -3 -7 0.54 0.62
 0 3 -7 1.42 0.52
 0 3 7 0.39 0.61
 0 -3 7 0.65 0.21
 0 3 7 0.75 0.64
 0 -3 -8 0.08 0.33
 0 3 8 0.35 0.25
 0 -3 8 0.59 0.55
 0 -3 8 -0.22 0.6
 0 3 8 0.7 0.58
 0 -3 -8 -0.41 0.67
 0 -3 -8 -0.08 0.33
 0 -3 8 -0.05 0.48
 0 -3 -8 -0.75 0.57
 0 3 -8 0.37 0.35
 0 3 -8 -0.27 0.41
 0 3 8 -0.26 0.46
 0 3 8 -0.88 0.67
 0 -3 -8 -0.44 0.56
 0 3 -8 -0.89 0.67
 0 -3 -8 0.09 0.56
 0 -3 8 -0.26 0.3
 0 3 8 0.46 0.54
 0 -3 -8 0.23 0.33
 0 3 8 -0.29 0.65
 0 3 -8 -0.02 0.62
 0 -3 8 0.16 0.63
 0 3 8 0.2 0.36
 0 3 -8 0.2 0.58
 0 3 8 -0.45 0.64
 0 -3 8 0.09 0.49
 0 -3 8 -0.22 0.58
 0 3 -8 -0.13 0.51
 0 -3 -8 0.13 0.49
 0 3 -8 -0.26 0.59
 0 3 8 0.14 0.59
 0 -3 8 0.53 0.61
 0 -3 -8 -0.26 0.61
 0 -3 8 0.15 0.35
 0 3 -8 0.22 0.31
 0 -3 -8 0.08 0.61
 0 3 -8 -0.24 0.52
 0 -3 -8 -0.27 0.48
 0 3 -8 -0.16 0.62
 0 3 -8 0.09 0.52
 0 -3 -8 -0.36 0.61
 0 3 8 0.9 0.61
 0 -3 8 -0.31 0.48
 0 3 -8 -0.15 0.49
 0 3 8 -0.42 0.58
 0 -3 8 -0.02 0.44
 0 -3 -8 0.28 0.63
 0 -3 8 -0.15 0.41
 0 -3 -8 0.37 0.54
 0 -3 -8 0.09 0.6
 0 3 8 0.63 0.61
 0 3 -8 0.29 0.59
 0 3 -8 0.38 0.61
 0 3 8 -0.19 0.57
 0 3 8 -0.38 0.66
 0 -3 -9 -0.21 0.64
 0 3 9 -0.47 0.59
 0 3 9 0.01 0.22
 0 -3 -9 -0.33 0.32
 0 -3 9 0.23 0.6
 0 -3 -9 -0.23 0.7
 0 3 9 -0.16 0.58
 0 -3 9 0.13 0.63
 0 -3 -9 0.11 0.35
 0 3 -9 -0.03 0.31
 0 -3 -9 -0.16 0.63
 0 3 -9 -0.53 0.4
 0 -3 -9 -0.11 0.51
 0 3 9 -0.15 0.47
 0 3 -9 -0.33 0.65
 0 -3 -9 0.21 0.58
 0 3 9 -0.88 0.68
 0 -3 -9 -0.33 0.57
 0 3 9 -0.29 0.57
 0 -3 9 -0.31 0.28
 0 3 9 -0.19 0.6
 0 -3 -9 -0.16 0.36
 0 3 -9 0.3 0.63
 0 -3 9 0.35 0.64
 0 3 9 0.45 0.34
 0 3 9 -0.77 0.7
 0 -3 9 -0.84 0.52
 0 3 -9 -0.08 0.6
 0 3 -9 -0.25 0.54
 0 3 9 -0.51 0.65
 0 3 -9 -0.2 0.56
 0 -3 -9 -0.08 0.5
 0 3 -9 0.48 0.61
 0 -3 9 -0.28 0.64
 0 3 9 -0.17 0.6
 0 -3 -9 -0.41 0.67
 0 -3 9 0.05 0.64
 0 -3 -9 -0.82 0.68
 0 3 -9 -0.46 0.62
 0 3 -9 0.05 0.53
 0 3 9 -0.18 0.55
 0 3 9 0.26 0.62
 0 -3 -9 0.03 0.61
 0 3 -9 -0.35 0.57
 0 3 -9 -0.41 0.54
 0 3 -9 -0.02 0.61
 0 -3 9 -0.59 0.62
 0 -3 -9 -0.4 0.53
 0 3 -9 0.39 0.38
 0 3 9 0.08 0.6
 0 -3 9 -0.12 0.48
 0 -3 -9 -0.32 0.59
 0 -3 -9 0.3 0.65
 0 -3 9 -0.37 0.47
 0 -3 9 -0.47 0.47
 0 -3 9 -0.39 0.41
 0 -3 -9 -0.23 0.58
 0 3 9 -0.49 0.6
 0 3 10 -0.46 0.61
 0 -3 -10 -0.4 0.58
 0 3 -10 -0.42 0.57
 0 -3 -10 -0.69 0.66
 0 -3 10 -0.35 0.64
 0 -3 10 -0.47 0.66
 0 -3 -10 -0.46 0.67
 0 -3 10 -0.09 0.48
 0 3 10 -0.28 0.55
 0 3 -10 -0.17 0.3
 0 3 -10 0.4 0.38
 0 -3 10 -0.25 0.47
 0 -3 -10 -0.14 0.48
 0 -3 -10 0.17 0.61
 0 3 10 -0.47 0.63
 0 3 -10 -0.65 0.7
 0 3 10 -0.6 0.71
 0 -3 -10 -0.39 0.64
 0 3 10 -0.54 0.58
 0 -3 -10 0.23 0.57
 0 -3 10 -0.17 0.25
 0 3 10 0.28 0.66
 0 3 -10 0.35 0.64
 0 3 -10 -0.26 0.56
 0 -3 10 0.1 0.65
 0 3 -10 0.16 0.52
 0 3 -10 0.09 0.6
 0 3 10 -0.44 0.68
 0 -3 10 -0.17 0.54
 0 -3 10 -0.02 0.52
 0 3 -10 -0.23 0.55
 0 3 10 -0.83 0.65
 0 -3 10 -0.14 0.63
 0 3 -10 -0.53 0.63
 0 -3 -10 -0.48 0.53
 0 -3 -10 -0.33 0.65
 0 3 10 -0.63 0.59
 0 -3 10 0.08 0.64
 0 3 -10 -0.12 0.51
 0 -3 -10 0.06 0.64
 0 3 -10 -0.03 0.57
 0 3 10 -0.3 0.63
 0 3 10 -0.39 0.64
 0 -3 -10 -0.25 0.61
 0 -3 -10 0.22 0.42
 0 3 10 -0.15 0.6
 0 3 -10 -0.09 0.4
 0 -3 -10 -0.32 0.62
 0 -3 10 0.61 0.47
 0 -3 10 0.14 0.37
 0 -3 -10 0.44 0.56
 0 -3 10 -0.69 0.61
 0 3 -10 -0.27 0.61
 0 3 -10 -0.11 0.55
 0 -3 -10 -0.15 0.59
 0 -3 -10 -0.43 0.52
 0 3 10 0.07 0.65
 0 3 11 0.47 0.59
 0 3 11 0.03 0.61
 0 3 -11 0.25 0.62
 0 3 11 0.53 0.58
 0 -3 -11 -0.11 0.59
 0 -3 11 -0.39 0.6
 0 -3 -11 0.24 0.7
 0 -3 11 0.19 0.61
 0 3 11 -0.45 0.57
 0 -3 11 0.21 0.45
 0 -3 -11 0.49 0.69
 0 3 -11 0.08 0.27
 0 3 -11 0.03 0.38
 0 -3 11 0.39 0.47
 0 -3 -11 0.22 0.68
 0 -3 -11 0.66 0.47
 0 3 11 0.29 0.57
 0 3 -11 -0.11 0.67
 0 3 11 0.9 0.63
 0 3 11 -0.11 0.63
 0 -3 -11 -0.28 0.6
 0 -3 11 -0.04 0.21
 0 -3 -11 -0.16 0.58
 0 3 11 -0.08 0.6
 0 3 -11 0.19 0.66
 0 3 11 -0.19 0.64
 0 3 -11 -0.27 0.6
 0 -3 11 -0.03 0.66
 0 3 11 -0.31 0.6
 0 -3 -11 0.07 0.39
 0 3 11 0.16 0.64
 0 3 -11 0.23 0.56
 0 3 -11 -0.44 0.61
 0 -3 11 0.22 0.53
 0 3 11 -0.27 0.65
 0 -3 -11 0.47 0.55
 0 3 11 0.4 0.58
 0 3 -11 -0.02 0.53
 0 -3 11 0.17 0.67
 0 -3 11 0.02 0.54
 0 3 11 0.19 0.48
 0 -3 11 -0.42 0.65
 0 -3 -11 -0.21 0.6
 0 3 11 0.4 0.59
 0 -3 -11 -0.09 0.64
 0 3 -11 0.03 0.47
 0 3 -11 -0.23 0.6
 0 3 11 0.07 0.53
 0 -3 -11 -0.06 0.4
 0 -3 11 -0.52 0.42
 0 -3 11 0.02 0.37
 0 -3 -11 0.49 0.62
 0 -3 11 0.32 0.46
 0 3 11 0.09 0.65
 0 3 -11 -0.02 0.42
 0 -3 11 0.22 0.34
 0 -3 -11 -0.09 0.55
 0 -3 -11 0.21 0.5
 0 -3 11 1.34 0.64
 0 -3 -11 0.24 0.56
 0 -3 11 -0.02 0.55
 0 3 -11 -0.02 0.59
 0 3 -11 -0.33 0.57
 0 3 11 0.24 0.62
 0 3 11 -0.4 0.61
 0 3 12 0.48 0.62
 0 3 12 0.56 0.66
 0 3 -12 0.37 0.59
 0 -3 -12 -0.03 0.62
 0 -3 -12 0.36 0.6
 0 -3 12 -0.03 0.6
 0 -3 -12 0.22 0.72
 0 -3 12 -0.68 0.63
 0 -3 12 -0.53 0.46
 0 3 12 0.52 0.57
 0 -3 -12 -0.83 0.77
 0 3 -12 0.13 0.27
 0 -3 12 0.48 0.48
 0 3 12 0.19 0.57
 0 3 -12 0.32 0.66
 0 -3 -12 0.13 0.48
 0 -3 -12 -0.13 0.67
 0 3 12 0.49 0.65
 0 3 12 0.18 0.64
 0 -3 -12 0.39 0.62
 0 3 -12 0.23 0.65
 0 3 12 0.17 0.62
 0 -3 -12 -0.38 0.59
 0 -3 12 -0.06 0.2
 0 3 12 -0.14 0.64
 0 -3 12 -0.54 0.66
 0 3 -12 -0.32 0.6
 0 -3 12 0.11 0.55
 0 3 12 -0.32 0.61
 0 3 12 1.51 0.67
 0 3 -12 -0.02 0.62
 0 -3 -12 -0.08 0.39
 0 3 -12 -0.63 0.57
 0 -3 12 -0.83 0.55
 0 -3 -12 0.16 0.56
 0 -3 12 -0.05 0.53
 0 3 12 -0.35 0.57
 0 -3 12 0.9 0.68
 0 3 12 -0.26 0.67
 0 -3 -12 -0.03 0.63
 0 3 12 -0.37 0.56
 0 -3 12 -0.54 0.66
 0 3 -12 0.01 0.23
 0 3 12 0.14 0.49
 0 3 -12 0.03 0.66
 0 3 12 -0.02 0.53
 0 -3 -12 0.31 0.37
 0 -3 12 0.09 0.36
 0 -3 12 0.66 0.4
 0 -3 -12 -0.14 0.38
 0 3 -12 0.36 0.44
 0 -3 -12 -0.38 0.59
 0 -3 12 0.69 0.47
 0 3 12 -0.82 0.6
 0 -3 -12 -0.76 0.56
 0 -3 12 -0.24 0.33
 0 -3 12 0.25 0.58
 0 -3 12 0.36 0.71
 0 -3 -12 0.23 0.54
 0 3 -12 0.61 0.58
 0 -3 -12 -0.34 0.59
 0 3 12 0.25 0.64
 0 3 12 0.54 0.61
 0 3 13 0.13 0.66
 0 3 13 0.72 0.7
 0 3 -13 0.45 0.63
 0 -3 -13 0.22 0.63
 0 -3 -13 -0.27 0.71
 0 -3 13 -0.1 0.69
 0 -3 13 0.15 0.65
 0 -3 -13 -0.58 0.73
 0 -3 13 0.47 0.48
 0 -3 -13 -0.64 0.77
 0 3 13 0.11 0.59
 0 3 -13 0.17 0.27
 0 -3 13 0.5 0.51
 0 -3 -13 0.18 0.73
 0 3 13 -0.36 0.65
 0 -3 -13 -0.16 0.49
 0 3 -13 -0.53 0.69
 0 3 13 0.45 0.7
 0 -3 13 -0.16 0.53
 0 3 -13 -0.27 0.7
 0 -3 -13 -0.16 0.59
 0 3 13 0.07 0.68
 0 -3 -13 -0.22 0.62
 0 -3 13 -0.08 0.17
 0 3 13 -0.87 0.6
 0 -3 13 -0.51 0.7
 0 3 13 0.21 0.64
 0 3 -13 0.91 0.61
 0 3 -13 -0.24 0.59
 0 -3 13 0.1 0.57
 0 -3 -13 -0.26 0.41
 0 3 13 -0.37 0.65
 0 3 13 -0.06 0.67
 0 3 -13 -0.23 0.61
 0 -3 13 0.1 0.55
 0 3 13 0.24 0.67
 0 -3 13 0.23 0.62
 0 -3 13 0.1 0.58
 0 3 13 0.78 0.61
 0 -3 -13 -1.15 0.61
 0 3 13 0.09 0.52
 0 3 -13 -0.25 0.27
 0 3 13 -0.38 0.58
 0 -3 13 0.7 0.66
 0 -3 -13 -0.13 0.69
 0 3 -13 -1.08 0.71
 0 3 13 0.4 0.54
 0 -3 -13 0.28 0.61
 0 -3 13 -0.32 0.58
 0 -3 -13 -0.17 0.6
 0 -3 13 0.11 0.7
 0 3 -13 -0.42 0.6
 0 3 13 -0.12 0.23
 0 3 -13 0.5 0.48
 0 3 13 0.31 0.62
 0 -3 13 0.26 0.48
 0 -3 -13 0.63 0.63
 0 -3 -13 -0.12 0.55
 0 -3 13 -0.21 0.31
 0 -3 13 -0.21 0.41
 0 -3 -13 -0.37 0.4
 0 -3 13 0.23 0.36
 0 -3 -13 0.46 0.38
 0 3 13 -0.03 0.63
 0 3 13 0.41 0.62
 0 -3 -14 0.2 0.63
 0 -3 -14 0.21 0.63
 0 3 -14 0.13 0.66
 0 -3 14 -0.39 0.65
 0 -3 14 -0.11 0.8
 0 3 14 0.03 0.17
 0 3 14 0.71 0.77
 0 3 -14 0.14 0.74
 0 3 14 0.37 0.54
 0 3 -14 0.52 0.3
 0 3 14 -0.02 0.58
 0 -3 -14 -0.57 0.74
 0 -3 14 0.03 0.71
 0 3 14 1.08 0.69
 0 3 -14 0.44 0.68
 0 3 14 -0.4 0.7
 0 3 -14 0.55 0.45
 0 -3 14 0.29 0.71
 0 -3 -14 0.16 0.77
 0 -3 14 -1 0.72
 0 -3 -14 0.13 0.79
 0 -3 14 0.25 0.49
 0 3 -14 0.16 0.28
 0 -3 14 -0.57 0.56
 0 3 -14 0.47 0.74
 0 3 14 0.07 0.65
 0 -3 -14 -0.33 0.55
 0 -3 -14 -0.5 0.74
 0 -3 14 -0.18 0.57
 0 3 14 1.06 0.73
 0 3 14 -0.58 0.79
 0 -3 -14 0.1 0.69
 0 3 -14 -0.77 0.74
 0 -3 -14 -0.07 0.67
 0 3 14 -0.1 0.69
 0 3 14 0.16 0.68
 0 -3 14 0.58 0.65
 0 3 14 -0.07 0.72
 0 3 -14 0.03 0.63
 0 -3 14 0.54 0.62
 0 -3 -14 0.24 0.43
 0 3 14 -0.52 0.71
 0 -3 14 0.83 0.61
 0 -3 -14 0.35 0.65
 0 3 14 -0.31 0.63
 0 -3 14 0.78 0.66
 0 -3 14 0.14 0.58
 0 3 14 0.98 0.75
 0 -3 -14 0.33 0.37
 0 -3 14 -0.11 0.38
 0 -3 14 0.16 0.35
 0 -3 -14 0.48 0.38
 0 3 -14 0.09 0.61
 0 -3 -14 0.27 0.67
 0 -3 -14 -0.14 0.71
 0 3 -14 -0.39 0.5
 0 3 14 -0.07 0.71
 0 -3 14 0.02 0.49
 0 -3 -14 -0.37 0.69
 0 3 14 0.24 0.56
 0 -3 14 -0.15 0.29
 0 -3 -14 -0.14 0.58
 0 3 14 0.77 0.64
 0 3 14 0.03 0.65
 0 3 15 0.74 0.77
 0 3 -15 0.85 0.75
 0 3 15 0.07 0.72
 0 3 -15 0.04 0.44
 0 -3 15 -0.35 0.78
 0 -3 -15 0.35 0.78
 0 -3 -15 0.55 0.86
 0 -3 15 0.18 0.5
 0 3 -15 0.17 0.28
 0 -3 -15 0.97 0.71
 0 3 15 -0.89 0.69
 0 -3 15 0.43 0.51
 0 3 -15 0.53 0.55
 0 3 15 -0.22 0.71
 0 -3 15 0.74 0.67
 0 3 -15 0.07 0.82
 0 -3 -15 0.18 0.54
 0 3 15 -0.46 0.71
 0 -3 -15 0.41 0.81
 0 -3 15 0.19 0.59
 0 -3 -15 0.89 0.72
 0 3 15 -0.15 0.73
 0 3 -15 0.03 0.8
 0 3 15 -0.4 0.76
 0 -3 -15 0.51 0.74
 0 3 15 0.2 0.71
 0 -3 15 -0.11 0.73
 0 3 15 -0.43 0.75
 0 -3 15 0.74 0.75
 0 -3 15 -0.17 0.67
 0 -3 -15 0.75 0.65
 0 3 -15 -0.14 0.65
 0 3 15 0.79 0.71
 0 3 15 -0.07 0.75
 0 -3 -15 0.57 0.44
 0 -3 15 -0.09 0.66
 0 -3 -15 0.86 0.7
 0 3 15 0.12 0.74
 0 -3 15 0.23 0.62
 0 3 15 0.85 0.68
 0 -3 15 -0.37 0.77
 0 -3 15 0.18 0.7
 0 3 15 -0.36 0.59
 0 3 15 0.02 0.61
 0 -3 -15 0.86 0.77
 0 3 15 0.04 0.71
 0 3 -15 0.42 0.72
 0 -3 15 0.16 0.36
 0 -3 15 -0.25 0.41
 0 -3 -15 0.58 0.38
 0 -3 -15 0.21 0.37
 0 -3 -15 -0.19 0.76
 0 -3 -15 -0.1 0.69
 0 3 -15 0.22 0.7
 0 -3 -15 0.32 0.7
 0 3 15 -0.14 0.6
 0 -3 15 0.01 0.28
 0 -3 15 0.08 0.76
 0 -3 -15 -0.59 0.67
 0 -3 -15 -0.42 0.69
 0 3 -15 -0.07 0.68
 0 -3 15 -0.29 0.67
 0 3 15 0.26 0.72
 0 3 15 -0.53 0.71
 0 3 16 0.12 0.75
 0 3 16 -0.46 0.79
 0 3 -16 -0.49 0.76
 0 3 -16 0.78 0.47
 0 -3 -16 0.09 0.85
 0 -3 16 -0.67 0.83
 0 -3 16 0.67 0.51
 0 -3 -16 -0.39 0.89
 0 3 -16 0.09 0.29
 0 3 16 -0.04 0.74
 0 -3 16 0.07 0.54
 0 3 -16 -0.25 0.62
 0 -3 -16 0.54 0.77
 0 -3 16 -0.31 0.71
 0 3 16 0.07 0.78
 0 -3 -16 -0.03 0.58
 0 -3 -16 -0.74 0.86
 0 3 16 0.65 0.75
 0 3 -16 -0.45 0.87
 0 3 16 -0.2 0.77
 0 -3 16 0.18 0.65
 0 3 16 -1.05 0.87
 0 -3 -16 -0.19 0.75
 0 3 -16 -0.07 0.78
 0 3 16 -0.18 0.7
 0 3 16 0.28 0.77
 0 -3 16 -1.04 0.76
 0 -3 -16 0.17 0.4
 0 -3 16 0.63 0.81
 0 3 16 -0.51 0.8
 0 -3 -16 0.04 0.68
 0 3 16 -0.15 0.8
 0 3 -16 0.47 0.73
 0 -3 -16 -0.02 0.45
 0 3 -16 0.51 0.8
 0 -3 16 0.12 0.64
 0 -3 16 -0.44 0.65
 0 3 16 1.33 0.74
 0 -3 16 0.48 0.77
 0 3 16 0.99 0.78
 0 -3 -16 -1.22 0.77
 0 -3 16 -0.03 0.65
 0 -3 16 0.46 0.84
 0 -3 -16 -0.67 0.81
 0 3 16 0.46 0.64
 0 3 16 0.42 0.58
 0 3 16 -0.04 0.83
 0 3 -16 0.78 0.77
 0 -3 16 -0.46 0.37
 0 -3 -16 0.07 0.36
 0 -3 -16 -0.05 0.37
 0 -3 16 0.21 0.38
 0 -3 -16 -0.25 0.73
 0 3 -16 0.26 0.77
 0 -3 16 0.26 0.8
 0 -3 16 -0.06 0.66
 0 -3 -16 -0.04 0.75
 0 3 16 -0.43 0.62
 0 -3 16 -0.27 0.26
 0 -3 -16 -0.24 0.81
 0 -3 -16 -0.63 0.73
 0 -3 -16 0.73 0.71
 0 3 -16 -0.5 0.73
 0 3 16 0.07 0.72
 0 3 16 -0.19 0.78
 0 3 17 -1.1 0.85
 0 3 -17 0.2 0.46
 0 -3 -17 -0.15 0.88
 0 -3 17 0.36 0.88
 0 -3 17 0.15 0.54
 0 -3 -17 0.41 0.91
 0 3 -17 0.2 0.3
 0 3 -17 0.06 0.63
 0 3 17 0.26 0.8
 0 -3 17 -0.41 0.55
 0 -3 -17 0.61 0.81
 0 -3 17 0.61 0.75
 0 -3 -17 0.03 0.62
 0 3 -17 0.97 0.87
 0 -3 -17 -1.24 0.94
 0 3 17 -0.2 0.8
 0 3 17 -1.24 0.77
 0 -3 -17 0.72 0.81
 0 3 17 0.41 0.91
 0 -3 17 0.16 0.7
 0 3 17 0.56 0.89
 0 3 -17 -0.43 0.9
 0 3 17 -0.18 0.77
 0 3 17 -0.03 0.71
 0 -3 -17 0.02 0.54
 0 3 17 1.46 0.83
 0 -3 17 0.86 0.86
 0 -3 -17 -0.25 0.41
 0 -3 17 0.04 0.83
 0 3 -17 -0.61 0.79
 0 3 17 -0.04 0.81
 0 -3 -17 -0.8 0.72
 0 3 17 1.95 0.87
 0 3 -17 -0.04 0.75
 0 -3 17 -0.28 0.7
 0 -3 -17 -0.23 0.48
 0 3 -17 0.89 0.82
 0 -3 17 1.13 0.71
 0 3 17 -0.13 0.79
 0 -3 17 -1.01 0.8
 0 -3 17 -0.33 0.71
 0 3 17 -0.48 0.75
 0 -3 17 1.09 0.85
 0 3 17 0.63 0.61
 0 3 17 0.05 0.66
 0 -3 -17 0.04 0.88
 0 3 -17 -0.7 0.81
 0 3 17 -0.1 0.85
 0 -3 -17 0.08 0.76
 0 -3 17 0.03 0.74
 0 3 -17 0.52 0.79
 0 -3 17 0.14 0.92
 0 -3 -17 -0.27 0.8
 0 -3 -17 -0.5 0.79
 0 3 -17 0.28 0.74
 0 -3 -17 -0.46 0.7
 0 -3 17 0.31 0.4
 0 3 -17 0.23 0.34
 0 -3 -17 0.22 0.36
 0 -3 17 -0.06 0.42
 0 3 -17 -0.44 0.36
 0 3 17 0.35 0.79
 0 3 17 -0.53 0.77
 0 3 -17 -0.69 0.75
 0 3 18 -0.28 0.89
 0 3 -18 -0.54 0.46
 0 -3 18 0.52 0.89
 0 -3 -18 0.99 1.02
 0 -3 18 0.26 0.55
 0 3 -18 0.04 0.3
 0 -3 -18 -0.26 0.87
 0 -3 18 0.12 0.58
 0 3 18 -0.73 0.86
 0 -3 -18 -0.88 0.95
 0 -3 -18 0.2 0.62
 0 -3 18 1.22 0.81
 0 3 -18 0.09 0.89
 0 3 -18 -0.04 0.98
 0 3 18 -0.21 0.83
 0 3 18 0.13 0.87
 0 -3 18 0.17 0.72
 0 3 -18 -0.04 0.89
 0 3 18 -0.92 0.9
 0 -3 -18 0.25 0.59
 0 3 -18 -0.63 0.85
 0 3 18 0.75 0.75
 0 -3 18 -0.13 0.83
 0 3 18 -0.04 0.85
 0 3 -18 0.23 0.78
 0 -3 18 0.71 0.92
 0 -3 -18 -0.23 0.44
 0 -3 -18 -0.18 0.49
 0 3 -18 0.37 0.86
 0 3 -18 -1.26 0.84
 0 3 18 0.8 0.89
 0 -3 18 -1.48 0.77
 0 -3 -18 0.72 0.8
 0 3 18 0.63 0.77
 0 -3 18 0.59 0.74
 0 3 18 -0.64 0.88
 0 -3 18 0.21 0.74
 0 -3 18 0.71 0.89
 0 -3 -18 0.35 0.87
 0 3 18 -0.39 0.67
 0 -3 18 0.6 0.89
 0 3 -18 -0.74 0.91
 0 3 18 -0.35 0.84
 0 -3 18 -0.32 0.4
 0 -3 -18 -0.64 0.35
 0 3 18 0.32 0.36
 0 3 -18 0.55 0.34
 0 -3 -18 0.49 0.87
 0 3 -18 0.78 0.85
 0 -3 18 0.24 0.96
 0 -3 -18 1.22 0.8
 0 -3 18 0.2 0.76
 0 -3 18 0.16 0.43
 0 -3 -18 -0.55 0.36
 0 3 18 -0.01 0.36
 0 3 -18 0.73 0.35
 0 -3 -18 -0.39 0.91
 0 -3 -18 1.36 0.78
 0 3 -18 -0.04 0.78
 0 3 18 1.16 0.82
 0 3 -18 0.57 0.76
 0 3 18 -1.22 0.82
 0 -3 -19 -1.34 0.88
 0 -3 19 0.78 0.96
 0 -3 -19 1.26 0.84
 0 3 -19 -0.64 0.9
 0 -3 19 -0.14 0.78
 0 3 19 0.05 1.02
 0 3 19 -0.16 0.67
 0 -3 -19 1.47 0.92
 0 -3 19 -0.85 0.94
 0 -3 19 0.37 0.94
 0 -3 -19 -0.03 0.44
 0 3 -19 0.44 0.86
 0 3 19 0.05 0.94
 0 3 -19 0.1 0.45
 0 -3 19 -0.66 0.98
 0 -3 19 -0.44 0.57
 0 -3 -19 -0.06 1
 0 3 -19 -0.11 0.29
 0 -3 19 0.84 0.44
 0 -3 19 -0.36 0.85
 0 3 -19 -0.27 1.01
 0 -3 -19 -0.62 1
 0 3 -19 -0.2 0.94
 0 -3 -19 0.06 0.67
 0 3 19 0.19 0.98
 0 3 19 -0.34 0.95
 0 3 -19 -0.96 0.92
 0 -3 19 -1.2 0.79
 0 -3 -19 0.14 0.59
 0 3 19 0.1 0.77
 0 3 19 0.2 0.86
 0 -3 19 -0.55 0.89
 0 3 -19 0.22 0.86
 0 3 19 -0.55 0.92
 0 3 -19 0.17 0.83
 0 -3 19 0.03 0.75
 0 -3 -19 0.61 0.52
 0 3 19 -0.49 0.89
 0 -3 19 -0.3 0.76
 0 -3 19 0.24 0.86
 0 -3 19 0.37 0.81
 0 3 -19 0.06 0.31
 0 3 19 -0.25 0.33
 0 -3 -19 -0.12 0.77
 0 3 -19 0.04 0.76
 0 -3 -19 -0.27 0.91
 0 -3 19 0.19 0.6
 0 -3 19 -0.53 0.48
 0 -3 19 -0.41 0.3
 0 -3 -19 -0.18 0.32
 0 3 -19 -0.06 0.32
 0 3 19 -0.1 0.34
 0 3 19 0.42 0.8
 0 3 19 0.09 0.83
 0 3 -19 -0.04 0.89
 0 3 20 0.27 0.29
 0 3 -20 -0.08 0.26
 0 -3 -20 1.02 0.92
 0 3 -20 0.24 0.92
 0 -3 20 0.87 1.06
 0 -3 20 -0.36 0.79
 0 3 20 0.56 0.96
 0 3 20 0.14 0.7
 0 -3 -20 0.1 0.92
 0 -3 20 1.71 1.02
 0 -3 -20 0.02 0.46
 0 -3 20 0.79 0.95
 0 3 20 0.68 0.98
 0 3 20 -0.11 0.35
 0 3 -20 -0.66 0.45
 0 -3 20 -0.27 1
 0 -3 20 0.09 0.57
 0 -3 -20 0.86 1.07
 0 3 -20 0.13 0.26
 0 -3 20 -0.08 0.47
 0 3 -20 -0.77 1.02
 0 -3 -20 -1.06 0.69
 0 -3 -20 0.05 1
 0 3 -20 -0.36 0.98
 0 3 20 -0.1 1.01
 0 3 20 0.21 0.96
 0 -3 20 0.66 0.84
 0 3 20 0.53 0.81
 0 -3 -20 -0.38 0.66
 0 -3 20 0.39 0.92
 0 3 20 0.78 0.9
 0 3 -20 0.93 0.98
 0 -3 -20 -0.09 0.53
 0 -3 20 -0.59 0.74
 0 3 20 -0.79 0.96
 0 -3 20 -0.35 0.95
 0 3 20 -0.1 1
 0 -3 20 -0.12 0.8
 0 -3 -20 0.52 0.81
 0 3 -20 -0.11 0.27
 0 -3 -20 -0.18 0.3
 0 3 20 0.04 0.3
 0 -3 20 -0.35 0.33
 0 3 -20 0.85 0.79
 0 -3 -20 -1.05 0.94
 0 -3 20 -1.42 0.64
 0 -3 20 0.02 0.47
 0 3 -20 -0.47 0.89
 0 3 20 -0.12 0.86
 0 3 20 -0.46 0.85
 0 3 -21 -0.59 0.4
 0 -3 21 -1.3 1.08
 0 -3 21 -0.64 0.57
 0 -3 -21 0.46 1.12
 0 3 -21 0.67 0.96
 0 -3 21 0.18 0.62
 0 -3 21 -0.43 0.46
 0 -3 -21 0.17 1.11
 0 3 -21 -0.22 0.95
 0 -3 -21 -0.65 0.68
 0 3 -21 0.2 1.09
 0 3 21 -0.05 1
 0 -3 21 0.74 0.85
 0 3 21 0.22 1.02
 0 3 21 -0.76 0.82
 0 -3 -21 0.62 0.66
 0 -3 21 -0.41 0.95
 0 3 21 -0.34 0.9
 0 -3 21 -0.84 1.04
 0 -3 -21 -0.12 0.45
 0 3 21 -1.38 0.96
 0 -3 -21 0.09 0.53
 0 -3 21 0.04 0.79
 0 3 -21 0.29 0.98
 0 3 21 -0.05 1.01
 0 -3 21 -0.45 0.85
 0 -3 21 0.31 0.97
 0 -3 21 0.15 0.95
 0 -3 -21 1.56 0.98
 0 3 21 0.06 1.06
 0 -3 21 -0.87 0.83
 0 -3 -21 0.44 0.92
 0 3 -21 -0.31 0.95
 0 -3 21 -0.69 1.09
 0 -3 -21 0.17 0.81
 0 3 -21 -0.15 0.81
 0 -3 -21 -1.4 1.06
 0 3 21 1.37 0.96
 0 -3 21 0.06 0.48
 0 3 -21 -0.53 0.86
 0 3 21 -0.24 0.95
 0 3 21 -0.21 0.87
 0 -3 22 0.44 0.58
 0 -3 -22 0.69 1.1
 0 -3 22 0.1 0.62
 0 3 -22 0.47 1.01
 0 3 -22 -0.12 0.81
 0 -3 -22 -0.65 1.11
 0 -3 -22 1.27 1.13
 0 3 -22 -0.97 1.12
 0 3 -22 -0.58 1.05
 0 -3 -22 -0.5 0.72
 0 -3 22 -0.66 0.87
 0 3 22 -1.04 1.07
 0 3 22 -1.3 1.08
 0 3 22 -0.34 0.81
 0 -3 -22 -0.76 0.7
 0 -3 22 1.18 1.06
 0 3 22 -0.62 0.92
 0 -3 22 -0.5 1.08
 0 3 22 -0.69 1.07
 0 -3 -22 -0.4 0.46
 0 3 22 0.43 0.98
 0 -3 -22 -0.42 0.54
 0 3 -22 0.36 1.01
 0 3 22 0.85 1.04
 0 -3 22 0.56 0.89
 0 -3 22 0.44 0.94
 0 -3 -22 0.68 1.02
 0 -3 22 -0.89 1.07
 0 3 22 0.87 1.08
 0 -3 22 -0.55 1.12
 0 -3 -22 -0.47 0.96
 0 3 -22 0.16 1.04
 0 -3 22 0.2 0.81
 0 -3 22 0.24 1.09
 0 3 22 0.64 1.07
 0 -3 22 -0.37 0.51
 0 -3 -22 -0.75 0.84
 0 3 22 0.04 0.88
 0 3 22 -0.2 0.95
 0 3 -22 -0.19 0.9
 0 -3 23 0.05 0.58
 0 -3 -23 1.02 1.17
 0 3 -23 0.06 1.04
 0 -3 23 0.13 0.62
 0 -3 -23 -0.06 1.13
 0 3 -23 1.25 0.87
 0 -3 -23 -0.64 1.14
 0 -3 -23 0.07 0.7
 0 3 -23 -0.18 1.06
 0 3 -23 -0.23 1.1
 0 -3 23 0.55 0.88
 0 3 23 0.67 1.09
 0 3 23 -1.48 1.14
 0 3 23 -0.42 0.86
 0 -3 -23 -1.15 0.72
 0 3 23 0.74 0.93
 0 -3 23 -0.67 1.04
 0 -3 -23 0.27 0.46
 0 3 -23 0.05 0.89
 0 3 23 -0.61 1
 0 -3 23 -0.64 1.09
 0 -3 -23 -0.38 0.54
 0 3 23 1.1 1.03
 0 3 -23 -0.54 1.04
 0 -3 23 -0.77 0.91
 0 -3 23 -0.98 1.05
 0 -3 23 0.05 1.11
 0 -3 -23 1.48 1.06
 0 3 23 0.2 1.14
 0 -3 23 1.54 0.85
 0 -3 -23 0.82 1
 0 3 -23 0.92 1.04
 0 -3 23 -0.19 1.14
 0 -3 23 0.06 1.05
 0 -3 -23 0.43 1.3
 0 3 23 0.37 1.08
 0 -3 23 -0.04 0.52
 0 3 23 0.78 0.99
 0 3 23 0.93 0.92
 0 3 -23 0.53 0.95
 0 3 23 -0.73 1.05
 0 -3 -23 -0.18 0.87
 0 -3 24 -0.33 0.63
 0 3 -24 -0.78 1.13
 0 -3 -24 0.07 1.12
 0 3 -24 -0.87 0.93
 0 3 -24 -0.78 1.1
 0 -3 -24 -0.13 1.16
 0 3 -24 -0.58 1.09
 0 -3 -24 0.39 0.74
 0 -3 24 -0.24 0.92
 0 3 24 -0.54 1.13
 0 -3 -24 0.73 0.75
 0 3 24 0.47 0.82
 0 -3 24 -0.65 1.14
 0 3 -24 0.63 0.94
 0 -3 24 -0.67 1.18
 0 3 24 -0.87 1.07
 0 3 -24 0.06 1.11
 0 3 24 -0.26 1.04
 0 -3 -24 -0.27 0.55
 0 -3 24 0.61 0.91
 0 -3 24 0.3 1.07
 0 -3 -24 0.86 1.09
 0 -3 24 0.92 1.12
 0 3 24 -0.88 1.14
 0 3 24 -0.23 1.09
 0 -3 -24 -0.38 0.9
 0 -3 24 0.17 0.85
 0 -3 24 -0.94 1.23
 0 3 24 0.32 1.11
 0 -3 -24 0.64 1.08
 0 -3 -24 0.53 1.25
 0 -3 -24 0.75 1.32
 0 -3 24 -0.6 1.21
 0 3 24 0.92 0.96
 0 3 -24 -0.3 0.95
 0 3 24 0.87 1.02
 0 3 -25 -0.41 1.1
 0 3 -25 0.05 0.96
 0 -3 -25 -1.58 1.32
 0 -3 -25 -0.21 1.18
 0 3 -25 1.26 1.19
 0 -3 -25 -0.3 0.75
 0 3 -25 1.14 1.12
 0 -3 25 0.36 1
 0 3 -25 0.92 1
 0 3 25 0.32 0.9
 0 -3 25 -0.06 1.17
 0 3 25 1.89 1.12
 0 3 -25 -0.05 0.93
 0 -3 25 1.08 1.12
 0 3 25 0.49 1.06
 0 3 -25 -0.06 1.13
 0 -3 25 0.06 1.14
 0 -3 25 -0.79 0.98
 0 3 -25 0.4 0.7
 0 -3 25 -1.44 1.13
 0 -3 -25 1.48 1.09
 0 3 25 0.36 1.21
 0 -3 25 0.17 0.92
 0 -3 25 0.78 1.29
 0 3 25 0.25 1.09
 0 -3 -25 0.48 1.29
 0 -3 25 -0.25 0.75
 0 -3 25 -0.28 1.14
 0 -3 -25 0.31 1.32
 0 3 -25 0.69 0.99
 0 3 25 1.64 1.11
 0 3 25 -1.13 0.99
 0 3 -26 0.5 1.19
 0 3 26 0.34 1
 0 3 -26 1.94 1.01
 0 3 -26 -0.1 0.94
 0 -3 -26 -0.58 1.32
 0 3 -26 -0.28 1.23
 0 -3 -26 0.11 0.77
 0 3 -26 0.8 1.17
 0 -3 26 0.27 1.03
 0 3 26 0.37 0.9
 0 3 -26 0.73 1.1
 0 -3 26 2.19 1.19
 0 -3 26 2.4 1.22
 0 3 26 -1.21 1.14
 0 3 -26 2.53 1.19
 0 3 26 1.23 1.09
 0 -3 26 -1.18 1.13
 0 -3 26 -0.41 1.02
 0 3 -26 0.3 0.7
 0 -3 -26 -0.55 1.15
 0 -3 26 -0.88 1.18
 0 3 26 0.89 1.26
 0 -3 26 -1.11 1.36
 0 3 26 0.06 1.16
 0 -3 -26 -0.84 1.33
 0 -3 26 0.07 0.79
 0 -3 26 -0.07 1.3
 0 -3 -26 0.74 1.42
 0 3 -26 0.44 1.02
 0 3 -27 -1.36 1.26
 0 3 27 0.95 1.01
 0 3 -27 0.05 1.03
 0 3 -27 -0.26 1.03
 0 -3 -27 0.68 1.27
 0 3 -27 -0.52 1.27
 0 3 -27 -0.56 1.25
 0 -3 -27 1.44 0.8
 0 -3 27 -0.23 1.08
 0 3 27 -0.37 0.91
 0 3 -27 -1.06 1.1
 0 -3 27 1.74 1.22
 0 3 27 -0.66 1.22
 0 -3 27 1.05 1.29
 0 3 27 -0.4 1.14
 0 3 -27 0.33 1.22
 0 -3 27 -0.48 1.23
 0 -3 27 -0.43 1.04
 0 -3 27 0.39 1.25
 0 -3 -27 -0.06 1.2
 0 3 27 0.77 1.26
 0 -3 27 -0.39 1.37
 0 3 27 -0.6 1.23
 0 -3 27 0.47 0.81
 0 -3 -27 -0.69 1.51
 0 -3 27 1.23 1.36
 0 3 -27 1.26 1.07
 0 -3 -27 -0.61 1.38
 0 -3 28 -0.95 1.15
 0 -3 -28 0.28 0.81
 0 3 -28 -0.31 1.27
 0 -3 28 0.95 1.07
 0 3 -28 0.25 1.15
 0 3 28 0.21 0.92
 0 -3 -28 -1.14 0.95
 0 3 28 -0.06 1.19
 0 3 -28 0.07 1.23
 0 3 28 -0.9 1.25
 0 -3 28 -0.37 1.32
 0 -3 28 -0.94 1.1
 0 -3 28 0.5 1.23
 0 3 28 -0.65 1.3
 0 -3 28 -1.23 1.31
 0 -3 -28 -0.92 1.29
 0 3 28 1.24 1.31
 0 -3 28 -0.89 1.32
 0 -3 28 0.56 1.42
 0 -3 -28 -0.63 1.58
 0 3 -28 1.42 1.29
 0 3 28 0.87 1.06
 0 -3 -28 1 1.41
 0 3 -28 1.7 1.1
 0 -3 -28 -1.1 1.37
 0 3 -28 -0.22 1.01
 0 3 -29 -0.8 1.28
 0 -3 29 1.24 1.16
 0 3 -29 -1.22 1.19
 0 -3 -29 0.78 1.3
 0 3 29 0.8 0.97
 0 3 29 -0.07 1.29
 0 -3 29 0.15 1.39
 0 -3 -29 0.38 1.41
 0 3 -29 -0.95 1.4
 0 3 29 -1.1 1.21
 0 -3 29 0.52 1.11
 0 -3 29 -0.07 1.32
 0 3 29 -1.09 1.42
 0 -3 29 0.07 1.33
 0 -3 -29 -2.1 1.31
 0 3 29 0.36 1.26
 0 3 -29 -0.48 1.33
 0 -3 29 -1.43 1.21
 0 -3 29 0.42 1.41
 0 -3 -29 -0.09 1.59
 0 3 29 -0.47 1.07
 0 3 -29 0.74 1.27
 0 -3 29 -0.08 1.46
 0 -3 -29 0.49 1.45
 0 3 -29 -0.83 1.08
 0 3 -29 0.83 1.14
 0 3 -30 -0.42 1.35
 0 -3 30 -0.52 1.23
 0 3 30 0.25 0.96
 0 3 -30 -0.07 1.2
 0 -3 -30 0.48 1.34
 0 3 30 -3.42 1.42
 0 -3 30 -0.16 1.42
 0 -3 -30 1.58 1.55
 0 3 30 0.76 1.24
 0 3 -30 0.68 1.37
 0 -3 30 -0.08 1.32
 0 -3 30 -0.18 1.14
 0 3 30 0.78 1.44
 0 -3 30 -0.29 1.33
 0 -3 -30 -0.42 1.31
 0 -3 30 0.61 1.55
 0 3 -30 2.65 1.39
 0 3 30 -0.07 1.35
 0 3 -30 -0.62 1.06
 0 -3 -30 -0.17 1.46
 0 3 -30 0.62 1.2
 0 -3 30 -1.17 1.27
 0 -3 -30 -0.69 1.63
 0 -3 30 -1.58 1.52
 0 3 -30 0.77 1.34
 0 3 30 0.16 1.13
 0 -3 31 -0.2 1.27
 0 3 -31 1.22 1.47
 0 -3 31 0.33 1.24
 0 3 -31 1.52 1.26
 0 -3 -31 -0.33 1.36
 0 3 -31 -0.35 1.09
 0 -3 -31 0.62 1.67
 0 3 -31 0.16 1.41
 0 -3 31 -0.37 1.51
 0 -3 31 0.06 1.18
 0 -3 31 0.63 1.39
 0 -3 31 -0.08 1.47
 0 3 31 -2.46 1.44
 0 3 -31 -0.53 1.44
 0 -3 -31 0.49 1.42
 0 3 -31 -0.09 1.45
 0 3 31 -1.22 1.41
 0 -3 -31 -1.33 1.66
 0 -3 31 2.64 1.61
 0 3 -31 -0.84 1.26
 0 3 31 1.26 1.47
 0 -3 -31 0.62 1.48
 0 3 -31 1.48 1.25
 0 3 -31 2.02 1.1
 0 -3 32 1.73 1.28
 0 3 -32 -0.08 1.4
 0 -3 32 -1.71 1.46
 0 -3 32 -0.32 1.2
 0 -3 32 -0.35 1.29
 0 3 -32 1.41 1.08
 0 3 32 -1.74 1.38
 0 -3 32 1.7 1.51
 0 -3 -32 -1.28 1.47
 0 3 32 -0.94 1.38
 0 3 -32 0.98 1.53
 0 3 -32 -0.95 1.27
 0 3 -32 1.43 1.31
 0 -3 -32 0.52 1.44
 0 -3 -32 0.28 1.58
 0 3 -32 -0.33 1.3
 0 3 32 -0.37 1.44
 0 -3 -32 0.85 1.83
 0 -3 32 0.28 1.54
 0 -3 33 0.08 1.44
 0 -3 33 0.52 1.25
 0 3 -33 0.48 1.11
 0 -3 33 0.22 1.36
 0 -3 -33 1.91 1.58
 0 3 -33 -0.14 1.28
 0 -3 -33 -0.53 1.56
 0 -3 33 1.08 1.34
 0 3 -33 3.16 1.35
 0 -3 -33 -0.98 1.47
 0 3 -33 -1.06 1.33
 0 -3 -33 1.89 1.91
 0 3 33 2.36 1.45
 0 -3 33 -1.58 1.65
 0 -3 34 1.66 1.26
 0 -3 34 -1.13 1.43
 0 3 34 1.67 1.47
 0 -3 34 1.36 1.6
 0 -3 34 0.89 1.36
 0 -3 34 0.98 1.79
 0 3 -34 -1.69 1.62
 0 -3 -34 -0.73 1.6
 0 -3 -34 0.79 1.68
 0 3 -34 -0.79 1.36
 0 -3 34 -0.99 1.34
 0 -3 -34 -0.73 1.88
 0 3 -34 -1.36 1.4
 0 3 -35 0.67 1.62
 0 -3 35 1.62 1.33
 0 3 35 -0.77 1.48
 0 -3 35 -1.49 1.57
 0 3 -35 0.11 1.61
 0 3 35 -1.31 1.78
 0 3 -35 0.83 1.75
 0 -3 35 -1.83 1.89
 0 -3 35 2.84 1.39
 0 -3 -35 0.81 1.72
 0 -3 35 -2.64 1.45
 0 -3 -35 -1.22 1.61
 0 3 -35 2.37 1.76
 0 -3 -35 1.14 1.86
 0 -3 36 -0.1 1.64
 0 -3 -36 1.93 1.65
 0 3 36 0.96 1.51
 0 -3 36 1.53 1.63
 0 3 -36 1 1.75
 0 -3 -36 0.93 1.92
 0 3 36 -1.12 1.66
 0 3 -36 1.18 1.67
 0 3 -36 0.12 1.71
 0 -3 -36 0.94 1.76
 0 -3 -36 -0.1 1.63
 0 -3 -36 -0.79 2.19
 0 -3 36 -1.39 1.87
 0 3 36 -2.27 1.84
 0 -3 -37 1.79 2.17
 0 -3 37 0.84 2.05
 0 3 -37 1 1.88
 0 3 37 -1.63 1.76
 0 3 -37 0.36 1.69
 0 -3 37 3.81 2.06
 0 -3 -37 2.24 1.86
 0 -3 37 -1.36 1.75
 0 3 37 -0.62 1.57
 0 3 37 -0.09 1.58
 0 -3 37 -1.08 1.7
 0 3 -37 3.13 1.82
 0 3 -37 -3.01 1.58
 0 -3 -37 -1.38 1.74
 0 -3 37 -0.8 1.78
 0 -3 -37 0.14 2.03
 0 -3 38 3.58 2.21
 0 -3 38 1.61 1.77
 0 3 38 -0.3 1.73
 0 3 38 0.09 1.63
 0 3 -38 -0.92 1.92
 0 3 38 -0.3 1.79
 0 -3 -38 6.03 2.53
 0 -3 38 0.75 2.05
 0 3 38 0.99 1.6
 0 3 -38 -0.27 1.56
 0 -3 -38 -0.44 1.77
 0 3 -38 -1 1.83
 0 -3 -38 -0.85 2.06
 0 -3 38 4.03 1.83
 0 3 39 3.14 1.88
 0 3 -39 0.59 1.94
 0 -3 -39 3.02 1.8
 0 3 -39 0.45 1.56
 0 -3 39 1.71 1.95
 0 -3 -39 2.05 2.08
 0 3 -39 -0.77 1.85
 0 -3 39 1.33 2.16
 0 -3 39 -1.93 2.15
 0 -3 -39 -3.71 2.57
 0 -3 39 -1.75 1.83
 0 3 39 -0.41 1.75
 0 3 39 -0.18 1.62
 0 3 40 -1.28 1.71
 0 3 40 -0.52 1.95
 0 -3 40 -0.84 1.88
 0 3 -40 -0.53 1.93
 0 -3 -40 -2.71 2.11
 0 -3 40 -2.2 1.95
 0 -3 40 -0.43 1.93
 0 -3 -40 -2.4 1.86
 0 3 -40 -0.46 1.6
 0 -3 40 2.06 2.21
 0 -3 40 -3.05 2.21
 0 -3 -40 2.61 2.59
 0 3 40 -0.1 1.86
 0 3 -40 -2.28 2.07
 0 -3 41 0.64 1.87
 0 3 41 -0.37 1.7
 0 3 41 0.32 1.89
 0 -3 41 -2.36 1.98
 0 3 -41 2.99 1.98
 0 -3 -41 1.08 2.16
 0 -3 -41 -0.63 2.53
 0 -3 41 -0.14 2.31
 0 3 -41 0.28 1.61
 0 -3 -41 -0.12 1.85
 0 3 41 3.36 1.79
 0 -3 41 1.28 2.26
 0 -3 41 -1.32 1.98
 0 3 41 -0.21 1.91
 0 3 -41 -0.98 2.07
 0 4 0 885.14 17.7
 0 -4 0 883.34 17.62
 0 4 0 885.84 17.64
 0 4 0 892.64 17.77
 0 4 0 860.8 17.72
 0 4 0 901.75 17.61
 0 -4 0 890.85 17.7
 0 -4 0 901.5 17.78
 0 4 0 847.81 17.66
 0 4 0 892.45 17.76
 0 -4 0 891.49 17.77
 0 -4 0 887.01 17.79
 0 -4 0 887.82 17.71
 0 4 0 890.41 17.66
 0 4 0 909.45 17.67
 0 4 0 898.45 17.78
 0 4 0 893.32 17.77
 0 -4 0 913.94 17.57
 0 4 0 896.07 17.64
 0 -4 0 889.66 17.68
 0 4 0 891.43 17.7
 0 4 0 901.28 17.65
 0 -4 0 915.56 17.79
 0 -4 -1 759.17 15.04
 0 4 -1 768 15.05
 0 4 -1 768.91 15.1
 0 -4 -1 754.84 14.98
 0 4 -1 707.24 15.04
 0 4 1 752.03 15.16
 0 4 -1 740.33 15.17
 0 4 -1 771.69 15.11
 0 4 -1 768.07 15.04
 0 4 1 757.55 15.14
 0 4 1 775.9 14.98
 0 4 1 762.85 15.11
 0 -4 -1 764.66 15.12
 0 -4 1 762.11 15.07
 0 -4 1 721.94 15.1
 0 -4 1 763.15 15.17
 0 4 1 766.52 15.03
 0 -4 -1 765.14 15.18
 0 4 1 721.36 15.08
 0 -4 -1 764.3 15.1
 0 -4 -1 765.4 15.18
 0 4 1 785.83 15.18
 0 -4 1 774.9 15.16
 0 4 -1 780.76 15.15
 0 -4 -1 757.85 15.1
 0 -4 1 772.67 15.13
 0 -4 -1 765.68 15.2
 0 -4 1 763.45 15.18
 0 4 -1 772.03 15.05
 0 4 1 746.19 15.22
 0 -4 -1 780.84 15.2
 0 4 -1 744.7 15.07
 0 -4 1 784.78 15.18
 0 4 -1 758.27 15.08
 0 4 1 757.1 15.11
 0 -4 -1 717.99 15.1
 0 -4 1 773.13 15.18
 0 4 -1 768.93 15.18
 0 4 -1 769.51 15.06
 0 4 1 776.71 15.07
 0 4 1 768.34 15.18
 0 -4 1 756.34 15.19
 0 -4 1 769.92 14.93
 0 4 -1 767.2 15.17
 0 4 1 768.49 15.04
 0 -4 -1 780.6 15
 0 4 1 759.65 15.17
 0 -4 1 747.04 15.03
 0 -4 -1 682.2 14.98
 0 4 1 748.29 14.99
 0 4 1 777.39 15.01
 0 4 -2 361.03 7.35
 0 4 -2 366.58 7.45
 0 -4 2 366.12 7.46
 0 4 2 369.13 7.47
 0 4 -2 357.97 7.45
 0 4 2 363.21 7.34
 0 4 2 373.76 7.33
 0 -4 2 358.99 7.4
 0 4 2 366.42 7.47
 0 -4 -2 367.4 7.46
 0 4 -2 361.21 7.36
 0 -4 -2 372.31 7.32
 0 4 -2 364.9 7.34
 0 4 -2 344.68 7.34
 0 -4 -2 372.2 7.24
 0 4 2 330.84 7.34
 0 4 2 364.27 7.43
 0 4 -2 344.24 7.37
 0 4 -2 364.5 7.34
 0 4 2 369.34 7.44
 0 4 2 361.22 7.46
 0 -4 -2 359.42 7.42
 0 -4 2 367.49 7.33
 0 4 2 359.74 7.41
 0 4 2 348.35 7.39
 0 4 2 364.87 7.46
 0 -4 2 367.5 7.43
 0 -4 -2 369.82 7.47
 0 4 -2 366.98 7.42
 0 -4 -2 358.33 7.4
 0 -4 2 365.12 7.42
 0 -4 -2 370.61 7.37
 0 4 -2 364.55 7.4
 0 4 2 360.38 7.49
 0 -4 -2 363.49 7.5
 0 -4 2 358.33 7.45
 0 -4 -2 373.66 7.31
 0 4 -2 364.38 7.45
 0 -4 2 366.21 7.48
 0 4 2 369.13 7.45
 0 4 -2 380.45 7.49
 0 -4 -2 367.23 7.28
 0 4 -2 365.36 7.45
 0 4 -2 364.6 7.33
 0 4 -2 371.2 7.32
 0 4 2 363.52 7.5
 0 4 -2 361.76 7.44
 0 -4 2 372.4 7.45
 0 -4 -2 369.96 7.48
 0 4 2 370.67 7.26
 0 4 2 355.93 7.25
 0 -4 2 351.22 7.32
 0 4 2 357.76 7.41
 0 -4 3 365.9 7.4
 0 4 -3 370.52 7.46
 0 -4 -3 350.5 7.35
 0 4 -3 369.33 7.29
 0 -4 3 357.51 7.29
 0 4 -3 360.72 7.42
 0 4 3 366.91 7.27
 0 4 3 364.69 7.32
 0 -4 3 360.57 7.43
 0 4 3 362.62 7.44
 0 -4 3 361.61 7.39
 0 -4 -3 362.06 7.43
 0 4 3 362.84 7.45
 0 4 3 363.88 7.29
 0 -4 -3 351.39 7.3
 0 4 -3 365.34 7.32
 0 4 -3 362.31 7.34
 0 -4 -3 355.62 7.19
 0 -4 -3 342.5 7.37
 0 4 3 334.61 7.33
 0 4 3 357.7 7.39
 0 4 3 367.61 7.42
 0 4 3 361.7 7.39
 0 4 -3 356.83 7.32
 0 4 3 363.56 7.44
 0 4 -3 346.08 7.33
 0 -4 -3 365.11 7.41
 0 4 3 362.97 7.27
 0 -4 3 368.29 7.27
 0 4 3 370.16 7.41
 0 4 3 354.99 7.37
 0 4 -3 367.17 7.42
 0 -4 -3 367.29 7.45
 0 4 3 377.23 7.45
 0 -4 3 366.81 7.38
 0 -4 -3 361.45 7.4
 0 -4 -3 340.68 7.45
 0 4 -3 360.63 7.19
 0 -4 -3 348.83 7.3
 0 4 -3 363.27 7.43
 0 -4 3 362.69 7.44
 0 4 3 365.36 7.42
 0 4 -3 361.95 7.39
 0 4 3 358.09 7.46
 0 -4 3 369.59 7.4
 0 4 -3 372.26 7.28
 0 4 -3 370.79 7.28
 0 4 -3 369.42 7.41
 0 -4 -3 366.62 7.27
 0 4 -3 373.33 7.41
 0 4 3 355.89 7.48
 0 4 -3 369.23 7.28
 0 -4 3 361.91 7.4
 0 -4 -3 373.45 7.46
 0 -4 -3 350.83 7.25
 0 4 3 363.13 7.4
 0 4 3 366.61 7.22
 0 -4 3 360.1 7.31
 0 4 -4 -0.56 0.67
 0 -4 4 -0.02 0.51
 0 4 -4 -0.58 0.5
 0 -4 4 0.27 0.5
 0 4 -4 -0.06 0.61
 0 -4 -4 0.36 0.59
 0 4 4 -0.27 0.68
 0 4 -4 0.25 0.58
 0 -4 -4 -0.07 0.64
 0 4 -4 0.03 0.34
 0 -4 -4 0.11 0.26
 0 -4 -4 0.51 0.6
 0 -4 -4 -0.39 0.47
 0 4 4 -0.02 0.57
 0 4 -4 -0.13 0.4
 0 4 -4 0.13 0.59
 0 -4 4 -0.36 0.59
 0 4 4 0.25 0.36
 0 4 4 0.01 0.39
 0 4 4 -0.16 0.6
 0 -4 -4 -0.25 0.57
 0 4 -4 -0.47 0.43
 0 4 -4 0.3 0.47
 0 -4 -4 0.09 0.48
 0 4 4 -0.89 0.58
 0 -4 -4 0.39 0.48
 0 4 4 0.09 0.49
 0 4 4 -1.19 0.68
 0 4 -4 -0.11 0.49
 0 4 4 0.36 0.56
 0 4 -4 -0.25 0.49
 0 -4 -4 0.52 0.57
 0 4 4 0.3 0.35
 0 4 4 0.21 0.63
 0 -4 4 0.03 0.35
 0 4 4 -0.3 0.58
 0 -4 -4 0.11 0.39
 0 -4 4 0.42 0.57
 0 -4 -4 -0.12 0.63
 0 -4 -4 0.53 0.24
 0 -4 4 0.06 0.56
 0 4 -4 -0.04 0.38
 0 -4 -4 0.04 0.44
 0 4 -4 -0.24 0.56
 0 4 -4 -0.03 0.4
 0 -4 -4 -0.18 0.65
 0 4 -4 0.04 0.55
 0 4 4 -0.6 0.63
 0 4 -4 0.04 0.54
 0 4 4 -0.39 0.59
 0 -4 4 0.28 0.45
 0 4 4 0.2 0.31
 0 4 4 -0.44 0.61
 0 -4 -5 383.73 7.91
 0 -4 -5 385.15 7.87
 0 -4 -5 369.78 7.89
 0 4 -5 380.2 7.85
 0 4 5 380.29 7.88
 0 4 5 374.41 7.86
 0 4 -5 379.56 7.85
 0 4 -5 382.85 7.69
 0 -4 5 378.78 7.77
 0 4 5 378.88 7.64
 0 -4 5 375.59 7.85
 0 4 5 389.43 7.69
 0 4 5 382.95 7.88
 0 4 -5 380.96 7.73
 0 4 5 381.92 7.84
 0 4 -5 388.16 7.8
 0 -4 -5 387.63 7.79
 0 4 -5 349.7 7.69
 0 -4 -5 383.64 7.79
 0 4 5 385.9 7.8
 0 4 5 376.31 7.78
 0 4 -5 380.56 7.79
 0 4 5 387.04 7.86
 0 4 5 379.21 7.84
 0 -4 -5 382.09 7.85
 0 -4 -5 370.85 7.86
 0 4 5 386.76 7.85
 0 4 5 380.36 7.64
 0 -4 5 391.93 7.63
 0 4 -5 392.52 7.88
 0 4 5 387.92 7.84
 0 -4 -5 382.24 7.71
 0 4 -5 383.55 7.89
 0 4 -5 388.98 7.85
 0 -4 5 386.91 7.76
 0 -4 -5 381.75 7.86
 0 4 5 394 7.88
 0 4 -5 387 7.74
 0 -4 5 383.02 7.79
 0 4 5 372.26 7.91
 0 -4 -5 377.27 7.69
 0 -4 5 372.09 7.87
 0 -4 -5 386.27 7.61
 0 -4 5 393.31 7.79
 0 -4 -5 384.73 7.88
 0 4 -5 385.64 7.68
 0 -4 -5 389.23 7.75
 0 4 -5 385.82 7.81
 0 4 -5 394.53 7.81
 0 -4 -5 374.76 7.92
 0 4 5 384.78 7.92
 0 4 -5 377.61 7.69
 0 -4 -5 381.04 7.62
 0 4 -5 383.69 7.67
 0 4 -5 388.68 7.86
 0 -4 5 376.71 7.77
 0 4 5 385.2 7.85
 0 4 5 385.91 7.64
 0 -4 -6 334.87 7.05
 0 -4 -6 331.48 7.08
 0 4 -6 340.64 7.04
 0 4 6 341.89 7.04
 0 4 -6 339.59 7.03
 0 -4 -6 328.84 7.06
 0 4 -6 335.27 7.03
 0 4 -6 346.21 6.85
 0 4 6 329.23 7.04
 0 -4 6 325.55 7.02
 0 -4 6 334.08 6.95
 0 -4 6 337.93 7.04
 0 4 6 342.3 6.84
 0 4 6 329.28 7.04
 0 4 -6 343.81 6.92
 0 4 -6 342.83 6.88
 0 4 -6 340.09 6.98
 0 4 6 338.47 7
 0 -4 -6 330.09 6.97
 0 -4 -6 335.15 6.96
 0 4 6 340.65 6.99
 0 4 -6 333.2 6.98
 0 4 6 340.28 6.94
 0 4 6 336.35 7.01
 0 4 6 329.77 7.03
 0 -4 -6 332.93 7.01
 0 4 6 345.29 7.04
 0 -4 -6 330.25 7.03
 0 -4 6 343.45 6.75
 0 4 -6 338.86 7.01
 0 4 -6 341.39 7.04
 0 -4 6 335.07 6.87
 0 4 -6 342.94 7.01
 0 4 6 338.13 7.01
 0 4 -6 341.44 6.98
 0 4 -6 346.07 6.88
 0 -4 -6 339.92 6.89
 0 4 -6 338.43 7.06
 0 4 6 346.53 7.03
 0 -4 -6 332.16 7.03
 0 -4 6 350.69 6.91
 0 4 -6 343.32 7.03
 0 4 6 328.51 7.07
 0 -4 6 340.59 6.94
 0 -4 6 340.33 7.04
 0 -4 6 350.54 6.94
 0 -4 -6 341.28 6.8
 0 -4 -6 339.48 7.04
 0 -4 -6 336.65 6.93
 0 4 -6 340.84 6.84
 0 4 -6 343.92 6.97
 0 -4 -6 334.76 7.1
 0 4 -6 344.55 6.96
 0 4 6 329.8 7.07
 0 4 -6 336.21 6.86
 0 -4 -6 342.4 6.81
 0 4 -6 347.16 7.03
 0 4 6 336.58 7.03
 0 -4 -7 283.52 6.08
 0 -4 -7 291.15 6.13
 0 -4 -7 291.3 6.1
 0 4 -7 289.73 6.07
 0 4 7 287.9 6.06
 0 4 7 289.83 6.08
 0 4 -7 286.3 6.07
 0 4 7 285.53 6.07
 0 4 -7 289.08 5.88
 0 -4 7 282.33 5.99
 0 -4 7 292.54 6.08
 0 -4 7 285.01 6.07
 0 4 7 291.04 5.86
 0 4 7 292.92 6.09
 0 4 -7 286.41 5.9
 0 4 -7 287.46 5.93
 0 4 7 285.83 6.02
 0 4 -7 285.22 6.02
 0 4 7 292.94 6.04
 0 -4 -7 284.85 6.01
 0 -4 -7 286.94 5.99
 0 4 7 291.43 6.07
 0 4 7 281.32 6.04
 0 -4 -7 291.03 6.06
 0 4 7 299.62 6.08
 0 4 -7 294.76 6.06
 0 -4 7 290 5.74
 0 4 -7 294.73 6.08
 0 -4 7 299.39 6.11
 0 4 7 290.12 6.07
 0 4 7 281.16 5.94
 0 4 -7 296.41 6.05
 0 -4 7 293.68 5.92
 0 -4 -7 286.16 5.93
 0 4 -7 289.23 5.89
 0 4 -7 292.09 6.01
 0 4 -7 293.38 6.1
 0 4 -7 289.85 6.06
 0 -4 -7 289.08 6.09
 0 -4 7 296.75 5.91
 0 4 7 296.26 6.07
 0 -4 7 276.18 5.94
 0 4 7 288.35 6.11
 0 4 -7 281.49 5.98
 0 -4 7 291.88 6.07
 0 4 -7 286.8 5.71
 0 -4 -7 284.67 6.07
 0 -4 7 290.03 5.94
 0 4 -7 290.85 5.88
 0 4 -7 288.47 5.99
 0 -4 -7 292.39 5.98
 0 -4 -7 288.34 6.16
 0 4 7 283.71 6.11
 0 4 -7 283.73 5.98
 0 -4 7 278.74 5.89
 0 -4 -7 286.9 5.86
 0 4 -7 294.97 6.06
 0 4 -7 290.25 5.92
 0 4 7 287.88 6.06
 0 -4 -8 254.27 5.41
 0 -4 -8 248.1 5.36
 0 4 -8 247.44 5.34
 0 4 8 254.22 5.33
 0 -4 -8 242.52 5.35
 0 4 -8 255.95 5.15
 0 4 8 246.79 5.34
 0 -4 8 247.94 5.35
 0 4 -8 241.92 5.32
 0 -4 8 239.68 5.29
 0 -4 8 244.39 5.27
 0 -4 -8 250.77 5.05
 0 4 8 248.01 5.34
 0 4 8 255.34 5.11
 0 4 -8 249.68 5.17
 0 4 8 256.54 5.28
 0 4 -8 246.05 5.3
 0 4 8 254.76 5.32
 0 -4 -8 249.11 5.25
 0 -4 -8 249.39 5.29
 0 4 8 254.44 5.33
 0 -4 -8 246.14 5.31
 0 4 -8 247.16 5.31
 0 4 8 257.74 5.35
 0 -4 -8 243.11 5.06
 0 -4 8 255.67 5.38
 0 4 -8 256.54 5.34
 0 4 8 245.85 5.13
 0 -4 8 253.92 5.19
 0 4 -8 251.43 5.3
 0 4 8 254.31 5.33
 0 4 -8 258.4 5.13
 0 4 -8 245.96 5.34
 0 -4 -8 247.82 5.21
 0 4 -8 249.26 5.27
 0 4 8 258.19 5.33
 0 -4 -8 249.49 5.36
 0 4 -8 253.98 5.33
 0 -4 8 256.75 5.15
 0 -4 8 254.22 5.19
 0 4 8 250.52 5.37
 0 4 -8 250.78 5.23
 0 -4 8 246.61 5.32
 0 4 -8 243.49 5
 0 4 -8 246.88 5.19
 0 -4 -8 254.45 5.15
 0 4 -8 254.9 5.32
 0 4 -8 253.25 5.25
 0 -4 -8 247.44 5.26
 0 4 -8 254.21 5.14
 0 4 8 236.22 5.37
 0 -4 8 240.14 5.16
 0 -4 -8 247.51 5.43
 0 4 -8 256.13 5.24
 0 -4 8 261.4 5.19
 0 -4 -8 244.18 5.32
 0 4 -8 249.81 5.08
 0 4 8 253.21 5.34
 0 -4 -9 71.47 1.69
 0 4 -9 71.41 1.86
 0 4 -9 70.61 1.75
 0 -4 9 66.64 1.68
 0 4 -9 71.36 1.76
 0 4 9 72.98 1.86
 0 -4 9 72.34 1.64
 0 -4 -9 69.81 1.92
 0 -4 9 70.94 1.89
 0 4 -9 71.42 1.58
 0 4 9 72.55 1.64
 0 -4 9 74.23 1.93
 0 -4 -9 71.1 1.92
 0 4 9 73.24 1.9
 0 -4 -9 70.16 1.96
 0 4 9 70.65 1.57
 0 4 9 70.28 1.88
 0 -4 9 68.97 1.84
 0 4 -9 71.56 1.68
 0 -4 9 70.64 1.89
 0 -4 -9 71.28 1.56
 0 4 9 68.89 1.62
 0 4 9 72.48 1.91
 0 -4 9 68.11 1.7
 0 4 -9 71.27 1.69
 0 4 9 72 1.8
 0 4 -9 71.67 1.84
 0 4 9 71.71 1.87
 0 4 -9 71.57 1.88
 0 -4 -9 69.15 1.83
 0 4 9 70.57 1.87
 0 -4 -9 67.06 1.85
 0 -4 -9 69.64 1.47
 0 4 -9 70.59 1.86
 0 -4 -9 69.97 1.58
 0 4 9 70.78 1.91
 0 4 9 69.02 1.88
 0 -4 9 73.24 1.75
 0 4 -9 68.22 1.82
 0 4 -9 71.5 1.8
 0 4 -9 70.9 1.63
 0 -4 -9 70.82 1.77
 0 4 -9 69.49 1.89
 0 -4 9 70.74 1.86
 0 4 -9 67.09 1.54
 0 -4 -9 70.66 1.89
 0 4 9 73.96 1.93
 0 4 -9 71.6 1.9
 0 4 9 71.63 1.84
 0 -4 9 70.42 1.78
 0 -4 -9 69.34 1.81
 0 4 9 71.18 1.92
 0 -4 9 70.01 1.7
 0 4 -9 70.35 1.75
 0 -4 -9 70.06 1.98
 0 -4 9 70.8 1.69
 0 -4 -9 70.37 1.85
 0 4 9 71.06 1.89
 0 -4 -10 420.65 8.49
 0 -4 -10 416.12 8.5
 0 4 -10 417.18 8.61
 0 4 -10 415.38 8.53
 0 -4 -10 414.92 8.49
 0 4 -10 420.57 8.5
 0 -4 10 411.36 8.43
 0 -4 10 415.94 8.67
 0 4 10 425.7 8.61
 0 -4 10 426.83 8.39
 0 4 -10 411.2 8.33
 0 -4 -10 410.64 8.68
 0 4 10 411.76 8.39
 0 -4 -10 437.58 8.78
 0 4 10 418.87 8.67
 0 -4 -10 416.38 8.69
 0 4 10 416.29 8.31
 0 -4 10 414 8.68
 0 4 10 422.63 8.68
 0 -4 10 415.84 8.61
 0 -4 -10 418.73 8.34
 0 4 10 417.17 8.65
 0 4 10 415.89 8.39
 0 4 -10 414.38 8.44
 0 -4 10 403.67 8.47
 0 4 10 414.93 8.55
 0 4 -10 409.05 8.62
 0 4 10 418.51 8.64
 0 4 -10 412.49 8.64
 0 -4 -10 413.98 8.62
 0 4 10 414.98 8.65
 0 -4 -10 427.48 8.45
 0 -4 -10 415.15 8.63
 0 -4 -10 424.83 8.28
 0 4 10 420.84 8.66
 0 -4 -10 419.7 8.36
 0 4 -10 415.21 8.63
 0 4 10 420.81 8.66
 0 4 -10 409.81 8.6
 0 -4 10 429.67 8.53
 0 4 10 405.83 8.69
 0 4 -10 417.4 8.56
 0 -4 -10 407.57 8.55
 0 4 -10 429.66 8.67
 0 -4 10 403.13 8.62
 0 4 -10 421.96 8.34
 0 -4 -10 416.81 8.67
 0 4 -10 413.31 8.6
 0 4 -10 417.01 8.68
 0 4 10 423.06 8.62
 0 4 10 425.41 8.69
 0 -4 10 423.75 8.53
 0 -4 -10 410.99 8.59
 0 4 -10 414.95 8.5
 0 -4 -10 420.65 8.78
 0 4 10 419.71 8.7
 0 -4 10 413.06 8.48
 0 -4 -10 408.67 8.6
 0 -4 10 428.38 8.43
 0 4 10 417.36 8.64
 0 -4 11 1256.41 24.73
 0 -4 11 1224.13 24.71
 0 -4 -11 1261.44 24.71
 0 4 -11 1220.17 24.84
 0 4 -11 1239.22 24.79
 0 -4 -11 1235.88 24.74
 0 4 -11 1268.48 24.73
 0 4 -11 1270.39 24.9
 0 -4 -11 1204.53 24.93
 0 -4 11 1212.95 24.64
 0 -4 11 1222.06 24.91
 0 -4 -11 1240 24.93
 0 4 11 1257.5 24.83
 0 -4 11 1258.94 24.59
 0 -4 11 1209.5 24.72
 0 -4 -11 1245.15 24.71
 0 -4 11 1259.21 24.73
 0 4 11 1264.41 24.91
 0 -4 -11 1236.73 24.93
 0 4 11 1249.79 24.5
 0 -4 11 1237.34 24.84
 0 -4 11 1237.93 24.92
 0 -4 -11 1222.67 24.96
 0 4 11 1272.5 24.93
 0 -4 -11 1240.28 24.58
 0 4 11 1227.9 24.63
 0 4 11 1254.98 24.91
 0 4 -11 1254.41 24.88
 0 4 11 1249.48 24.78
 0 -4 -11 1240.2 24.86
 0 4 11 1239.84 24.89
 0 4 -11 1241.07 24.88
 0 -4 -11 1236.36 24.87
 0 4 11 1257.34 24.88
 0 -4 -11 1269.25 24.53
 0 -4 -11 1279.05 24.67
 0 4 -11 1247.61 24.87
 0 4 11 1243.48 24.89
 0 -4 -11 1250.36 24.6
 0 -4 11 1281.15 24.78
 0 4 11 1237.34 24.9
 0 4 -11 1232.98 24.83
 0 4 11 1199.41 24.94
 0 4 -11 1250.11 24.89
 0 4 -11 1258.62 24.8
 0 -4 -11 1258.19 24.8
 0 4 11 1247.06 24.92
 0 4 -11 1228.78 24.92
 0 4 -11 1237.02 24.84
 0 -4 -11 1260.24 24.9
 0 4 11 1245.1 24.84
 0 -4 11 1277.56 24.64
 0 -4 -11 1229.57 24.84
 0 -4 11 1251.53 24.73
 0 4 11 1255.52 24.94
 0 -4 -11 1250.52 25.03
 0 4 -11 1259.77 24.59
 0 -4 11 1211.16 24.85
 0 -4 -11 1271.37 24.96
 0 4 -11 1239.39 24.65
 0 -4 11 1263.32 24.71
 0 -4 -11 1248.78 24.85
 0 -4 11 1264.31 24.75
 0 4 11 1240.81 24.89
 0 4 12 14.03 0.9
 0 -4 -12 12.59 0.95
 0 4 12 13.13 0.9
 0 4 -12 12.3 0.95
 0 4 -12 13.09 0.84
 0 -4 -12 13.59 0.89
 0 4 12 12.9 0.88
 0 4 12 12.62 0.86
 0 -4 12 14.9 0.88
 0 -4 12 13.8 0.94
 0 -4 -12 12.41 0.95
 0 -4 -12 13.31 1.03
 0 -4 12 12.83 0.73
 0 -4 12 13.32 0.75
 0 -4 -12 12.66 0.84
 0 4 12 14.13 0.92
 0 -4 12 13.31 0.72
 0 -4 -12 13.48 0.95
 0 4 -12 13.32 0.63
 0 4 -12 13.15 0.87
 0 4 12 12.14 0.92
 0 4 -12 13.92 0.91
 0 -4 -12 14.2 0.89
 0 4 12 13.84 0.87
 0 -4 -12 12.39 0.64
 0 -4 -12 12.96 0.88
 0 -4 -12 13.36 0.51
 0 4 12 14.27 0.94
 0 -4 -12 12.99 0.57
 0 4 12 12.65 0.92
 0 -4 -12 13.68 0.51
 0 4 -12 12.89 0.88
 0 -4 12 13.27 0.78
 0 4 -12 14.21 0.89
 0 4 12 15.95 0.96
 0 4 12 14.61 0.95
 0 -4 12 13.96 0.91
 0 4 -12 13.84 0.79
 0 4 -12 11.95 0.91
 0 -4 -12 13.91 0.82
 0 -4 -12 13.71 0.97
 0 -4 12 12.34 0.93
 0 4 12 13.43 0.86
 0 -4 -12 12.32 0.93
 0 4 -12 12.87 0.9
 0 -4 12 12.8 0.62
 0 4 -12 13.67 0.74
 0 -4 -12 12.66 0.67
 0 -4 12 13.15 0.67
 0 -4 12 14.72 0.71
 0 -4 -12 13.33 0.68
 0 -4 -12 12.66 0.68
 0 -4 12 14.93 0.71
 0 -4 12 13.8 0.68
 0 -4 -12 12.54 0.68
 0 -4 12 12.13 0.88
 0 4 -12 13.17 0.59
 0 -4 -12 13.69 0.86
 0 -4 12 13.94 0.62
 0 -4 -12 13.6 0.84
 0 4 -12 14.76 0.84
 0 -4 -12 14.15 0.79
 0 4 -12 12.92 0.86
 0 4 12 13.33 0.93
 0 4 13 479.68 9.84
 0 4 13 471.07 9.84
 0 -4 -13 480.34 9.82
 0 4 13 480.3 9.76
 0 4 -13 462.27 9.86
 0 4 13 480.92 9.85
 0 4 -13 474.5 9.76
 0 -4 -13 470.26 9.92
 0 -4 13 478.59 9.87
 0 -4 13 480.12 9.78
 0 -4 13 481.02 9.62
 0 -4 -13 464.39 9.97
 0 -4 13 464 9.65
 0 4 13 484.17 9.87
 0 -4 -13 473.39 9.79
 0 -4 13 472.88 9.64
 0 4 -13 474.86 9.52
 0 -4 -13 480.86 9.9
 0 -4 13 472.6 9.64
 0 4 13 469.99 9.83
 0 4 -13 477.07 9.82
 0 -4 -13 462.45 9.78
 0 4 13 466.96 9.82
 0 4 -13 472.72 9.81
 0 -4 -13 471.58 9.46
 0 4 13 477.27 9.8
 0 -4 -13 475.25 9.81
 0 4 13 466.14 9.77
 0 -4 -13 470.67 9.55
 0 4 -13 467.99 9.8
 0 -4 -13 465.35 9.51
 0 -4 -13 477.76 9.46
 0 4 13 471.59 9.82
 0 4 13 465.38 9.7
 0 -4 13 478.49 9.86
 0 -4 13 488.18 9.74
 0 4 13 484.51 9.84
 0 4 -13 465.95 9.75
 0 4 13 482.77 9.81
 0 4 -13 470.49 9.7
 0 -4 13 468.58 9.65
 0 4 13 471.06 9.88
 0 -4 13 487.05 9.87
 0 -4 -13 470.73 9.75
 0 4 13 473.34 9.73
 0 -4 13 471.85 9.84
 0 -4 -13 474.23 9.87
 0 -4 -13 473.19 9.87
 0 4 -13 472.83 9.83
 0 4 -13 473.4 9.61
 0 -4 -13 466.19 9.59
 0 -4 13 476.5 9.59
 0 -4 13 470.18 9.58
 0 -4 -13 474.6 9.58
 0 -4 13 482.42 9.6
 0 -4 -13 464.94 9.59
 0 -4 -13 476.26 9.58
 0 -4 13 468.39 9.58
 0 -4 13 460.96 9.75
 0 4 -13 475.67 9.53
 0 4 13 468.16 9.71
 0 -4 -13 467.84 9.72
 0 -4 13 475.54 9.49
 0 -4 -13 484.56 9.79
 0 4 -13 464.19 9.74
 0 4 -13 475.97 9.74
 0 -4 13 467.68 9.87
 0 -4 -13 476.92 9.7
 0 4 13 474.48 9.8
 0 4 13 479.47 9.84
 0 4 14 368.66 7.73
 0 4 14 360.36 7.74
 0 4 -14 373.16 7.65
 0 4 -14 351.69 7.74
 0 -4 -14 367.97 7.7
 0 -4 14 367.54 7.77
 0 -4 14 367.83 7.66
 0 -4 -14 363.74 7.81
 0 -4 14 369.49 7.49
 0 4 14 366.12 7.63
 0 -4 14 357.18 7.54
 0 -4 -14 371.25 7.89
 0 4 14 370.98 7.75
 0 -4 -14 355.07 7.67
 0 -4 14 364.59 7.51
 0 -4 14 361.72 7.52
 0 -4 -14 368.22 7.79
 0 4 -14 365.02 7.71
 0 4 14 361.55 7.71
 0 4 -14 360.28 7.7
 0 -4 -14 361.83 7.69
 0 -4 14 361.87 7.5
 0 4 -14 360.38 7.7
 0 4 14 373.79 7.74
 0 -4 -14 362.48 7.34
 0 4 14 359.21 7.67
 0 4 14 358.81 7.66
 0 -4 -14 362.37 7.69
 0 4 -14 365.1 7.7
 0 -4 -14 364.09 7.41
 0 -4 -14 363.29 7.35
 0 -4 -14 361.66 7.39
 0 4 14 362.92 7.7
 0 4 -14 361.01 7.69
 0 -4 14 372.59 7.75
 0 4 -14 357.77 7.63
 0 4 14 368.32 7.69
 0 4 14 360.3 7.71
 0 4 14 370.45 7.77
 0 -4 -14 363.22 7.64
 0 -4 14 368.35 7.55
 0 -4 14 372.89 7.77
 0 -4 14 352.87 7.72
 0 -4 -14 365.49 7.77
 0 4 14 360.38 7.59
 0 4 14 366.62 7.58
 0 4 -14 370.19 7.74
 0 4 -14 364.15 7.48
 0 -4 -14 364.67 7.75
 0 -4 -14 359.96 7.42
 0 -4 14 365.64 7.43
 0 -4 14 365.31 7.45
 0 -4 -14 356.62 7.43
 0 -4 14 366 7.44
 0 -4 14 366.91 7.45
 0 -4 -14 360.15 7.44
 0 -4 -14 362.18 7.43
 0 4 -14 362.61 7.41
 0 4 14 363.42 7.59
 0 -4 14 361.69 7.33
 0 -4 -14 357.74 7.59
 0 -4 -14 376.82 7.68
 0 4 -14 354.68 7.63
 0 -4 -14 349.38 7.58
 0 -4 14 359.69 7.76
 0 4 14 372.22 7.72
 0 4 14 361.83 7.69
 0 4 15 173.5 4.05
 0 4 15 169.25 4.06
 0 4 -15 170.67 4.09
 0 -4 -15 171.24 4.02
 0 4 -15 176.75 3.96
 0 -4 -15 172.76 4.14
 0 -4 15 176.02 4.11
 0 -4 15 171.07 3.99
 0 -4 -15 171.83 4.21
 0 -4 15 176.47 3.79
 0 -4 15 170.73 3.87
 0 4 15 175.73 3.96
 0 -4 15 172.63 3.81
 0 4 15 169.66 4.06
 0 -4 -15 177.23 4.03
 0 -4 15 173.64 3.85
 0 -4 -15 175.72 3.88
 0 4 15 178.21 4.06
 0 4 -15 174.89 4.05
 0 -4 -15 173.99 4.12
 0 4 -15 170.84 4.05
 0 -4 15 173.02 3.83
 0 4 15 172.28 4.08
 0 -4 -15 172.06 4.01
 0 4 -15 173.8 4.04
 0 -4 -15 171.36 3.71
 0 4 15 170.26 3.98
 0 4 15 174.75 4.01
 0 -4 -15 175.56 4.04
 0 -4 -15 172.46 3.66
 0 4 -15 179.82 4.05
 0 -4 -15 174.31 3.71
 0 4 15 172.48 4.03
 0 -4 -15 173.92 3.68
 0 -4 15 173.83 4.06
 0 4 15 175.62 4.05
 0 4 15 175.84 4.02
 0 4 -15 175.78 3.95
 0 -4 15 179.59 4.11
 0 -4 15 176.19 3.88
 0 4 15 172.9 4.1
 0 -4 -15 171.91 3.98
 0 -4 15 177.29 4.07
 0 4 15 169.89 3.88
 0 4 15 174.78 3.91
 0 -4 -15 177.15 4.1
 0 4 -15 179.93 4.06
 0 -4 -15 171.69 4.09
 0 -4 -15 171.08 3.71
 0 -4 15 172.23 3.71
 0 -4 15 178.78 3.75
 0 -4 -15 168.42 3.72
 0 -4 -15 171.67 3.73
 0 -4 -15 171.15 3.71
 0 -4 15 172.45 3.72
 0 -4 15 176.57 3.74
 0 4 -15 171 3.74
 0 -4 15 169.33 3.61
 0 -4 -15 175.52 3.91
 0 -4 15 171.54 4.12
 0 -4 -15 173.26 3.92
 0 4 -15 177.69 3.99
 0 -4 -15 178.6 4
 0 4 15 169.23 3.56
 0 4 15 175.19 4.03
 0 4 15 172.92 4.03
 0 -4 -16 333.23 6.84
 0 -4 -16 325.87 6.81
 0 -4 16 339.49 6.83
 0 -4 16 335.62 6.84
 0 -4 16 342.9 7.27
 0 4 -16 333.61 7.13
 0 -4 -16 330.23 7.07
 0 -4 -16 340.23 7.14
 0 4 16 312.66 6.63
 0 4 -16 339.12 7.21
 0 -4 -16 324.99 7.21
 0 -4 16 324.68 7.18
 0 -4 -16 340.31 7.25
 0 4 16 330.19 7
 0 4 16 335.15 7.02
 0 4 -16 338.98 7.13
 0 -4 16 341.17 7.23
 0 4 16 325.88 7.21
 0 4 -16 341.49 6.9
 0 -4 16 348.95 7.15
 0 -4 -16 340.54 7.31
 0 -4 16 340.01 7.26
 0 -4 -16 319.16 6.81
 0 4 16 343.83 7.22
 0 -4 16 342.51 6.94
 0 -4 -16 332.19 7.16
 0 -4 16 331.75 6.98
 0 -4 -16 331.03 6.98
 0 4 -16 338.46 7.18
 0 -4 -16 340.58 7.29
 0 4 16 336.03 7.18
 0 4 -16 325.93 7.18
 0 -4 16 335.84 6.98
 0 -4 -16 340.8 7.17
 0 4 16 333.06 7.22
 0 4 -16 325.19 7.16
 0 -4 -16 329.88 6.8
 0 4 16 337.01 7.15
 0 -4 -16 343.41 7.19
 0 -4 -16 331.89 6.82
 0 4 16 339.36 7.1
 0 4 -16 336.71 7.17
 0 4 16 329.09 7.16
 0 -4 -16 335.57 6.82
 0 -4 -16 343.69 7.12
 0 4 16 335.01 7.19
 0 4 16 345.94 7.16
 0 -4 16 341.61 7.24
 0 -4 16 337.77 7.02
 0 -4 16 348.67 7.08
 0 -4 -16 340.5 7.14
 0 4 16 332.52 7.23
 0 -4 -16 335.89 7.16
 0 4 -16 339.03 7.1
 0 4 -16 322.84 7.24
 0 -4 -16 325.38 6.81
 0 -4 -16 327.82 6.83
 0 -4 16 336.58 6.82
 0 -4 16 328.09 6.84
 0 4 -16 336.75 6.88
 0 -4 16 339.32 6.91
 0 -4 -16 345.71 7.39
 0 -4 16 316.77 6.7
 0 4 16 333.84 7.17
 0 4 16 335.83 7.16
 0 -4 17 3.47 0.81
 0 -4 17 3.89 0.99
 0 4 -17 4.19 0.88
 0 -4 -17 5.89 0.85
 0 -4 -17 3.6 0.87
 0 4 17 2.84 0.92
 0 4 -17 5.07 0.92
 0 -4 17 5.12 0.94
 0 4 17 3.51 0.81
 0 -4 -17 4.48 1
 0 4 17 3.92 0.74
 0 -4 17 4.66 0.97
 0 4 -17 4.54 0.88
 0 4 17 5.28 0.96
 0 4 -17 4.65 0.6
 0 -4 17 3.65 0.87
 0 -4 -17 4.82 0.99
 0 -4 17 3.67 1
 0 -4 -17 5.76 1.07
 0 -4 17 4.4 0.66
 0 -4 17 3.49 0.66
 0 -4 -17 5.6 0.9
 0 4 17 2.5 0.8
 0 -4 17 4.98 0.77
 0 -4 -17 3.65 0.71
 0 -4 -17 2.89 1.03
 0 4 -17 5.38 1.03
 0 4 17 5.71 0.91
 0 4 17 4.59 0.99
 0 4 -17 4.58 0.99
 0 -4 17 4.97 0.75
 0 -4 -17 3.98 0.88
 0 -4 -17 4.75 0.55
 0 -4 -17 4.59 0.56
 0 4 17 3.59 0.9
 0 4 17 4.16 0.87
 0 -4 -17 4.11 0.56
 0 4 17 5.36 0.96
 0 -4 -17 6 0.84
 0 4 17 3.94 0.99
 0 4 17 3.57 0.94
 0 -4 17 5.33 0.87
 0 -4 -17 4.81 0.88
 0 -4 17 3.23 0.92
 0 -4 17 4.42 0.78
 0 -4 17 4.2 0.56
 0 -4 -17 4.08 0.54
 0 -4 -17 3.89 0.52
 0 -4 17 4.25 0.51
 0 -4 -17 3.81 0.82
 0 4 -17 3.4 0.84
 0 4 -17 4.25 0.95
 0 4 -17 3.72 0.66
 0 -4 17 4.76 0.41
 0 -4 -17 2.83 0.52
 0 -4 17 4.63 0.56
 0 -4 17 4.65 0.52
 0 -4 -17 3.65 0.53
 0 4 17 4.21 0.9
 0 4 17 6.08 0.94
 0 -4 18 12.38 0.99
 0 -4 -18 10.59 1
 0 -4 18 10.42 1.12
 0 -4 -18 12.06 1
 0 4 -18 12.15 1.05
 0 4 18 10.83 1.1
 0 -4 18 13.94 1.16
 0 4 18 12.14 0.93
 0 4 18 11.05 0.87
 0 -4 -18 12.3 1.19
 0 4 -18 12.96 1.06
 0 -4 18 12.3 1.13
 0 4 18 9.03 1.09
 0 4 -18 12.69 0.73
 0 -4 18 11.31 1.16
 0 -4 18 11.92 0.78
 0 -4 -18 10.44 1.23
 0 -4 18 11.23 0.79
 0 -4 -18 10.43 1.06
 0 -4 18 10.91 0.91
 0 4 -18 13.44 1.18
 0 -4 -18 12.65 0.86
 0 -4 -18 9.7 1.2
 0 -4 18 10.41 0.98
 0 4 -18 10.6 1.14
 0 4 18 11.13 1.13
 0 -4 18 10.9 0.87
 0 4 18 11.48 1.02
 0 -4 -18 10.9 1.07
 0 -4 -18 12.45 0.68
 0 -4 -18 11.47 0.69
 0 -4 -18 11.87 0.72
 0 4 18 12.91 1.13
 0 -4 -18 11.47 0.97
 0 4 18 11.95 1.14
 0 4 18 11.47 1.14
 0 -4 18 11.67 0.97
 0 -4 18 9.67 0.89
 0 -4 18 10.18 1.07
 0 -4 -18 10.82 0.63
 0 -4 18 10.45 0.65
 0 -4 -18 10.81 0.62
 0 -4 18 10.44 0.6
 0 4 -18 8.8 1.11
 0 4 -18 10.78 1
 0 4 -18 10.29 0.79
 0 -4 18 11.05 0.47
 0 -4 18 10.41 0.6
 0 -4 -18 9.98 0.62
 0 -4 18 11.9 0.68
 0 -4 -18 9.54 0.6
 0 4 18 10.52 1.07
 0 4 18 12.73 1.09
 0 4 19 0.67 1
 0 4 -19 2.26 0.57
 0 -4 19 2.05 1.01
 0 -4 -19 0.75 1.09
 0 -4 19 0.56 0.61
 0 -4 -19 1 0.89
 0 -4 19 1.79 0.65
 0 -4 19 1.25 0.78
 0 -4 -19 0.33 1
 0 -4 -19 1.91 0.72
 0 4 -19 1.45 0.99
 0 4 -19 2.68 1.06
 0 -4 19 1.41 0.74
 0 4 19 1.11 1
 0 -4 -19 1.64 0.58
 0 4 19 -0.12 0.89
 0 -4 -19 1.2 0.52
 0 -4 -19 0.63 0.93
 0 -4 -19 1.74 0.61
 0 4 19 1.08 0.94
 0 4 -19 1.63 0.9
 0 -4 19 2.51 1.03
 0 4 19 1.75 1.02
 0 4 -19 2.12 1
 0 -4 19 0.04 0.81
 0 4 19 1.94 1.04
 0 -4 19 -0.1 0.97
 0 -4 19 1.67 0.79
 0 -4 -19 0.82 0.97
 0 4 19 1.6 0.75
 0 -4 19 2.06 1.02
 0 4 19 0.85 0.81
 0 4 19 -0.28 0.99
 0 -4 19 1.41 0.45
 0 -4 19 1.45 0.5
 0 -4 -19 1.7 0.46
 0 4 -19 1.55 0.46
 0 -4 -19 0.64 0.47
 0 4 -19 0.81 1.01
 0 -4 -19 -0.21 0.99
 0 4 19 1.07 0.77
 0 -4 19 1.18 0.44
 0 4 -19 0.88 0.44
 0 -4 19 0.81 0.49
 0 -4 -19 1.37 0.47
 0 -4 -19 1.47 0.47
 0 -4 19 2.37 0.81
 0 -4 -19 0.98 0.85
 0 4 -19 0.61 0.9
 0 -4 -19 1.12 0.86
 0 -4 19 0.99 1.03
 0 4 19 3.25 0.98
 0 4 19 0.61 0.94
 0 4 20 66.15 2.23
 0 4 -20 70.92 1.73
 0 -4 20 69.43 2.29
 0 -4 20 68.42 1.78
 0 -4 -20 64.85 2.35
 0 4 20 69.39 2.13
 0 -4 20 68.32 1.82
 0 -4 20 65.95 1.97
 0 4 -20 71.84 2.24
 0 -4 -20 69.57 2.32
 0 4 -20 66.92 2.21
 0 -4 -20 68.1 1.92
 0 4 20 67.83 2.27
 0 4 -20 70.34 2.23
 0 -4 20 65.88 1.96
 0 -4 -20 67.33 1.7
 0 -4 -20 67.76 2.19
 0 -4 -20 67.17 1.76
 0 4 20 71.54 2.07
 0 -4 -20 66.47 1.79
 0 4 20 69.48 2.17
 0 4 -20 67.42 2.09
 0 -4 20 68.09 2.2
 0 4 20 66.72 2.2
 0 4 -20 66.37 2.17
 0 -4 20 69.63 2.25
 0 -4 20 69.27 2.02
 0 4 20 69.62 2.29
 0 -4 20 67.22 2.22
 0 4 20 64.21 1.9
 0 -4 -20 67.98 2.22
 0 4 20 69.92 2.29
 0 -4 20 65.88 1.62
 0 -4 -20 64.46 1.6
 0 -4 -20 65.29 1.58
 0 4 20 65.71 1.6
 0 4 -20 63.6 1.59
 0 -4 20 66.64 1.57
 0 4 -20 64.69 2.23
 0 -4 -20 68.21 2.26
 0 4 20 68.52 1.98
 0 4 -20 65.67 1.59
 0 -4 20 64.65 1.62
 0 -4 -20 66.79 1.6
 0 -4 20 65.12 1.58
 0 4 20 65.17 1.61
 0 -4 20 70.52 2.34
 0 -4 -20 68.39 2.11
 0 -4 20 66.85 2.01
 0 4 -20 69.55 2.18
 0 4 20 64.03 2.14
 0 4 -20 70.64 2.09
 0 4 21 39.04 1.72
 0 4 -21 38.17 1.16
 0 -4 21 39.76 1.79
 0 -4 -21 42.28 1.93
 0 -4 21 37.09 1.24
 0 4 21 38.11 1.6
 0 -4 21 37.18 1.3
 0 -4 21 34.16 1.46
 0 4 -21 35.87 1.74
 0 4 -21 40.87 1.74
 0 -4 -21 38.05 1.38
 0 -4 -21 38.5 1.78
 0 -4 21 40.46 1.5
 0 4 -21 40.23 1.72
 0 4 21 38.65 1.74
 0 4 21 41.23 1.57
 0 -4 -21 39.05 1.27
 0 -4 -21 36.72 1.16
 0 -4 -21 40.15 1.68
 0 -4 -21 40.35 1.3
 0 4 -21 39.93 1.61
 0 -4 21 39.11 1.75
 0 4 -21 36.14 1.66
 0 4 21 39.01 1.71
 0 4 21 40.61 1.79
 0 -4 21 38.26 1.71
 0 -4 21 40.34 1.53
 0 -4 21 37.72 1.72
 0 -4 -21 39.55 1.77
 0 4 21 39.37 1.84
 0 -4 -21 39.18 1.03
 0 -4 21 39.16 1.07
 0 -4 21 40.37 1.83
 0 -4 21 33.82 1.48
 0 -4 -21 36.47 1.6
 0 4 -21 39.35 1.68
 0 -4 -21 41.27 1.81
 0 4 21 40.02 1.48
 0 4 -21 41.12 1.43
 0 -4 -21 37.73 1.04
 0 -4 21 36.67 1.06
 0 4 21 39.95 1.68
 0 4 21 38.51 1.64
 0 4 -21 38.98 1.61
 0 4 -21 38.66 1.77
 0 -4 -22 33.06 1.86
 0 4 22 37.75 1.6
 0 -4 22 35.98 1.25
 0 -4 22 33.18 1.45
 0 -4 -22 36.15 1.8
 0 4 -22 36.77 1.71
 0 4 -22 32.62 1.69
 0 -4 -22 36.18 1.35
 0 4 22 36.65 1.76
 0 -4 22 35.38 1.47
 0 -4 -22 35.51 1.11
 0 -4 -22 35.39 1.65
 0 4 22 35.34 1.52
 0 -4 -22 34.88 1.23
 0 -4 -22 35.98 1.27
 0 -4 22 35.93 1.74
 0 4 -22 32.87 1.53
 0 4 22 35.12 1.42
 0 4 22 35.25 1.68
 0 4 -22 34.16 1.66
 0 -4 22 37.07 1.51
 0 4 22 35.81 1.71
 0 -4 22 35.28 1.7
 0 -4 22 37.89 1.71
 0 -4 -22 35.85 1.73
 0 4 22 35.8 1.74
 0 4 -22 34.08 1.74
 0 -4 22 35.2 1.73
 0 -4 -22 33.7 1.73
 0 4 -22 33.17 1.38
 0 4 -22 36.57 1.66
 0 -4 22 33.09 1.47
 0 -4 -22 38.04 1.62
 0 -4 22 37.16 1.81
 0 4 22 34.94 1.68
 0 4 22 34.7 1.62
 0 4 22 35.1 1.6
 0 4 -22 34.95 1.53
 0 -4 -23 10.12 1.45
 0 4 -23 11.26 1.29
 0 -4 23 9.39 0.81
 0 -4 23 9.59 1.07
 0 -4 -23 10.55 0.93
 0 4 -23 11.19 1.28
 0 4 -23 10.28 1.34
 0 -4 -23 10.2 1.33
 0 4 23 10.16 1.33
 0 -4 23 10.32 1.04
 0 -4 -23 10.61 1.19
 0 4 23 8.83 1.04
 0 -4 -23 10.77 0.85
 0 -4 -23 9.18 0.68
 0 4 23 10.2 1.19
 0 -4 -23 11.42 0.86
 0 -4 23 8.93 1.29
 0 4 -23 9.38 1.25
 0 4 23 10.4 1.25
 0 4 23 11.94 1.32
 0 -4 23 12.21 1.12
 0 -4 23 9.02 1.23
 0 -4 23 9.68 1.22
 0 -4 -23 12.36 1.29
 0 4 23 10.53 1.3
 0 4 23 8.49 1.25
 0 -4 -23 10.2 1.18
 0 4 -23 10.12 1.3
 0 4 -23 9.48 0.99
 0 -4 -23 7.01 1.33
 0 -4 23 12.15 1.41
 0 -4 23 10.03 1.28
 0 4 -23 10.11 1.09
 0 4 23 9.33 1.13
 0 4 23 9.44 1.17
 0 -4 24 62.94 2.33
 0 -4 -24 59.33 2.45
 0 4 -24 61.66 2.25
 0 4 24 65 2.12
 0 -4 24 59.82 2.01
 0 -4 -24 61.91 1.85
 0 4 -24 62.16 2.27
 0 4 -24 56.4 2.22
 0 -4 -24 59.64 2.36
 0 -4 24 57.95 1.96
 0 -4 -24 58.85 2.18
 0 4 24 62.38 2.01
 0 -4 -24 58.21 1.78
 0 -4 24 58.49 2.27
 0 4 24 59.37 2.18
 0 4 24 61.95 2.17
 0 4 -24 63.12 2.23
 0 -4 24 63.69 2.07
 0 -4 24 64.75 2.29
 0 4 24 55.36 2.24
 0 -4 24 62.31 2.27
 0 -4 -24 58.22 2.21
 0 4 24 59.71 2.35
 0 4 -24 61.61 2.32
 0 4 24 60.21 2.26
 0 4 -24 58.6 1.91
 0 -4 -24 63.34 2.35
 0 -4 24 56.79 2.36
 0 -4 24 59.78 1.92
 0 4 24 57.51 2.12
 0 4 -24 57.32 2.07
 0 -4 25 13.66 1.52
 0 -4 -25 18.13 1.62
 0 4 25 17.57 1.32
 0 4 -25 13.79 1.35
 0 -4 25 11.7 1.2
 0 -4 -25 12.28 0.98
 0 -4 -25 13.46 1.57
 0 4 -25 14.49 1.43
 0 4 -25 11.38 1.42
 0 -4 25 14.43 1.18
 0 -4 -25 15.46 1.38
 0 4 25 13.52 1.2
 0 -4 -25 12.46 0.97
 0 4 -25 12.71 1.36
 0 4 25 12.66 1.35
 0 4 25 11.58 1.34
 0 -4 25 15.34 1.42
 0 -4 25 12.11 1.37
 0 -4 25 12.23 1.2
 0 4 25 13.29 1.47
 0 -4 -25 11.7 1.42
 0 -4 25 13.43 1.44
 0 4 25 13.7 1.34
 0 4 -25 13.14 1.47
 0 4 -25 14.45 1.23
 0 -4 25 10.74 1.48
 0 4 -25 12.08 1.11
 0 -4 -25 12.99 1.45
 0 -4 25 14.41 1.12
 0 4 25 13.36 1.41
 0 -4 -26 50.92 2.34
 0 4 -26 53.37 2.14
 0 4 26 50.05 1.95
 0 -4 26 43.7 1.85
 0 4 -26 43.64 2.13
 0 -4 -26 52.88 2.3
 0 4 -26 52.05 2.17
 0 -4 -26 47.63 1.66
 0 -4 26 48.05 1.85
 0 -4 -26 54.11 2.13
 0 4 26 49.93 1.84
 0 4 26 46.49 2.07
 0 -4 26 46.95 2.14
 0 4 26 45.52 2.11
 0 4 -26 48.39 2.08
 0 4 26 51.49 2.06
 0 -4 26 46.33 2.12
 0 -4 26 48.81 1.91
 0 4 26 49.48 2.17
 0 -4 -26 50.58 2.11
 0 -4 26 46.84 2.06
 0 4 -26 52.75 2.27
 0 4 26 43.4 2.04
 0 -4 26 54.81 2.3
 0 -4 26 48.26 2.22
 0 -4 -26 52.81 2.4
 0 4 -26 49.96 1.93
 0 4 -26 48.21 1.78
 0 -4 -26 48.51 2.26
 0 4 -26 49.36 1.92
 0 -4 26 46.15 1.72
 0 4 -27 2.12 1.23
 0 4 27 -0.17 1.17
 0 -4 27 0.22 1.07
 0 -4 -27 0.4 1.38
 0 4 -27 -0.29 1.38
 0 -4 -27 -1.38 0.83
 0 4 -27 0.08 1.22
 0 -4 27 0.59 1.03
 0 -4 -27 0.29 1.25
 0 4 27 0.14 1.04
 0 -4 27 -0.66 1.26
 0 4 27 -0.84 1.28
 0 4 -27 0.11 1.04
 0 -4 27 -0.76 0.89
 0 4 -27 0.07 1.22
 0 4 27 0.13 1.23
 0 -4 27 0.86 1.24
 0 -4 27 0.16 1.07
 0 4 27 -1.67 1.32
 0 -4 -27 0.28 1.25
 0 -4 27 -0.14 1.32
 0 4 -27 0.29 1.11
 0 -4 27 1.12 1.37
 0 -4 -27 -1.46 1.46
 0 4 -27 -2.51 1.04
 0 -4 -27 1.5 1.42
 0 4 -27 0.23 1.37
 0 4 27 1.05 1.28
 0 -4 -27 0.72 1.59
 0 -4 27 -1.04 1.35
 0 4 28 2.6 1.15
 0 4 -28 4.02 1.35
 0 -4 28 3.23 1.14
 0 4 -28 5.41 1.39
 0 4 -28 2.02 1.44
 0 -4 28 4.52 1.15
 0 -4 -28 3.36 1.31
 0 4 28 3.57 1.11
 0 4 -28 3.59 1.21
 0 -4 28 5.61 1.43
 0 4 28 2.89 1.28
 0 4 -28 3.81 1.13
 0 -4 28 4.37 0.96
 0 4 -28 2.62 1.35
 0 4 28 2.44 1.27
 0 -4 28 3.17 1.1
 0 -4 28 2.67 1.3
 0 4 28 5.8 1.39
 0 -4 -28 1.15 1.31
 0 -4 28 4.04 1.35
 0 -4 28 5.68 1.47
 0 -4 -28 4.22 1.3
 0 -4 -28 2.76 1.47
 0 4 -28 4.57 1.1
 0 -4 -28 0.33 1.42
 0 4 -28 6.09 1.48
 0 4 28 6.95 1.39
 0 -4 28 2.09 1.43
 0 -4 -28 7.81 1.78
 0 -4 29 5.3 1.23
 0 4 -29 6.37 1.48
 0 4 -29 4.76 1.5
 0 -4 29 8.65 1.23
 0 -4 -29 6.21 1.42
 0 4 29 6.48 1.17
 0 4 -29 8.94 1.32
 0 4 29 6 1.45
 0 -4 29 7.26 1.49
 0 -4 -29 6.84 1.79
 0 -4 29 9.91 1.64
 0 4 29 5.69 1.36
 0 4 -29 3.76 1.43
 0 -4 29 6.74 1.46
 0 -4 29 5.73 1.23
 0 4 29 8.55 1.5
 0 -4 -29 7.75 1.48
 0 -4 29 5.83 1.55
 0 4 -29 8.51 1.56
 0 4 29 8.38 1.49
 0 4 29 4.01 1.27
 0 4 -29 8.97 1.44
 0 -4 29 3.28 1.28
 0 -4 -29 6.44 1.53
 0 4 -29 7.06 1.22
 0 4 -29 6.08 1.18
 0 -4 -29 8.01 1.45
 0 -4 -29 8.44 1.69
 0 -4 30 1.94 1.24
 0 4 -30 3.36 1.53
 0 -4 30 2.94 1.18
 0 -4 -30 3.54 1.41
 0 4 30 3.58 1.16
 0 4 -30 3.25 1.25
 0 -4 -30 2.65 1.65
 0 -4 30 6.6 1.61
 0 4 -30 1.99 1.42
 0 4 30 2.3 1.38
 0 -4 -30 3.45 1.45
 0 -4 30 6.65 1.46
 0 -4 30 4.88 1.24
 0 4 30 6.56 1.51
 0 -4 30 3.14 1.53
 0 4 30 3.57 1.4
 0 -4 30 1.53 1.55
 0 4 -30 4.18 1.39
 0 4 30 1.92 1.22
 0 4 -30 4.02 1.47
 0 4 30 5.55 1.42
 0 4 -30 3.62 1.3
 0 4 -30 3.04 1.19
 0 -4 30 2.93 1.3
 0 -4 -30 3.39 1.61
 0 4 -30 2.32 1.15
 0 -4 -30 5.87 1.65
 0 -4 31 4.24 1.29
 0 -4 31 4.64 1.27
 0 -4 -31 3.58 1.45
 0 4 31 2.19 1.16
 0 4 -31 4.54 1.29
 0 -4 -31 4.65 1.88
 0 -4 31 6.83 1.62
 0 4 -31 3.59 1.48
 0 -4 31 4.41 1.47
 0 -4 31 4.77 1.26
 0 4 -31 3.57 1.52
 0 -4 31 3.85 1.52
 0 4 31 4.64 1.45
 0 4 -31 4.41 1.32
 0 4 31 5.56 1.56
 0 4 -31 4.95 1.39
 0 4 31 4.15 1.3
 0 -4 -31 5.18 1.5
 0 -4 31 3.41 1.4
 0 -4 -31 4.27 1.63
 0 4 -31 4.26 1.22
 0 4 31 2.39 1.37
 0 4 -31 3.79 1.56
 0 -4 31 6.62 1.47
 0 -4 32 2.81 1.67
 0 -4 -32 4.6 1.89
 0 -4 32 5.84 1.31
 0 -4 32 6.38 1.55
 0 -4 -32 6.53 1.52
 0 4 -32 7.21 1.4
 0 -4 32 7.17 1.36
 0 -4 32 5.51 1.48
 0 4 32 3.38 1.5
 0 -4 32 6.22 1.59
 0 -4 32 3.77 1.34
 0 4 -32 5.09 1.39
 0 -4 -32 3.47 1.5
 0 4 -32 4.69 1.2
 0 -4 -32 6.73 1.75
 0 -4 32 4.2 1.41
 0 4 32 4.74 1.51
 0 -4 33 46.56 2.47
 0 4 33 47.53 2.38
 0 4 -33 48.48 2
 0 -4 -33 43.28 2.71
 0 -4 33 40.65 2.23
 0 -4 33 44.29 2.06
 0 -4 33 41.94 2.1
 0 -4 -33 47.67 2.36
 0 4 -33 49.2 2.17
 0 -4 -33 47.98 2.37
 0 -4 33 46.71 2.62
 0 -4 -33 45.81 2.52
 0 -4 33 41.57 2.17
 0 -4 33 43.87 2.09
 0 4 -33 47.47 2.2
 0 -4 34 70.98 2.57
 0 -4 34 67.01 2.94
 0 4 34 70.86 2.83
 0 -4 -34 69.61 2.83
 0 4 -34 73.18 3.01
 0 -4 34 80.37 3.29
 0 -4 -34 78.99 3.39
 0 4 -34 69.53 3.03
 0 -4 34 58.47 2.56
 0 -4 -34 69.27 3.02
 0 4 -34 70.77 2.72
 0 4 -34 68.47 3.03
 0 4 -35 10.67 1.65
 0 -4 35 10.65 2.1
 0 -4 -35 11.97 1.78
 0 4 -35 11.8 1.85
 0 4 35 10.69 1.77
 0 -4 35 9.44 1.79
 0 4 -35 12.7 1.9
 0 4 35 11.68 2.02
 0 -4 -35 14.58 2.37
 0 -4 35 10.16 1.97
 0 -4 -35 12.22 2.12
 0 4 35 11.53 1.83
 0 4 -35 14.53 2
 0 -4 35 11.18 1.62
 0 -4 -35 12.93 1.94
 0 4 -35 14.79 1.97
 0 -4 35 10.95 2.03
 0 -4 -36 15.28 1.88
 0 4 -36 17.16 1.8
 0 4 -36 19.56 2.1
 0 4 -36 19.69 2.07
 0 -4 36 18.45 1.97
 0 -4 36 20.96 2.05
 0 4 36 13.03 1.83
 0 -4 36 17.81 2.38
 0 4 36 21.09 2.2
 0 -4 -36 18.96 2.6
 0 -4 36 18.53 2.24
 0 -4 -36 22.74 2.38
 0 -4 36 19.38 2
 0 4 36 22.54 2.07
 0 4 -36 18.74 2.16
 0 4 -36 15.69 2.02
 0 -4 36 16.81 1.78
 0 -4 -36 18.93 2.09
 0 -4 36 20.28 2.27
 0 -4 37 3.43 1.82
 0 4 37 1.37 1.68
 0 4 37 1.89 1.95
 0 4 -37 0.36 1.82
 0 4 -37 3.65 1.85
 0 -4 37 0.58 1.69
 0 -4 -37 1.7 2.2
 0 4 37 3.08 1.78
 0 4 -37 -0.12 1.91
 0 -4 37 2.21 2.04
 0 -4 -37 5.49 2.36
 0 -4 -37 2.61 1.65
 0 4 -37 2.85 1.49
 0 -4 37 2.19 2.13
 0 -4 37 -1.9 2.12
 0 -4 38 7.79 2.34
 0 4 -38 9.62 2.04
 0 4 -38 10.89 2.01
 0 -4 38 18.16 2.39
 0 -4 -38 11.45 2.61
 0 -4 38 8.58 1.99
 0 -4 -38 13.73 2.39
 0 4 -38 9.71 2.2
 0 4 38 13.25 2.08
 0 -4 38 10.12 2.03
 0 -4 -38 10.27 1.9
 0 4 -38 9.23 1.75
 0 -4 -39 63.72 2.96
 0 4 -39 60.07 2.72
 0 -4 39 54.54 3.07
 0 4 -39 70.5 3.27
 0 4 39 53.53 2.93
 0 -4 -39 64.45 3.68
 0 -4 39 59.58 3.31
 0 4 -39 53.48 3.04
 0 -4 39 54.6 2.89
 0 -4 -39 68.31 3.5
 0 -4 39 61.54 3.45
 0 4 -39 62.8 3.17
 0 4 39 53.34 2.68
 0 4 40 44.23 2.48
 0 4 40 44.5 2.67
 0 -4 40 36.37 2.98
 0 4 -40 40.57 2.37
 0 -4 -40 47.54 2.64
 0 -4 40 43.71 2.86
 0 4 -40 46.28 2.87
 0 4 40 45.79 2.72
 0 -4 -40 52.37 3.54
 0 -4 40 45.59 3.09
 0 -4 40 42.53 3.18
 0 4 -40 42.28 2.8
 0 -4 40 41.77 2.72
 0 -4 -40 45.47 3.12
 0 4 -40 44.63 2.79
 0 -4 41 4.78 2.32
 0 4 41 10.04 2.03
 0 4 41 7.05 1.86
 0 4 -41 6.22 2.16
 0 4 41 2.57 1.95
 0 -4 -41 10.78 2.79
 0 -4 41 7.84 2.36
 0 4 -41 6.74 1.99
 0 -4 41 8.8 2.09
 0 -4 -41 8.81 2.42
 0 -4 41 6.21 2.48
 0 -4 -41 9.58 1.92
 0 4 -41 5.67 1.68
 0 -4 41 7.56 2.25
 0 5 0 0.09 0.45
 0 5 0 -0.76 0.63
 0 5 0 0.08 0.4
 0 5 0 0.04 0.53
 0 -5 0 -0.26 0.36
 0 5 0 0.53 0.57
 0 5 0 -0.38 0.6
 0 5 0 0.13 0.36
 0 -5 0 0.41 0.5
 0 5 0 -0.09 0.41
 0 5 0 -0.39 0.5
 0 -5 0 0.38 0.51
 0 5 0 -0.05 0.57
 0 -5 0 -0.51 0.63
 0 -5 0 0.21 0.6
 0 -5 0 -0.04 0.46
 0 -5 0 -0.2 0.52
 0 -5 0 0.02 0.47
 0 -5 0 0.03 0.58
 0 5 0 -0.55 0.65
 0 5 0 0.03 0.62
 0 5 0 -0.7 0.44
 0 5 0 0.26 0.44
 0 -5 0 -0.29 0.33
 0 -5 0 -0.69 0.62
 0 -5 0 -0.63 0.49
 0 -5 1 0.57 0.6
 0 5 -1 -0.13 0.57
 0 -5 1 -0.21 0.44
 0 5 1 -0.43 0.45
 0 5 1 0.37 0.55
 0 5 -1 -0.16 0.46
 0 -5 -1 0.45 0.47
 0 5 1 0.43 0.41
 0 -5 1 0.13 0.57
 0 -5 -1 -0.21 0.61
 0 -5 1 -0.15 0.5
 0 5 -1 0.21 0.42
 0 5 -1 -0.06 0.48
 0 -5 -1 -0.17 0.33
 0 5 1 -0.04 0.37
 0 5 1 -0.37 0.57
 0 5 -1 -0.23 0.44
 0 -5 1 -0.42 0.38
 0 5 1 0.1 0.54
 0 5 -1 0.08 0.55
 0 5 1 -0.03 0.33
 0 5 -1 -0.13 0.6
 0 5 -1 -0.13 0.38
 0 5 1 -0.38 0.62
 0 5 1 -0.33 0.58
 0 -5 1 0.19 0.49
 0 5 1 0.04 0.53
 0 -5 -1 -0.11 0.51
 0 5 1 -0.46 0.54
 0 5 -1 0.02 0.45
 0 -5 -1 0.24 0.47
 0 -5 1 0.48 0.52
 0 5 1 0.33 0.61
 0 -5 -1 -0.33 0.64
 0 5 1 -0.18 0.58
 0 5 -1 0.05 0.59
 0 -5 1 -0.42 0.61
 0 5 -1 -0.46 0.63
 0 -5 -1 -0.51 0.64
 0 5 1 -0.36 0.67
 0 -5 1 -0.33 0.62
 0 -5 1 0.07 0.46
 0 -5 -1 0.12 0.51
 0 5 -1 0.12 0.47
 0 -5 -1 0.38 0.62
 0 -5 1 -0.37 0.66
 0 -5 -1 -0.25 0.5
 0 5 -1 0.29 0.63
 0 -5 1 0.02 0.46
 0 5 -1 0.09 0.49
 0 5 -1 0.13 0.41
 0 5 1 -0.12 0.62
 0 -5 -1 -0.38 0.51
 0 -5 -1 0.01 0.36
 0 5 1 0.29 0.42
 0 -5 -2 0.18 0.53
 0 5 2 -0.65 0.45
 0 5 2 -0.24 0.6
 0 -5 2 1.03 0.61
 0 -5 2 -0.18 0.44
 0 5 -2 -0.42 0.62
 0 5 2 0.04 0.45
 0 5 -2 0.19 0.44
 0 5 -2 0.03 0.57
 0 -5 2 0.16 0.58
 0 -5 -2 -0.22 0.44
 0 -5 -2 0.52 0.62
 0 -5 2 0.02 0.53
 0 -5 2 -0.12 0.56
 0 5 -2 -0.15 0.46
 0 5 -2 0.4 0.44
 0 5 2 -0.11 0.33
 0 5 2 -0.09 0.58
 0 5 2 0.2 0.34
 0 -5 2 -0.26 0.41
 0 5 -2 0.1 0.43
 0 5 2 -0.27 0.46
 0 5 2 0.05 0.53
 0 5 -2 0.32 0.58
 0 5 -2 -0.23 0.44
 0 5 2 -0.38 0.55
 0 5 -2 -0.68 0.6
 0 5 2 -0.77 0.62
 0 5 2 -0.49 0.65
 0 -5 -2 -0.26 0.58
 0 -5 2 -0.02 0.46
 0 5 2 -0.05 0.59
 0 5 -2 -0.8 0.61
 0 5 2 -0.03 0.61
 0 5 -2 0.27 0.41
 0 5 -2 -0.01 0.42
 0 5 2 0.06 0.54
 0 5 -2 0.14 0.63
 0 -5 -2 -0.27 0.54
 0 -5 2 0.52 0.59
 0 5 2 -0.08 0.62
 0 -5 -2 0.43 0.56
 0 -5 2 -0.31 0.59
 0 -5 2 0.03 0.63
 0 -5 -2 0.06 0.4
 0 5 -2 0.13 0.49
 0 -5 -2 0.45 0.61
 0 -5 2 -0.31 0.6
 0 5 -2 0.03 0.65
 0 -5 2 -0.23 0.43
 0 -5 -2 -0.13 0.5
 0 5 -2 0.78 0.49
 0 5 2 0.44 0.56
 0 -5 -2 0.17 0.62
 0 5 2 -0.09 0.64
 0 -5 -2 0.02 0.48
 0 -5 2 0.05 0.52
 0 5 -3 0.08 0.58
 0 5 3 -0.24 0.58
 0 5 -3 -0.23 0.4
 0 5 -3 0.21 0.63
 0 5 3 0.34 0.6
 0 -5 3 0.13 0.45
 0 5 -3 0.05 0.59
 0 5 3 0.02 0.4
 0 5 3 -0.6 0.44
 0 5 3 0.05 0.55
 0 -5 3 0.06 0.6
 0 -5 -3 0.47 0.62
 0 -5 -3 -0.07 0.43
 0 5 3 -0.41 0.61
 0 -5 3 -0.25 0.56
 0 -5 3 -0.19 0.52
 0 5 -3 -0.06 0.45
 0 5 -3 0.25 0.44
 0 -5 -3 0.09 0.29
 0 5 3 -0.1 0.53
 0 5 -3 -0.13 0.44
 0 5 3 -0.33 0.51
 0 5 -3 -0.04 0.45
 0 5 3 -0.89 0.56
 0 5 -3 -0.62 0.54
 0 5 3 0.54 0.61
 0 5 3 -0.03 0.59
 0 5 3 -0.38 0.58
 0 -5 -3 0.02 0.58
 0 -5 3 0.34 0.42
 0 5 3 0.18 0.19
 0 5 3 0.14 0.41
 0 5 3 -0.47 0.57
 0 5 -3 -0.61 0.65
 0 -5 -3 -0.14 0.52
 0 -5 -3 -0.57 0.65
 0 -5 3 -0.1 0.53
 0 -5 -3 -0.34 0.57
 0 5 -3 0.18 0.6
 0 5 3 -0.08 0.71
 0 5 3 -0.15 0.59
 0 -5 3 0.79 0.43
 0 5 3 -0.35 0.3
 0 -5 3 -0.34 0.63
 0 -5 -3 0.17 0.44
 0 -5 -3 0.2 0.62
 0 -5 3 -0.05 0.57
 0 5 -3 -0.18 0.45
 0 -5 3 0.25 0.41
 0 5 -3 0.31 0.63
 0 -5 3 0.03 0.58
 0 -5 3 0.41 0.55
 0 5 -3 -0.29 0.52
 0 5 3 0.37 0.64
 0 -5 -3 0.02 0.45
 0 -5 -4 -0.95 0.65
 0 5 -4 -0.27 0.57
 0 -5 -4 0.15 0.62
 0 -5 -4 -0.54 0.52
 0 5 -4 0.08 0.63
 0 5 4 -0.66 0.63
 0 5 -4 0.31 0.39
 0 5 -4 0.3 0.58
 0 -5 4 -0.22 0.49
 0 -5 4 0.45 0.59
 0 5 4 0.21 0.43
 0 5 4 0.06 0.38
 0 5 4 -0.11 0.62
 0 -5 4 -0.28 0.52
 0 5 4 -0.16 0.4
 0 -5 4 -0.35 0.55
 0 5 4 0.11 0.62
 0 -5 -4 -0.31 0.65
 0 5 -4 0.26 0.44
 0 5 -4 -0.02 0.46
 0 -5 -4 -0.15 0.27
 0 5 -4 -0.02 0.47
 0 5 4 -0.41 0.5
 0 -5 -4 0.27 0.47
 0 -5 -4 0.19 0.51
 0 5 4 0.33 0.56
 0 5 -4 0.2 0.5
 0 5 4 0.22 0.51
 0 5 -4 -0.14 0.47
 0 5 4 -0.46 0.64
 0 5 4 -0.25 0.6
 0 5 4 0.26 0.38
 0 -5 -4 -0.29 0.56
 0 -5 4 -0.01 0.4
 0 5 4 -0.82 0.57
 0 -5 -4 0.33 0.38
 0 5 -4 -0.2 0.61
 0 5 -4 0.13 0.6
 0 5 4 -0.31 0.66
 0 -5 -4 0.46 0.57
 0 -5 4 0.33 0.55
 0 -5 4 0.14 0.66
 0 -5 -4 0.28 0.47
 0 5 -4 -0.13 0.54
 0 -5 4 -0.03 0.54
 0 5 -4 0.08 0.6
 0 -5 -4 0.16 0.42
 0 -5 -4 0.06 0.68
 0 -5 -4 -0.2 0.39
 0 -5 4 -0.57 0.58
 0 5 -4 -0.1 0.53
 0 5 4 -0.22 0.6
 0 5 4 -0.26 0.62
 0 -5 4 0.06 0.44
 0 5 4 -0.14 0.3
 0 5 -5 -0.4 0.63
 0 5 5 -0.23 0.67
 0 5 -5 -0.32 0.52
 0 -5 5 -0.15 0.55
 0 5 -5 -0.41 0.59
 0 -5 5 -0.09 0.54
 0 5 5 -0.35 0.68
 0 -5 -5 0.11 0.62
 0 5 -5 -0.57 0.58
 0 -5 -5 -0.24 0.52
 0 5 -5 0.2 0.59
 0 5 5 -0.03 0.62
 0 5 -5 -0.11 0.43
 0 5 5 -0.22 0.46
 0 -5 5 -0.43 0.64
 0 5 5 0.15 0.37
 0 -5 5 0.22 0.49
 0 -5 5 -0.21 0.6
 0 -5 -5 0.35 0.62
 0 5 5 0.09 0.57
 0 -5 5 0.48 0.51
 0 5 5 0.02 0.39
 0 5 -5 0.28 0.44
 0 5 -5 0.68 0.51
 0 5 5 0.03 0.58
 0 5 5 0.29 0.54
 0 -5 -5 0.64 0.51
 0 -5 -5 0.04 0.51
 0 -5 -5 0.14 0.27
 0 5 5 -0.42 0.59
 0 5 5 -0.38 0.54
 0 5 5 -0.53 0.63
 0 5 -5 -0.07 0.49
 0 5 -5 -0.28 0.48
 0 5 5 0.13 0.64
 0 -5 -5 -0.25 0.62
 0 5 5 -0.3 0.36
 0 -5 5 -0.25 0.36
 0 5 5 -0.26 0.62
 0 -5 5 -0.09 0.39
 0 -5 -5 0.02 0.41
 0 5 -5 0.28 0.62
 0 -5 -5 -0.06 0.64
 0 5 -5 0.13 0.35
 0 5 -5 0.53 0.59
 0 -5 -5 0.01 0.25
 0 -5 -5 -0.63 0.64
 0 -5 5 -0.23 0.6
 0 -5 -5 -0.3 0.51
 0 5 -5 -0.41 0.59
 0 5 5 0.46 0.58
 0 5 -5 -0.05 0.58
 0 5 -5 0.39 0.39
 0 -5 -5 0.07 0.45
 0 5 -5 0.22 0.4
 0 5 5 -0.32 0.64
 0 5 -5 -0.33 0.61
 0 -5 5 -0.08 0.38
 0 -5 -5 0.09 0.4
 0 -5 -5 -0.33 0.64
 0 -5 5 -0.1 0.59
 0 -5 5 -0.23 0.45
 0 5 5 0.46 0.59
 0 5 5 0.32 0.3
 0 5 -6 0.03 0.67
 0 5 -6 0.28 0.52
 0 5 6 -0.85 0.65
 0 -5 6 -0.07 0.55
 0 5 6 -0.18 0.71
 0 -5 6 0.24 0.52
 0 -5 -6 0.5 0.65
 0 5 -6 -0.06 0.64
 0 -5 -6 -0.34 0.48
 0 5 6 -0.43 0.6
 0 5 -6 -0.61 0.59
 0 5 -6 -0.39 0.42
 0 -5 6 0.12 0.61
 0 -5 6 0.39 0.52
 0 5 6 0.11 0.33
 0 -5 6 -0.3 0.48
 0 5 6 0.96 0.58
 0 5 6 0.48 0.39
 0 5 -6 -0.32 0.44
 0 5 6 0.44 0.55
 0 5 -6 0.02 0.52
 0 -5 -6 0.36 0.51
 0 -5 -6 -0.32 0.53
 0 5 6 -0.12 0.58
 0 5 -6 4.74 0.54
 0 5 6 -0.54 0.5
 0 5 -6 -0.34 0.52
 0 5 6 0.12 0.67
 0 5 6 -0.03 0.58
 0 5 6 -0.24 0.33
 0 5 6 0.09 0.64
 0 -5 6 -0.27 0.41
 0 5 -6 0.17 0.65
 0 5 6 -0.27 0.63
 0 5 -6 -0.41 0.63
 0 -5 -6 0.31 0.44
 0 5 -6 0.23 0.38
 0 5 -6 -0.24 0.62
 0 -5 -6 0.02 0.3
 0 -5 -6 0.13 0.65
 0 -5 -6 -0.03 0.63
 0 -5 -6 -0.32 0.41
 0 -5 -6 0.04 0.52
 0 -5 6 -0.27 0.63
 0 5 -6 0.32 0.62
 0 5 6 0.06 0.6
 0 -5 -6 0.04 0.47
 0 5 -6 0.39 0.62
 0 5 -6 0.04 0.39
 0 5 6 0.03 0.63
 0 5 -6 -0.03 0.61
 0 -5 -6 0.18 0.7
 0 -5 6 0.65 0.4
 0 -5 6 0.22 0.56
 0 -5 -6 -0.03 0.64
 0 -5 -6 -0.37 0.3
 0 5 6 0.14 0.31
 0 -5 6 0.05 0.51
 0 5 6 0.78 0.63
 0 5 -7 -0.42 0.67
 0 5 7 -0.59 0.63
 0 -5 7 -0.05 0.53
 0 5 -7 -0.17 0.51
 0 5 -7 -1.13 0.6
 0 -5 7 0.04 0.51
 0 5 7 0.3 0.69
 0 -5 -7 -0.22 0.66
 0 5 -7 0.23 0.67
 0 -5 -7 0.29 0.47
 0 5 -7 0.15 0.64
 0 5 7 0.06 0.62
 0 5 -7 -0.08 0.42
 0 -5 7 -0.61 0.54
 0 -5 7 0.31 0.65
 0 5 7 -0.53 0.61
 0 -5 -7 0.59 0.51
 0 -5 7 -0.25 0.47
 0 5 7 -0.32 0.39
 0 5 -7 -0.19 0.47
 0 5 -7 0.31 0.5
 0 5 -7 0.03 0.54
 0 5 7 -0.22 0.61
 0 -5 -7 -0.25 0.56
 0 5 7 0.45 0.61
 0 -5 -7 0.5 0.54
 0 5 7 0.79 0.6
 0 5 7 -0.49 0.68
 0 5 -7 0.91 0.55
 0 5 -7 0.17 0.66
 0 5 7 -0.06 0.66
 0 5 -7 -0.03 0.67
 0 5 7 -0.29 0.63
 0 5 7 -0.12 0.5
 0 -5 7 0.09 0.43
 0 -5 -7 0.22 0.47
 0 5 -7 -0.45 0.7
 0 5 -7 -0.48 0.58
 0 -5 -7 0.1 0.68
 0 5 -7 -0.05 0.41
 0 -5 -7 0.26 0.68
 0 -5 -7 -0.03 0.35
 0 5 -7 -0.12 0.67
 0 -5 -7 -0.03 0.44
 0 -5 7 0.28 0.67
 0 -5 -7 0.24 0.55
 0 5 7 0.58 0.66
 0 5 -7 -0.21 0.64
 0 -5 -7 0.25 0.51
 0 5 -7 0.08 0.6
 0 5 -7 0.12 0.39
 0 5 7 -0.07 0.63
 0 5 -7 0.1 0.61
 0 -5 7 -0.31 0.41
 0 -5 -7 0.26 0.71
 0 -5 -7 -0.32 0.33
 0 -5 7 -0.28 0.56
 0 -5 -7 0.75 0.65
 0 5 7 0.1 0.32
 0 -5 7 0.02 0.51
 0 5 7 -0.06 0.64
 0 5 -8 -0.68 0.71
 0 -5 8 -0.02 0.53
 0 5 -8 -0.38 0.64
 0 -5 -8 -0.43 0.73
 0 5 8 0.06 0.72
 0 5 -8 0.28 0.7
 0 -5 8 0.58 0.49
 0 5 -8 -0.11 0.45
 0 -5 -8 -0.2 0.72
 0 -5 -8 -0.22 0.7
 0 -5 -8 0.11 0.39
 0 5 -8 0.03 0.65
 0 -5 -8 -0.31 0.45
 0 5 -8 -0.53 0.65
 0 5 8 0.29 0.62
 0 5 -8 0.18 0.42
 0 -5 8 0.1 0.65
 0 -5 8 0.13 0.69
 0 -5 8 -0.24 0.55
 0 5 8 -0.37 0.39
 0 -5 -8 -0.14 0.54
 0 5 8 -0.1 0.68
 0 -5 8 -0.08 0.43
 0 5 -8 -0.11 0.47
 0 5 -8 0.24 0.49
 0 5 8 0.54 0.6
 0 5 -8 0.51 0.56
 0 -5 -8 0.05 0.58
 0 5 8 0.2 0.63
 0 -5 -8 -0.13 0.53
 0 5 -8 0.73 0.59
 0 -5 -8 0.22 0.61
 0 5 8 -0.06 0.71
 0 5 8 0.06 0.58
 0 5 -8 -0.3 0.66
 0 5 8 -0.85 0.71
 0 5 8 -0.25 0.69
 0 5 8 0.28 0.51
 0 5 -8 -0.09 0.65
 0 -5 8 0.63 0.44
 0 5 -8 0.03 0.63
 0 -5 -8 -0.17 0.49
 0 5 -8 0.15 0.48
 0 5 -8 0.17 0.65
 0 -5 -8 -0.08 0.57
 0 -5 8 -0.44 0.69
 0 5 8 -0.33 0.66
 0 5 8 0.69 0.66
 0 5 -8 0.49 0.64
 0 5 8 -0.39 0.69
 0 -5 -8 0.69 0.7
 0 -5 -8 0.37 0.53
 0 5 -8 -0.03 0.58
 0 5 -8 0.22 0.41
 0 5 -8 -0.13 0.56
 0 -5 8 -0.02 0.44
 0 5 8 -0.18 0.66
 0 -5 -8 1.33 0.77
 0 -5 -8 -0.11 0.38
 0 -5 -8 -0.25 0.66
 0 -5 8 -0.18 0.55
 0 -5 8 -0.13 0.55
 0 5 8 -0.22 0.71
 0 5 -9 0.22 0.71
 0 -5 9 -0.16 0.5
 0 5 -9 0.23 0.59
 0 -5 9 0.72 0.5
 0 5 9 0.19 0.75
 0 -5 -9 -0.21 0.73
 0 5 -9 0.1 0.75
 0 5 9 -0.45 0.45
 0 5 -9 0.09 0.48
 0 -5 -9 0.11 0.74
 0 -5 -9 -0.21 0.66
 0 -5 -9 -0.54 0.44
 0 -5 -9 0.15 0.43
 0 5 9 -0.68 0.68
 0 5 -9 -0.19 0.46
 0 5 -9 -0.13 0.65
 0 -5 9 0.96 0.67
 0 -5 9 0.7 0.64
 0 -5 9 0.1 0.7
 0 -5 9 0.14 0.67
 0 5 9 0.3 0.68
 0 5 9 -0.08 0.4
 0 -5 9 0.14 0.46
 0 5 -9 -0.49 0.49
 0 5 9 -0.2 0.55
 0 5 -9 0.3 0.61
 0 -5 -9 -0.44 0.57
 0 -5 -9 0.58 0.62
 0 5 9 -0.4 0.72
 0 5 -9 0.12 0.61
 0 5 9 0.13 0.74
 0 -5 -9 -0.06 0.64
 0 5 -9 -0.22 0.64
 0 5 9 -0.13 0.72
 0 5 -9 0.31 0.71
 0 -5 9 -0.26 0.49
 0 5 9 0.52 0.72
 0 5 -9 0.66 0.49
 0 -5 -9 -0.05 0.53
 0 5 -9 0.03 0.7
 0 5 -9 0.17 0.6
 0 -5 9 0.29 0.64
 0 5 9 0.22 0.71
 0 5 -9 -0.52 0.68
 0 -5 -9 0.32 0.66
 0 5 9 0.32 0.63
 0 5 -9 0.32 0.59
 0 -5 -9 -0.11 0.57
 0 5 -9 0.12 0.43
 0 5 9 0.62 0.68
 0 5 -9 -0.18 0.64
 0 -5 -9 0.82 0.78
 0 -5 9 -0.08 0.45
 0 -5 -9 -0.46 0.7
 0 -5 9 -0.04 0.54
 0 -5 -9 -0.2 0.41
 0 5 9 0.03 0.74
 0 -5 -10 0.19 0.59
 0 -5 -10 -0.11 0.58
 0 5 -10 -0.36 0.74
 0 -5 -10 -0.22 0.48
 0 5 -10 0.03 0.63
 0 -5 10 0.29 0.53
 0 -5 -10 -0.52 0.78
 0 5 10 -0.23 0.7
 0 5 10 -0.14 0.44
 0 -5 -10 0.8 0.76
 0 5 -10 0.14 0.53
 0 -5 -10 -0.26 0.72
 0 5 10 -0.13 0.38
 0 -5 -10 -0.36 0.45
 0 5 -10 0.6 0.48
 0 -5 10 0.53 0.7
 0 5 10 0.04 0.67
 0 -5 10 0.27 0.63
 0 -5 10 0.44 0.75
 0 -5 10 0.71 0.68
 0 5 10 0.51 0.41
 0 5 10 -0.38 0.7
 0 5 -10 0.43 0.49
 0 -5 10 0.25 0.49
 0 5 -10 0.13 0.64
 0 5 10 0.09 0.61
 0 5 10 -0.1 0.73
 0 -5 -10 -0.03 0.56
 0 -5 -10 0.83 0.64
 0 5 10 0.03 0.72
 0 5 -10 0.03 0.65
 0 5 10 -0.24 0.7
 0 -5 -10 0.3 0.68
 0 5 -10 -0.1 0.69
 0 5 10 0.14 0.78
 0 -5 10 -0.28 0.53
 0 5 10 0.45 0.71
 0 5 -10 0.55 0.73
 0 -5 -10 -0.03 0.56
 0 5 -10 -0.5 0.48
 0 5 -10 0.2 0.63
 0 5 -10 0.04 0.68
 0 5 -10 0.28 0.27
 0 5 10 0.89 0.68
 0 -5 -10 -0.51 0.68
 0 5 10 0.76 0.74
 0 5 -10 0.18 0.73
 0 -5 -10 0.17 0.59
 0 5 -10 0.27 0.45
 0 5 -10 0.03 0.62
 0 -5 -10 -0.04 0.8
 0 5 10 0.08 0.67
 0 -5 10 0.21 0.48
 0 5 -10 0.29 0.6
 0 -5 -10 0.9 0.71
 0 -5 10 -0.07 0.54
 0 -5 -10 0.37 0.46
 0 5 10 -0.45 0.79
 0 -5 11 1.1 0.59
 0 -5 -11 0.21 0.6
 0 -5 11 -0.63 0.58
 0 -5 11 -0.63 0.62
 0 -5 11 -0.33 0.54
 0 -5 -11 0.83 0.59
 0 -5 -11 -0.22 0.5
 0 5 -11 0.1 0.76
 0 -5 11 0.22 0.51
 0 5 -11 -0.23 0.66
 0 5 11 -0.2 0.79
 0 -5 -11 -0.59 0.76
 0 5 -11 0.15 0.36
 0 -5 11 0.56 0.78
 0 5 11 -0.07 0.42
 0 5 -11 0.26 0.56
 0 -5 -11 0.91 0.7
 0 -5 -11 0.81 0.78
 0 5 11 0.1 0.35
 0 -5 -11 0.02 0.42
 0 5 11 0.26 0.72
 0 -5 11 -0.19 0.71
 0 5 -11 -0.42 0.48
 0 -5 11 0.13 0.69
 0 -5 -11 0.62 0.32
 0 -5 11 0.23 0.77
 0 5 11 -0.33 0.76
 0 5 11 -0.02 0.4
 0 -5 11 0.2 0.5
 0 5 -11 -0.19 0.49
 0 5 11 -0.33 0.61
 0 5 -11 -0.51 0.67
 0 -5 -11 0.59 0.66
 0 5 -11 -0.18 0.77
 0 5 11 -0.67 0.77
 0 -5 -11 -0.6 0.61
 0 -5 -11 -1.2 0.72
 0 5 -11 0.51 0.67
 0 5 11 -0.25 0.76
 0 5 11 0.47 0.73
 0 5 11 0.51 0.8
 0 5 -11 -0.14 0.72
 0 -5 11 0.15 0.55
 0 5 11 -0.51 0.79
 0 5 -11 0.07 0.73
 0 5 -11 -0.04 0.77
 0 5 -11 -0.65 0.64
 0 -5 -11 0.03 0.58
 0 5 -11 -0.02 0.32
 0 5 -11 0.39 0.72
 0 5 11 -0.27 0.72
 0 5 11 0.57 0.65
 0 5 -11 -0.16 0.71
 0 -5 -11 0.34 0.73
 0 5 -11 -0.4 0.48
 0 5 11 -0.67 0.7
 0 -5 -11 0.34 0.63
 0 -5 -11 -0.36 0.86
 0 5 -11 -0.45 0.61
 0 -5 11 0.51 0.52
 0 -5 -11 0.4 0.48
 0 -5 -11 -0.41 0.7
 0 -5 11 0.49 0.55
 0 5 11 0.8 0.76
 0 -5 12 0.32 0.59
 0 -5 -12 0.11 0.58
 0 -5 -12 -0.16 0.56
 0 -5 12 0.5 0.6
 0 -5 -12 -0.29 0.58
 0 -5 12 0.06 0.6
 0 -5 12 -0.03 0.55
 0 -5 -12 -0.11 0.57
 0 -5 -12 0.1 0.54
 0 5 -12 -0.17 0.77
 0 5 -12 -0.09 0.6
 0 -5 12 0.02 0.5
 0 5 -12 0.74 0.75
 0 5 -12 0.31 0.62
 0 5 12 0.24 0.78
 0 -5 -12 -0.53 0.81
 0 -5 12 -0.25 0.82
 0 5 12 0.1 0.43
 0 -5 -12 -0.12 0.81
 0 -5 -12 0.45 0.81
 0 5 12 -0.25 0.32
 0 -5 12 0.03 0.74
 0 5 12 -0.44 0.75
 0 5 -12 0.11 0.5
 0 -5 12 0.95 0.69
 0 -5 12 0.04 0.83
 0 -5 -12 0.07 0.33
 0 5 12 0.35 0.42
 0 5 12 0.19 0.76
 0 -5 -12 -0.51 0.82
 0 -5 12 0.28 0.51
 0 5 -12 -0.08 0.5
 0 5 -12 -0.47 0.68
 0 5 12 -0.73 0.66
 0 -5 -12 -1.07 0.71
 0 5 -12 -0.75 0.82
 0 5 12 -0.37 0.82
 0 -5 -12 -0.16 0.22
 0 -5 -12 -0.55 0.76
 0 5 -12 -0.25 0.71
 0 5 12 -0.63 0.81
 0 5 12 -0.3 0.74
 0 -5 -12 0.03 0.35
 0 5 12 -0.19 0.77
 0 5 -12 -0.64 0.82
 0 5 12 -0.09 0.78
 0 5 -12 -0.31 0.78
 0 -5 12 0.03 0.6
 0 5 12 -1.12 0.8
 0 -5 -12 0.99 0.65
 0 5 -12 0.19 0.75
 0 5 -12 1.27 0.69
 0 5 -12 -0.52 0.38
 0 5 12 0.24 0.68
 0 5 -12 0.13 0.74
 0 5 12 -0.08 0.76
 0 -5 -12 0.19 0.74
 0 5 -12 -0.37 0.81
 0 5 -12 -0.16 0.49
 0 -5 -12 1.33 0.7
 0 5 12 0.37 0.74
 0 -5 -12 0.77 0.85
 0 -5 12 -0.07 0.56
 0 -5 12 0.29 0.54
 0 -5 -12 -0.07 0.77
 0 5 12 -0.46 0.84
 0 -5 13 -0.47 0.62
 0 -5 13 -0.03 0.57
 0 -5 -13 0.29 0.58
 0 -5 -13 0.14 0.58
 0 -5 -13 -0.31 0.59
 0 -5 -13 0.08 0.6
 0 -5 13 -0.24 0.57
 0 -5 13 -1.16 0.63
 0 5 -13 -0.25 0.67
 0 5 -13 0.29 0.84
 0 -5 -13 0.53 0.73
 0 -5 -13 0.6 0.61
 0 5 -13 0.13 0.67
 0 5 -13 0.04 0.76
 0 -5 13 -0.14 0.51
 0 -5 13 -0.5 0.81
 0 5 13 0.24 0.81
 0 -5 -13 -0.04 0.82
 0 -5 13 -0.13 0.9
 0 5 -13 0.18 0.77
 0 5 13 -0.29 0.76
 0 -5 -13 -1.22 0.86
 0 -5 -13 0.28 0.85
 0 5 13 0.04 0.27
 0 5 -13 0.52 0.55
 0 -5 13 0.8 0.76
 0 -5 13 0.36 0.74
 0 -5 13 0.72 0.88
 0 -5 -13 -0.09 0.36
 0 5 13 0.44 0.76
 0 5 13 0.32 0.44
 0 -5 13 0.53 0.58
 0 -5 -13 0.89 0.85
 0 5 -13 -0.41 0.49
 0 5 -13 -0.11 0.75
 0 -5 -13 -0.04 0.74
 0 5 13 0.24 0.92
 0 5 -13 0.74 0.87
 0 5 13 0.04 0.83
 0 -5 -13 -0.01 0.28
 0 -5 -13 0.5 0.75
 0 5 13 -0.57 0.71
 0 5 -13 0.26 0.78
 0 5 -13 0.6 0.87
 0 5 13 0.44 0.87
 0 -5 -13 0.17 0.37
 0 -5 13 0.36 0.66
 0 5 -13 -0.25 0.77
 0 5 13 0.08 0.86
 0 5 13 -0.72 0.81
 0 5 -13 0.28 0.71
 0 5 -13 -0.47 0.76
 0 -5 -13 0.36 0.67
 0 5 -13 0.49 0.42
 0 -5 13 -0.28 0.53
 0 -5 -13 0.74 0.77
 0 -5 -13 -0.71 0.74
 0 5 13 -0.25 0.77
 0 -5 -13 0.96 0.86
 0 -5 13 -0.51 0.61
 0 -5 -13 -0.16 0.76
 0 5 13 0.93 0.74
 0 5 -13 0.48 0.86
 0 5 -13 -0.1 0.74
 0 5 13 -0.13 0.78
 0 5 13 0.08 0.81
 0 -5 -14 -0.05 0.58
 0 -5 14 -0.33 0.62
 0 -5 14 -0.46 0.59
 0 -5 -14 -0.44 0.6
 0 5 -14 -0.19 0.86
 0 -5 -14 0.33 0.64
 0 -5 -14 0.04 0.77
 0 5 -14 0.24 0.69
 0 -5 14 -0.14 0.89
 0 5 -14 0.49 0.79
 0 -5 14 -0.04 0.49
 0 5 -14 0.59 0.67
 0 -5 14 0.17 0.85
 0 -5 -14 0.5 0.92
 0 5 14 -0.28 0.84
 0 -5 14 -0.32 0.84
 0 5 -14 -0.08 0.79
 0 5 14 0.52 0.79
 0 -5 -14 1.24 0.9
 0 5 -14 0.09 0.85
 0 5 14 -0.35 0.84
 0 -5 -14 -1.08 0.82
 0 5 -14 -0.21 0.75
 0 -5 14 0.58 0.81
 0 -5 14 0.18 0.88
 0 5 14 0.28 0.46
 0 -5 14 -0.67 0.61
 0 5 -14 -0.06 0.51
 0 -5 -14 0.51 0.9
 0 5 -14 -0.4 0.76
 0 5 14 0.72 0.9
 0 5 -14 -0.57 0.88
 0 -5 -14 -0.15 0.79
 0 5 -14 0.04 0.78
 0 -5 -14 0.26 0.32
 0 5 14 0.59 0.79
 0 -5 -14 0.28 0.76
 0 5 14 -0.83 0.89
 0 5 14 -0.04 0.92
 0 -5 -14 0.08 0.39
 0 5 -14 0.82 0.97
 0 -5 14 -0.61 0.69
 0 5 -14 0.11 0.85
 0 5 14 -0.47 0.91
 0 -5 -14 -0.35 0.69
 0 5 14 -0.51 0.9
 0 -5 14 0.3 0.6
 0 5 -14 -0.49 0.85
 0 5 -14 -0.19 0.74
 0 5 -14 -0.16 0.46
 0 -5 -14 -0.17 0.82
 0 -5 -14 0.25 0.78
 0 -5 14 0.04 0.51
 0 5 14 -0.17 0.81
 0 -5 -14 0.79 0.75
 0 -5 14 0.11 0.63
 0 -5 -14 0.69 0.92
 0 5 14 1.22 0.71
 0 -5 -14 0.68 0.58
 0 -5 14 0.03 0.61
 0 -5 14 0.16 0.59
 0 -5 -14 -0.24 0.6
 0 5 14 1.28 0.9
 0 -5 -14 0.1 0.19
 0 -5 -15 -0.38 0.59
 0 -5 -15 -0.54 0.59
 0 -5 15 -0.55 0.65
 0 -5 15 -0.29 0.58
 0 -5 -15 -1.01 0.76
 0 -5 15 -1.06 0.98
 0 -5 -15 -0.23 0.69
 0 5 -15 0.59 0.84
 0 5 -15 -0.03 0.68
 0 5 15 0.11 0.8
 0 -5 15 0.09 0.9
 0 -5 -15 -0.33 0.97
 0 5 15 0.14 0.73
 0 -5 15 -0.29 0.93
 0 5 -15 -0.16 0.79
 0 5 15 0.68 0.86
 0 5 -15 0.37 0.74
 0 -5 -15 0.16 0.92
 0 5 15 1.07 0.87
 0 5 -15 0.07 0.81
 0 5 -15 -1.01 0.89
 0 -5 -15 -0.21 0.78
 0 -5 15 0.08 0.83
 0 -5 15 -0.28 0.93
 0 5 15 -0.62 0.49
 0 5 -15 -0.66 0.52
 0 -5 15 -0.57 0.63
 0 5 -15 0.47 0.89
 0 -5 -15 -0.98 0.93
 0 5 -15 -0.3 0.8
 0 5 15 -0.31 0.94
 0 -5 -15 -0.12 0.8
 0 5 -15 -1.37 0.93
 0 -5 15 0.03 0.59
 0 5 15 0.86 0.87
 0 -5 -15 0.04 0.36
 0 5 -15 -0.54 0.83
 0 -5 -15 0.81 0.82
 0 5 15 0.45 0.81
 0 -5 -15 -0.47 0.37
 0 5 15 0.69 0.95
 0 5 -15 -0.45 0.95
 0 -5 -15 0.15 0.43
 0 5 15 -0.36 0.92
 0 5 -15 -0.08 0.89
 0 -5 -15 0.6 0.76
 0 5 15 0.24 0.85
 0 5 -15 -0.4 0.71
 0 -5 15 -0.03 0.64
 0 -5 15 -0.67 0.87
 0 -5 -15 0.75 0.87
 0 5 -15 0.28 0.5
 0 -5 -15 0.47 0.83
 0 -5 15 -0.78 0.51
 0 -5 -15 -1.12 0.79
 0 5 15 -0.36 0.83
 0 5 15 -0.69 0.77
 0 -5 15 -0.18 0.66
 0 -5 -15 -0.17 0.92
 0 -5 -15 0.36 0.6
 0 -5 -15 -0.05 0.58
 0 -5 15 0.25 0.62
 0 -5 15 -0.1 0.56
 0 5 15 0.52 0.91
 0 -5 -15 0.08 0.26
 0 5 15 0.09 0.84
 0 -5 16 0.86 1
 0 -5 -16 -0.69 0.83
 0 5 16 -0.21 0.4
 0 -5 -16 0.1 0.98
 0 5 16 1 0.85
 0 5 16 -0.32 0.75
 0 -5 16 -0.38 0.94
 0 5 -16 0.99 0.83
 0 -5 16 -0.15 0.92
 0 -5 16 0.68 0.61
 0 -5 -16 -0.19 0.57
 0 -5 16 0.44 0.57
 0 -5 -16 -0.31 0.6
 0 5 -16 0.27 0.77
 0 -5 -16 0.28 0.72
 0 5 16 0.14 0.89
 0 5 -16 1.83 0.92
 0 5 -16 0.42 0.84
 0 -5 -16 0.31 0.84
 0 -5 16 -0.55 0.85
 0 -5 -16 0.37 0.96
 0 -5 16 1.14 0.9
 0 5 16 -0.2 0.49
 0 -5 16 0.48 0.67
 0 -5 -16 0.21 0.97
 0 5 -16 0.86 0.94
 0 5 -16 0.36 0.97
 0 5 16 0.61 0.96
 0 -5 16 -0.28 0.62
 0 5 16 0.17 0.88
 0 -5 -16 -0.98 0.86
 0 -5 -16 0.28 0.39
 0 -5 -16 -0.45 0.4
 0 -5 -16 0.79 0.47
 0 5 16 0.49 0.96
 0 5 -16 0.91 0.91
 0 5 16 -0.05 0.96
 0 -5 -16 -0.4 0.79
 0 5 16 0.45 0.87
 0 -5 16 -0.56 0.67
 0 5 -16 -0.35 0.53
 0 -5 -16 -0.85 0.94
 0 5 16 0.3 0.78
 0 -5 16 -0.78 0.88
 0 -5 -16 -0.25 0.6
 0 -5 16 -0.46 0.63
 0 -5 16 0.92 0.56
 0 -5 -16 0.13 0.57
 0 5 16 0.09 0.87
 0 -5 16 -0.18 0.66
 0 -5 -16 -0.21 0.83
 0 -5 -16 -0.06 0.97
 0 5 16 -0.24 0.75
 0 -5 16 -0.07 0.68
 0 -5 16 0.3 0.48
 0 -5 -16 0.22 0.77
 0 5 16 -0.14 0.9
 0 5 16 0.36 0.92
 0 -5 -16 0.04 0.3
 0 -5 17 0.53 0.58
 0 -5 -17 -0.21 0.56
 0 -5 17 0.91 0.63
 0 -5 -17 -0.47 0.6
 0 -5 -17 0.21 0.84
 0 -5 17 1.01 0.99
 0 5 17 -0.03 0.37
 0 5 17 -0.34 0.89
 0 5 17 -0.4 0.8
 0 -5 17 0.49 1.01
 0 -5 -17 0.36 0.98
 0 -5 17 0.88 1.03
 0 5 -17 -0.13 0.86
 0 5 -17 -0.38 0.84
 0 -5 -17 0.98 0.76
 0 5 17 0.8 0.94
 0 5 -17 -0.3 0.63
 0 -5 17 -0.33 0.88
 0 -5 17 -0.16 1.01
 0 -5 -17 -1.17 1.1
 0 5 17 0.24 0.81
 0 -5 17 0.17 0.75
 0 5 17 0.41 0.52
 0 -5 17 -0.38 0.7
 0 5 -17 -0.05 1.03
 0 -5 -17 -0.7 1.03
 0 5 17 -0.79 1.05
 0 5 -17 -0.84 0.96
 0 -5 17 0.03 0.69
 0 5 17 -0.09 0.94
 0 -5 -17 0.6 0.43
 0 -5 -17 0.09 0.86
 0 -5 -17 -0.61 0.45
 0 5 17 0.37 0.98
 0 -5 -17 0.18 0.47
 0 5 17 -0.58 1.02
 0 5 -17 0.82 0.94
 0 -5 -17 0.04 0.79
 0 5 17 -0.32 1
 0 -5 -17 -0.17 0.84
 0 -5 17 0.99 0.72
 0 -5 17 -0.68 0.93
 0 5 -17 -0.45 0.57
 0 -5 -17 -1.25 0.97
 0 5 17 -0.66 0.79
 0 -5 -17 0.31 0.56
 0 -5 17 0.48 0.61
 0 -5 17 -0.42 0.57
 0 -5 -17 -0.2 0.6
 0 -5 17 0.49 0.66
 0 -5 -17 0.09 0.88
 0 -5 17 -0.5 0.48
 0 -5 -17 -0.41 0.79
 0 5 -17 0.16 0.96
 0 5 17 -1.46 0.9
 0 5 17 -0.05 0.92
 0 -5 -17 0.26 0.34
 0 -5 -18 0.02 0.59
 0 -5 -18 -0.03 0.56
 0 -5 18 -0.05 0.56
 0 -5 18 0.1 0.6
 0 -5 -18 0.27 0.59
 0 -5 18 -0.21 0.62
 0 -5 18 0.66 0.57
 0 -5 -18 0.46 0.55
 0 -5 18 1.01 1.04
 0 5 18 0.25 0.33
 0 -5 -18 0.58 0.86
 0 5 18 0.17 0.97
 0 -5 -18 -0.32 0.96
 0 -5 18 -0.31 0.98
 0 5 18 0.04 0.78
 0 5 18 -1.33 0.93
 0 -5 18 -0.76 0.99
 0 5 -18 -0.54 0.88
 0 5 18 1.25 0.94
 0 5 -18 0.45 0.87
 0 -5 -18 0.52 0.79
 0 5 -18 0.3 0.65
 0 -5 18 1.05 0.99
 0 -5 18 -0.04 0.89
 0 -5 -18 0.02 0.48
 0 5 18 0.04 0.52
 0 -5 18 0.14 0.71
 0 -5 -18 -0.29 1.09
 0 5 -18 0.7 1.01
 0 5 18 1.62 1.1
 0 5 -18 -0.54 1.03
 0 -5 18 1.38 0.71
 0 -5 -18 0.19 0.46
 0 -5 -18 0.39 0.88
 0 -5 -18 0.31 0.53
 0 5 18 1.08 0.97
 0 -5 -18 -0.02 0.51
 0 5 18 -0.24 0.97
 0 -5 -18 0.32 0.47
 0 5 18 -0.35 1.04
 0 -5 18 0.84 0.74
 0 5 18 0.22 1.02
 0 5 -18 -0.28 1.01
 0 -5 18 -0.46 0.46
 0 -5 -18 1.85 1
 0 5 -18 0.14 0.6
 0 5 18 0.87 0.79
 0 -5 18 0.99 0.95
 0 -5 -18 0.57 0.9
 0 -5 18 0.44 0.7
 0 -5 -18 -0.65 1.12
 0 -5 18 -0.07 0.78
 0 5 18 0.68 0.96
 0 -5 -18 -0.14 0.37
 0 5 18 0.1 0.96
 0 -5 19 0.02 0.55
 0 -5 -19 -0.68 0.59
 0 -5 19 0.61 0.6
 0 -5 -19 0.32 0.56
 0 -5 19 -1.35 1.04
 0 5 19 0.42 1.01
 0 -5 -19 -0.9 1.12
 0 5 19 0.46 0.78
 0 5 19 -1.12 0.9
 0 -5 19 -0.86 1
 0 5 -19 1.12 0.88
 0 -5 19 0.11 1
 0 -5 -19 0.04 0.83
 0 5 -19 1 0.91
 0 5 19 0.16 0.98
 0 5 -19 1.24 0.64
 0 -5 19 -1.04 1.08
 0 -5 -19 -0.22 0.5
 0 -5 19 -0.35 0.7
 0 -5 19 -0.36 0.75
 0 -5 -19 0.66 1.11
 0 5 -19 1.04 1.05
 0 5 -19 -0.87 1.09
 0 5 19 -0.22 1.08
 0 -5 19 -0.48 0.72
 0 -5 -19 -0.33 0.49
 0 -5 -19 0.67 0.91
 0 -5 -19 -0.09 0.53
 0 5 19 0.51 0.99
 0 -5 -19 0.1 0.49
 0 -5 -19 0.3 0.52
 0 5 19 -0.1 1.01
 0 5 19 -1.06 1.08
 0 -5 19 -0.41 0.75
 0 5 19 -0.8 1.04
 0 -5 19 -0.03 0.6
 0 -5 -19 0.15 0.53
 0 -5 19 0.28 0.54
 0 -5 -19 0.14 0.57
 0 5 -19 0.41 1.05
 0 -5 19 -0.05 1
 0 -5 -19 -0.45 1.04
 0 5 -19 -1.09 0.63
 0 5 19 0.9 0.82
 0 -5 -19 -1.63 1.19
 0 -5 19 0.04 0.78
 0 -5 19 0.04 0.41
 0 5 19 -0.9 0.98
 0 -5 -19 0.25 0.39
 0 5 19 0.61 0.93
 0 -5 20 0.67 0.52
 0 -5 20 0.32 0.58
 0 -5 -20 0.72 0.53
 0 -5 -20 0.07 0.56
 0 -5 20 0.74 1.12
 0 5 20 -0.13 1.04
 0 -5 -20 0.71 1.1
 0 -5 20 -0.11 1.06
 0 5 20 -0.5 0.81
 0 -5 20 -0.36 1.08
 0 5 -20 1.11 0.93
 0 5 20 -1.03 1.04
 0 5 -20 -0.1 0.95
 0 -5 -20 0.46 0.89
 0 5 -20 0.09 0.61
 0 -5 20 -1.22 1.15
 0 -5 -20 -0.04 0.52
 0 -5 20 0.29 0.7
 0 -5 20 -0.11 0.77
 0 5 -20 1.15 1.11
 0 -5 -20 0.06 1.1
 0 5 20 -0.12 1.12
 0 5 -20 0.11 1.14
 0 -5 20 -0.04 0.78
 0 5 20 -0.05 0.97
 0 -5 -20 0.16 0.95
 0 -5 -20 -0.07 0.52
 0 -5 -20 -0.42 0.53
 0 5 20 0.83 1.03
 0 -5 -20 -0.27 0.53
 0 -5 -20 -0.78 0.54
 0 5 20 -0.55 1.1
 0 5 20 0.06 0.98
 0 -5 20 0.12 1.05
 0 -5 20 0.22 0.52
 0 -5 20 -0.02 0.58
 0 -5 -20 -0.16 0.54
 0 5 -20 -0.5 0.53
 0 -5 -20 0.77 0.56
 0 -5 20 -0.31 0.36
 0 -5 -20 -0.47 1.11
 0 -5 20 -1.12 1.01
 0 5 20 -0.46 0.82
 0 -5 20 -0.21 0.86
 0 -5 -20 -0.5 1.14
 0 5 -20 0.25 1.06
 0 5 20 2.05 0.99
 0 5 20 -0.67 1.01
 0 5 -21 -0.64 1
 0 -5 -21 0.29 0.95
 0 5 21 -0.59 1.07
 0 5 -21 -0.06 1.09
 0 -5 21 -0.57 1.11
 0 -5 -21 -0.77 0.58
 0 -5 21 0.94 0.71
 0 -5 21 -1.12 0.89
 0 -5 -21 0.53 1.17
 0 5 -21 -0.92 1.11
 0 5 21 -1.09 1.19
 0 -5 21 -0.81 0.76
 0 5 -21 -0.51 1.21
 0 -5 -21 0.45 0.54
 0 -5 -21 0.45 1.01
 0 5 21 -0.63 1.02
 0 5 21 -0.86 1.07
 0 -5 -21 -0.05 0.57
 0 -5 -21 -0.19 0.57
 0 -5 21 -0.19 1.15
 0 5 -21 0.8 1
 0 5 -21 -0.54 1.1
 0 5 21 1.88 1.09
 0 -5 21 1.15 1.13
 0 5 21 0.12 1.02
 0 -5 -21 -0.31 1.11
 0 -5 21 -0.29 1.11
 0 5 21 0.91 0.81
 0 5 21 -1.38 1.12
 0 -5 21 0.02 0.55
 0 -5 -21 -0.4 0.52
 0 -5 -21 -0.5 0.52
 0 -5 21 0.12 0.56
 0 -5 21 -0.35 0.52
 0 5 21 -0.04 0.86
 0 -5 -21 -0.06 1.18
 0 -5 21 1.48 1.03
 0 -5 -21 -0.15 1.24
 0 -5 21 -0.75 0.91
 0 -5 21 1.42 1.18
 0 5 21 -1.09 1.07
 0 5 21 -0.32 1.05
 0 -5 -22 0.23 1.22
 0 -5 22 -0.19 0.91
 0 -5 22 0.23 0.72
 0 -5 22 0.38 0.86
 0 5 -22 0.06 1.2
 0 -5 -22 1.17 1.25
 0 5 -22 1.24 1.19
 0 -5 22 0.08 0.82
 0 5 22 0.9 1.04
 0 -5 -22 -0.12 1.04
 0 -5 -22 0.19 0.59
 0 -5 22 0.71 1.11
 0 5 22 -0.44 0.88
 0 5 -22 0.21 1.01
 0 5 -22 1.41 1.13
 0 5 22 -0.71 1.17
 0 -5 22 0.56 1.12
 0 5 22 -0.52 1.06
 0 -5 -22 -0.25 1.18
 0 -5 22 0.06 1.13
 0 5 22 -0.04 0.82
 0 5 22 -0.55 1.2
 0 -5 -22 0.15 0.97
 0 5 22 1.37 1.14
 0 5 -22 -0.85 1.04
 0 5 -22 2.16 1.21
 0 -5 22 0.68 1.14
 0 5 -22 1.44 0.77
 0 -5 22 -0.49 1.07
 0 -5 -22 0.07 1.21
 0 -5 22 0.07 1.18
 0 5 22 -0.06 1.05
 0 5 -22 0.52 1
 0 5 22 -0.44 1.09
 0 -5 -23 -2.04 1.38
 0 -5 23 0.4 0.97
 0 -5 23 -0.68 1.1
 0 5 -23 -0.04 0.79
 0 -5 -23 -0.14 1.21
 0 -5 23 -0.53 0.92
 0 5 -23 -0.38 1.28
 0 5 -23 1.49 1.2
 0 -5 -23 1.08 1.3
 0 -5 23 1.07 0.86
 0 5 -23 -1.73 1.2
 0 5 23 0.36 1.02
 0 -5 -23 -0.74 1.08
 0 -5 -23 -0.84 0.63
 0 5 -23 0.12 1.19
 0 5 23 -1.66 1.2
 0 -5 23 -2.54 1.21
 0 5 -23 -0.7 1.01
 0 5 23 -0.32 0.91
 0 -5 23 -0.33 1.2
 0 5 23 -0.4 1.17
 0 5 23 -0.72 1.19
 0 -5 -23 1.06 1.24
 0 -5 23 -0.45 1.19
 0 5 23 0.12 1.05
 0 5 23 -0.79 1.08
 0 5 -23 -0.75 1.02
 0 5 -23 0.42 1.22
 0 -5 23 0.35 1.18
 0 -5 -23 0.37 1.02
 0 -5 23 0.42 1.27
 0 -5 -23 0.44 1
 0 5 23 1.49 1.09
 0 -5 24 -0.73 1.28
 0 -5 24 -1.15 1.05
 0 -5 -24 0.17 1.32
 0 5 24 0.29 1.12
 0 -5 24 -0.14 0.93
 0 -5 -24 -0.75 1.29
 0 5 -24 -0.78 1.22
 0 5 -24 0.07 1.27
 0 -5 24 -0.27 0.91
 0 5 24 0.21 1.07
 0 -5 -24 -0.97 1.12
 0 5 24 0.6 0.9
 0 5 -24 -0.11 1.05
 0 -5 24 -0.35 1.2
 0 5 24 0.27 1.13
 0 5 -24 1.17 1.22
 0 5 24 -1.79 1.21
 0 -5 24 0.27 1.19
 0 5 24 -1.05 1.24
 0 5 24 1.7 1.28
 0 -5 -24 1.57 1.23
 0 -5 24 -0.79 1.19
 0 5 -24 -0.17 1.05
 0 -5 24 0.67 1.34
 0 -5 -24 0.28 1.06
 0 5 -24 -0.3 0.84
 0 -5 24 -0.06 1.15
 0 -5 -24 -0.58 1.3
 0 -5 24 0.5 0.99
 0 5 -24 -0.37 1.19
 0 -5 25 -1.15 1.34
 0 -5 25 -0.11 1.09
 0 -5 -25 0.53 1.36
 0 5 25 -0.18 1.13
 0 5 -25 0.99 1.18
 0 -5 25 -1.56 0.95
 0 5 -25 -0.81 1.21
 0 5 -25 -0.21 1.39
 0 -5 -25 0.47 1.39
 0 -5 25 -0.94 0.93
 0 5 25 0.16 1.09
 0 -5 -25 2.22 1.12
 0 -5 25 1.31 1.29
 0 5 25 0.84 1.23
 0 5 25 -0.39 1.24
 0 5 -25 0.06 1.17
 0 -5 25 1.27 1.24
 0 5 25 -0.73 1.25
 0 5 25 0.15 1.2
 0 -5 -25 1.13 1.25
 0 -5 25 0.83 1.22
 0 5 -25 0.11 1.11
 0 -5 25 -1.16 1.3
 0 -5 -25 -1.24 1.14
 0 -5 -25 -1.28 1.3
 0 -5 25 0.61 1.18
 0 -5 25 0.15 1.01
 0 5 -25 -0.46 1.36
 0 -5 26 0.32 1.37
 0 -5 -26 -0.74 1.43
 0 -5 26 0.12 1.08
 0 5 26 -2.21 1.24
 0 5 -26 1.4 1.21
 0 -5 26 -0.66 1
 0 5 -26 0.36 1.28
 0 -5 -26 1.63 1.4
 0 5 -26 -0.23 1.29
 0 -5 26 0.59 0.94
 0 -5 -26 -0.77 1.16
 0 5 26 -0.87 1.17
 0 -5 26 0.15 1.31
 0 5 26 0.44 1.25
 0 5 26 0.48 1.23
 0 5 -26 -0.27 1.3
 0 5 26 1.06 1.32
 0 -5 26 0.66 1.29
 0 5 26 -0.24 1.31
 0 -5 26 -0.64 1.33
 0 -5 -26 0.73 1.28
 0 5 -26 -0.06 1.11
 0 -5 26 1.85 1.39
 0 -5 -26 -1.3 1.15
 0 -5 26 1.51 1.24
 0 -5 -26 -0.08 1.42
 0 -5 26 -0.31 1.01
 0 5 -26 2.46 1.33
 0 -5 -27 -1.06 1.49
 0 -5 27 0.36 1.15
 0 5 27 0.88 1.24
 0 5 -27 1.07 1.24
 0 -5 27 0.8 1.02
 0 5 -27 1.79 1.43
 0 5 -27 -0.8 1.31
 0 -5 -27 0.59 1.42
 0 -5 27 1.7 0.98
 0 5 27 -0.11 1.17
 0 -5 -27 2.55 1.22
 0 5 27 1.1 1.27
 0 -5 27 -0.55 1.36
 0 5 27 2.88 1.31
 0 5 27 -1.89 1.35
 0 5 -27 -0.07 1.26
 0 -5 27 -0.68 1.31
 0 5 27 -0.25 1.4
 0 -5 27 0.89 1.36
 0 -5 -27 -1.81 1.44
 0 -5 27 0.08 1.41
 0 -5 27 -1.27 1.08
 0 -5 -27 0.45 1.2
 0 -5 27 0.65 1.25
 0 -5 -27 -0.25 1.4
 0 5 -27 0.08 1.36
 0 5 27 -2.88 1.35
 0 -5 -27 0.29 1.62
 0 -5 27 -1.16 1.44
 0 -5 28 0.38 1.19
 0 -5 -28 -2.19 1.68
 0 5 -28 -0.24 1.27
 0 5 28 -1.29 1.27
 0 -5 28 -0.28 1.06
 0 -5 -28 2.63 1.54
 0 5 -28 0.31 1.5
 0 5 -28 -0.41 1.37
 0 -5 28 0.91 1.04
 0 -5 -28 -0.98 1.3
 0 5 28 -0.73 1.18
 0 5 -28 0.45 1.17
 0 -5 28 -0.25 1.47
 0 5 28 -0.69 1.32
 0 5 28 -1.81 1.32
 0 5 -28 0.44 1.34
 0 5 28 0.07 1.36
 0 -5 28 -1.95 1.38
 0 5 28 1.36 1.39
 0 -5 -28 -2.17 1.46
 0 -5 -28 -1.09 1.25
 0 -5 28 0.09 1.51
 0 -5 28 0.81 1.08
 0 -5 -28 -0.52 1.49
 0 -5 28 -0.67 1.26
 0 -5 -28 -1.48 1.73
 0 -5 28 0.17 1.38
 0 5 -28 0.17 1.43
 0 5 28 0.84 1.29
 0 5 -29 1.4 1.25
 0 5 29 0.33 1.34
 0 -5 29 0.92 1.14
 0 5 -29 0.4 1.51
 0 -5 -29 -2.27 1.59
 0 5 -29 -1.2 1.45
 0 -5 29 -0.22 1.08
 0 5 29 1.08 1.27
 0 -5 -29 -0.39 1.32
 0 5 -29 1.49 1.2
 0 5 29 -1.97 1.41
 0 -5 29 -1.27 1.49
 0 -5 -29 2.05 1.81
 0 -5 29 1.26 1.54
 0 5 -29 -0.68 1.35
 0 5 29 -0.3 1.42
 0 -5 29 0.32 1.42
 0 5 29 -0.09 1.42
 0 5 -29 2.22 1.5
 0 5 29 -0.16 1.41
 0 -5 29 1.08 1.51
 0 -5 -29 -0.72 1.53
 0 -5 29 1.19 1.23
 0 5 -29 0.27 1.26
 0 -5 29 -0.22 1.05
 0 -5 -29 0.63 1.52
 0 -5 29 1.73 1.34
 0 -5 -29 -0.99 1.32
 0 -5 30 -0.3 1.19
 0 5 -30 -0.53 1.42
 0 5 -30 -1 1.49
 0 -5 30 -1.85 1.22
 0 5 30 2.59 1.47
 0 5 -30 -0.31 1.47
 0 -5 30 0.61 1.53
 0 5 30 1.7 1.48
 0 5 -30 -0.98 1.24
 0 5 -30 2.49 1.29
 0 -5 -30 0.97 1.33
 0 5 30 -1.48 1.29
 0 -5 30 -0.58 1.45
 0 -5 30 -1.07 1.35
 0 -5 -30 0.19 1.57
 0 -5 -30 -1.03 1.4
 0 5 -30 -2.48 1.58
 0 5 30 0.24 1.46
 0 -5 30 -1.31 1.62
 0 -5 -30 0.53 1.78
 0 -5 30 -0.14 1.25
 0 5 -30 0.56 1.28
 0 5 30 1.09 1.46
 0 5 -30 -0.17 1.37
 0 5 30 2.54 1.34
 0 -5 31 3.06 1.52
 0 -5 31 0.18 1.62
 0 5 31 2.26 1.5
 0 5 -31 1.21 1.33
 0 5 31 0.23 1.31
 0 -5 -31 -0.75 1.45
 0 -5 -31 -2.46 1.47
 0 -5 -31 -0.65 1.87
 0 -5 31 0.48 1.64
 0 -5 31 0.36 1.35
 0 5 -31 1.13 1.56
 0 5 -31 -0.2 1.28
 0 -5 -31 -0.96 1.61
 0 -5 31 1.46 1.45
 0 -5 31 1.62 1.23
 0 5 31 0.08 1.54
 0 5 -31 1.09 1.35
 0 -5 32 -4.77 1.96
 0 5 -32 0.08 1.38
 0 -5 32 0.3 1.43
 0 -5 32 0.93 1.65
 0 5 32 -0.26 1.6
 0 5 -32 -1.39 1.43
 0 5 32 -1.14 1.35
 0 -5 -32 -0.6 1.46
 0 -5 -32 0.72 1.46
 0 -5 32 -1.12 1.5
 0 5 -32 -1.61 1.27
 0 -5 -32 2.98 1.75
 0 -5 32 0.49 1.22
 0 5 -33 -2.42 1.59
 0 -5 33 2.68 1.68
 0 5 33 2.46 1.56
 0 -5 -33 0.33 1.53
 0 5 -33 1.92 1.73
 0 5 -33 1.87 1.66
 0 -5 -33 -2.52 2
 0 -5 33 -1.77 1.46
 0 -5 33 -0.45 1.24
 0 5 -33 -0.93 1.41
 0 -5 33 1.37 1.79
 0 -5 -33 0.41 1.75
 0 -5 33 0.08 1.45
 0 -5 33 -0.55 1.83
 0 -5 34 -0.79 1.25
 0 5 -34 0.4 1.72
 0 -5 -34 0.84 1.48
 0 5 -34 -3.68 1.83
 0 5 -34 1.61 1.59
 0 -5 34 0.78 1.6
 0 5 34 -1.35 1.57
 0 5 34 0.11 1.72
 0 5 34 -0.67 1.61
 0 5 -34 -1.44 1.8
 0 -5 -34 -0.79 1.99
 0 -5 34 0.15 1.51
 0 -5 -34 -3.9 1.79
 0 -5 34 -1.95 1.95
 0 5 -34 1.68 1.61
 0 -5 -34 1.16 2.15
 0 -5 34 -0.68 1.78
 0 5 -34 -0.96 1.49
 0 -5 34 2.51 1.94
 0 -5 -35 -3.32 1.63
 0 -5 -35 1.3 1.52
 0 5 -35 -0.4 1.65
 0 5 -35 0.56 1.72
 0 -5 35 0.1 1.65
 0 5 35 -1.37 1.66
 0 5 35 -1.45 1.9
 0 5 35 -0.2 1.73
 0 5 -35 1.26 1.81
 0 -5 -35 -2.6 2.12
 0 -5 35 0.31 1.53
 0 -5 -35 -4.11 1.89
 0 -5 35 2.27 1.94
 0 5 -35 -1.74 1.66
 0 -5 35 0.59 1.87
 0 -5 -35 -0.13 2.17
 0 5 -35 -0.08 1.4
 0 -5 35 0.12 1.97
 0 -5 -36 0.9 1.66
 0 5 -36 -1.28 1.48
 0 5 -36 1.75 1.79
 0 5 -36 0.61 1.69
 0 -5 36 0.87 1.99
 0 5 36 2.41 1.65
 0 -5 -36 2.09 2.27
 0 -5 36 3.04 1.98
 0 5 -36 -1.01 1.47
 0 -5 36 -3.91 2.3
 0 -5 36 2.85 1.53
 0 -5 36 -0.85 2.11
 0 5 36 0.1 1.73
 0 5 -36 -2.48 1.96
 0 5 36 -1.73 1.89
 0 -5 36 1.87 1.61
 0 -5 -36 1.55 2.01
 0 5 -36 -3.17 1.82
 0 5 -37 -0.43 1.52
 0 -5 37 0.41 2.17
 0 -5 -37 -0.58 2.58
 0 -5 37 -1.26 2.12
 0 5 37 1.55 1.94
 0 5 -37 0.17 1.53
 0 -5 -37 -0.31 1.64
 0 5 -37 -1.22 1.98
 0 5 37 -2.27 1.85
 0 5 -37 2.65 1.81
 0 5 -37 1.05 1.7
 0 5 -37 1.08 1.81
 0 -5 37 3.77 1.7
 0 -5 -37 2.19 2.05
 0 -5 37 1.41 2.03
 0 -5 37 0.35 2.04
 0 -5 37 0.13 2.13
 0 -5 38 -1.55 2.25
 0 -5 -38 -4.65 2.61
 0 5 38 1.46 1.98
 0 -5 -38 0.32 1.71
 0 5 -38 0.89 1.56
 0 5 38 1.68 1.85
 0 5 -38 2.5 2.09
 0 5 -38 -1.75 1.82
 0 5 -38 -1.93 1.85
 0 5 -38 -1.24 1.86
 0 -5 38 0.66 1.75
 0 -5 -38 2.4 2.16
 0 -5 38 -2.39 2.14
 0 -5 38 1.22 2.11
 0 -5 38 -2.62 2.32
 0 -5 38 -1.04 2.17
 0 -5 39 -0.15 2.39
 0 5 39 2.13 2
 0 5 -39 1.14 1.97
 0 -5 -39 3.99 2.29
 0 -5 39 1.26 1.83
 0 -5 39 0.93 2.18
 0 -5 39 1.09 2.34
 0 5 -39 0.54 1.56
 0 -5 -39 -1.72 1.74
 0 -5 39 -0.62 2.27
 0 5 39 -1.18 1.94
 0 5 -39 -3.32 2.03
 0 -5 -39 4.66 2.54
 0 5 -39 3.34 1.83
 0 -5 39 0.41 2.05
 0 -5 40 -2.11 2.4
 0 -5 40 4.78 2.3
 0 5 40 0.98 1.95
 0 5 -40 0.65 2.09
 0 -5 -40 -2.71 2.6
 0 -5 -40 1.74 1.81
 0 5 -40 1.01 1.59
 0 5 -40 -1.17 1.98
 0 -5 -40 4.4 2.31
 0 -5 40 0.69 1.78
 0 5 -40 3.03 1.9
 0 -5 40 1.49 2.36
 0 -5 40 0.89 2.18
 0 6 0 1706.08 33.81
 0 -6 0 1724.58 33.66
 0 6 0 1695.49 33.69
 0 -6 0 1713.69 33.55
 0 6 0 1695.68 33.59
 0 6 0 1685.14 33.77
 0 6 0 1697.16 33.73
 0 6 0 1684.72 33.53
 0 6 0 1715.24 33.61
 0 6 0 1699.19 33.79
 0 6 0 1718.64 33.63
 0 6 0 1677.22 33.77
 0 -6 0 1704.41 33.79
 0 -6 0 1671.27 33.79
 0 -6 0 1717.69 33.69
 0 6 0 1676.51 33.83
 0 6 0 1734.35 33.61
 0 -6 0 1706.45 33.82
 0 6 0 1717.59 33.78
 0 -6 0 1708.24 33.66
 0 -6 0 1688.37 33.67
 0 6 0 1681.7 33.59
 0 -6 0 1706.45 33.46
 0 6 0 1701.92 33.81
 0 -6 0 1702.64 33.69
 0 6 0 1722.75 33.57
 0 -6 0 1692.45 33.81
 0 -6 -1 427.19 8.68
 0 -6 1 423.51 8.63
 0 6 -1 422.8 8.65
 0 6 -1 423.39 8.56
 0 6 1 421.71 8.54
 0 6 -1 421.78 8.6
 0 -6 1 423.93 8.55
 0 6 -1 416.64 8.76
 0 6 1 429.45 8.75
 0 6 1 418.5 8.74
 0 6 -1 423.32 8.55
 0 6 1 422.52 8.8
 0 6 -1 410.46 8.7
 0 6 1 427.57 8.6
 0 6 1 420.07 8.77
 0 6 -1 422.86 8.77
 0 6 -1 425.7 8.78
 0 6 -1 427.86 8.6
 0 6 -1 427.99 8.59
 0 6 1 418.31 8.65
 0 6 1 407.64 8.81
 0 6 -1 423.72 8.58
 0 6 1 424.1 8.6
 0 6 -1 430.07 8.8
 0 6 -1 424.54 8.82
 0 -6 1 420.63 8.77
 0 -6 -1 425.83 8.79
 0 6 -1 409.95 8.76
 0 6 1 424.37 8.76
 0 6 1 431.05 8.79
 0 -6 -1 418.37 8.67
 0 6 1 408.52 8.85
 0 -6 1 413.94 8.68
 0 -6 -1 431.84 8.66
 0 -6 -1 420.97 8.65
 0 -6 1 423.51 8.7
 0 -6 1 424.21 8.8
 0 6 1 423.34 8.54
 0 -6 1 435.77 8.78
 0 -6 -1 422.47 8.81
 0 -6 -1 418.6 8.81
 0 6 -1 421.29 8.59
 0 -6 1 438.58 8.81
 0 -6 1 426.37 8.81
 0 6 1 413.08 8.69
 0 -6 -1 425.74 8.66
 0 6 -1 422.88 8.8
 0 -6 1 422.21 8.62
 0 6 -1 427.14 8.66
 0 6 -1 420.28 8.79
 0 6 1 427.09 8.8
 0 -6 -1 429.08 8.48
 0 -6 -1 406.74 8.76
 0 -6 -2 847.72 16.8
 0 -6 2 827.89 16.71
 0 -6 -2 833.78 16.73
 0 -6 2 845.79 16.9
 0 -6 2 832.1 16.83
 0 -6 2 821.13 16.8
 0 -6 -2 827.73 16.9
 0 6 -2 847.31 16.74
 0 6 -2 830.74 16.67
 0 -6 2 833.31 16.67
 0 6 2 843.5 16.6
 0 6 -2 828.63 16.72
 0 6 2 847.15 16.84
 0 6 -2 843.38 16.87
 0 6 2 837.06 16.85
 0 6 2 833.8 16.89
 0 6 -2 829.56 16.78
 0 6 2 832.07 16.85
 0 6 -2 823.47 16.67
 0 6 2 833.14 16.69
 0 -6 2 845.89 16.71
 0 6 -2 834.28 16.87
 0 6 -2 842.39 16.87
 0 -6 2 854.79 16.91
 0 6 2 834.53 16.69
 0 6 2 855.67 16.89
 0 6 -2 828.63 16.69
 0 6 2 831.83 16.76
 0 6 -2 823.74 16.87
 0 6 2 842.67 16.86
 0 -6 -2 844.87 16.9
 0 6 2 844.95 16.89
 0 -6 -2 841.31 16.79
 0 6 -2 843.31 16.85
 0 6 2 817.49 16.94
 0 -6 -2 856.73 16.74
 0 -6 2 844.85 16.79
 0 6 -2 837.38 16.88
 0 6 2 826.84 16.92
 0 6 -2 847.89 16.67
 0 6 -2 829.78 16.71
 0 6 -2 826.68 16.43
 0 -6 -2 825.74 16.91
 0 -6 2 839.59 16.88
 0 -6 2 839.51 16.89
 0 6 -2 847.52 16.72
 0 -6 2 848.79 16.7
 0 6 2 834.37 16.81
 0 -6 -2 856.29 16.79
 0 6 -2 828.52 16.88
 0 6 2 847.1 16.88
 0 -6 -2 856.23 16.61
 0 6 -2 845.22 16.9
 0 -6 -2 820.61 16.84
 0 -6 3 433.6 9
 0 -6 -3 449.38 9.14
 0 -6 3 449.97 9.04
 0 6 3 452.4 9.02
 0 6 -3 453.39 9.19
 0 6 3 447.39 8.99
 0 6 3 446.17 9.2
 0 -6 3 449.99 9.23
 0 -6 3 438.68 9.13
 0 -6 3 439.84 9.14
 0 -6 3 442.3 9.21
 0 -6 -3 446.48 9.22
 0 -6 -3 441.2 9.02
 0 6 -3 457.06 9.04
 0 6 -3 450.46 9.01
 0 6 3 434.69 8.86
 0 6 3 458.45 9.15
 0 -6 3 441.43 9
 0 6 -3 445.45 9.07
 0 6 -3 442.9 9.08
 0 6 3 444.84 9.14
 0 -6 -3 442.87 9.03
 0 6 -3 426.77 9.01
 0 6 -3 444.26 9.2
 0 6 3 440.9 9.18
 0 6 -3 437.41 9.01
 0 6 3 443.54 9.16
 0 6 3 454.65 9.21
 0 6 3 446.85 8.99
 0 6 3 438.44 9.1
 0 -6 -3 446.65 9.23
 0 6 3 454.37 9.19
 0 6 3 442.49 9.2
 0 -6 -3 437.63 9.13
 0 6 -3 441.73 9.16
 0 6 3 441.16 9.26
 0 -6 3 443.64 9.12
 0 -6 -3 446.53 9.04
 0 -6 3 440.01 9.21
 0 6 3 452.38 9.2
 0 -6 -3 433.7 8.95
 0 6 -3 437.38 9.2
 0 6 -3 441.66 9.1
 0 -6 3 448.65 9.2
 0 6 -3 442.18 9.19
 0 6 -3 446.83 8.97
 0 6 3 447.35 9.25
 0 6 -3 436.89 9.19
 0 6 3 439.99 9.14
 0 -6 -3 453.54 9.12
 0 -6 3 447.48 8.99
 0 -6 -3 424.33 9.23
 0 6 -3 445.79 9.06
 0 -6 3 448.55 9.18
 0 -6 -3 430.89 9.14
 0 -6 4 102.74 2.55
 0 6 -4 102.57 2.45
 0 -6 -4 102.95 2.51
 0 6 4 107.61 2.61
 0 6 -4 104.55 2.55
 0 -6 -4 106.47 2.51
 0 -6 -4 103.56 2.54
 0 6 -4 98.53 2.52
 0 6 4 101.54 2.55
 0 -6 4 100.96 2.57
 0 -6 4 100.24 2.39
 0 6 4 102.62 2.31
 0 6 4 105.33 2.38
 0 -6 -4 102.87 2.36
 0 -6 4 106.63 2.49
 0 -6 -4 102.58 2.59
 0 -6 4 104.16 2.53
 0 6 -4 99.66 2.37
 0 6 -4 102.55 2.37
 0 6 -4 98.83 2.39
 0 6 -4 104.46 2.42
 0 -6 -4 102.03 2.39
 0 6 -4 103.96 2.4
 0 6 4 99 2.53
 0 6 4 101.67 2.55
 0 6 4 102.79 2.5
 0 6 4 102.92 2.31
 0 6 4 105.38 2.5
 0 -6 -4 100 2.28
 0 -6 -4 100.45 2.6
 0 6 -4 100.68 2.53
 0 -6 -4 101.38 2.58
 0 -6 4 103.26 2.58
 0 -6 -4 96.26 2.33
 0 6 4 105.9 2.57
 0 -6 -4 101.99 2.38
 0 6 -4 100.84 2.51
 0 6 4 97.94 2.6
 0 6 4 104.1 2.54
 0 6 -4 102.03 2.56
 0 -6 4 101.64 2.31
 0 -6 -4 103.66 2.5
 0 6 -4 99.79 2.3
 0 6 -4 103.44 2.56
 0 6 4 100.4 2.59
 0 -6 -4 99.68 2.6
 0 -6 4 102.71 2.54
 0 6 4 105.02 2.53
 0 6 4 101.31 2.2
 0 -6 4 104.47 2.38
 0 6 -5 4.62 0.83
 0 6 -5 4.85 0.67
 0 -6 5 4.93 0.69
 0 6 -5 4.65 0.76
 0 -6 -5 4.74 0.75
 0 6 5 5.01 0.83
 0 -6 -5 5.07 0.75
 0 6 -5 4.84 0.75
 0 -6 -5 4.27 0.66
 0 6 -5 4.22 0.73
 0 6 5 3.32 0.72
 0 6 5 4.18 0.76
 0 -6 5 4.28 0.75
 0 -6 5 4.36 0.6
 0 6 5 3.74 0.56
 0 6 5 4.77 0.49
 0 -6 5 4.48 0.65
 0 6 5 4.36 0.7
 0 -6 5 4.71 0.74
 0 -6 -5 4.82 0.76
 0 -6 -5 3.55 0.51
 0 6 -5 5.19 0.6
 0 -6 -5 3.97 0.56
 0 6 -5 3.72 0.56
 0 6 5 4.78 0.76
 0 -6 -5 4.18 0.33
 0 6 -5 4.86 0.65
 0 -6 -5 4.85 0.63
 0 6 5 4.34 0.66
 0 6 -5 4.85 0.6
 0 6 5 4.09 0.71
 0 6 -5 4.77 0.62
 0 6 5 4.18 0.8
 0 6 5 4.45 0.69
 0 6 5 4.14 0.45
 0 6 5 4.52 0.73
 0 6 5 4.57 0.72
 0 -6 5 4.36 0.48
 0 -6 -5 4.41 0.51
 0 -6 -5 4.15 0.58
 0 6 5 3.4 0.75
 0 6 -5 4.37 0.71
 0 6 5 3.59 0.8
 0 -6 -5 4.56 0.58
 0 6 -5 5.16 0.78
 0 6 5 4.25 0.76
 0 6 -5 4.82 0.5
 0 6 -5 3.65 0.75
 0 -6 -5 4.08 0.78
 0 -6 5 4.93 0.75
 0 6 5 4.46 0.37
 0 -6 5 3.76 0.56
 0 6 5 3.81 0.77
 0 6 -6 70.99 1.99
 0 6 -6 69.51 1.8
 0 6 6 63.86 2.02
 0 -6 6 72.01 1.9
 0 -6 -6 66.36 1.93
 0 6 6 72.01 2.01
 0 6 -6 70.03 1.92
 0 6 -6 69.28 1.96
 0 6 -6 69.08 1.93
 0 -6 -6 66.87 1.98
 0 -6 -6 68.4 1.98
 0 -6 -6 70.74 1.84
 0 6 -6 65.83 1.91
 0 6 6 66.94 1.93
 0 6 6 69.84 1.77
 0 6 6 69.74 1.62
 0 -6 6 71.48 1.98
 0 -6 6 69.92 1.81
 0 6 6 67.33 1.93
 0 -6 6 71 1.95
 0 -6 6 73.44 1.82
 0 6 6 67.84 1.92
 0 6 -6 66.61 1.77
 0 6 -6 69.95 1.74
 0 -6 -6 72.82 1.74
 0 6 -6 68.3 1.82
 0 6 6 67.75 1.9
 0 -6 -6 70.77 1.5
 0 6 -6 71.56 1.75
 0 -6 -6 68.2 1.8
 0 6 6 70.21 1.85
 0 -6 -6 67.96 1.84
 0 6 6 64.72 1.89
 0 6 6 69.61 1.84
 0 6 -6 71.71 1.83
 0 6 6 67.51 1.96
 0 6 6 69.73 1.93
 0 6 6 67.36 1.61
 0 6 6 68.42 1.92
 0 -6 6 67.76 1.68
 0 -6 -6 65.23 1.68
 0 6 -6 65.27 1.95
 0 6 6 67.96 1.93
 0 -6 -6 67.19 1.77
 0 6 6 68.22 2
 0 6 -6 66.71 1.9
 0 6 -6 70.09 1.93
 0 6 6 70.69 1.94
 0 6 6 65.99 1.98
 0 6 -6 70.68 1.93
 0 -6 6 70.51 1.88
 0 -6 -6 70.1 1.99
 0 -6 -6 65.91 1.62
 0 -6 6 73.19 1.81
 0 6 6 71.07 1.57
 0 6 -7 260.13 5.65
 0 6 7 254.99 5.71
 0 -6 7 261.15 5.54
 0 6 -7 256.08 5.54
 0 6 7 257.26 5.63
 0 -6 -7 255.01 5.64
 0 6 -7 263.36 5.62
 0 6 -7 260.78 5.66
 0 6 -7 256.8 5.31
 0 -6 -7 259.97 5.67
 0 -6 -7 257.97 5.68
 0 6 -7 263.24 5.63
 0 -6 -7 255.67 5.47
 0 6 -7 254.08 5.6
 0 6 7 263.5 5.64
 0 6 -7 261.31 5.34
 0 -6 7 262.25 5.51
 0 6 7 254.55 5.26
 0 -6 7 262.05 5.66
 0 -6 7 254.29 5.62
 0 6 7 265.82 5.64
 0 6 7 258.58 5.33
 0 -6 7 258.12 5.45
 0 -6 -7 249.18 5.42
 0 6 -7 261.57 5.41
 0 6 -7 264.15 5.5
 0 -6 -7 253.16 5.18
 0 6 7 253.95 5.58
 0 6 -7 254.38 5.51
 0 6 7 256.06 5.53
 0 -6 -7 255.68 5.5
 0 -6 -7 252.9 5.51
 0 6 -7 260.51 5.52
 0 6 7 257.88 5.64
 0 6 7 256.61 5.5
 0 6 7 261.62 5.6
 0 6 7 265.61 5.63
 0 6 -7 256.94 5.59
 0 -6 7 254.32 5.36
 0 6 -7 252.94 5.62
 0 6 7 258.41 5.6
 0 -6 -7 255.26 5.39
 0 6 -7 259.16 5.44
 0 6 -7 256.71 5.65
 0 6 -7 260.61 5.56
 0 -6 -7 262.83 5.48
 0 6 7 258.59 5.59
 0 6 7 263.75 5.67
 0 6 -7 260.82 5.61
 0 6 7 262.15 5.64
 0 6 -7 263.47 5.33
 0 6 -7 250.46 5.57
 0 6 7 260.23 5.69
 0 6 -7 247.48 5.56
 0 -6 7 266.74 5.36
 0 -6 -7 258.42 5.75
 0 -6 -7 246.29 5.64
 0 -6 7 260.28 5.53
 0 -6 -7 261.41 5.32
 0 -6 7 254.58 5.49
 0 6 7 257.73 5.25
 0 6 -8 36.57 1.41
 0 6 8 37.68 1.48
 0 6 -8 39.61 1.32
 0 -6 8 37.58 1.27
 0 6 8 40.56 1.47
 0 6 -8 35.32 1.36
 0 -6 -8 38.02 1.42
 0 6 -8 38.03 1.41
 0 6 -8 37.68 1.39
 0 -6 -8 37.41 1.42
 0 6 -8 35.52 1.09
 0 -6 -8 37.59 1.44
 0 -6 -8 37.34 1
 0 -6 -8 39.07 1.21
 0 6 8 38.46 1.4
 0 6 -8 39.23 1.37
 0 6 -8 34.91 1.07
 0 -6 8 38.49 1.28
 0 -6 8 37.65 1.4
 0 -6 8 36.77 1.17
 0 6 8 38 1.06
 0 6 8 39.35 1.4
 0 -6 -8 40.63 1.21
 0 6 -8 39.76 1.16
 0 6 -8 36.85 1.22
 0 6 -8 37.42 1.28
 0 6 8 38.45 1.31
 0 -6 -8 38.96 1.27
 0 6 8 37.34 1.35
 0 -6 -8 38.7 1.27
 0 6 -8 37.84 1.29
 0 6 8 39.01 1.35
 0 6 8 37.35 1.41
 0 6 8 38.06 1.25
 0 6 -8 36.27 1.37
 0 6 8 36.65 1.41
 0 6 8 35.94 1.39
 0 6 -8 39.53 1.4
 0 -6 8 38.01 1.13
 0 6 -8 36.8 1.3
 0 6 -8 37.2 1.42
 0 -6 -8 38.7 1.17
 0 6 -8 36.97 1.18
 0 -6 -8 37.96 1.08
 0 -6 -8 38.53 1.26
 0 6 8 40.16 1.41
 0 6 8 39.92 1.43
 0 6 -8 37 1.38
 0 -6 -8 34.91 1.2
 0 6 8 38.87 1.43
 0 6 -8 38.24 1.07
 0 6 -8 37.32 1.33
 0 -6 -8 37.57 1.52
 0 6 -8 35.73 1.34
 0 -6 8 38.93 1.12
 0 6 8 37.27 1.43
 0 -6 8 36.32 1.27
 0 -6 -8 36.79 0.95
 0 -6 -8 37.58 1.42
 0 -6 8 36.14 1.27
 0 6 8 37.36 0.98
 0 -6 -9 414.01 8.51
 0 -6 -9 409.23 8.51
 0 6 -9 396.87 8.59
 0 -6 9 412.15 8.45
 0 6 9 410.99 8.68
 0 6 -9 415.07 8.47
 0 6 -9 396.39 8.56
 0 -6 -9 408.94 8.62
 0 6 9 409.97 8.59
 0 6 9 416.18 8.35
 0 6 -9 408.59 8.61
 0 -6 -9 410.47 8.65
 0 -6 -9 408.59 8.66
 0 6 -9 398.73 8.32
 0 6 -9 419.21 8.62
 0 -6 -9 404.58 8.24
 0 -6 -9 399.86 8.36
 0 6 9 411.72 8.6
 0 6 -9 398.26 8.27
 0 6 -9 402.57 8.56
 0 -6 9 422.51 8.63
 0 -6 9 401.24 8.47
 0 -6 9 409.68 8.34
 0 6 9 398.38 8.25
 0 6 9 415.44 8.6
 0 -6 -9 404.49 8.41
 0 6 -9 409.23 8.4
 0 6 9 403.87 8.51
 0 6 -9 405.85 8.5
 0 -6 -9 421.66 8.49
 0 6 9 403.02 8.53
 0 -6 -9 412.74 8.49
 0 6 9 415 8.55
 0 6 -9 405.16 8.5
 0 6 9 408.37 8.61
 0 6 -9 401.57 8.55
 0 6 9 408.24 8.59
 0 6 9 393.88 8.41
 0 6 9 398.53 8.58
 0 6 -9 405.62 8.58
 0 -6 9 414.38 8.34
 0 6 -9 404.28 8.33
 0 -6 -9 404.85 8.38
 0 6 -9 413.62 8.5
 0 6 -9 416.44 8.62
 0 -6 -9 422.47 8.3
 0 6 9 414.98 8.58
 0 6 -9 408.32 8.6
 0 6 9 420.81 8.63
 0 -6 -9 407.31 8.44
 0 6 -9 407.82 8.26
 0 6 -9 401.68 8.49
 0 6 9 410.53 8.6
 0 6 9 413.52 8.64
 0 -6 -9 416.94 8.74
 0 6 -9 406.07 8.49
 0 -6 9 413.02 8.32
 0 -6 -9 401.93 8.58
 0 -6 9 406.38 8.43
 0 -6 -9 413.44 8.2
 0 -6 9 404.77 8.49
 0 6 9 398.34 8.2
 0 -6 10 53.11 1.63
 0 -6 -10 50.82 1.63
 0 6 -10 50.89 1.73
 0 -6 10 51.83 1.54
 0 6 -10 52.32 1.59
 0 6 10 52.9 1.76
 0 -6 -10 50.01 1.73
 0 6 -10 55.37 1.73
 0 6 10 53.93 1.74
 0 6 -10 52.35 1.75
 0 6 10 49.65 1.42
 0 -6 -10 50.32 1.78
 0 6 -10 50.36 1.46
 0 6 -10 50.79 1.73
 0 -6 -10 53.08 1.37
 0 -6 -10 51.5 1.78
 0 -6 -10 52.74 1.45
 0 6 10 51.09 1.7
 0 6 -10 53.72 1.39
 0 6 -10 44.31 1.6
 0 -6 10 49.28 1.63
 0 -6 10 55.32 1.63
 0 -6 10 52.56 1.74
 0 -6 10 52.12 1.41
 0 6 10 55.23 1.35
 0 6 10 51.82 1.7
 0 -6 -10 54.29 1.56
 0 -6 10 51.97 1.44
 0 6 -10 52.01 1.48
 0 6 10 53.96 1.64
 0 6 -10 52.72 1.63
 0 -6 -10 53.11 1.62
 0 -6 -10 52.86 1.59
 0 6 10 55.56 1.72
 0 6 -10 51.59 1.63
 0 -6 -10 50.94 1.68
 0 6 10 53.62 1.76
 0 6 10 53.18 1.74
 0 6 -10 51.4 1.71
 0 6 10 53.68 1.76
 0 6 -10 50.17 1.71
 0 -6 10 52.56 1.46
 0 6 -10 52.38 1.63
 0 -6 -10 52.45 1.51
 0 6 -10 53.99 1.45
 0 6 -10 51.15 1.71
 0 -6 10 54.9 1.65
 0 -6 10 49.12 1.58
 0 -6 -10 48.23 1.6
 0 6 10 52.43 1.69
 0 -6 -10 49.61 1.73
 0 6 -10 51.25 1.72
 0 6 -10 52.38 1.63
 0 6 -10 53 1.36
 0 -6 -10 51.09 1.56
 0 6 10 53.33 1.76
 0 -6 -10 49.63 1.83
 0 -6 10 52.01 1.43
 0 6 -10 54.86 1.64
 0 6 10 52.15 1.73
 0 -6 -10 51.41 1.32
 0 -6 -10 51.91 1.71
 0 -6 10 54.53 1.55
 0 -6 10 55.25 1.66
 0 -6 11 145.87 3.44
 0 -6 11 145.35 3.46
 0 -6 -11 150.97 3.46
 0 -6 11 154.29 3.49
 0 -6 -11 144.67 3.43
 0 -6 11 145.51 3.45
 0 6 -11 147.65 3.34
 0 6 -11 142.21 3.56
 0 -6 11 147.15 3.36
 0 6 -11 147.1 3.41
 0 6 11 148.55 3.57
 0 -6 -11 150.54 3.63
 0 6 11 148.71 3.25
 0 -6 -11 151.83 3.67
 0 6 -11 149.34 3.62
 0 -6 -11 144.3 3.25
 0 -6 -11 145.16 3.63
 0 -6 -11 144.97 3.26
 0 6 11 146.99 3.2
 0 6 11 153.28 3.59
 0 6 -11 147.44 3.23
 0 -6 11 147.41 3.5
 0 -6 11 155.64 3.66
 0 -6 11 148.67 3.59
 0 -6 11 145.31 3.47
 0 -6 -11 146.52 3.41
 0 6 11 144.69 3.18
 0 -6 11 146.71 3.22
 0 -6 11 148.5 3.29
 0 6 -11 148.49 3.32
 0 6 -11 150.86 3.51
 0 6 11 148.29 3.47
 0 6 -11 140.39 3.59
 0 -6 -11 147.25 3.44
 0 6 11 147.98 3.57
 0 -6 -11 148.27 3.48
 0 6 11 151.8 3.61
 0 6 11 147.48 3.56
 0 -6 -11 150.91 3.56
 0 6 -11 146.85 3.5
 0 6 -11 151.69 3.55
 0 6 11 146.02 3.59
 0 6 11 148.62 3.61
 0 6 -11 143.87 3.55
 0 -6 11 151.03 3.34
 0 6 -11 151.22 3.47
 0 -6 -11 149.55 3.39
 0 6 -11 144.29 3.56
 0 6 -11 149.46 3.25
 0 -6 11 142.76 3.59
 0 6 11 147.98 3.63
 0 6 -11 144.3 3.6
 0 6 11 147.99 3.53
 0 -6 -11 142.09 3.58
 0 6 11 146.16 3.59
 0 -6 -11 147.27 3.45
 0 6 -11 149.87 3.22
 0 -6 -11 152.04 3.76
 0 6 -11 150.85 3.46
 0 6 11 154.43 3.62
 0 -6 11 145.95 3.29
 0 -6 11 149.73 3.36
 0 -6 -11 148.7 3.21
 0 -6 -11 150.87 3.57
 0 -6 11 145.43 3.49
 0 -6 12 271.34 5.8
 0 -6 -12 262.58 5.8
 0 -6 12 275.12 5.82
 0 -6 -12 269.43 5.8
 0 -6 -12 264.16 5.81
 0 -6 12 268.58 5.8
 0 -6 12 271.08 5.82
 0 -6 -12 270.25 5.8
 0 6 -12 260.29 5.92
 0 6 -12 263.31 5.73
 0 -6 -12 262.7 5.64
 0 -6 12 267.76 5.69
 0 6 -12 260.37 5.75
 0 6 12 269.98 5.93
 0 -6 -12 274.68 6.03
 0 6 12 267.36 5.58
 0 -6 -12 266.41 6.03
 0 -6 -12 265.98 6.01
 0 6 12 271.68 5.52
 0 -6 -12 269.96 5.6
 0 -6 12 258.69 5.85
 0 6 -12 270.66 5.6
 0 6 12 271.98 5.96
 0 -6 12 276.56 6.02
 0 -6 12 265.9 5.86
 0 -6 12 279.05 6
 0 6 12 264.6 5.54
 0 -6 12 268.22 5.55
 0 -6 -12 268.26 5.81
 0 -6 12 270.77 5.67
 0 6 -12 273.8 5.67
 0 6 -12 276.66 5.9
 0 6 12 272.97 5.83
 0 6 12 270.12 5.94
 0 -6 -12 262.78 5.85
 0 -6 -12 266.85 5.81
 0 6 -12 260.36 5.97
 0 6 -12 264.14 5.87
 0 6 12 264.52 5.93
 0 -6 -12 273.43 5.94
 0 6 12 273.78 5.97
 0 6 -12 263.51 5.92
 0 6 12 260.76 5.96
 0 -6 12 276.86 5.72
 0 6 12 270.6 5.97
 0 6 -12 270.64 5.93
 0 -6 -12 275.18 5.78
 0 6 -12 264.9 5.93
 0 6 -12 268.83 5.81
 0 -6 12 267.71 5.98
 0 -6 -12 278.06 5.91
 0 6 12 271.14 6.01
 0 6 12 281.5 5.92
 0 -6 -12 254.63 5.94
 0 6 -12 270.83 6
 0 6 -12 268.47 5.86
 0 6 12 264.06 5.97
 0 6 -12 273.3 5.59
 0 -6 -12 263.11 5.82
 0 -6 12 267.71 5.67
 0 -6 -12 272.45 6.13
 0 6 12 266.5 5.98
 0 6 -12 272.31 5.8
 0 -6 -12 272.61 5.93
 0 -6 12 267.17 5.69
 0 -6 -12 270.1 5.6
 0 -6 12 255.63 5.86
 0 -6 -13 205.92 4.58
 0 -6 -13 207.4 4.57
 0 -6 13 199.88 4.55
 0 -6 13 207.78 4.6
 0 -6 13 200.98 4.56
 0 -6 -13 202.86 4.58
 0 -6 13 203.97 4.58
 0 -6 -13 201.86 4.56
 0 6 -13 208.13 4.55
 0 6 -13 207.1 4.74
 0 -6 -13 201.31 4.45
 0 6 -13 204.59 4.7
 0 -6 13 204.61 4.45
 0 6 -13 203.5 4.54
 0 6 13 206.76 4.7
 0 -6 -13 197.41 4.8
 0 6 13 196.61 4.32
 0 -6 13 215.98 4.88
 0 -6 -13 203.91 4.83
 0 -6 -13 203.09 4.81
 0 -6 -13 208.37 4.35
 0 6 13 202.97 4.25
 0 6 -13 214.93 4.4
 0 6 13 206.09 4.76
 0 -6 13 196.78 4.63
 0 -6 13 205.71 4.81
 0 -6 13 205.25 4.68
 0 -6 13 198.59 4.77
 0 6 13 204.22 4.32
 0 -6 13 204.15 4.45
 0 -6 -13 206.07 4.83
 0 6 -13 209.77 4.43
 0 6 13 204.07 4.6
 0 6 -13 205.82 4.68
 0 -6 -13 202.7 4.65
 0 6 13 205.04 4.75
 0 -6 -13 204.65 4.6
 0 6 -13 209.55 4.77
 0 -6 -13 202.67 4.72
 0 6 -13 209.47 4.7
 0 6 13 219.89 4.8
 0 6 13 207.69 4.78
 0 6 -13 210.57 4.74
 0 6 13 201.61 4.83
 0 6 -13 208.35 4.73
 0 6 13 209.25 4.8
 0 -6 13 205.05 4.51
 0 6 -13 203.43 4.73
 0 -6 -13 204.91 4.57
 0 6 -13 210.62 4.61
 0 -6 -13 208.53 4.7
 0 -6 13 211.38 4.78
 0 -6 -13 202.33 4.75
 0 6 13 202.52 4.78
 0 6 13 201.79 4.68
 0 6 -13 201.71 4.64
 0 6 -13 201.26 4.78
 0 6 13 210.31 4.78
 0 -6 -13 200.52 4.62
 0 6 -13 209.8 4.37
 0 -6 -13 209.89 4.94
 0 -6 13 205.53 4.47
 0 6 13 197.97 4.75
 0 -6 -13 206.26 4.4
 0 -6 13 208.49 4.45
 0 -6 13 211.76 4.72
 0 -6 14 45.39 1.53
 0 -6 -14 48.36 1.52
 0 -6 -14 45.56 1.51
 0 -6 14 46.98 1.5
 0 6 -14 43.56 1.69
 0 6 -14 46.28 1.52
 0 -6 -14 44.65 1.42
 0 -6 14 47.6 1.39
 0 6 -14 47.2 1.67
 0 6 -14 46.91 1.52
 0 6 14 46.56 1.66
 0 -6 -14 47.18 1.8
 0 -6 14 47.89 1.84
 0 6 14 43.63 1.69
 0 -6 -14 46.74 1.77
 0 -6 -14 50.68 1.83
 0 6 14 44.95 1.11
 0 -6 -14 46.11 1.25
 0 -6 14 46.17 1.63
 0 6 -14 49.12 1.37
 0 -6 14 49.06 1.83
 0 -6 14 47.59 1.78
 0 -6 14 46.6 1.67
 0 6 14 44.61 1.25
 0 6 -14 47.5 1.36
 0 -6 -14 49.63 1.84
 0 -6 14 44.89 1.39
 0 6 -14 44.79 1.61
 0 6 -14 44.04 1.76
 0 -6 -14 46.56 1.62
 0 6 14 44.87 1.73
 0 -6 -14 47.55 1.57
 0 6 14 51.2 1.78
 0 -6 -14 45.06 1.67
 0 6 14 42.29 1.72
 0 6 -14 46.44 1.73
 0 6 14 45.21 1.74
 0 -6 14 47.93 1.51
 0 6 14 45.57 1.81
 0 6 -14 43.98 1.69
 0 -6 -14 49.23 1.57
 0 -6 14 45.32 1.4
 0 6 -14 48.6 1.57
 0 -6 14 47.68 1.39
 0 6 -14 47.7 1.77
 0 6 -14 47.18 1.61
 0 6 14 47.29 1.63
 0 6 14 48 1.79
 0 6 -14 47.78 1.34
 0 6 14 48.48 1.78
 0 -6 -14 46.37 1.62
 0 -6 14 45.93 1.44
 0 6 14 48.42 1.72
 0 -6 -14 46.79 1.89
 0 -6 -14 46.05 1.5
 0 -6 14 50.26 1.55
 0 -6 14 46.85 1.5
 0 -6 -14 45.96 1.5
 0 -6 -14 47.34 1.7
 0 6 -14 43.16 1.11
 0 -6 14 46.3 1.71
 0 -6 15 0.88 0.73
 0 -6 -15 1.11 0.74
 0 -6 -15 -0.34 0.67
 0 -6 15 0.73 0.68
 0 -6 15 -0.32 0.97
 0 -6 -15 0.04 0.82
 0 6 -15 0.89 0.96
 0 6 -15 0.29 0.77
 0 -6 15 1.4 0.6
 0 -6 -15 1.06 0.96
 0 6 15 1.31 0.92
 0 6 -15 -0.09 0.9
 0 -6 15 0.65 1.04
 0 6 -15 1.26 0.74
 0 -6 -15 1.18 0.73
 0 6 15 -0.2 0.89
 0 -6 -15 -1.12 0.99
 0 6 -15 0.85 0.97
 0 6 15 -0.05 0.9
 0 6 -15 1.38 0.63
 0 -6 15 0.32 0.82
 0 -6 15 0.1 0.96
 0 -6 15 -0.4 0.88
 0 6 15 0.72 0.49
 0 -6 15 0.58 0.64
 0 6 -15 1.29 0.58
 0 -6 -15 -0.16 0.96
 0 -6 -15 0.23 0.77
 0 6 -15 0.67 0.99
 0 6 15 -0.44 1.01
 0 -6 -15 0.98 0.9
 0 6 15 0.38 0.96
 0 6 15 0.68 0.96
 0 6 -15 0.22 0.99
 0 6 15 1.59 0.96
 0 6 -15 0.09 0.97
 0 6 15 1.31 0.99
 0 6 -15 0.11 0.76
 0 -6 -15 0.58 0.79
 0 -6 15 0.99 0.64
 0 -6 15 0.1 0.99
 0 -6 -15 -0.09 0.94
 0 6 -15 0.61 0.43
 0 -6 15 0.48 0.6
 0 6 -15 0.88 0.59
 0 -6 -15 0.63 0.84
 0 -6 -15 0.06 1.08
 0 -6 15 1.53 0.69
 0 -6 -15 0.72 0.73
 0 -6 15 -0.03 0.65
 0 -6 15 1.16 0.74
 0 -6 -15 0.4 0.7
 0 6 15 1.22 0.96
 0 -6 16 5.06 0.77
 0 -6 16 3.73 0.72
 0 -6 -16 3.84 0.73
 0 -6 -16 4.28 0.75
 0 -6 16 3.99 1.15
 0 -6 -16 4.1 0.95
 0 6 -16 4.47 1.07
 0 6 -16 4.2 0.83
 0 6 16 2.71 1.03
 0 6 16 4.34 0.91
 0 -6 -16 3.91 1.09
 0 -6 16 4.11 1.14
 0 6 -16 4.15 0.97
 0 -6 -16 4.1 0.81
 0 6 -16 3.7 0.82
 0 6 16 3.92 0.98
 0 6 16 4.34 0.99
 0 6 -16 2.78 1.03
 0 6 -16 2.57 0.66
 0 -6 16 3.23 0.9
 0 -6 16 3.67 0.97
 0 -6 16 5.14 1.12
 0 -6 -16 2.8 0.37
 0 6 16 4.08 0.54
 0 6 -16 3.92 0.62
 0 -6 16 4.14 0.71
 0 -6 -16 5.22 1.1
 0 -6 -16 3.84 0.84
 0 6 16 3.44 1.08
 0 -6 16 2.66 0.66
 0 6 -16 3.91 1.1
 0 -6 -16 3.41 0.93
 0 6 16 3.3 1.02
 0 6 16 5.42 1.12
 0 6 -16 2.74 1.07
 0 6 -16 3.66 0.98
 0 6 16 3.22 1.05
 0 -6 -16 3.81 0.86
 0 -6 16 3.94 0.73
 0 6 -16 3.64 0.84
 0 6 16 5.76 1.12
 0 -6 -16 1.96 1
 0 -6 16 2.31 0.99
 0 6 16 5.57 0.89
 0 6 -16 3.91 0.49
 0 -6 16 3.82 0.64
 0 -6 -16 4.19 0.74
 0 6 -16 3.98 0.65
 0 -6 -16 3.79 0.92
 0 -6 -16 5.86 1.21
 0 -6 16 4.13 0.76
 0 -6 16 4.19 0.73
 0 -6 -16 3.55 0.75
 0 -6 16 4.03 0.78
 0 -6 -16 4.05 0.72
 0 6 16 4.93 0.96
 0 6 16 4.15 1.04
 0 -6 -17 54.23 1.65
 0 -6 17 54.25 1.63
 0 -6 17 57.25 1.67
 0 -6 -17 55.18 1.64
 0 -6 17 55.52 2.07
 0 6 -17 55.76 1.81
 0 6 17 53.25 1.41
 0 -6 -17 56.17 1.73
 0 6 -17 52.95 1.67
 0 6 17 56.45 1.88
 0 6 17 55.6 1.8
 0 -6 -17 56.99 2.06
 0 -6 17 57.82 2.1
 0 6 -17 52.93 1.87
 0 6 17 53.97 1.96
 0 6 -17 51.19 2.02
 0 -6 17 52.02 2.02
 0 -6 17 56.46 1.85
 0 6 -17 52.63 1.57
 0 -6 17 52.5 1.93
 0 6 17 52.15 1.42
 0 -6 17 53.48 1.63
 0 6 -17 54.83 1.47
 0 6 -17 54.86 2
 0 -6 -17 59.94 2.11
 0 6 -17 53.49 1.98
 0 -6 17 53.77 1.59
 0 6 17 56.27 2.05
 0 6 17 53.41 1.95
 0 -6 -17 57.49 1.96
 0 -6 -17 50.08 1.35
 0 6 -17 57.24 1.94
 0 6 17 52.2 1.99
 0 6 17 58.28 2.09
 0 -6 17 55.12 1.66
 0 -6 -17 57.28 1.85
 0 6 -17 51.46 1.38
 0 -6 -17 57.12 2.01
 0 6 17 56.29 1.83
 0 -6 17 55.54 1.98
 0 -6 17 55.71 1.63
 0 -6 -17 56.45 1.64
 0 -6 -17 52.45 1.63
 0 -6 17 53.72 1.66
 0 6 -17 56.42 1.56
 0 6 17 54.8 1.98
 0 -6 -17 53.66 2.15
 0 -6 17 56.53 1.7
 0 -6 17 53.03 1.48
 0 -6 -17 53.23 1.67
 0 6 17 55.78 1.96
 0 6 17 57.07 2.01
 0 -6 -18 81.06 2.18
 0 -6 -18 84.5 2.2
 0 -6 18 81.13 2.16
 0 -6 18 85.46 2.23
 0 6 -18 83.99 2.42
 0 -6 18 87.62 2.67
 0 -6 -18 87.28 2.34
 0 -6 -18 89.03 2.68
 0 6 18 84.18 2.37
 0 -6 18 87.83 2.7
 0 6 -18 88.38 2.53
 0 -6 18 84.17 2.18
 0 -6 18 87.4 2.24
 0 -6 -18 84.41 2.2
 0 -6 -18 82.37 2.18
 0 6 18 84.39 2.56
 0 6 -18 87.99 2.28
 0 -6 18 85.66 2.65
 0 6 -18 82.92 2.17
 0 -6 18 82.37 2.51
 0 6 18 78.61 1.99
 0 -6 18 80.59 2.22
 0 6 -18 86.4 2.63
 0 -6 -18 85.21 2.69
 0 -6 18 84.79 2.19
 0 6 18 84.7 2.65
 0 6 -18 84.63 2.6
 0 -6 -18 87.05 2.55
 0 6 18 88.37 2.58
 0 -6 -18 79.36 1.93
 0 6 18 80.22 2.59
 0 6 -18 80.47 2.48
 0 -6 -18 82.83 2.42
 0 6 18 85.53 2.64
 0 -6 18 85.95 2.26
 0 6 -18 85.2 2.65
 0 -6 18 82.27 2.01
 0 -6 -18 88.84 2.3
 0 -6 -18 90.18 2.63
 0 -6 18 81.72 2.54
 0 6 -18 82.52 1.99
 0 6 18 86.04 2.41
 0 6 18 83.12 2.56
 0 6 -18 86.12 2.15
 0 -6 -18 85.42 2.8
 0 -6 18 86.13 2.3
 0 6 18 86.56 2.54
 0 6 18 81.6 2.55
 0 -6 19 258.41 5.55
 0 -6 19 263.09 5.59
 0 -6 -19 261.54 5.57
 0 -6 -19 250.95 5.54
 0 -6 19 260.99 6.1
 0 -6 -19 260 5.75
 0 6 -19 253.8 5.82
 0 6 19 260.89 5.77
 0 -6 -19 255.97 6.04
 0 -6 19 277.69 6.13
 0 6 -19 260.42 5.89
 0 6 19 254.33 5.99
 0 6 -19 272.08 5.66
 0 -6 19 271.1 6.1
 0 -6 19 244.06 5.9
 0 6 19 265.44 5.99
 0 -6 19 259.39 5.63
 0 6 -19 256.35 5.99
 0 -6 -19 259.75 6.11
 0 6 -19 248.06 5.97
 0 -6 19 257.66 5.59
 0 6 19 260.08 6.04
 0 6 19 259.89 5.93
 0 -6 -19 265.8 5.96
 0 -6 -19 242.92 5.32
 0 6 19 266.06 6.03
 0 6 19 267.82 6.1
 0 -6 -19 258.97 5.56
 0 -6 19 262.7 5.55
 0 -6 19 259.84 5.59
 0 -6 -19 251.56 5.54
 0 6 -19 256.65 6.08
 0 -6 -19 271.23 6.06
 0 6 19 261.56 5.8
 0 -6 19 260.15 5.96
 0 -6 19 253.99 5.69
 0 -6 -19 259.05 6.22
 0 -6 -19 260.53 5.7
 0 -6 19 252.33 5.36
 0 6 19 259.87 5.97
 0 6 19 260.58 5.96
 0 -6 20 24.24 1.64
 0 6 -20 20.82 1.34
 0 -6 -20 26 1.3
 0 6 20 19.91 1.55
 0 -6 -20 25.2 1.59
 0 6 20 22.38 1.24
 0 -6 20 23.5 1.03
 0 -6 20 23.95 1.08
 0 -6 -20 23.95 1.07
 0 -6 -20 23.43 1.03
 0 6 20 22.79 1.48
 0 6 -20 21.5 1.1
 0 -6 20 22.73 1.55
 0 -6 20 22.73 1.49
 0 6 20 23.19 1.52
 0 -6 20 23.2 1.17
 0 -6 -20 20.31 1.55
 0 6 -20 21.53 1.51
 0 -6 20 22.57 1.11
 0 6 -20 22.65 1.58
 0 6 20 26.43 1.52
 0 -6 -20 22.6 1.43
 0 6 -20 23.78 1.4
 0 -6 20 23.38 1.61
 0 6 20 20.76 1.55
 0 6 20 26.02 1.55
 0 -6 -20 24.47 1.06
 0 -6 20 22.06 1
 0 -6 -20 22.97 1.02
 0 -6 20 23.81 1.07
 0 -6 -20 23.01 1.23
 0 6 20 24.11 1.32
 0 -6 -20 23.94 1.56
 0 -6 20 21.91 1.5
 0 -6 -20 19.64 1.63
 0 -6 20 23.52 1.26
 0 6 -20 22.72 1.59
 0 6 20 21.8 1.46
 0 -6 -21 43.89 1.75
 0 6 21 47.63 1.98
 0 6 -21 46.63 1.85
 0 6 -21 46.3 2.09
 0 -6 21 49.1 2.09
 0 -6 21 44.55 1.98
 0 6 21 49.93 1.99
 0 -6 21 49.1 1.66
 0 6 -21 48.66 2.04
 0 -6 -21 48.28 2.14
 0 -6 21 49.48 1.62
 0 6 -21 46.86 2.05
 0 6 21 49.86 1.97
 0 -6 -21 49.64 1.94
 0 6 -21 47.29 1.88
 0 -6 21 48.87 2.09
 0 -6 21 47.12 1.49
 0 -6 -21 49.38 1.47
 0 -6 21 46.06 1.44
 0 -6 -21 47.33 1.46
 0 6 21 47.43 2.06
 0 6 21 49.99 2.06
 0 -6 -21 50.07 2.13
 0 6 21 47.31 1.73
 0 6 21 50.25 2.12
 0 -6 -21 44.71 1.45
 0 -6 -21 49.89 1.47
 0 -6 21 49.99 1.45
 0 -6 21 48.41 1.51
 0 -6 21 48.91 2.12
 0 -6 -21 48.5 2.06
 0 6 21 46.11 1.76
 0 -6 21 46.21 1.99
 0 -6 -21 48.27 2.22
 0 -6 21 46.31 1.7
 0 -6 -21 45.94 1.72
 0 6 21 46.07 1.93
 0 -6 -22 143.21 3.6
 0 6 22 138.34 3.78
 0 6 -22 136.34 3.66
 0 -6 22 140.49 3.68
 0 -6 22 142.69 3.89
 0 -6 22 143.59 3.81
 0 6 22 144.27 3.81
 0 -6 22 134.79 3.41
 0 -6 -22 142.02 3.94
 0 6 -22 140.47 3.83
 0 -6 22 140.13 3.38
 0 6 -22 140.21 3.85
 0 6 22 142.78 3.71
 0 -6 -22 144.27 3.76
 0 -6 22 141.76 3.9
 0 6 -22 136.93 3.66
 0 -6 -22 135.18 3.19
 0 -6 22 139.72 3.23
 0 6 22 144.44 3.87
 0 6 22 134.7 3.85
 0 6 22 143.72 3.94
 0 6 22 137.16 3.49
 0 -6 -22 144.75 3.89
 0 -6 22 139.62 3.23
 0 -6 -22 134.27 3.18
 0 6 -22 142.38 3.91
 0 6 22 135.23 3.52
 0 -6 -22 137.44 3.85
 0 -6 22 141.85 3.77
 0 -6 22 137.16 3.5
 0 -6 -22 143.49 4.08
 0 -6 -22 141.77 3.54
 0 -6 22 142.11 3.91
 0 -6 23 29.93 1.81
 0 -6 23 29.11 1.75
 0 6 23 25.41 1.63
 0 -6 23 26.35 1.32
 0 -6 -23 29.98 1.86
 0 6 -23 29.31 1.81
 0 6 -23 29.52 1.77
 0 -6 23 27.92 1.3
 0 -6 -23 29.29 1.66
 0 6 23 27.89 1.65
 0 6 -23 26.73 1.56
 0 -6 23 24.08 1.76
 0 -6 -23 27.81 1.51
 0 6 23 30.79 1.7
 0 6 -23 28.38 1.66
 0 6 23 25.77 1.73
 0 6 23 29.52 1.75
 0 6 23 30.86 1.83
 0 6 23 27.98 1.39
 0 -6 -23 29.07 1.81
 0 -6 23 27.79 1.84
 0 -6 23 28.4 1.6
 0 -6 23 27.88 1.65
 0 6 23 28.85 1.47
 0 -6 -23 26.47 1.77
 0 -6 23 29.35 1.43
 0 -6 -23 28.24 1.91
 0 -6 -23 28.91 1.47
 0 6 -23 30.14 1.79
 0 -6 24 31.9 1.64
 0 -6 24 30.47 1.85
 0 -6 24 26.88 1.8
 0 6 24 30.62 1.71
 0 -6 24 28.29 1.39
 0 6 -24 33.37 1.87
 0 -6 -24 29.22 1.89
 0 6 -24 31.18 1.87
 0 6 -24 29.01 1.83
 0 -6 24 30.3 1.36
 0 6 24 29.12 1.67
 0 -6 -24 28.68 1.66
 0 6 -24 32.8 1.67
 0 -6 24 31.93 1.89
 0 6 24 26.04 1.74
 0 6 24 27.06 1.8
 0 6 -24 28.32 1.69
 0 6 24 29.48 1.77
 0 -6 -24 29.96 1.82
 0 6 24 27.97 1.44
 0 6 24 30.17 1.85
 0 -6 24 29.65 1.88
 0 6 -24 28.37 1.83
 0 -6 24 28.41 1.74
 0 6 24 26.45 1.46
 0 -6 -24 30.18 1.87
 0 -6 -24 28.79 1.53
 0 -6 -24 33.98 2.04
 0 -6 24 26.97 1.49
 0 6 -24 28.09 1.57
 0 -6 25 9.36 1.53
 0 -6 25 8.83 1.55
 0 6 25 9.79 1.43
 0 -6 25 9.13 1.09
 0 6 -25 11.71 1.47
 0 -6 -25 5.72 1.57
 0 6 -25 8.94 1.48
 0 -6 25 10.72 1.06
 0 6 -25 8.97 1.53
 0 6 25 7.73 1.33
 0 -6 -25 8.5 1.32
 0 6 -25 8.29 1.25
 0 -6 25 8.47 1.49
 0 6 25 8.59 1.14
 0 6 25 10.33 1.38
 0 6 -25 10.86 1.48
 0 6 25 7.56 1.43
 0 6 25 8.02 1.48
 0 6 25 9.17 1.5
 0 -6 -25 9.49 1.59
 0 -6 25 11.66 1.59
 0 -6 25 5.76 1.23
 0 -6 -25 9.64 1.57
 0 -6 25 7.83 1.45
 0 -6 -25 11.51 1.65
 0 -6 25 8.45 1.16
 0 -6 -25 10.17 1.23
 0 6 -25 10.39 1.6
 0 -6 26 261.86 6.21
 0 -6 26 227.46 5.98
 0 6 26 255.9 5.96
 0 6 -26 252.22 6.02
 0 -6 26 235.63 5.58
 0 -6 -26 256.18 6.2
 0 6 -26 243.23 6.05
 0 6 -26 256.06 6.13
 0 -6 26 244.07 5.55
 0 6 26 250.7 5.84
 0 -6 -26 249.97 5.97
 0 -6 26 240.84 6.09
 0 6 -26 240.11 5.79
 0 6 26 240.29 5.97
 0 6 -26 237.71 5.93
 0 6 26 239 6
 0 6 26 253.21 6.13
 0 6 26 248.19 6.16
 0 -6 -26 254.18 6.11
 0 6 -26 245.45 6.13
 0 -6 -26 237.46 5.74
 0 -6 26 241.44 5.92
 0 -6 -26 244.11 6.12
 0 -6 26 248.21 6.18
 0 -6 -26 244.63 6.3
 0 -6 26 237.76 5.71
 0 -6 26 238 5.77
 0 6 -27 25.37 1.75
 0 6 27 25.12 1.76
 0 6 -27 24.44 1.92
 0 -6 -27 26.93 1.98
 0 6 -27 24.42 1.89
 0 -6 27 26.14 1.41
 0 -6 -27 25.48 1.74
 0 6 27 27.63 1.71
 0 6 27 26.57 1.79
 0 6 27 23.23 1.8
 0 6 -27 24.84 1.8
 0 6 -27 22.23 1.91
 0 6 27 24.67 1.83
 0 6 27 18.11 1.78
 0 -6 27 25.37 1.88
 0 -6 27 22.27 1.81
 0 -6 27 23.26 1.88
 0 -6 -27 23.77 1.63
 0 -6 27 25.72 1.8
 0 -6 -27 27.27 2.01
 0 -6 27 21.51 1.89
 0 -6 -27 28.18 2.09
 0 -6 27 27.59 1.61
 0 -6 27 21.62 1.58
 0 -6 28 0.07 1.4
 0 -6 -28 0.09 1.56
 0 6 -28 0.81 1.34
 0 6 28 1 1.42
 0 -6 -28 3.5 1.64
 0 6 -28 1.12 1.47
 0 6 -28 3.55 1.6
 0 -6 28 3.02 1.05
 0 6 28 -0.06 1.38
 0 -6 -28 1.23 1.32
 0 6 28 1.76 1.41
 0 6 28 0.79 1.47
 0 6 -28 0.3 1.45
 0 6 -28 -0.09 1.55
 0 6 28 1.36 1.54
 0 6 28 3.62 1.55
 0 -6 -28 1.75 1.16
 0 -6 28 2.41 1.22
 0 -6 -28 0.21 1.63
 0 6 28 2.17 1.42
 0 -6 28 -0.7 1.54
 0 -6 28 0.31 1.19
 0 -6 28 3.74 1.56
 0 -6 28 1.63 1.55
 0 -6 28 0.99 1.54
 0 -6 -28 1.04 1.24
 0 6 -28 0.76 1.28
 0 -6 29 182.66 4.92
 0 -6 -29 188.43 5.19
 0 6 -29 186.99 5.07
 0 -6 -29 184.69 5.2
 0 6 -29 180.58 5.09
 0 -6 29 196.74 4.56
 0 -6 -29 195.59 5
 0 6 29 186.85 4.75
 0 -6 29 187.46 4.72
 0 6 29 189.06 5.01
 0 6 -29 188.05 4.95
 0 6 29 186.07 5.02
 0 6 -29 191.95 5.2
 0 6 29 181.26 4.99
 0 -6 29 185.93 5.12
 0 6 29 185.39 5.01
 0 -6 -29 181.18 4.76
 0 6 29 178.62 5.1
 0 -6 29 179.36 4.7
 0 6 -29 189.58 5.01
 0 -6 -29 205.8 5.51
 0 -6 29 188.29 5.2
 0 -6 29 180.73 5.09
 0 6 -29 189.87 4.84
 0 6 -30 0.64 1.26
 0 -6 30 -1.77 1.63
 0 6 30 0.26 1.48
 0 -6 -30 0.77 1.88
 0 -6 -30 -0.85 1.34
 0 -6 30 -1.54 1.3
 0 6 -30 -0.32 1.46
 0 -6 30 -0.39 1.66
 0 -6 30 0.28 1.67
 0 -6 -30 -1.18 1.68
 0 -6 30 0.63 1.21
 0 -6 30 -0.1 1.76
 0 6 -30 2.49 1.39
 0 -6 -30 2.98 1.71
 0 -6 30 -0.39 1.44
 0 -6 -30 0.98 1.39
 0 6 30 0.32 1.4
 0 -6 31 49.47 2.65
 0 6 -31 51.88 2.3
 0 -6 31 43.71 2.68
 0 -6 31 45.67 2.34
 0 -6 -31 48.07 2.6
 0 6 -31 50.49 2.19
 0 -6 31 45.51 2.53
 0 6 31 48.61 2.42
 0 6 -31 50.24 2.23
 0 6 31 47.59 2.18
 0 -6 -31 47.44 2.32
 0 -6 31 42 2.1
 0 -6 -31 50.58 2.24
 0 6 -32 17.23 1.71
 0 -6 32 18.98 2.24
 0 6 32 19.68 1.73
 0 6 -32 23.51 2.16
 0 6 32 19.42 1.9
 0 -6 32 20.56 2.02
 0 6 -32 19.48 1.98
 0 -6 -32 15.96 1.66
 0 -6 -32 18.55 1.82
 0 6 -32 16.53 1.85
 0 6 -32 19.19 2.03
 0 6 -32 21.58 2.09
 0 -6 -32 21.5 2.37
 0 -6 32 15.54 1.66
 0 6 -32 20.41 1.68
 0 -6 -32 22.75 2.15
 0 -6 32 17.78 1.84
 0 -6 32 21.79 2.2
 0 6 -33 20.01 2.14
 0 6 -33 17.76 1.98
 0 6 -33 16.33 1.66
 0 -6 33 13.98 2.15
 0 6 33 13.3 1.63
 0 6 -33 17.21 1.9
 0 -6 -33 17.92 2.43
 0 6 33 14.8 1.85
 0 -6 33 14.32 1.99
 0 6 -33 18.55 1.94
 0 -6 -33 14.96 1.68
 0 6 33 14.89 2.04
 0 -6 -33 18.58 2.29
 0 -6 -33 15.75 1.74
 0 6 -33 13.51 1.79
 0 -6 -33 16.01 1.98
 0 -6 33 15.21 1.78
 0 -6 33 17.3 2.14
 0 6 -33 14.95 2.04
 0 6 33 17.65 1.94
 0 -6 33 16.64 2.18
 0 6 -34 13.37 1.97
 0 6 -34 16.06 2.19
 0 6 34 11.36 1.89
 0 6 -34 10.85 1.64
 0 -6 34 9.45 2.26
 0 6 -34 10.1 1.84
 0 6 34 11.63 1.81
 0 -6 34 11.35 2
 0 6 34 16.09 2.08
 0 -6 -34 16.59 2.55
 0 -6 34 10.48 2.08
 0 6 -34 15.65 1.92
 0 -6 -34 15.76 2.12
 0 -6 34 9.94 1.75
 0 -6 34 14.87 2.09
 0 -6 34 8.28 2.07
 0 -6 -34 11.2 2.24
 0 -6 34 16.12 2.19
 0 6 -35 45.88 2.69
 0 6 -35 39.09 2.27
 0 -6 -35 45.39 2.44
 0 6 -35 48.2 2.87
 0 6 35 39.93 2.53
 0 6 -35 44.98 2.26
 0 -6 35 41.51 2.94
 0 6 -35 41.94 2.48
 0 6 35 34.59 2.38
 0 6 35 43.86 2.66
 0 -6 35 32.48 2.67
 0 6 -35 47.32 2.57
 0 -6 35 44.9 2.85
 0 -6 -35 40.46 3.07
 0 -6 35 48.92 2.87
 0 -6 35 36.96 2.24
 0 -6 -35 47.14 2.99
 0 -6 35 44.33 2.78
 0 6 -36 -0.76 1.56
 0 -6 36 4.37 2.3
 0 6 -36 -0.93 1.72
 0 6 36 0.94 1.86
 0 6 -36 -2.35 2.13
 0 6 -36 1.13 1.55
 0 -6 -36 -0.8 1.68
 0 -6 -36 4.32 2.42
 0 6 36 -0.94 1.91
 0 -6 36 2.51 2.14
 0 -6 36 0.88 2.11
 0 6 -36 1.45 1.71
 0 6 -36 1.68 1.87
 0 -6 -36 -0.15 2.07
 0 -6 36 1.01 1.61
 0 -6 36 3.87 2.09
 0 -6 36 -5.45 2.21
 0 6 -37 20.55 1.97
 0 -6 -37 21.92 2.09
 0 6 37 18.27 2.29
 0 6 -37 23.04 2.5
 0 -6 -37 30.48 3.03
 0 6 37 22.61 2.35
 0 -6 37 26.03 2.68
 0 -6 37 28.36 2.59
 0 -6 -37 23.75 2.6
 0 6 -37 22.8 2.3
 0 -6 37 27.04 2.77
 0 6 -37 28.46 2.01
 0 -6 37 22.72 2.52
 0 6 -37 21.49 2.15
 0 6 -37 21.26 2.19
 0 -6 37 26.55 2.56
 0 6 -38 16.82 1.83
 0 -6 -38 17.72 1.96
 0 6 -38 20.71 2.38
 0 6 38 14.66 2.21
 0 -6 -38 20.93 2.99
 0 6 38 20.32 2.37
 0 -6 38 17.09 2.65
 0 -6 38 18.64 2.51
 0 -6 -38 15.6 2.43
 0 6 -38 20.33 2.35
 0 6 -38 16.16 1.78
 0 -6 38 16.82 2.71
 0 -6 38 12.26 2.48
 0 6 -38 14.59 2.08
 0 6 -38 19.75 2.18
 0 -6 38 21.79 2.57
 0 6 -39 2.91 1.6
 0 -6 -39 2.2 1.81
 0 6 39 3.19 1.93
 0 6 -39 0.79 2.05
 0 6 -39 5.94 1.82
 0 -6 -39 2.05 2.63
 0 6 39 1.99 1.99
 0 -6 -39 4.37 2.21
 0 -6 39 4.96 2.48
 0 -6 39 5.53 2.22
 0 6 -39 2.43 1.8
 0 6 -39 4.13 1.99
 0 -6 39 5.74 2.43
 0 -6 39 5.05 2.31
 0 -6 39 1.89 2.39
 0 7 0 0.62 0.72
 0 -7 0 0.51 0.74
 0 7 0 -0.66 0.64
 0 -7 0 -0.56 0.43
 0 7 0 0.54 0.5
 0 7 0 -0.04 0.69
 0 7 0 0.62 0.78
 0 7 0 1.3 0.84
 0 7 0 -0.18 0.74
 0 7 0 0.88 0.54
 0 7 0 -0.03 0.6
 0 -7 0 -0.14 0.64
 0 -7 0 0.35 0.81
 0 -7 0 0.31 0.85
 0 7 0 0.53 0.49
 0 -7 0 0.49 0.64
 0 -7 0 0.58 0.82
 0 -7 0 1.07 0.77
 0 7 0 0.53 0.53
 0 7 0 -0.2 0.76
 0 7 0 1.05 0.79
 0 -7 0 -1.12 0.85
 0 7 0 -0.27 0.82
 0 7 0 -0.12 0.67
 0 -7 0 -0.22 0.62
 0 7 0 0.37 0.53
 0 7 0 -0.43 0.81
 0 7 0 -0.54 0.85
 0 -7 0 0.75 0.63
 0 7 -1 -0.07 0.74
 0 7 1 0.94 0.76
 0 -7 -1 -0.15 0.76
 0 -7 1 -0.65 0.76
 0 7 -1 -0.39 0.57
 0 7 -1 0.15 0.72
 0 7 1 0.63 0.76
 0 7 1 -0.26 0.58
 0 7 1 0.12 0.56
 0 7 -1 -0.37 0.71
 0 -7 1 0.37 0.83
 0 -7 1 -0.22 0.65
 0 -7 -1 0.38 0.63
 0 -7 -1 0.6 0.8
 0 -7 1 0.12 0.8
 0 7 -1 -0.12 0.51
 0 7 -1 0.34 0.59
 0 7 -1 0.26 0.53
 0 -7 1 0.51 0.46
 0 7 1 -0.04 0.47
 0 7 1 -0.39 0.68
 0 7 -1 -0.26 0.7
 0 7 1 0.48 0.81
 0 7 1 0.18 0.73
 0 7 -1 0.02 0.49
 0 7 1 -0.39 0.72
 0 7 -1 -0.65 0.81
 0 7 1 0.76 0.67
 0 7 -1 0.7 0.85
 0 -7 1 0.49 0.64
 0 -7 -1 0.18 0.67
 0 -7 -1 0.15 0.76
 0 -7 1 -0.04 0.76
 0 -7 1 0.58 0.84
 0 -7 -1 0.36 0.86
 0 -7 -1 0.1 0.4
 0 7 -1 0.7 0.76
 0 7 -1 0.05 0.53
 0 7 1 0.31 0.83
 0 7 -1 0.04 0.75
 0 7 1 1.34 0.79
 0 7 1 0.4 0.55
 0 7 -1 0.43 0.83
 0 7 -1 -0.4 0.5
 0 -7 -1 0.03 0.64
 0 7 1 -0.24 0.82
 0 -7 1 -0.36 0.6
 0 7 1 -0.22 0.7
 0 7 -1 -0.57 0.65
 0 7 -1 0.39 0.8
 0 -7 1 -0.29 0.8
 0 7 1 -0.05 0.8
 0 -7 1 0.24 0.63
 0 -7 -1 -0.06 0.59
 0 7 2 -0.04 0.71
 0 7 -2 0.68 0.75
 0 -7 -2 -0.5 0.79
 0 -7 2 -0.03 0.59
 0 -7 -2 0.58 0.71
 0 7 -2 0.52 0.72
 0 7 -2 -0.16 0.58
 0 7 -2 0.07 0.74
 0 7 2 0.56 0.76
 0 7 2 -0.62 0.57
 0 7 2 -0.02 0.55
 0 -7 -2 0.69 0.59
 0 -7 2 0.43 0.7
 0 -7 2 0.28 0.73
 0 -7 -2 0.76 0.79
 0 -7 2 0.51 0.79
 0 7 -2 -0.39 0.54
 0 7 -2 0.03 0.61
 0 -7 2 -0.62 0.51
 0 7 -2 -0.51 0.56
 0 7 2 0.65 0.44
 0 7 2 0.63 0.7
 0 7 -2 0.11 0.71
 0 -7 -2 0.14 0.54
 0 7 2 1.11 0.8
 0 7 2 -0.51 0.73
 0 7 -2 -0.24 0.51
 0 7 -2 0.16 0.76
 0 7 2 0.73 0.73
 0 7 2 0.19 0.33
 0 7 2 -0.03 0.69
 0 7 -2 -1.19 0.81
 0 -7 -2 -0.26 0.79
 0 -7 2 0.04 0.82
 0 -7 -2 0.34 0.68
 0 7 -2 -0.24 0.73
 0 7 -2 0.37 0.56
 0 7 -2 0.59 0.84
 0 -7 -2 0.03 0.46
 0 7 2 0.89 0.83
 0 -7 2 -0.04 0.83
 0 7 -2 1.25 0.8
 0 7 2 -0.02 0.56
 0 7 -2 0.31 0.83
 0 7 -2 0.3 0.5
 0 7 2 -0.2 0.75
 0 7 -2 -0.44 0.78
 0 7 -2 -0.62 0.84
 0 -7 -2 -0.34 0.65
 0 7 2 -0.52 0.74
 0 -7 2 0.44 0.56
 0 -7 2 -0.04 0.82
 0 -7 -2 0.04 0.78
 0 -7 2 -0.03 0.65
 0 7 2 -0.54 0.87
 0 -7 -2 0.08 0.61
 0 7 -3 0.43 0.74
 0 7 3 -0.52 0.74
 0 -7 -3 0.08 0.82
 0 -7 -3 0.07 0.76
 0 -7 3 -0.31 0.58
 0 -7 -3 0.92 0.76
 0 -7 3 0.29 0.58
 0 7 3 0.12 0.57
 0 7 3 0.08 0.79
 0 -7 3 0.57 0.82
 0 7 -3 0.07 0.76
 0 7 3 0.28 0.53
 0 -7 -3 -0.03 0.58
 0 -7 3 0.76 0.7
 0 -7 3 0.4 0.83
 0 -7 -3 0.41 0.8
 0 -7 3 0.07 0.74
 0 7 -3 -0.32 0.59
 0 7 -3 0.59 0.56
 0 7 -3 -0.41 0.58
 0 -7 3 0.02 0.52
 0 7 -3 0.92 0.74
 0 -7 -3 0.85 0.59
 0 7 3 1 0.66
 0 7 3 0.32 0.71
 0 7 3 -0.04 0.83
 0 7 -3 -0.39 0.77
 0 7 -3 0.34 0.55
 0 7 3 0.5 0.73
 0 7 3 0.02 0.54
 0 7 3 0.31 0.69
 0 -7 -3 0.1 0.44
 0 7 -3 2.1 0.79
 0 -7 -3 0.73 0.71
 0 7 -3 -0.5 0.78
 0 -7 3 0.28 0.81
 0 7 -3 0.59 0.77
 0 -7 -3 0.16 0.59
 0 7 3 -0.49 0.91
 0 7 -3 0.92 0.79
 0 -7 3 0.39 0.54
 0 7 3 0.31 0.78
 0 -7 -3 -0.74 0.67
 0 7 3 0.83 0.78
 0 7 -3 0.65 0.83
 0 7 -3 0.02 0.51
 0 7 -3 0.29 0.59
 0 -7 -3 -0.24 0.87
 0 -7 3 0.67 0.76
 0 7 -3 0.05 0.21
 0 -7 -3 -0.02 0.5
 0 7 3 0.31 0.78
 0 7 -3 -0.04 0.85
 0 -7 -4 -0.45 0.81
 0 -7 -4 -0.95 0.79
 0 -7 -4 0.04 0.74
 0 -7 -4 0.5 0.74
 0 -7 4 -0.36 0.56
 0 -7 4 -0.95 0.8
 0 7 -4 0.22 0.78
 0 7 4 -0.23 0.75
 0 7 4 -0.2 0.56
 0 -7 4 -0.65 0.62
 0 7 4 -0.28 0.51
 0 -7 -4 -0.53 0.58
 0 -7 4 0.58 0.73
 0 -7 4 0.04 0.71
 0 -7 4 0.12 0.81
 0 -7 -4 -1 0.85
 0 -7 -4 0.93 0.52
 0 7 -4 -0.18 0.6
 0 7 -4 -0.53 0.58
 0 7 -4 0.12 0.61
 0 -7 4 0.08 0.56
 0 -7 -4 -0.16 0.6
 0 7 -4 0.04 0.73
 0 7 4 0.15 0.82
 0 7 4 -0.45 0.68
 0 7 -4 0.03 0.72
 0 7 -4 -0.34 0.58
 0 7 4 -0.12 0.76
 0 7 4 0.49 0.49
 0 7 -4 0.59 0.86
 0 -7 4 -0.02 0.47
 0 7 4 0.72 0.77
 0 -7 -4 0.29 0.47
 0 7 4 -0.2 0.88
 0 7 -4 0.04 0.71
 0 -7 -4 0.04 0.73
 0 -7 4 0.35 0.8
 0 7 -4 -0.12 0.77
 0 7 -4 -0.5 0.89
 0 7 4 0.18 0.83
 0 -7 -4 -0.24 0.59
 0 7 -4 -0.38 0.86
 0 7 4 0.43 0.78
 0 -7 -4 0.07 0.71
 0 7 4 0.04 0.8
 0 7 -4 0.08 0.88
 0 7 -4 0.47 0.51
 0 7 -4 -0.06 0.32
 0 -7 4 -0.33 0.81
 0 7 -4 0.62 0.61
 0 7 4 -0.23 0.81
 0 -7 -4 0.64 0.55
 0 7 -5 0.08 0.9
 0 -7 5 0.46 0.74
 0 7 -5 -0.45 0.75
 0 7 5 0.97 0.96
 0 -7 -5 0.52 0.74
 0 7 -5 0.41 0.76
 0 7 -5 0.04 0.88
 0 -7 -5 0.88 0.83
 0 -7 -5 -0.56 0.89
 0 7 -5 -0.08 0.74
 0 -7 -5 0.1 0.72
 0 7 -5 -0.04 0.79
 0 -7 -5 0.38 0.8
 0 7 5 0.93 0.75
 0 -7 5 -0.06 0.62
 0 7 5 -0.12 0.48
 0 7 5 -0.33 0.57
 0 -7 5 -0.5 0.79
 0 7 5 -0.43 0.8
 0 -7 5 -0.2 0.81
 0 -7 -5 0.19 0.54
 0 -7 5 0.04 0.78
 0 -7 -5 -0.34 0.85
 0 -7 5 0.43 0.7
 0 7 -5 -0.39 0.59
 0 -7 -5 0.26 0.52
 0 7 -5 -0.59 0.6
 0 7 5 -0.39 0.73
 0 7 -5 0.11 0.6
 0 7 -5 -0.2 0.78
 0 7 -5 -0.63 0.71
 0 -7 -5 0.14 0.63
 0 7 -5 -0.47 0.61
 0 7 5 0.52 0.9
 0 7 5 0.85 0.73
 0 7 5 -0.31 0.7
 0 7 5 -0.04 0.47
 0 -7 5 0.74 0.47
 0 7 5 0.38 0.77
 0 -7 -5 0.67 0.5
 0 -7 -5 -0.09 0.59
 0 7 5 -0.66 0.83
 0 -7 5 0.48 0.87
 0 -7 -5 0.03 0.58
 0 7 5 0.09 0.83
 0 7 -5 -0.92 0.78
 0 -7 -5 0.04 0.74
 0 7 5 0.77 0.8
 0 7 -5 -0.12 0.5
 0 7 -5 -0.31 0.85
 0 -7 5 0.04 0.79
 0 7 -5 0.15 0.38
 0 7 -5 0.12 0.64
 0 -7 5 -0.36 0.58
 0 7 5 -0.06 0.35
 0 7 -5 0.13 0.67
 0 7 5 0.94 0.84
 0 7 -6 0.21 0.91
 0 7 -6 0.23 0.7
 0 7 6 -1.41 0.89
 0 -7 6 0.3 0.79
 0 -7 -6 0.04 0.82
 0 7 -6 0.53 0.85
 0 7 6 -0.45 0.98
 0 7 -6 0.13 0.89
 0 -7 -6 0.3 0.81
 0 7 -6 -0.16 0.77
 0 -7 -6 0.4 0.83
 0 -7 -6 0.13 0.72
 0 7 -6 -0.77 0.75
 0 7 6 -0.21 0.78
 0 -7 -6 -0.28 0.82
 0 7 6 -0.41 0.46
 0 7 6 -0.13 0.6
 0 -7 6 -0.68 0.86
 0 7 6 -0.64 0.8
 0 -7 6 0.36 0.65
 0 -7 6 0.29 0.7
 0 -7 6 -0.28 0.83
 0 7 6 0.8 0.8
 0 7 -6 0.13 0.59
 0 -7 -6 0.35 0.55
 0 7 -6 0.27 0.62
 0 7 6 0.62 0.79
 0 -7 -6 0.23 0.62
 0 7 -6 0.13 0.69
 0 7 -6 -0.15 0.64
 0 7 6 0.44 0.69
 0 7 6 -1.01 0.77
 0 7 6 0.29 0.86
 0 7 -6 0.42 0.65
 0 7 6 0.49 0.45
 0 7 6 0.47 0.8
 0 -7 6 0.1 0.48
 0 7 -6 -0.43 0.83
 0 -7 -6 0.17 0.52
 0 -7 -6 -0.26 0.61
 0 7 6 0.39 0.82
 0 -7 6 -0.4 0.89
 0 -7 -6 -0.44 0.6
 0 7 -6 0.04 0.77
 0 7 6 0.31 0.81
 0 -7 -6 -0.04 0.74
 0 7 -6 -0.19 0.83
 0 7 -6 -0.92 0.88
 0 7 -6 0.4 0.5
 0 7 6 -0.09 0.83
 0 -7 6 -0.57 0.8
 0 7 -6 -0.27 0.68
 0 7 6 -0.12 0.82
 0 -7 6 -0.21 0.61
 0 7 6 0.22 0.34
 0 -7 -7 0.45 0.82
 0 -7 -7 0.65 0.84
 0 7 -7 0.22 0.86
 0 -7 7 0.26 0.79
 0 7 -7 -0.37 0.71
 0 7 7 0.59 0.96
 0 7 -7 0.18 0.83
 0 7 -7 0.12 0.86
 0 7 7 -0.04 0.97
 0 -7 -7 0.21 0.83
 0 7 -7 -0.04 0.86
 0 -7 -7 0.62 0.83
 0 7 -7 -0.04 0.82
 0 -7 -7 0.13 0.69
 0 7 7 -0.17 0.8
 0 7 -7 0.71 0.83
 0 7 7 -0.02 0.44
 0 7 7 -0.16 0.58
 0 7 7 0.53 0.82
 0 -7 7 -1.13 0.83
 0 -7 7 -0.38 0.7
 0 -7 7 0.12 0.84
 0 -7 7 0.34 0.68
 0 7 -7 0.48 0.58
 0 7 -7 0.75 0.65
 0 -7 -7 -0.84 0.6
 0 7 7 1.21 0.78
 0 -7 -7 0.16 0.26
 0 -7 -7 0.25 0.66
 0 7 -7 0.13 0.68
 0 7 7 0.59 0.77
 0 7 -7 0.03 0.69
 0 7 7 0.89 0.89
 0 7 7 -0.28 0.44
 0 7 7 0.44 0.67
 0 -7 7 0.23 0.5
 0 7 -7 -0.17 0.86
 0 7 7 -0.15 0.84
 0 7 -7 0.17 0.83
 0 -7 -7 0.32 0.55
 0 7 7 -0.24 0.78
 0 -7 7 -0.73 0.88
 0 -7 -7 0.11 0.64
 0 7 -7 0.28 0.77
 0 7 7 -0.77 0.9
 0 -7 -7 0.21 0.59
 0 7 -7 0.61 0.82
 0 7 -7 0.5 0.82
 0 7 7 -0.09 0.81
 0 -7 7 -0.25 0.8
 0 7 7 0.31 0.36
 0 -7 7 -0.28 0.65
 0 7 7 -0.29 0.87
 0 -7 -8 1.34 0.87
 0 -7 8 -0.37 0.93
 0 -7 -8 0.49 0.85
 0 -7 8 0.04 0.87
 0 7 -8 -0.26 0.88
 0 7 -8 0.32 0.79
 0 7 -8 -0.3 0.7
 0 7 8 -0.2 0.91
 0 -7 8 -0.37 0.78
 0 7 -8 -0.93 0.89
 0 7 8 0.56 0.91
 0 -7 -8 -0.65 0.85
 0 7 -8 -0.18 0.89
 0 -7 -8 -0.59 0.86
 0 -7 -8 -0.69 0.87
 0 7 -8 0.84 0.83
 0 -7 -8 -0.73 0.71
 0 7 8 1.75 0.82
 0 -7 8 -0.04 0.85
 0 -7 8 0.54 0.68
 0 7 8 0.03 0.62
 0 -7 8 -0.09 0.85
 0 -7 8 -0.47 0.67
 0 7 -8 -0.12 0.6
 0 7 -8 -0.34 0.68
 0 -7 -8 -0.69 0.62
 0 7 -8 -0.26 0.7
 0 7 -8 0.34 0.69
 0 7 8 -0.27 0.75
 0 -7 -8 0.04 0.26
 0 -7 -8 -0.24 0.71
 0 -7 -8 0.03 0.67
 0 7 -8 0.34 0.7
 0 7 8 -0.12 0.78
 0 7 8 -1.14 0.94
 0 7 8 -0.66 0.9
 0 7 -8 -0.55 0.85
 0 7 8 0.81 0.85
 0 7 -8 -1.02 0.9
 0 7 8 -0.03 0.68
 0 -7 8 -0.33 0.52
 0 -7 -8 -0.72 0.57
 0 7 -8 -0.58 0.73
 0 7 -8 0.92 0.82
 0 -7 8 0.23 0.95
 0 7 8 0.08 0.83
 0 7 -8 -0.3 0.82
 0 7 8 0.69 0.83
 0 7 -8 -0.11 0.82
 0 7 -8 -0.34 0.86
 0 7 8 0.09 0.83
 0 -7 8 -0.24 0.79
 0 -7 -8 -0.16 0.46
 0 7 8 0.42 0.35
 0 -7 8 -0.61 0.69
 0 7 8 0.21 0.91
 0 -7 -9 -0.45 0.83
 0 -7 9 0.29 0.75
 0 -7 9 -0.08 0.84
 0 -7 -9 0.77 0.82
 0 -7 9 -0.21 0.79
 0 -7 9 -0.54 0.85
 0 7 -9 -0.04 0.97
 0 7 -9 1.52 0.78
 0 -7 9 0.5 0.76
 0 7 9 0.61 0.85
 0 7 9 -1.05 0.9
 0 7 -9 0.08 0.83
 0 -7 -9 0.72 0.95
 0 7 -9 1 0.95
 0 -7 -9 -0.24 0.86
 0 7 -9 1.05 0.85
 0 -7 -9 -0.05 0.88
 0 -7 -9 0.03 0.66
 0 7 9 0.83 0.79
 0 7 -9 -0.14 0.51
 0 -7 9 0.85 0.73
 0 -7 9 -0.69 0.87
 0 7 9 -0.21 0.63
 0 -7 9 0.45 0.9
 0 -7 9 -0.5 0.65
 0 7 -9 0.67 0.58
 0 7 -9 0.44 0.66
 0 -7 -9 0.09 0.64
 0 7 9 -0.04 0.73
 0 7 -9 -0.07 0.73
 0 -7 -9 0.02 0.28
 0 -7 -9 0.27 0.72
 0 -7 -9 0.67 0.72
 0 7 -9 0.5 0.73
 0 7 9 -0.24 0.79
 0 7 9 -0.54 0.99
 0 7 9 0.6 0.87
 0 7 -9 -0.68 0.88
 0 7 9 -0.51 0.94
 0 -7 9 -0.02 0.55
 0 7 9 0.03 0.7
 0 7 -9 0.61 0.95
 0 7 -9 0.03 0.68
 0 -7 -9 0.48 0.59
 0 7 -9 -0.51 0.82
 0 7 9 0.28 0.85
 0 -7 9 0.85 0.95
 0 7 -9 0.13 0.84
 0 7 9 0.13 0.84
 0 7 9 -0.09 0.86
 0 7 -9 -0.73 0.85
 0 7 -9 0.57 0.49
 0 7 -9 0.23 0.87
 0 -7 9 0.02 0.52
 0 7 9 0.6 0.84
 0 -7 9 0.51 0.78
 0 -7 -9 -0.45 0.5
 0 -7 9 0.14 0.72
 0 7 9 -0.66 0.88
 0 7 9 -0.65 0.38
 0 -7 -10 -0.2 0.85
 0 -7 10 0.08 0.86
 0 -7 -10 -0.54 0.83
 0 -7 10 -0.29 0.78
 0 -7 -10 0.25 0.77
 0 -7 -10 0.48 0.85
 0 -7 10 0.79 0.81
 0 -7 10 0.41 0.78
 0 7 -10 0.59 1.02
 0 7 -10 -0.43 0.81
 0 -7 10 -0.99 0.81
 0 -7 -10 0.09 0.92
 0 7 10 -0.31 0.96
 0 7 -10 0.26 1.01
 0 7 10 0.05 0.63
 0 7 -10 -0.56 0.98
 0 -7 -10 -0.94 0.96
 0 7 -10 0.05 0.59
 0 7 -10 -0.64 0.95
 0 -7 -10 0.15 1
 0 -7 -10 -0.12 0.65
 0 7 10 -0.27 0.82
 0 7 -10 -0.49 0.54
 0 -7 10 1.08 0.78
 0 -7 10 0.28 0.93
 0 -7 10 0.05 0.92
 0 -7 10 0.13 0.64
 0 7 10 -0.02 0.49
 0 7 -10 0.22 0.65
 0 -7 -10 -0.12 0.67
 0 7 10 -0.75 0.76
 0 7 -10 0.57 0.75
 0 -7 -10 0.1 0.3
 0 -7 -10 0.54 0.71
 0 -7 -10 -0.29 0.74
 0 7 10 -0.61 0.78
 0 7 10 0.42 0.93
 0 7 -10 1.66 0.8
 0 7 10 -0.04 0.99
 0 7 -10 -0.12 0.9
 0 7 10 0.52 0.68
 0 -7 10 0.02 0.57
 0 7 10 1.24 0.95
 0 7 -10 0.04 0.95
 0 7 -10 1.04 0.8
 0 -7 -10 0.66 0.64
 0 7 -10 0.03 0.65
 0 7 10 -0.08 0.86
 0 -7 -10 -0.1 0.52
 0 -7 10 -0.24 1.01
 0 7 10 1.23 0.85
 0 7 -10 -0.09 0.91
 0 7 10 -1.29 0.92
 0 7 -10 0.61 0.5
 0 7 -10 0.85 0.86
 0 7 10 -0.33 0.84
 0 -7 10 0.33 0.55
 0 7 -10 0.23 0.87
 0 -7 -10 -0.11 1
 0 -7 10 0.64 0.78
 0 -7 -10 -0.67 0.41
 0 7 10 0.12 0.4
 0 -7 10 -0.69 0.78
 0 7 10 0.92 0.97
 0 -7 11 0.29 0.84
 0 -7 -11 1.16 0.79
 0 -7 -11 -0.45 0.84
 0 -7 11 -0.41 0.78
 0 -7 11 0.25 0.79
 0 -7 -11 0.2 0.82
 0 -7 11 -0.04 0.85
 0 -7 -11 -0.46 0.77
 0 7 -11 -0.33 0.97
 0 7 -11 -0.11 0.85
 0 -7 11 1.31 0.75
 0 7 11 0.27 1.03
 0 -7 -11 -0.79 0.96
 0 7 -11 -0.31 0.97
 0 7 -11 -0.1 0.93
 0 7 11 0.13 0.59
 0 7 -11 0.05 0.61
 0 -7 -11 0.05 0.92
 0 -7 -11 -0.71 0.95
 0 7 -11 1.48 0.9
 0 -7 -11 0.4 0.65
 0 7 11 0.23 0.55
 0 7 11 0.87 0.85
 0 -7 11 -0.56 0.85
 0 7 -11 -0.54 0.54
 0 -7 11 0.1 0.95
 0 -7 11 0.24 0.82
 0 7 11 -0.47 0.5
 0 -7 11 0.34 0.98
 0 -7 11 0.4 0.61
 0 -7 -11 -0.92 0.75
 0 7 -11 -0.09 0.67
 0 7 -11 0.64 0.79
 0 7 11 -0.24 0.77
 0 -7 -11 -0.85 0.76
 0 -7 -11 -0.49 0.79
 0 7 11 1.39 1.01
 0 7 -11 -0.08 0.81
 0 7 11 -0.61 1
 0 7 -11 0.26 0.89
 0 7 11 0.84 0.99
 0 -7 11 -0.16 0.6
 0 7 -11 0.41 0.95
 0 -7 -11 0.46 0.66
 0 7 -11 0.91 0.85
 0 7 -11 0.31 0.65
 0 -7 -11 -0.31 0.85
 0 -7 -11 0.37 0.55
 0 -7 11 1.55 0.93
 0 7 -11 -0.29 0.93
 0 7 11 0.42 0.94
 0 7 -11 -0.3 0.52
 0 7 -11 0.04 0.87
 0 7 -11 -0.27 0.88
 0 -7 11 -0.8 0.59
 0 -7 -11 0.12 1.03
 0 7 11 0.73 0.88
 0 7 -11 0.04 0.51
 0 -7 11 -0.07 0.76
 0 -7 -11 0.59 0.45
 0 -7 11 0.24 0.8
 0 7 11 0.24 0.99
 0 7 11 -0.2 0.41
 0 -7 12 -0.2 0.75
 0 -7 -12 1.4 0.79
 0 -7 12 1 0.86
 0 -7 -12 -0.04 0.84
 0 -7 -12 0.6 0.82
 0 -7 12 0.41 0.78
 0 -7 -12 -1.09 0.78
 0 -7 12 0.21 0.86
 0 7 -12 -0.29 1.02
 0 7 -12 0.04 0.88
 0 -7 12 0.03 0.72
 0 7 12 -0.28 0.97
 0 -7 -12 0.31 0.96
 0 7 12 -0.17 0.57
 0 7 -12 -0.1 0.92
 0 -7 -12 0.02 0.54
 0 -7 -12 -0.95 0.98
 0 7 -12 0.53 0.63
 0 -7 -12 -0.27 0.96
 0 7 12 -0.26 0.53
 0 -7 -12 1.48 0.64
 0 -7 12 0.32 0.84
 0 7 -12 0.04 0.55
 0 7 12 -0.33 0.86
 0 -7 12 -0.2 0.92
 0 -7 12 0.88 0.83
 0 -7 12 0.14 0.58
 0 7 12 -0.2 0.48
 0 7 -12 -1.01 0.65
 0 -7 -12 -0.21 0.75
 0 7 12 -0.93 0.8
 0 7 -12 0.88 0.85
 0 -7 -12 0.46 0.73
 0 7 -12 -0.2 1
 0 -7 -12 -0.59 0.82
 0 7 -12 -0.54 0.84
 0 7 12 -0.59 1.05
 0 7 12 0.87 1.03
 0 7 -12 0.53 0.95
 0 -7 12 -0.43 0.62
 0 7 -12 0.56 1.01
 0 7 12 0.68 0.97
 0 7 -12 0.84 0.63
 0 7 -12 0.54 0.8
 0 -7 -12 -0.66 0.71
 0 -7 12 0.36 1.02
 0 -7 -12 -0.38 0.91
 0 -7 -12 0.48 0.58
 0 7 -12 0.86 0.98
 0 7 12 0.91 0.98
 0 7 -12 -0.18 0.52
 0 7 12 -0.25 0.88
 0 -7 12 -0.26 0.59
 0 -7 -12 -0.06 1.05
 0 7 -12 -0.43 0.83
 0 7 -12 -0.04 0.49
 0 -7 -12 0.54 0.5
 0 -7 12 -0.96 0.74
 0 7 12 -0.34 0.44
 0 -7 12 -0.56 0.85
 0 7 12 0.59 1.02
 0 -7 -13 -0.2 0.75
 0 -7 13 -0.69 0.81
 0 -7 13 -0.33 0.82
 0 -7 -13 1.57 0.82
 0 -7 13 -0.21 0.8
 0 -7 -13 0.37 0.76
 0 -7 13 0.37 0.78
 0 -7 -13 -0.08 0.82
 0 7 -13 0.2 1.02
 0 7 -13 0.04 0.83
 0 -7 13 0.23 0.72
 0 7 13 1.46 1.06
 0 -7 -13 -0.43 0.98
 0 7 13 0.69 0.58
 0 -7 -13 0.72 1.01
 0 7 -13 -0.42 0.7
 0 -7 -13 -0.16 1.03
 0 -7 -13 -0.3 0.6
 0 7 -13 0.05 0.95
 0 -7 -13 0.33 0.57
 0 7 13 0.52 0.49
 0 7 13 1.39 0.94
 0 7 -13 0.19 0.56
 0 -7 13 -0.16 0.83
 0 -7 13 -0.18 0.86
 0 -7 13 0.26 1.04
 0 -7 -13 0.38 0.78
 0 -7 13 0.7 0.55
 0 7 13 -0.35 0.49
 0 7 -13 0.12 0.63
 0 7 13 0.45 0.8
 0 -7 -13 -0.35 0.74
 0 7 -13 -0.25 0.95
 0 7 13 0.97 1.06
 0 -7 -13 -0.48 0.9
 0 7 -13 1.15 0.94
 0 7 13 2.26 1.04
 0 7 13 0.51 1.04
 0 -7 13 -0.86 0.68
 0 7 -13 -0.29 1.02
 0 -7 -13 -0.43 0.73
 0 -7 -13 -0.51 0.6
 0 -7 13 -0.26 1.02
 0 -7 -13 1.02 0.91
 0 -7 -13 -0.18 0.54
 0 -7 13 0.34 0.73
 0 -7 -13 0.1 1.01
 0 7 -13 -0.22 0.52
 0 -7 -13 0.12 1.08
 0 7 -13 -0.7 0.89
 0 -7 13 -0.39 0.62
 0 7 -13 0.42 0.97
 0 7 13 1.75 0.95
 0 7 13 0.04 0.45
 0 -7 13 0.68 0.89
 0 7 13 -0.31 0.98
 0 -7 -14 -0.66 0.8
 0 -7 14 -0.45 0.79
 0 -7 14 -0.29 0.82
 0 -7 -14 -0.84 0.85
 0 7 -14 -0.3 1.03
 0 -7 14 0.28 0.69
 0 7 -14 -0.18 0.87
 0 7 14 0.81 1.07
 0 -7 -14 -0.39 1.07
 0 7 14 -0.09 0.54
 0 -7 -14 0.28 0.99
 0 -7 -14 -0.28 0.65
 0 7 -14 0.86 0.73
 0 7 -14 -0.06 0.98
 0 7 -14 -0.83 1.01
 0 7 14 -0.95 1.05
 0 7 -14 -0.65 0.59
 0 -7 14 -0.76 0.89
 0 7 14 0.26 0.92
 0 -7 -14 -0.21 0.57
 0 -7 14 1.7 1
 0 -7 14 0.22 1
 0 -7 14 -0.51 0.93
 0 -7 -14 0.97 0.82
 0 7 14 0.02 0.48
 0 -7 14 0.17 0.62
 0 7 -14 0.14 0.64
 0 -7 -14 0.87 1.08
 0 7 14 0.66 0.81
 0 -7 -14 0.77 0.82
 0 7 -14 0.68 1.09
 0 -7 -14 -0.75 0.93
 0 7 14 -1.41 1.07
 0 7 14 0.99 1.02
 0 7 -14 -0.05 1.03
 0 7 -14 0.44 1.04
 0 7 14 0.48 1.07
 0 -7 14 0.53 0.68
 0 7 14 -0.12 1.14
 0 -7 14 0.03 0.61
 0 -7 -14 -0.61 0.79
 0 -7 14 0.71 0.97
 0 -7 -14 -0.71 0.95
 0 -7 -14 0.39 0.57
 0 -7 -14 -0.26 1.03
 0 -7 14 0.92 0.73
 0 7 -14 0.44 0.54
 0 -7 -14 0.39 1.1
 0 -7 14 0.6 0.65
 0 -7 14 -0.17 0.85
 0 -7 -14 0.53 0.77
 0 -7 -14 0.16 0.83
 0 -7 14 0.72 0.77
 0 -7 14 0.24 0.91
 0 7 14 -0.21 1.09
 0 7 -15 -0.41 1.09
 0 -7 15 0.18 0.69
 0 -7 -15 0.29 1.05
 0 7 15 -0.92 1.02
 0 7 -15 -0.04 0.76
 0 -7 -15 -0.41 1.1
 0 -7 -15 0.64 0.67
 0 7 -15 -0.69 1.08
 0 7 -15 0.29 1.08
 0 7 15 -0.35 1.07
 0 -7 -15 0.09 0.54
 0 -7 15 -0.52 0.92
 0 -7 15 -1.17 0.95
 0 -7 15 0.28 1.07
 0 -7 15 0.35 1.06
 0 -7 -15 0.17 0.9
 0 7 15 0.19 0.48
 0 7 -15 -0.48 0.63
 0 -7 15 0.3 0.64
 0 -7 -15 -0.12 1.14
 0 7 -15 -0.43 1.08
 0 -7 -15 0.79 0.8
 0 -7 -15 -0.62 0.96
 0 7 15 -1.13 1.13
 0 7 15 0.59 1.09
 0 7 -15 -1.18 1.07
 0 7 -15 1.05 1.05
 0 7 15 0.28 1.11
 0 -7 -15 -0.36 0.81
 0 7 15 1.23 1.12
 0 -7 15 0.35 0.65
 0 -7 -15 1.11 0.82
 0 -7 15 -0.52 0.77
 0 -7 -15 0.45 0.82
 0 -7 15 0.04 0.81
 0 -7 -15 0.91 0.81
 0 -7 15 0.41 0.83
 0 -7 15 0.16 0.77
 0 -7 -15 0.28 0.78
 0 -7 -15 0.25 0.99
 0 -7 15 0.22 1.07
 0 -7 -15 0.1 1.03
 0 -7 15 -0.62 0.69
 0 -7 -15 1.22 1.09
 0 -7 15 1.1 0.7
 0 -7 15 0.46 0.97
 0 7 15 1.26 1.07
 0 7 16 -0.56 1.02
 0 7 -16 -0.79 1.07
 0 -7 -16 -0.63 0.73
 0 7 -16 0.2 0.82
 0 7 16 -1.07 1.09
 0 7 -16 0.36 1.09
 0 -7 16 0.6 0.69
 0 -7 -16 0.84 1.22
 0 -7 16 0.36 0.96
 0 -7 16 0.06 1.04
 0 -7 16 0.24 1.04
 0 -7 -16 0.42 0.89
 0 7 -16 -0.27 0.65
 0 -7 16 0.37 0.65
 0 -7 -16 0.19 1.13
 0 -7 -16 0.56 0.83
 0 -7 16 0.29 0.64
 0 7 -16 0.22 1.18
 0 -7 -16 0.27 0.98
 0 7 16 -0.83 1.1
 0 7 -16 -0.66 1.15
 0 7 -16 1.13 0.97
 0 7 16 -1.26 1.17
 0 7 -16 0.67 1.08
 0 -7 16 -0.28 0.69
 0 -7 -16 -0.17 0.86
 0 7 16 0.51 1.12
 0 -7 -16 -0.12 1.17
 0 -7 16 -0.14 0.66
 0 -7 16 0.11 0.99
 0 7 16 -0.11 1.1
 0 -7 -16 0.59 0.81
 0 -7 16 0.04 0.75
 0 -7 -16 0.12 0.78
 0 -7 16 -0.37 0.8
 0 -7 -16 0.84 1.06
 0 -7 16 0.49 0.68
 0 -7 -16 -0.16 1.02
 0 -7 16 0.17 1.02
 0 -7 16 0.43 0.75
 0 -7 -16 -0.39 0.8
 0 -7 -16 0.76 0.76
 0 -7 16 -1.24 0.87
 0 -7 16 -0.18 1.14
 0 7 -16 -0.68 1.06
 0 7 -17 0.25 1.13
 0 7 17 0.18 1.06
 0 -7 17 0.39 0.73
 0 -7 -17 1.46 1.25
 0 -7 17 -1.02 1.03
 0 -7 17 0.57 1.14
 0 -7 17 -1.53 1.13
 0 -7 -17 0.59 0.92
 0 -7 17 1.16 0.69
 0 -7 -17 -0.58 1.18
 0 -7 17 -0.62 0.66
 0 -7 -17 -0.04 0.81
 0 7 -17 -0.06 1.15
 0 -7 -17 0.88 1.01
 0 7 17 -0.85 1.13
 0 7 -17 -0.37 1.12
 0 7 -17 -0.37 1.14
 0 7 17 -0.84 1.17
 0 7 -17 0.48 1.01
 0 7 17 -0.65 1.08
 0 -7 17 0.32 0.68
 0 -7 -17 0.87 0.9
 0 7 17 0.43 0.92
 0 -7 -17 0.57 1.14
 0 -7 -17 -0.12 0.8
 0 -7 17 0.32 0.81
 0 -7 17 0.67 0.75
 0 -7 -17 0.44 0.74
 0 7 17 0.7 1.18
 0 -7 17 -0.28 1.04
 0 7 17 0.06 1.02
 0 -7 -17 -0.22 0.76
 0 7 -17 1.5 0.86
 0 -7 -17 0.39 1.1
 0 7 17 0.55 0.95
 0 -7 17 -0.18 1.09
 0 7 -17 1.22 1.1
 0 -7 17 0.7 1.1
 0 -7 -17 -0.7 0.72
 0 -7 -17 -0.05 1.07
 0 -7 17 -0.3 0.65
 0 -7 17 0.82 0.82
 0 -7 17 0.54 0.75
 0 -7 -17 -1.25 0.85
 0 -7 -17 -0.12 0.76
 0 -7 18 0.85 1.08
 0 -7 18 -0.95 1.11
 0 -7 18 0.07 1.16
 0 7 18 -0.15 0.94
 0 -7 -18 -0.3 1.11
 0 -7 18 1.46 1.13
 0 -7 18 0.61 0.7
 0 -7 -18 1.41 1.18
 0 7 -18 0.42 1.17
 0 -7 -18 0.23 0.83
 0 -7 18 -1.1 0.68
 0 7 -18 1.2 1.15
 0 -7 -18 -0.8 1.02
 0 7 18 -0.35 1.18
 0 7 -18 -0.33 1.02
 0 -7 18 -1.36 1.24
 0 7 -18 -0.07 1.16
 0 7 -18 -0.92 1.16
 0 7 18 0.56 1.14
 0 7 18 0.33 1.14
 0 -7 18 -0.17 0.71
 0 -7 -18 0.07 1.14
 0 7 18 -0.29 0.93
 0 -7 18 0.24 0.79
 0 -7 -18 -0.23 0.79
 0 -7 18 0.08 0.74
 0 -7 -18 1.15 0.77
 0 7 18 1.17 0.99
 0 7 18 -0.18 1.13
 0 -7 18 1.72 1.05
 0 -7 -18 1.07 1.3
 0 -7 18 -0.07 0.77
 0 -7 -18 -0.89 0.76
 0 -7 -18 -1.56 1.06
 0 -7 18 -0.08 0.63
 0 -7 18 -0.92 1.15
 0 7 18 1.44 1.08
 0 -7 -18 0.81 0.78
 0 7 -18 0.86 0.89
 0 -7 18 -1.05 0.82
 0 -7 18 -0.53 0.77
 0 -7 -18 0.43 0.75
 0 -7 -18 0.92 0.79
 0 -7 19 1.65 1.13
 0 -7 19 0.14 1.18
 0 -7 19 -0.12 1.08
 0 7 19 -0.26 0.95
 0 -7 -19 -0.25 1.2
 0 -7 19 -0.13 1.12
 0 -7 19 0.6 0.75
 0 -7 -19 0.35 1.28
 0 7 -19 0.18 1.18
 0 -7 19 0.38 0.7
 0 -7 -19 0.05 0.88
 0 7 -19 -0.68 1.2
 0 -7 -19 -1 1.13
 0 7 19 0.78 1.2
 0 -7 19 1.83 1.21
 0 7 -19 -0.33 1.05
 0 7 -19 0.41 1.18
 0 7 19 -0.84 1.26
 0 7 -19 -0.5 1.08
 0 7 19 0.14 1.14
 0 -7 19 -0.08 0.81
 0 -7 -19 -0.67 0.8
 0 -7 19 0.64 0.76
 0 -7 -19 -0.39 0.72
 0 7 19 -0.39 0.96
 0 -7 -19 -0.68 1.17
 0 -7 19 -1.09 1.22
 0 -7 19 -0.04 0.8
 0 -7 -19 1.03 0.74
 0 -7 19 -1.48 0.76
 0 -7 -19 -0.98 0.82
 0 -7 -19 -0.07 0.78
 0 -7 19 0.28 0.8
 0 -7 -19 0.63 1.24
 0 -7 -19 -0.58 0.82
 0 7 -19 -0.48 0.94
 0 7 19 -0.8 1.09
 0 7 19 -1.5 1.27
 0 -7 19 0.19 1.17
 0 7 19 -0.48 1.1
 0 7 -20 0.97 1
 0 -7 -20 -0.88 0.88
 0 7 20 0.38 1.13
 0 -7 20 -1.32 1.21
 0 -7 20 -0.62 0.88
 0 -7 -20 -0.9 1.35
 0 -7 20 -0.69 1.22
 0 -7 20 -1.78 1.4
 0 -7 20 -1.06 1.22
 0 7 20 1.03 1.28
 0 -7 20 -0.11 0.77
 0 -7 -20 -0.95 1.34
 0 7 -20 -0.45 1.28
 0 -7 -20 -0.35 0.93
 0 -7 20 0.83 0.72
 0 7 -20 -0.51 1.24
 0 7 20 -0.55 1.22
 0 -7 -20 -0.18 1.07
 0 -7 20 0.44 1.3
 0 7 -20 0.06 1.09
 0 7 20 1.26 1.3
 0 7 20 -0.42 1.28
 0 -7 -20 0.34 0.74
 0 -7 20 0.4 0.74
 0 -7 -20 -0.83 0.81
 0 -7 20 -0.16 0.81
 0 7 20 1.04 0.99
 0 -7 -20 -1.05 1.26
 0 -7 20 -0.36 1.25
 0 7 -20 1.36 1.26
 0 7 20 0.05 1
 0 -7 -20 -0.26 1.2
 0 -7 20 0.65 1.22
 0 -7 -20 -0.91 0.85
 0 -7 20 0.47 0.82
 0 -7 -20 0.15 0.75
 0 -7 -20 0.47 0.78
 0 -7 20 0.65 0.78
 0 -7 20 -0.33 1.19
 0 7 -21 0.16 1.06
 0 -7 -21 -0.42 0.92
 0 7 21 -0.07 1.14
 0 -7 21 -0.19 1.19
 0 -7 21 0.57 0.89
 0 -7 -21 1.02 1.45
 0 -7 21 -0.59 1.31
 0 -7 21 1.43 1.21
 0 7 21 0.2 1.3
 0 -7 21 -0.46 0.79
 0 -7 -21 1.13 1.29
 0 7 -21 0.4 1.32
 0 7 -21 -0.93 1.35
 0 -7 -21 -0.41 0.95
 0 -7 21 0.17 0.76
 0 -7 -21 1.14 1.1
 0 7 21 0.31 1.23
 0 7 -21 -0.41 1.11
 0 -7 21 -0.3 1.36
 0 -7 -21 0.07 0.74
 0 -7 -21 0.7 0.78
 0 -7 21 0.3 0.8
 0 -7 21 0.56 0.73
 0 7 21 1.03 1.29
 0 7 21 0.15 1.29
 0 -7 -21 -0.51 1.31
 0 7 21 -0.5 0.97
 0 7 21 0.3 1.23
 0 -7 21 -0.37 1.4
 0 7 -21 1.63 1.25
 0 -7 21 0.2 1.22
 0 7 21 0.68 1
 0 -7 -21 0.07 1.21
 0 -7 -21 -0.17 0.84
 0 -7 -21 -0.28 0.78
 0 -7 21 -0.03 0.72
 0 -7 21 0.46 0.79
 0 -7 -21 -0.43 0.72
 0 -7 21 1.52 1.16
 0 7 22 -0.14 1.17
 0 -7 -22 0.45 0.91
 0 -7 22 -0.39 1.23
 0 -7 -22 -1.42 1.53
 0 -7 22 0.73 0.9
 0 -7 22 -0.34 1.2
 0 -7 22 -2.07 1.38
 0 7 22 -1.22 1.27
 0 -7 22 1.51 0.82
 0 7 -22 0.21 1.31
 0 -7 -22 -0.47 1.35
 0 -7 22 -0.4 0.81
 0 -7 -22 2.14 0.96
 0 7 -22 0.07 1.38
 0 7 22 -0.19 1.25
 0 -7 -22 0.52 1.06
 0 7 -22 -0.54 1.12
 0 -7 22 -2.24 1.35
 0 -7 -22 0.25 0.71
 0 -7 22 -0.77 0.8
 0 7 22 -0.07 1.3
 0 7 22 -1.13 1.34
 0 7 22 -2.01 1.34
 0 7 22 -0.75 0.99
 0 -7 -22 -1.43 1.41
 0 -7 22 0.8 1.19
 0 7 -22 -1.24 1.34
 0 -7 22 -0.07 1.25
 0 -7 -22 0.5 1.26
 0 7 22 1.33 1.02
 0 -7 22 0.48 0.78
 0 -7 -22 0.07 0.72
 0 -7 22 -0.31 1.31
 0 -7 -22 -0.5 0.9
 0 -7 23 -1.36 1.27
 0 -7 23 0.72 1.37
 0 -7 -23 -0.08 1.33
 0 7 23 0.32 1.01
 0 -7 23 -0.14 1.29
 0 7 23 2.23 1.33
 0 7 -23 -0.07 1.3
 0 -7 -23 0.49 1.39
 0 -7 -23 -0.66 0.99
 0 7 -23 1.14 1.4
 0 -7 23 0.46 0.79
 0 -7 -23 -1.49 1.16
 0 7 23 -1.17 1.27
 0 -7 23 1.68 1.3
 0 7 -23 0.25 1.12
 0 7 23 1.2 1.23
 0 7 23 0.74 1.37
 0 7 23 -4.25 1.38
 0 7 23 0.08 1.27
 0 7 23 1.52 1
 0 -7 -23 0.78 1.35
 0 -7 23 -1.14 1.28
 0 -7 23 -1.6 1.25
 0 -7 -23 0.19 0.92
 0 -7 23 -0.56 1.33
 0 7 -23 0.56 1.39
 0 -7 23 0.05 0.95
 0 -7 -23 -0.28 1.41
 0 -7 24 1.35 1.33
 0 -7 24 0.33 1.4
 0 -7 -24 -0.55 1.34
 0 7 24 -0.43 1.06
 0 -7 24 0.94 1.37
 0 7 24 -1.36 1.37
 0 7 -24 -0.22 1.42
 0 -7 -24 1.02 1.48
 0 7 -24 -0.96 1.38
 0 -7 -24 -0.57 1
 0 -7 24 0.48 0.81
 0 -7 -24 0.07 1.16
 0 7 24 -0.2 1.3
 0 -7 24 0.17 1.46
 0 7 -24 -0.44 1.16
 0 7 24 -0.36 1.23
 0 7 24 0.68 1.41
 0 7 -24 -0.34 1.29
 0 7 24 -1.27 1.42
 0 7 24 -0.16 1.33
 0 -7 -24 -0.32 1.36
 0 7 -24 0.08 1.39
 0 -7 -24 -0.19 1.5
 0 -7 24 0.1 0.96
 0 -7 -24 0.15 0.97
 0 -7 24 1.4 1.41
 0 -7 24 -0.32 1.38
 0 -7 24 0.41 1.24
 0 7 25 1.59 1.06
 0 -7 25 -2.16 1.44
 0 -7 -25 -0.49 1.45
 0 7 25 0.15 1.38
 0 -7 -25 -1.05 1.48
 0 7 -25 -0.84 1.51
 0 7 -25 0.84 1.5
 0 -7 -25 0.18 1.06
 0 -7 -25 -2.02 1.29
 0 7 25 0.61 1.39
 0 7 25 -0.22 1.28
 0 7 -25 1.63 1.35
 0 7 25 1.57 1.43
 0 7 -25 -1.46 1.5
 0 7 25 -0.25 1.43
 0 7 25 -0.42 1.42
 0 7 -25 1.04 1.21
 0 -7 25 -0.09 1.39
 0 -7 25 0.79 1.03
 0 -7 -25 3.16 1.61
 0 -7 -25 0.32 1.06
 0 -7 25 -0.6 1.45
 0 -7 25 1.72 1.41
 0 -7 25 0.09 1.47
 0 -7 25 -1.08 1.37
 0 -7 25 -1.39 1.35
 0 7 26 -0.15 1.45
 0 7 -26 0.39 1.51
 0 -7 -26 -1.54 1.55
 0 7 -26 -0.94 1.47
 0 7 -26 3.49 1.57
 0 -7 -26 -1.22 1.1
 0 -7 -26 0.97 1.3
 0 7 26 -0.82 1.46
 0 7 26 -1.23 1.35
 0 7 26 -0.16 1.49
 0 7 -26 0.44 1.43
 0 7 -26 0.53 1.48
 0 7 26 -1.86 1.51
 0 -7 -26 -2.06 1.36
 0 7 26 0.17 1.48
 0 -7 26 -2.38 1.59
 0 7 -26 -0.66 1.27
 0 -7 26 -0.23 1.42
 0 -7 -26 0.26 1.51
 0 -7 -26 0.41 1.63
 0 -7 26 0.27 1.11
 0 -7 26 -1.77 1.53
 0 -7 26 -0.25 1.53
 0 -7 26 -0.62 1.5
 0 7 -26 0.96 1.31
 0 -7 26 0.07 1.32
 0 7 -27 0.08 1.29
 0 7 -27 -1.14 1.66
 0 7 -27 -0.26 1.52
 0 -7 -27 -1.78 1.64
 0 -7 -27 -0.25 1.11
 0 7 27 -1.6 1.49
 0 -7 -27 0.15 1.31
 0 7 27 -0.4 1.32
 0 7 27 -0.91 1.57
 0 7 -27 -0.08 1.43
 0 7 -27 2.39 1.58
 0 7 27 1.04 1.53
 0 -7 -27 1 1.32
 0 7 27 4.38 1.52
 0 -7 27 -0.06 1.12
 0 -7 -27 2.11 1.61
 0 -7 27 1.03 1.58
 0 -7 27 0.09 1.55
 0 -7 27 -1.36 1.58
 0 -7 27 -0.18 1.59
 0 7 -27 -0.34 1.28
 0 7 -27 0.42 1.29
 0 -7 -27 0.36 1.59
 0 -7 27 -2.67 1.48
 0 -7 27 1.92 1.38
 0 -7 -28 1.09 1.18
 0 -7 -28 0.08 1.36
 0 7 28 1.27 1.49
 0 -7 28 0.65 1.35
 0 -7 28 -1.12 1.64
 0 7 -28 -0.39 1.42
 0 7 28 -0.42 1.59
 0 -7 -28 -0.07 1.3
 0 7 28 0.37 1.5
 0 7 -28 -1.09 1.38
 0 7 28 1.54 1.42
 0 -7 -28 0.87 1.62
 0 -7 28 -1.45 1.51
 0 -7 -28 2.12 1.63
 0 -7 28 -0.38 1.54
 0 -7 28 -2.14 1.68
 0 7 -28 0.41 1.35
 0 7 29 2.75 1.44
 0 -7 29 0.49 1.49
 0 -7 -29 1.14 1.64
 0 7 29 1.35 1.52
 0 -7 -29 -0.57 1.38
 0 7 -29 -0.17 1.46
 0 -7 29 0.14 1.35
 0 -7 -29 -1.68 1.33
 0 7 -29 -0.6 1.35
 0 -7 29 1.16 1.73
 0 -7 29 -0.37 1.63
 0 -7 29 3.36 1.66
 0 7 30 -0.36 1.51
 0 -7 30 1.48 1.62
 0 7 -30 -0.77 1.49
 0 -7 -30 -0.08 1.38
 0 7 30 -1.07 1.56
 0 -7 -30 0.1 1.72
 0 -7 30 1.51 1.55
 0 -7 30 -0.53 1.76
 0 -7 30 -1.67 1.41
 0 -7 -30 0.25 1.82
 0 -7 30 -0.89 1.81
 0 7 -30 0.23 1.35
 0 7 30 0.94 1.43
 0 7 -31 1.54 1.79
 0 7 31 2.51 1.67
 0 -7 31 0.2 1.78
 0 7 -31 -0.31 1.35
 0 7 31 -0.73 1.59
 0 7 -31 -0.08 1.41
 0 -7 31 -0.12 1.84
 0 7 -31 0.44 1.56
 0 -7 -31 -2.97 1.67
 0 7 -31 -1.13 1.52
 0 7 -31 -0.59 1.75
 0 7 -31 0.53 1.68
 0 -7 -31 -2.3 1.89
 0 -7 31 -0.85 1.58
 0 -7 -31 -1.32 1.85
 0 -7 31 -1.55 1.79
 0 7 -32 -0.62 1.73
 0 7 -32 -0.76 1.7
 0 -7 -32 1.84 1.88
 0 7 -32 0.24 1.44
 0 -7 32 -2.43 2.05
 0 7 -32 -1.6 1.83
 0 7 32 -1.39 1.67
 0 -7 -32 -1.95 2.19
 0 7 -32 1.12 1.68
 0 7 32 0.47 1.61
 0 -7 32 1.76 1.71
 0 7 -32 -0.61 1.36
 0 7 32 -0.86 1.74
 0 7 -32 -1.56 1.57
 0 7 -32 -0.29 1.52
 0 -7 32 1.3 1.89
 0 -7 -32 0.13 1.9
 0 -7 -32 2.83 1.75
 0 -7 32 2.16 1.6
 0 -7 32 1.71 1.89
 0 -7 32 1.83 1.87
 0 7 -33 -1.64 1.47
 0 -7 33 0.51 2.04
 0 7 -33 0.41 1.51
 0 -7 -33 -0.67 2.2
 0 7 -33 -1.06 1.7
 0 -7 -33 -0.82 2.03
 0 7 33 1.33 1.66
 0 -7 33 -0.53 1.82
 0 7 33 -1.64 1.84
 0 7 -33 -0.47 1.87
 0 7 33 0.92 1.75
 0 7 -33 1.12 1.55
 0 7 -33 1.59 1.9
 0 7 -33 0.23 1.78
 0 -7 33 -0.12 1.98
 0 -7 33 0.23 1.98
 0 -7 33 -1.31 1.61
 0 -7 -33 1.29 1.8
 0 -7 33 -0.98 2.01
 0 -7 33 -2.73 1.96
 0 -7 34 -0.66 2.18
 0 7 -34 -0.33 1.52
 0 7 -34 0.94 1.48
 0 7 34 -0.67 1.61
 0 -7 -34 0.28 1.64
 0 -7 -34 1.95 2.38
 0 7 -34 0.1 1.77
 0 -7 -34 1.84 2
 0 7 34 1.25 1.66
 0 7 34 -0.23 1.82
 0 -7 34 0.89 2.13
 0 7 -34 0.33 1.85
 0 7 -34 -1.28 1.83
 0 -7 34 -3.08 1.69
 0 7 -34 0.97 1.9
 0 7 34 -0.31 1.84
 0 -7 34 0.86 2.01
 0 -7 34 0.6 2.02
 0 -7 34 1.34 1.95
 0 7 -34 -0.52 1.63
 0 -7 -35 0.78 1.59
 0 7 -35 -0.43 1.59
 0 -7 35 0.63 2.08
 0 -7 35 -0.75 2.07
 0 7 -35 0.51 1.74
 0 -7 -35 3.05 2.13
 0 7 -35 -1.63 2.04
 0 7 35 2.25 1.84
 0 7 35 -1.5 1.93
 0 -7 -35 -1.15 2.52
 0 7 -35 -0.96 1.86
 0 7 -35 0.08 1.44
 0 -7 35 0.82 2.21
 0 -7 35 1.77 1.98
 0 -7 -35 -2.37 1.82
 0 -7 35 -0.39 2.22
 0 7 -35 3.23 1.74
 0 -7 35 1.86 1.61
 0 -7 -36 -0.1 1.6
 0 7 -36 -1.77 1.6
 0 -7 36 0.78 2.1
 0 -7 36 2.58 2.2
 0 7 -36 -0.95 1.78
 0 -7 -36 0.15 2.02
 0 7 -36 1.41 2.06
 0 7 36 -1.96 1.88
 0 7 36 -2.24 1.93
 0 -7 -36 1.04 2.44
 0 7 -36 4.07 1.85
 0 -7 36 -1.28 2.3
 0 7 -36 0.09 1.47
 0 -7 36 0.78 2.08
 0 -7 36 -3.65 2.32
 0 7 -36 1.44 1.64
 0 -7 36 0.62 1.58
 0 7 -37 -0.65 1.77
 0 -7 37 -0.8 2.2
 0 -7 37 1.07 2.15
 0 7 37 -2.55 1.98
 0 7 -37 -0.66 2.09
 0 -7 -37 2.14 2.4
 0 -7 37 -1.8 2.4
 0 7 37 3.24 1.92
 0 -7 37 0.73 2.37
 0 7 -37 -0.34 1.46
 0 7 -37 0.63 1.64
 0 -7 -37 0.6 1.61
 0 7 -37 -2.04 1.73
 0 7 -37 0.88 1.93
 0 -7 -37 1.52 2.13
 0 -7 37 1.73 2.07
 0 7 -38 -0.22 1.75
 0 -7 -38 1.41 2.56
 0 7 38 -1.34 1.96
 0 -7 38 -1.52 2.25
 0 -7 38 -3.15 2.29
 0 -7 38 -0.27 2.16
 0 -7 -38 0.16 2.19
 0 -7 38 0.71 2.21
 0 7 -38 -0.77 1.96
 0 -7 -38 1.72 1.68
 0 7 -38 -1.9 1.67
 0 7 -38 1.64 1.49
 0 -7 38 -0.6 2.33
 0 7 38 1.23 1.92
 0 7 -38 0.4 2.11
 0 7 -38 2.33 1.62
 0 -8 0 110.23 2.73
 0 8 0 114.29 2.74
 0 8 0 111.96 2.59
 0 8 0 107.08 2.83
 0 8 0 111.8 2.91
 0 8 0 108.28 2.87
 0 8 0 111.27 2.88
 0 8 0 112.38 2.69
 0 8 0 111.09 2.61
 0 -8 0 111.79 2.77
 0 -8 0 107.92 2.92
 0 -8 0 110.58 2.94
 0 -8 0 111.21 3.01
 0 -8 0 110.36 2.72
 0 8 0 109.01 3.03
 0 8 0 110.4 2.94
 0 -8 0 112.66 2.96
 0 8 0 113.62 2.96
 0 -8 0 111.55 2.71
 0 -8 0 110.33 2.86
 0 8 0 107.16 2.84
 0 8 0 108.55 2.91
 0 8 0 112.69 2.61
 0 8 0 113.98 2.98
 0 -8 -1 71.77 2
 0 -8 1 74.05 1.94
 0 8 1 71.71 1.84
 0 8 1 67.19 1.87
 0 8 -1 68.66 1.83
 0 -8 -1 70.33 1.96
 0 -8 -1 73.17 2.21
 0 -8 -1 69.48 2.2
 0 -8 1 68.21 2.02
 0 -8 1 71.51 2.18
 0 8 -1 69.63 1.77
 0 -8 1 73.06 2.18
 0 8 -1 72.98 1.95
 0 8 1 71.94 1.98
 0 -8 1 69.82 1.77
 0 8 1 72.2 1.77
 0 8 -1 70.65 1.85
 0 8 -1 68.03 2.07
 0 -8 -1 71.39 1.83
 0 8 1 66.15 2.03
 0 8 -1 71.14 2.09
 0 8 1 72.14 2.13
 0 8 1 70.59 2.11
 0 8 1 73.16 2.16
 0 8 -1 72.77 2.16
 0 8 1 71.7 1.64
 0 8 -1 74.78 2.24
 0 -8 -1 71.29 2.28
 0 -8 1 70.59 2.22
 0 8 -1 72.59 2.09
 0 8 -1 70.64 2.06
 0 -8 -1 71.16 1.94
 0 8 1 68.33 2.22
 0 -8 1 69.73 1.95
 0 8 1 67.08 2.04
 0 8 -1 68.24 2.07
 0 -8 -1 70.06 2.11
 0 -8 1 68.55 1.89
 0 8 1 71.84 2.21
 0 8 -1 70.16 2.17
 0 -8 -1 67.94 1.94
 0 8 1 71.82 2.03
 0 8 -1 71.59 2.18
 0 8 1 70.22 2.2
 0 8 1 70.15 2.13
 0 8 1 69.09 1.84
 0 8 -1 66.53 2.11
 0 8 -1 73.17 1.83
 0 -8 -1 71.82 2.18
 0 -8 1 69.92 2.18
 0 8 -1 66.75 1.82
 0 8 -1 70.47 2.17
 0 8 1 74.01 2.19
 0 8 2 163.18 3.83
 0 8 -2 162.21 3.85
 0 -8 -2 163.39 3.87
 0 -8 -2 158.44 3.88
 0 -8 2 157.48 3.95
 0 -8 -2 162.51 3.77
 0 -8 2 162.75 3.65
 0 8 2 159.06 3.61
 0 8 2 163.84 3.6
 0 -8 -2 162.03 3.69
 0 -8 2 161.28 3.8
 0 -8 -2 163.55 3.95
 0 -8 -2 155.93 3.94
 0 8 -2 161.67 3.54
 0 -8 2 162.38 3.94
 0 -8 2 162.15 3.88
 0 8 -2 166.73 3.68
 0 -8 2 165.05 3.56
 0 8 -2 152.17 3.6
 0 8 -2 157.46 3.84
 0 -8 -2 161.79 3.59
 0 8 -2 154.95 3.76
 0 8 2 157.99 3.79
 0 8 2 160.01 3.87
 0 8 2 160.49 3.84
 0 8 2 158.79 3.86
 0 8 -2 157.11 3.55
 0 8 2 160.83 3.33
 0 -8 2 160.12 3.96
 0 -8 -2 164.15 4.02
 0 8 -2 165.01 3.8
 0 8 2 162.51 3.72
 0 -8 -2 160.95 3.44
 0 8 -2 156.45 3.81
 0 8 -2 174.79 4
 0 -8 -2 160.24 3.95
 0 -8 -2 163.41 3.95
 0 8 -2 163.37 3.92
 0 -8 -2 159.02 3.73
 0 -8 2 159.26 3.61
 0 8 2 157.89 3.79
 0 8 2 160.31 3.94
 0 8 -2 163.1 3.56
 0 8 -2 158.95 3.92
 0 8 2 159.87 3.9
 0 8 -2 163.72 3.9
 0 8 2 162.74 3.95
 0 8 2 166.11 3.62
 0 -8 -2 158.31 3.66
 0 8 2 162.88 3.99
 0 8 2 163.18 3.91
 0 8 -2 161.18 3.6
 0 -8 -2 156.67 3.44
 0 8 -2 161.08 3.92
 0 -8 -3 561.24 11.66
 0 -8 3 560.56 11.68
 0 -8 3 555.41 11.64
 0 -8 -3 555.11 11.73
 0 8 -3 555.66 11.46
 0 8 -3 559.99 11.54
 0 8 -3 571.24 11.68
 0 8 -3 554.04 11.58
 0 -8 -3 575.05 11.61
 0 8 3 562.61 11.55
 0 -8 -3 562.23 11.65
 0 -8 3 541.39 11.66
 0 -8 -3 546.16 11.57
 0 -8 -3 555.83 11.51
 0 -8 3 558.03 11.32
 0 8 3 565.08 11.31
 0 8 3 556.68 11.3
 0 -8 -3 560.46 11.38
 0 -8 3 551.59 11.55
 0 -8 3 559.88 11.64
 0 -8 -3 563.33 11.66
 0 -8 3 562.39 11.54
 0 8 -3 557.02 11.27
 0 8 -3 568.79 11.37
 0 -8 3 559.51 11.3
 0 8 -3 559.33 11.38
 0 8 3 552.54 11.5
 0 8 -3 553.33 11.45
 0 -8 -3 562.14 11.32
 0 8 -3 558.94 11.57
 0 8 3 548.8 11.58
 0 8 3 548.41 11.53
 0 8 -3 548.59 11.3
 0 8 3 560.98 11.58
 0 8 3 562.94 11.3
 0 8 3 568.2 11.46
 0 -8 -3 556.7 11.17
 0 -8 -3 553.04 11.66
 0 -8 3 551.9 11.68
 0 -8 -3 556.44 11.36
 0 8 3 542.92 11.68
 0 8 -3 561.59 11.61
 0 -8 3 559.63 11.3
 0 8 3 565.7 11.65
 0 -8 -3 556.71 11.47
 0 8 3 547.72 11.52
 0 8 -3 554.53 11.62
 0 8 3 546.19 11.62
 0 8 -3 537.78 11.58
 0 8 -3 555.4 11.25
 0 8 3 563.27 11.35
 0 8 -3 547.55 11.34
 0 8 3 555.87 11.61
 0 -8 -3 535.98 11.19
 0 -8 -4 3.81 1.04
 0 -8 4 3.61 1.07
 0 8 -4 4.36 1.08
 0 8 -4 5.37 0.87
 0 -8 4 4.43 1
 0 -8 -4 3.1 0.86
 0 8 -4 4.1 0.91
 0 8 -4 2.85 0.96
 0 -8 -4 3.07 0.96
 0 -8 -4 3.72 0.93
 0 8 -4 2.9 0.92
 0 -8 4 3.33 1.02
 0 -8 -4 5.76 0.98
 0 -8 -4 3.44 0.89
 0 -8 4 4.04 0.68
 0 -8 4 4.26 0.72
 0 8 4 4.01 0.67
 0 8 4 3.99 0.62
 0 -8 4 4.16 0.93
 0 -8 4 3.62 0.96
 0 -8 4 4.9 0.91
 0 -8 -4 4.62 0.97
 0 -8 4 4.89 0.98
 0 -8 -4 2.85 0.68
 0 8 -4 2.78 0.65
 0 8 -4 4 0.7
 0 -8 4 2.78 0.64
 0 8 -4 3.57 0.71
 0 8 -4 4.09 0.91
 0 8 -4 3.62 0.85
 0 -8 -4 3.23 0.65
 0 8 -4 4.74 0.71
 0 8 4 4.98 0.89
 0 8 4 3.06 0.87
 0 8 4 3.34 1.01
 0 8 4 4.01 0.6
 0 8 4 3.68 0.85
 0 -8 4 3.73 0.52
 0 -8 -4 3.76 0.55
 0 -8 -4 2.68 1.02
 0 -8 4 4.18 1.06
 0 8 4 2.82 0.97
 0 -8 -4 2.77 0.69
 0 8 4 3.22 0.9
 0 -8 -4 3.85 0.83
 0 8 -4 4.64 0.99
 0 8 4 3.69 0.94
 0 8 -4 3.9 0.6
 0 8 -4 5.26 1.02
 0 -8 -4 2.96 1.06
 0 8 -4 4.59 0.74
 0 8 4 4.55 0.97
 0 -8 -4 4.1 0.63
 0 -8 5 633.29 13.07
 0 -8 -5 636.14 13.05
 0 8 -5 615.96 13.06
 0 8 -5 631.48 12.83
 0 -8 5 620.61 13.01
 0 8 -5 620.48 12.95
 0 -8 -5 624.44 12.94
 0 8 -5 635.39 13.08
 0 8 -5 620.37 13.01
 0 -8 -5 622.53 13.05
 0 -8 -5 646.17 13.05
 0 -8 5 611.53 13.09
 0 -8 -5 612.58 12.92
 0 -8 -5 628.66 12.97
 0 8 5 616.14 12.99
 0 8 5 644.14 12.73
 0 -8 5 638.87 13.07
 0 -8 5 636.54 12.79
 0 8 5 635.61 12.64
 0 -8 5 632.59 13.05
 0 -8 5 622.34 12.9
 0 -8 -5 640.1 12.74
 0 -8 -5 642.55 13.09
 0 -8 5 627.33 12.97
 0 8 -5 646.34 12.72
 0 8 -5 630.19 12.74
 0 -8 5 624.37 12.75
 0 8 -5 633.3 12.83
 0 8 -5 633.93 13.01
 0 -8 -5 638.35 12.77
 0 8 -5 632.4 12.81
 0 8 -5 628.52 12.76
 0 8 5 619.19 13.02
 0 8 5 647.35 12.99
 0 8 5 618.37 12.9
 0 8 5 636.39 12.63
 0 -8 5 636.58 12.58
 0 8 5 617.86 12.89
 0 -8 -5 628.81 12.61
 0 -8 5 617.21 13.06
 0 -8 -5 635.22 13.06
 0 8 5 633.29 13.11
 0 -8 -5 622.82 12.74
 0 8 -5 616.04 12.99
 0 8 5 614.66 12.96
 0 -8 -5 634.04 12.93
 0 8 -5 624.8 12.62
 0 8 -5 633.35 13.01
 0 8 5 632.93 13.04
 0 -8 -5 636.61 13.12
 0 8 -5 602.29 12.41
 0 8 -5 615.94 12.79
 0 8 5 634.94 13.01
 0 -8 -5 623.85 12.67
 0 -8 6 311.28 6.96
 0 -8 6 311.5 6.98
 0 -8 -6 312.83 6.98
 0 8 -6 315.31 7
 0 -8 6 312.3 6.91
 0 8 6 315.51 7.09
 0 -8 -6 313.43 6.9
 0 8 -6 309.78 6.89
 0 8 -6 317.63 7
 0 -8 -6 317.36 6.98
 0 -8 -6 317.01 6.99
 0 -8 6 305.47 7.02
 0 -8 -6 308.92 6.83
 0 -8 -6 307.46 6.91
 0 8 6 316.14 6.93
 0 8 6 318.34 6.52
 0 -8 6 317.27 6.72
 0 -8 6 327.24 7.01
 0 8 6 321.54 6.65
 0 -8 6 318.26 6.93
 0 -8 6 321.24 6.81
 0 -8 6 320.64 6.98
 0 8 -6 321.05 6.66
 0 8 -6 320.1 6.66
 0 -8 -6 317.39 6.57
 0 -8 6 315.21 6.7
 0 8 -6 316.09 6.78
 0 8 -6 314.98 6.93
 0 -8 -6 316.95 6.71
 0 8 6 309.93 6.95
 0 8 6 321.86 6.83
 0 8 6 323.95 6.9
 0 8 -6 315.29 6.71
 0 8 6 319.78 6.51
 0 -8 6 325.71 6.51
 0 8 6 309.97 6.85
 0 8 -6 317.77 6.97
 0 -8 -6 316.6 6.55
 0 8 -6 312.11 6.74
 0 -8 6 319.17 7
 0 -8 -6 312.48 6.97
 0 -8 6 312.31 6.95
 0 -8 -6 311.95 6.65
 0 8 6 323.31 7.04
 0 -8 -6 309.96 6.87
 0 8 6 311.83 6.91
 0 8 -6 310.51 6.92
 0 8 6 319.4 6.98
 0 8 -6 317.07 6.93
 0 8 -6 310.51 6.75
 0 -8 -6 307.44 7.04
 0 8 -6 313.07 6.39
 0 8 6 312.8 6.93
 0 -8 -6 319.39 6.63
 0 -8 -7 36.57 1.56
 0 -8 7 42.19 1.69
 0 -8 -7 37.23 1.61
 0 -8 7 38.62 1.62
 0 8 -7 43.97 1.73
 0 -8 7 44.13 1.64
 0 8 7 36.28 1.66
 0 8 -7 42.51 1.63
 0 -8 -7 37.44 1.59
 0 8 -7 39.17 1.65
 0 -8 -7 37.44 1.62
 0 8 -7 35.99 1.55
 0 -8 -7 38.55 1.66
 0 -8 7 39.34 1.74
 0 -8 -7 43 1.51
 0 8 7 36.6 1.56
 0 -8 -7 44.6 1.67
 0 -8 7 37.19 1.61
 0 8 7 40.27 1.13
 0 8 7 40.64 1.32
 0 -8 7 42.49 1.42
 0 -8 7 39.96 1.61
 0 -8 7 41.22 1.46
 0 8 -7 38.73 1.29
 0 8 -7 40.02 1.35
 0 -8 -7 38.18 1.25
 0 -8 7 40.15 1.38
 0 8 -7 40.24 1.47
 0 8 -7 38.76 1.39
 0 -8 -7 35.71 1.36
 0 8 7 38.37 1.65
 0 8 7 40.42 1.46
 0 8 7 37.02 1.52
 0 8 -7 38.68 1.4
 0 8 7 39.17 1.11
 0 -8 7 38.83 1.17
 0 8 7 38.62 1.59
 0 8 -7 41.48 1.64
 0 8 -7 39.84 1.41
 0 -8 -7 37.64 1.22
 0 -8 7 41.87 1.69
 0 -8 -7 35.1 1.53
 0 -8 -7 38.29 1.62
 0 -8 7 38.15 1.59
 0 8 7 37.93 1.62
 0 -8 -7 39.32 1.3
 0 -8 -7 38.53 1.55
 0 8 -7 39.09 1.61
 0 8 7 38.52 1.65
 0 8 -7 39.39 1.6
 0 8 7 38.84 1.6
 0 8 -7 37.6 1.09
 0 8 -7 39.01 1.44
 0 -8 -7 40.54 1.73
 0 8 7 37.01 1.56
 0 -8 7 39.39 1.67
 0 -8 -8 143.89 3.61
 0 -8 8 148.49 3.68
 0 -8 8 148.63 3.63
 0 -8 -8 148.86 3.65
 0 -8 8 147.4 3.67
 0 -8 -8 141.85 3.63
 0 -8 8 142.26 3.63
 0 -8 -8 149.78 3.64
 0 8 -8 131.81 3.65
 0 -8 8 145.54 3.56
 0 8 8 154.81 3.82
 0 8 -8 144.01 3.6
 0 -8 -8 147.85 3.64
 0 8 -8 145.62 3.68
 0 -8 -8 150.25 3.72
 0 -8 -8 160.06 3.78
 0 8 -8 151.29 3.62
 0 -8 -8 135.29 3.44
 0 -8 -8 140.33 3.64
 0 8 8 148.62 3.62
 0 -8 8 139.82 3.43
 0 -8 8 150.86 3.7
 0 8 8 141.95 3.32
 0 -8 8 136.17 3.61
 0 -8 8 140.05 3.4
 0 8 -8 149.99 3.46
 0 -8 -8 145.05 3.29
 0 8 -8 144.87 3.37
 0 8 -8 143.9 3.29
 0 8 -8 146.52 3.44
 0 -8 -8 144.98 3.41
 0 8 8 147.76 3.56
 0 8 8 143.42 3.66
 0 8 -8 142.64 3.43
 0 8 8 141.49 3.46
 0 8 -8 139.76 3.55
 0 8 -8 145.93 3.67
 0 -8 8 152.4 3.21
 0 8 8 145.74 3.6
 0 8 -8 137.11 3.36
 0 -8 -8 147.74 3.27
 0 -8 8 143.26 3.42
 0 8 8 125.93 2.99
 0 8 -8 148.18 3.51
 0 8 8 154.35 3.71
 0 8 -8 147.7 3.62
 0 -8 -8 149.27 3.32
 0 8 -8 147.11 3.6
 0 -8 -8 145.01 3.6
 0 8 8 138.63 3.63
 0 8 8 157.56 3.69
 0 8 -8 140.71 3.59
 0 -8 -8 149.48 3.76
 0 8 -8 152.11 3.16
 0 -8 8 150.38 3.74
 0 8 8 142.63 3.57
 0 -8 -9 5.45 0.96
 0 -8 -9 6.67 1.06
 0 -8 9 6.59 1.01
 0 -8 9 7.11 1.03
 0 8 -9 6.89 1.16
 0 8 9 6.66 1.16
 0 -8 9 8.25 0.99
 0 8 -9 4.85 0.99
 0 -8 -9 5.7 1.09
 0 8 -9 5.1 1.11
 0 -8 -9 5.56 1.1
 0 8 -9 4.89 0.99
 0 -8 -9 5.79 0.87
 0 8 9 5.42 0.94
 0 -8 -9 6.02 1.12
 0 -8 9 5.99 1.02
 0 -8 9 6.22 0.83
 0 8 9 6.71 0.77
 0 -8 9 4.75 1.04
 0 -8 9 6.14 0.84
 0 -8 -9 6.94 0.74
 0 8 -9 5.68 0.81
 0 8 -9 6.24 0.84
 0 8 -9 7.92 0.74
 0 -8 9 4.57 0.84
 0 8 9 5.67 0.42
 0 8 -9 7.02 0.93
 0 8 -9 6.03 0.84
 0 -8 -9 7.12 0.87
 0 8 9 6.04 1.17
 0 8 -9 5.86 0.87
 0 8 9 6.51 0.93
 0 8 -9 5.77 1.01
 0 -8 9 6.33 0.65
 0 8 -9 6.83 1.16
 0 8 9 4.88 1.05
 0 8 9 6.27 0.86
 0 8 -9 6.26 0.85
 0 -8 -9 5 0.69
 0 -8 -9 5.86 1.01
 0 -8 9 5.82 1.03
 0 -8 -9 6.41 0.98
 0 -8 9 5.74 1.01
 0 -8 -9 4.49 0.69
 0 8 9 7.45 0.99
 0 8 -9 7.83 1.02
 0 8 -9 6.55 1.03
 0 8 9 4.55 1.05
 0 -8 -9 8.52 1.02
 0 8 9 5.88 1.02
 0 8 -9 6.03 1.05
 0 8 -9 6.12 0.64
 0 -8 -9 5.5 1.16
 0 8 9 6.88 1.05
 0 -8 -9 4.67 0.85
 0 -8 9 5.54 1.09
 0 -8 10 248.95 5.55
 0 -8 -10 241.92 5.53
 0 -8 10 243.89 5.56
 0 -8 -10 243.36 5.54
 0 -8 -10 247.48 5.54
 0 -8 10 243.7 5.56
 0 -8 -10 242.05 5.55
 0 -8 10 241.21 5.54
 0 8 -10 230.36 5.59
 0 -8 10 240.65 5.44
 0 8 10 247.83 5.71
 0 -8 -10 241.49 5.6
 0 8 -10 235.07 5.52
 0 8 -10 246.92 5.63
 0 -8 -10 252.91 5.67
 0 8 -10 243.14 5.55
 0 -8 -10 249.98 5.63
 0 -8 -10 237.14 5.32
 0 8 10 249.61 5.55
 0 8 10 241.89 5.27
 0 -8 10 239.08 5.4
 0 -8 10 249.55 5.65
 0 -8 10 231.16 5.58
 0 -8 10 244.05 5.27
 0 8 -10 250.13 5.34
 0 -8 -10 241.87 5.26
 0 8 -10 245.79 5.35
 0 8 -10 243.79 5.4
 0 -8 -10 242.75 5.39
 0 -8 -10 239.23 5.37
 0 8 10 244.51 5.62
 0 8 10 247.14 5.49
 0 8 -10 240.16 5.4
 0 8 -10 242.64 5.5
 0 8 -10 235.05 5.57
 0 8 10 237.79 5.35
 0 -8 10 251.06 5.16
 0 8 10 237.21 5.55
 0 8 -10 241.17 5.26
 0 -8 -10 241.73 5.23
 0 -8 -10 248.06 5.39
 0 8 10 242.43 5.51
 0 -8 10 243.29 5.68
 0 8 -10 248.56 5.6
 0 8 10 248.95 5.63
 0 8 -10 241.55 5.48
 0 8 10 243.55 5.61
 0 8 -10 239.29 5.48
 0 -8 -10 246.84 5.69
 0 -8 -10 250.96 5.05
 0 -8 10 234.18 5.4
 0 8 10 226.57 4.92
 0 8 -10 248.26 5.49
 0 -8 -11 92.91 2.67
 0 -8 -11 96.67 2.69
 0 -8 11 94.67 2.73
 0 -8 11 94.57 2.67
 0 -8 -11 96.15 2.7
 0 -8 11 97.71 2.72
 0 -8 -11 96.51 2.7
 0 -8 11 94.02 2.72
 0 8 -11 100.48 2.83
 0 -8 11 99.68 2.61
 0 8 11 96.33 2.86
 0 -8 -11 89.98 2.76
 0 8 -11 98.89 2.84
 0 -8 -11 91.21 2.8
 0 8 -11 98.59 2.78
 0 -8 -11 93.22 2.79
 0 -8 -11 98.1 2.48
 0 8 11 95.72 2.38
 0 -8 11 92.84 2.63
 0 8 11 93.35 2.69
 0 -8 11 94.55 2.77
 0 -8 11 100.8 2.64
 0 8 11 96.31 2.46
 0 -8 11 99.25 2.43
 0 -8 11 95.74 2.82
 0 -8 -11 91.98 2.46
 0 8 -11 101 2.5
 0 8 -11 97.2 2.61
 0 -8 -11 98.08 2.58
 0 8 11 97.94 2.85
 0 8 -11 94.77 2.69
 0 8 11 94.17 2.78
 0 -8 11 94.32 2.34
 0 8 -11 102.76 2.82
 0 -8 -11 95.45 2.43
 0 8 -11 95.3 2.42
 0 8 11 91.82 2.09
 0 8 -11 95.96 2.68
 0 -8 11 101.21 2.65
 0 8 -11 95.35 2.77
 0 8 -11 95.24 2.67
 0 8 11 95.77 2.81
 0 8 -11 97.85 2.67
 0 -8 -11 93.57 2.21
 0 8 -11 96.56 2.3
 0 -8 -11 96.62 2.84
 0 8 11 96.5 2.68
 0 -8 -11 101.13 2.62
 0 -8 11 92.88 2.82
 0 -8 12 26.86 1.38
 0 -8 12 28.8 1.47
 0 -8 -12 26.78 1.4
 0 -8 -12 26.44 1.37
 0 8 -12 29.23 1.61
 0 -8 12 27.57 1.31
 0 -8 -12 27.48 1.58
 0 8 12 27.79 1.1
 0 8 -12 23.63 1.43
 0 -8 -12 28.71 1.61
 0 -8 -12 27.51 1.18
 0 -8 12 25.98 1.36
 0 8 12 29.37 1.47
 0 -8 12 26.5 1.36
 0 -8 12 28.42 1.58
 0 8 12 26.81 1.19
 0 -8 12 29.69 1.14
 0 -8 12 27.42 1.54
 0 -8 -12 23.79 1.19
 0 8 -12 27.76 1.17
 0 -8 12 23.79 1.37
 0 8 -12 29.47 1.44
 0 -8 -12 29.51 1.31
 0 8 -12 27.18 1.58
 0 8 12 24.78 1.57
 0 8 -12 29.3 1.5
 0 8 -12 28.55 1.56
 0 -8 12 26.58 1.07
 0 8 12 29.55 1.56
 0 -8 -12 29.42 1.2
 0 8 -12 28.31 1.15
 0 -8 -12 26.57 1.38
 0 -8 12 29.28 1.42
 0 -8 12 27.89 1.47
 0 -8 -12 27.59 1.42
 0 8 12 28.43 1.6
 0 8 -12 31.19 1.54
 0 8 12 24.86 1.54
 0 8 -12 27.14 1.42
 0 -8 12 29.01 1.07
 0 -8 -12 25.44 1.58
 0 -8 -12 27.4 0.97
 0 8 -12 27.55 0.98
 0 8 12 26.45 1.4
 0 -8 12 28.48 1.58
 0 -8 -12 28.26 1.38
 0 -8 13 360.18 7.85
 0 -8 -13 357.66 7.83
 0 -8 -13 359.05 7.85
 0 -8 13 367.15 7.85
 0 8 -13 374.43 8.02
 0 -8 13 364.91 7.7
 0 8 -13 357.63 7.38
 0 -8 -13 362.95 8.02
 0 8 13 342.47 7.47
 0 -8 -13 366.65 8.05
 0 8 -13 365.09 7.98
 0 -8 -13 365.66 7.57
 0 8 13 351.67 7.89
 0 -8 13 368.75 7.84
 0 -8 13 361.29 8
 0 -8 13 378.07 8.08
 0 -8 13 363.34 7.49
 0 8 -13 364.67 7.6
 0 -8 -13 366.93 7.69
 0 -8 13 363.69 7.86
 0 8 -13 375.36 7.91
 0 -8 -13 354.71 7.73
 0 8 -13 361.32 7.99
 0 8 13 368.81 8.02
 0 8 -13 361 7.89
 0 8 13 368.34 7.99
 0 8 -13 362.93 7.96
 0 -8 13 362.97 7.56
 0 -8 -13 356.35 7.64
 0 -8 13 354.19 7.46
 0 -8 13 361.62 7.87
 0 -8 -13 362.91 7.84
 0 -8 -13 350.92 7.83
 0 -8 13 361.98 7.83
 0 8 -13 360.7 8
 0 8 13 348.99 8.02
 0 8 13 371.54 8.02
 0 -8 -13 359.92 8.16
 0 8 -13 366.87 7.82
 0 -8 13 353.92 7.5
 0 -8 -13 370.98 8.03
 0 -8 -13 350.77 7.41
 0 -8 -13 353.5 7.81
 0 -8 13 359.65 8.05
 0 8 13 361.44 7.84
 0 8 -14 256.76 6.12
 0 -8 14 266.74 5.82
 0 -8 -14 268.06 6.21
 0 -8 -14 263.32 5.97
 0 -8 14 264.09 5.97
 0 -8 -14 262.91 5.98
 0 -8 14 275.62 6.02
 0 8 -14 265.24 6.14
 0 -8 -14 271.39 6.23
 0 -8 14 257.99 6.21
 0 -8 -14 262.65 5.67
 0 8 14 278.35 6.12
 0 -8 14 270.47 6.19
 0 -8 14 264.14 6.01
 0 -8 -14 255.72 5.85
 0 -8 14 256.4 6.21
 0 8 -14 267.27 5.74
 0 -8 -14 274.88 6.26
 0 -8 14 258.29 6.02
 0 -8 -14 268.49 5.9
 0 8 -14 266.97 6.17
 0 8 14 268 6.18
 0 8 -14 271.43 6.09
 0 8 14 263.76 6.15
 0 8 -14 261 6.11
 0 8 14 261.23 6.25
 0 -8 14 261.57 5.63
 0 -8 -14 270.93 5.85
 0 8 14 267.12 6.22
 0 8 -14 266.3 6.17
 0 -8 -14 262.84 5.97
 0 -8 14 271.98 6.02
 0 -8 14 275.5 5.99
 0 -8 -14 264.72 5.98
 0 8 14 263.26 6.17
 0 -8 14 259.64 5.79
 0 -8 -14 266.89 6.17
 0 -8 -14 272.41 6.37
 0 -8 14 261.53 5.67
 0 8 14 268.38 6
 0 -8 14 256.47 6.18
 0 -8 -14 269.77 6.03
 0 -8 -15 32.43 1.73
 0 8 -15 30.87 1.67
 0 8 -15 29.68 1.3
 0 -8 15 27.34 1.73
 0 -8 -15 32.13 1.16
 0 -8 -15 33.44 1.85
 0 -8 15 31.51 1.21
 0 -8 15 28.04 1.51
 0 -8 15 33.87 1.72
 0 -8 -15 32.68 1.44
 0 -8 15 29.77 1.77
 0 -8 -15 35.53 1.81
 0 -8 15 32.62 1.59
 0 -8 -15 35.33 1.45
 0 8 -15 29.98 1.71
 0 8 15 32.84 1.73
 0 8 -15 31.61 1.6
 0 8 -15 28.12 1.66
 0 -8 15 31.19 1.29
 0 -8 -15 36.51 1.77
 0 8 15 32.06 1.75
 0 8 15 35.99 1.75
 0 8 -15 33.76 1.65
 0 -8 15 31.78 1.18
 0 -8 -15 34.08 1.41
 0 -8 -15 33.01 1.48
 0 -8 15 31.04 1.47
 0 -8 15 37 1.5
 0 -8 -15 34.7 1.51
 0 8 15 32.84 1.72
 0 8 -15 33.93 1.71
 0 8 15 32.02 1.69
 0 -8 -15 29.93 1.7
 0 -8 15 31.78 1.32
 0 -8 15 33.31 1.53
 0 -8 -15 34.61 1.48
 0 -8 -15 31.51 1.49
 0 -8 15 34.41 1.48
 0 -8 -15 32.27 1.61
 0 -8 15 29.8 1.74
 0 8 15 32.94 1.52
 0 -8 16 -0.05 0.93
 0 -8 -16 0.67 0.88
 0 -8 16 0.66 0.87
 0 -8 -16 0.28 0.92
 0 8 -16 -0.83 1.25
 0 -8 16 0.52 0.77
 0 -8 -16 -0.86 1.24
 0 8 -16 0.58 1.18
 0 -8 -16 0.14 1.21
 0 8 16 0.73 1.09
 0 8 -16 -0.16 0.82
 0 -8 16 -1.19 1.27
 0 -8 16 0.03 0.72
 0 -8 -16 1.84 1.31
 0 -8 16 -1.05 1.1
 0 -8 16 0.84 1.16
 0 -8 16 0.48 1.23
 0 -8 -16 0.8 0.92
 0 -8 -16 -0.07 1.25
 0 8 -16 -0.56 1.2
 0 -8 -16 0.5 0.84
 0 -8 16 0.44 0.63
 0 8 16 0.06 1.24
 0 8 -16 1.97 1.18
 0 8 16 -0.44 1.2
 0 8 16 0.14 1.22
 0 -8 -16 0.79 0.87
 0 -8 16 -0.35 1.05
 0 8 -16 -0.39 1.14
 0 8 16 0.92 1.17
 0 8 16 -0.44 1.26
 0 -8 16 -0.72 0.77
 0 -8 -16 0.06 1.17
 0 -8 -16 0.47 0.91
 0 -8 16 0.28 0.89
 0 -8 16 0.69 0.96
 0 -8 -16 1.03 0.92
 0 -8 16 1.7 1.17
 0 -8 -16 1.07 1.12
 0 -8 17 235.06 5.69
 0 8 -17 233.08 5.55
 0 -8 17 234.74 5.1
 0 8 17 230.12 5.55
 0 8 -17 230.19 5.23
 0 8 -17 237.58 5.65
 0 -8 17 232.74 5.67
 0 -8 17 228.98 5.1
 0 -8 -17 231.01 5.8
 0 -8 17 230.04 5.48
 0 -8 17 229.84 5.64
 0 -8 17 242.95 5.75
 0 -8 -17 229.59 5.35
 0 -8 -17 241.29 5.73
 0 8 17 234.89 5.62
 0 -8 17 222.41 5.49
 0 -8 -17 238.91 5.32
 0 -8 17 231.85 4.98
 0 8 -17 230.46 5.61
 0 8 17 241.86 5.64
 0 8 17 236.7 5.42
 0 -8 -17 232.31 5.31
 0 8 17 231.14 5.63
 0 8 -17 232.11 5.64
 0 -8 -17 234.69 5.67
 0 8 -17 234.51 5.52
 0 -8 17 231.33 5.29
 0 -8 -17 236.23 5.31
 0 -8 17 226.91 5.34
 0 -8 -17 222.53 5.28
 0 -8 -17 227.34 5.54
 0 -8 17 235.86 5.09
 0 -8 17 232.34 5.63
 0 -8 -17 230.09 5.51
 0 -8 -17 227.23 5.31
 0 -8 17 239.14 5.32
 0 -8 17 227.77 5.33
 0 -8 -17 224.75 5.28
 0 8 17 236.29 5.64
 0 8 -17 227.57 5.53
 0 8 17 230.74 5.69
 0 8 -18 16.1 1.51
 0 8 18 15.74 1.41
 0 -8 18 13.31 0.98
 0 -8 -18 15.42 1.62
 0 -8 18 10.6 1.44
 0 -8 18 14.79 1.37
 0 -8 -18 15.44 1.26
 0 -8 18 11.45 1.54
 0 8 18 14.74 1.52
 0 -8 -18 14.67 1.5
 0 8 -18 16.02 1.54
 0 -8 -18 14.55 1.14
 0 -8 18 15.04 0.88
 0 8 18 15.18 1.56
 0 -8 -18 17.21 1.38
 0 8 -18 15.81 1.34
 0 -8 18 14.77 1.52
 0 8 -18 16.31 1.52
 0 8 18 11.4 1.47
 0 8 18 13.28 1.53
 0 8 18 14.42 1.25
 0 -8 -18 16.74 1.56
 0 -8 18 15.18 1.59
 0 -8 18 13.95 1.38
 0 -8 -18 14.04 1.16
 0 -8 -18 13.14 1.13
 0 -8 18 13.42 1.16
 0 -8 18 13.94 1.12
 0 -8 -18 16.04 1.43
 0 8 18 13.92 1.28
 0 -8 -18 14.82 1.45
 0 -8 18 13.79 1.45
 0 -8 -18 14.47 1.13
 0 -8 18 13.2 1.15
 0 -8 -18 15.17 1.17
 0 -8 18 13.93 1.11
 0 8 18 15.53 1.45
 0 8 -18 15.74 1.51
 0 -8 19 181.41 4.83
 0 -8 19 201.49 4.98
 0 -8 19 196.69 4.91
 0 -8 19 181.65 4.7
 0 -8 -19 182.6 4.6
 0 -8 19 185.77 4.93
 0 8 19 194 4.88
 0 -8 -19 199.06 4.96
 0 8 -19 193.11 4.84
 0 8 -19 188.07 4.84
 0 -8 -19 191.75 4.52
 0 8 19 194.26 4.85
 0 -8 -19 197.38 4.76
 0 8 -19 196.55 4.74
 0 -8 19 183.72 4.32
 0 -8 -19 191.27 5.08
 0 8 -19 188.51 4.75
 0 8 19 189.63 4.9
 0 8 19 191.98 4.9
 0 8 19 186.55 4.59
 0 -8 -19 192.1 4.94
 0 -8 19 190.02 4.93
 0 -8 19 183.55 4.75
 0 -8 -19 182.6 4.42
 0 -8 19 186.9 4.42
 0 -8 -19 183.78 4.43
 0 -8 19 186.49 4.48
 0 -8 19 189.21 4.43
 0 -8 -19 188.77 4.45
 0 -8 19 190.85 4.49
 0 -8 -19 184.49 4.42
 0 8 19 185.22 4.61
 0 -8 19 191.2 4.86
 0 -8 -19 195.01 4.8
 0 8 19 184.01 4.76
 0 8 -19 191.21 4.9
 0 8 -19 192.69 4.89
 0 -8 20 12.67 1.52
 0 -8 -20 14.52 1.64
 0 -8 20 12.63 1.05
 0 -8 20 14.93 1.58
 0 -8 20 13.85 1.44
 0 -8 20 15.44 1.52
 0 -8 -20 13.73 1.32
 0 -8 20 14.21 1.63
 0 8 20 11.28 1.5
 0 -8 -20 15.24 1.66
 0 8 -20 13.02 1.56
 0 -8 -20 14.37 1.17
 0 8 -20 14.99 1.57
 0 8 20 16.01 1.57
 0 -8 -20 13.32 1.38
 0 8 -20 14.38 1.38
 0 8 20 15.84 1.62
 0 8 -20 13.99 1.45
 0 8 20 12.15 1.51
 0 -8 20 15.42 1.57
 0 8 20 13.45 1.28
 0 -8 -20 15 1.65
 0 -8 -20 14.02 1.1
 0 -8 20 14.64 1.13
 0 -8 20 12.54 1.03
 0 -8 -20 14.99 1.07
 0 8 -20 12.21 1.48
 0 -8 -20 12.76 1.45
 0 8 20 12.86 1.28
 0 -8 20 16.02 1.57
 0 -8 20 14.16 1.13
 0 -8 20 11.58 1.01
 0 -8 -20 11.46 1.04
 0 -8 -20 14.1 1.11
 0 8 -20 18.29 1.59
 0 8 20 13.81 1.43
 0 -8 20 14.37 1.47
 0 -8 21 50.57 2.27
 0 -8 -21 50.3 2.45
 0 -8 21 50.61 1.78
 0 -8 21 61.19 2.44
 0 -8 21 56.09 2.32
 0 -8 21 55.24 2.2
 0 -8 21 43.89 2.33
 0 -8 -21 46.88 2.06
 0 8 21 55.85 2.33
 0 -8 -21 55.65 2.4
 0 8 -21 52.53 2.3
 0 -8 -21 57.34 1.95
 0 8 -21 48.81 2.31
 0 -8 -21 50.73 2.13
 0 8 21 51.14 2.27
 0 8 -21 55.06 2.14
 0 -8 21 53.02 2.34
 0 8 21 52.28 2.32
 0 8 21 56.55 2.38
 0 8 21 57.94 2.35
 0 8 21 52.9 2
 0 -8 -21 55.09 2.38
 0 -8 21 53.72 1.76
 0 -8 -21 53.71 1.8
 0 -8 -21 52.12 1.79
 0 -8 21 51.65 1.82
 0 8 -21 51.26 2.3
 0 -8 21 53.66 2.28
 0 8 21 53.6 2.03
 0 -8 -21 54.58 2.25
 0 -8 -21 50.55 1.76
 0 -8 -21 52.72 1.79
 0 -8 21 52.21 1.83
 0 -8 21 52.68 1.77
 0 8 21 50.16 2.16
 0 8 -21 53.51 2.34
 0 -8 21 48.54 2.21
 0 -8 22 2.03 1.36
 0 -8 -22 2.64 1.56
 0 -8 22 2.9 1.43
 0 -8 22 1.51 1.35
 0 -8 22 3.4 1.36
 0 -8 22 3.01 1.55
 0 -8 -22 4.58 1.27
 0 8 22 2.61 1.39
 0 8 -22 4.28 1.47
 0 -8 -22 3.85 1.45
 0 8 -22 2.47 1.52
 0 -8 -22 2.27 1.01
 0 -8 -22 2 1.22
 0 8 22 3.49 1.41
 0 8 -22 4.03 1.26
 0 -8 22 1.3 1.43
 0 8 22 1.86 1.5
 0 8 22 2.6 1.43
 0 8 22 4.25 1.35
 0 -8 -22 5.43 1.53
 0 8 22 3.68 1.15
 0 -8 -22 4.18 0.86
 0 -8 22 2.58 0.92
 0 -8 22 4.15 1.3
 0 8 -22 7.14 1.46
 0 -8 22 3.96 1.45
 0 8 22 1.69 1.12
 0 -8 -22 4.13 1.38
 0 -8 22 3.71 0.94
 0 -8 -22 3.39 0.86
 0 8 22 5.22 1.33
 0 8 -22 4.26 1.45
 0 -8 23 40.69 2.14
 0 -8 23 41.1 2.13
 0 -8 23 33.47 1.96
 0 -8 -23 38.5 1.93
 0 -8 23 34.04 2.14
 0 8 23 40.27 2.1
 0 8 -23 38.03 2.13
 0 -8 -23 39.93 2.15
 0 8 -23 34.55 2.06
 0 -8 -23 37.71 1.69
 0 -8 -23 38.22 1.93
 0 8 23 37.67 2.06
 0 8 -23 40.84 1.93
 0 -8 23 34.44 2.01
 0 8 23 39.93 2.16
 0 8 23 42.37 2.19
 0 8 23 39.94 2.1
 0 8 23 35.55 1.7
 0 8 -23 34.08 2.07
 0 -8 23 36.36 2.12
 0 8 23 38.97 1.99
 0 8 -23 41.42 2.18
 0 -8 23 38.68 2.08
 0 -8 -23 34.23 2.02
 0 8 23 38.34 1.78
 0 -8 23 33.09 1.97
 0 -8 -23 36.73 2.23
 0 -8 -24 7.67 1.57
 0 8 24 8.23 1.21
 0 -8 24 11.59 1.59
 0 8 -24 7.06 1.58
 0 -8 -24 10.3 1.74
 0 8 -24 10.17 1.73
 0 -8 -24 6.89 1.16
 0 8 24 6.35 1.54
 0 -8 -24 7.74 1.34
 0 -8 24 7.78 1.5
 0 8 24 6.74 1.56
 0 8 -24 7.2 1.59
 0 8 24 6.98 1.56
 0 8 24 6.22 1.48
 0 -8 -24 6.39 1.5
 0 8 -24 7.03 1.37
 0 -8 24 5.75 1.67
 0 -8 -24 8.85 1.47
 0 8 24 10.46 1.47
 0 8 -24 9.01 1.6
 0 -8 24 8.64 1.52
 0 -8 24 9.15 1.65
 0 -8 24 8.25 1.54
 0 -8 24 10.25 1.68
 0 -8 24 8.38 1.5
 0 -8 -24 8.63 1.71
 0 8 -25 2.67 1.54
 0 -8 -25 1.2 1.58
 0 8 -25 2.3 1.54
 0 8 25 1.27 1.51
 0 -8 -25 4.42 1.36
 0 -8 25 1.26 1.45
 0 8 25 2.45 1.63
 0 8 -25 3.51 1.45
 0 8 -25 2.45 1.59
 0 8 25 1.83 1.48
 0 8 25 -0.35 1.47
 0 -8 -25 2.47 1.35
 0 -8 25 1.01 1.56
 0 -8 25 3.5 1.48
 0 -8 25 2.87 1.47
 0 -8 25 -1.06 1.66
 0 -8 -25 -0.38 1.34
 0 8 -25 1.17 1.24
 0 -8 25 2.54 1.51
 0 -8 -25 1.95 1.51
 0 -8 25 3.86 1.55
 0 -8 -25 1.04 1.6
 0 8 25 0.85 1.32
 0 8 -26 1.46 1.46
 0 -8 26 1.28 1.45
 0 8 26 -0.15 1.52
 0 -8 -26 -1 1.39
 0 8 -26 1.52 1.33
 0 8 -26 -0.59 1.31
 0 8 -26 -0.28 1.32
 0 -8 -26 -0.63 1.41
 0 -8 26 -1.69 1.72
 0 -8 26 -0.26 1.48
 0 -8 26 0.75 1.54
 0 -8 26 0.27 1.53
 0 -8 -26 0.57 1.61
 0 8 -26 1.08 1.63
 0 8 26 0.24 1.38
 0 -8 -26 -0.18 1.54
 0 -8 26 -0.33 1.5
 0 -8 -26 -1.06 1.44
 0 8 26 -1.73 1.59
 0 8 -27 8.44 1.5
 0 -8 27 10.71 1.79
 0 8 -27 6.49 1.49
 0 -8 -27 7.63 1.5
 0 8 27 7.29 1.66
 0 -8 27 7.28 1.61
 0 8 -27 8.76 1.65
 0 8 27 7.3 1.68
 0 -8 -27 7.95 1.51
 0 8 -27 6.81 1.46
 0 -8 27 8.95 1.76
 0 -8 27 4.34 1.6
 0 -8 27 8.28 1.63
 0 -8 27 7.94 1.64
 0 -8 -27 9.16 1.72
 0 8 27 5.42 1.71
 0 8 27 7.72 1.48
 0 -8 -27 9.2 1.56
 0 -8 27 14.28 1.92
 0 -8 28 0.57 1.42
 0 8 -28 -1.18 1.51
 0 -8 -28 -1.52 1.47
 0 8 -28 -0.29 1.37
 0 -8 -28 2.82 1.52
 0 -8 28 -0.78 1.64
 0 -8 -28 -0.85 1.68
 0 -8 -28 1.61 1.37
 0 -8 28 -1.29 1.67
 0 8 -28 0.69 1.4
 0 -8 28 -0.96 1.7
 0 8 28 -0.74 1.39
 0 8 -29 43.89 2.2
 0 -8 29 45.27 2.67
 0 -8 -29 43.62 2.23
 0 -8 29 38.95 2.33
 0 -8 -29 44.6 2.5
 0 8 29 40 2.46
 0 8 -29 38.42 2.17
 0 8 -29 37.62 2.52
 0 8 -29 45.32 2.52
 0 -8 -29 34.57 2.12
 0 8 -29 39.95 2.51
 0 -8 -29 40.59 2.63
 0 -8 29 47.94 2.63
 0 8 29 43.06 2.27
 0 -8 29 44.98 2.33
 0 -8 -29 39.68 2.31
 0 8 -30 145.15 4.23
 0 8 -30 144.8 4.46
 0 8 -30 145.83 4.45
 0 -8 -30 135.05 4.47
 0 -8 30 125.14 4.46
 0 8 -30 134.89 4.02
 0 -8 30 133.63 4.08
 0 8 -30 138.1 4.23
 0 8 30 139.08 4.43
 0 -8 -30 153.07 4.8
 0 8 30 137.96 4.38
 0 8 -30 134.89 4.07
 0 -8 -30 150.76 4.88
 0 -8 30 129.65 4.57
 0 -8 -30 122.48 4.12
 0 -8 -30 140.58 4.35
 0 -8 30 133.08 4.17
 0 -8 30 141.02 4.52
 0 8 -30 141.09 4.52
 0 8 -31 16.29 1.87
 0 8 -31 16.58 2.2
 0 -8 -31 16.53 2.24
 0 8 -31 23.68 2.16
 0 -8 31 14.25 2.24
 0 8 -31 17.99 1.81
 0 8 31 20.05 1.97
 0 -8 -31 21.87 2.63
 0 8 -31 19.42 1.99
 0 -8 -31 22.48 2.47
 0 8 31 19.62 2.19
 0 8 31 17.39 2.04
 0 8 -31 16 1.83
 0 -8 31 17.74 2.23
 0 -8 31 22.29 2.29
 0 -8 31 15.36 1.93
 0 -8 -31 15.21 2.07
 0 -8 31 18.6 2.44
 0 -8 31 19.86 2.29
 0 8 31 15.85 1.97
 0 8 -31 15.78 2.17
 0 -8 32 18.68 2.47
 0 8 -32 20.02 1.84
 0 8 32 20.5 2.01
 0 -8 -32 17.24 1.86
 0 -8 32 22.77 2.53
 0 -8 -32 20.84 2.25
 0 8 -32 16.08 2.01
 0 -8 32 20.11 2.05
 0 -8 -32 22.77 2.22
 0 8 -32 21.13 1.85
 0 8 32 22.67 2.07
 0 8 32 24.76 2.2
 0 8 -32 18.74 2.29
 0 8 -32 26.12 2.25
 0 -8 -32 22.15 2.41
 0 8 32 19.38 2.13
 0 8 -32 18.58 2.3
 0 -8 -32 22.39 2.44
 0 8 -32 21.28 1.99
 0 -8 32 23.43 2.37
 0 -8 32 21.5 2.33
 0 -8 32 19.95 2.26
 0 -8 32 22.14 2.38
 0 -8 -32 24.94 2.72
 0 8 33 3.59 1.8
 0 -8 -33 2.52 1.57
 0 8 -33 3.66 1.64
 0 8 -33 2.08 1.82
 0 -8 33 3.52 1.74
 0 -8 33 6.15 2.06
 0 -8 33 5.25 2.11
 0 -8 33 0.47 2.05
 0 8 33 4.72 1.86
 0 8 33 2.15 1.87
 0 8 -33 2.47 1.99
 0 -8 -33 3.36 2.49
 0 -8 33 1.72 2.18
 0 8 -33 6.06 1.6
 0 -8 33 3.93 1.94
 0 8 -33 0.83 1.8
 0 8 -33 2.21 1.91
 0 -8 -33 2.49 2.16
 0 -8 -33 9.62 2.19
 0 -8 -33 2.57 1.84
 0 -8 33 5.62 2.29
 0 -8 -33 4.39 1.94
 0 8 34 -0.08 1.7
 0 8 -34 2.02 1.56
 0 -8 -34 3.33 1.67
 0 8 -34 0.94 1.65
 0 8 -34 -1.02 1.83
 0 -8 34 2.23 1.72
 0 -8 34 3.86 2.12
 0 -8 34 4.04 2.12
 0 -8 34 2.31 2.04
 0 8 34 1.94 1.94
 0 8 34 1.43 1.93
 0 8 -34 0.89 2.02
 0 -8 -34 1.3 2.46
 0 -8 34 0.55 2.18
 0 8 -34 0.94 1.48
 0 -8 34 0.51 2.07
 0 8 -34 3.02 1.86
 0 8 -34 -2.61 1.92
 0 -8 -34 -0.73 2.17
 0 -8 34 1.52 2.26
 0 -8 -34 4.55 2
 0 -8 -34 0.11 1.92
 0 8 35 20.56 1.98
 0 -8 -35 18.17 1.97
 0 8 -35 22.28 1.98
 0 8 -35 18.84 2.26
 0 8 -35 20.49 2.32
 0 8 -35 25.68 2.23
 0 -8 35 16.96 2.02
 0 8 -35 23.14 2.13
 0 8 35 18.34 2.25
 0 -8 35 22.76 2.43
 0 -8 -35 18.01 2.83
 0 -8 35 21.84 2.63
 0 -8 35 18.34 2.37
 0 -8 35 26 2.64
 0 8 -35 24.06 2.53
 0 8 35 24.91 2.39
 0 8 -35 18.27 1.84
 0 -8 35 26.72 2.76
 0 -8 -35 18.31 2.3
 0 -8 -35 21.83 2.32
 0 -8 35 19.58 2.75
 0 -8 -35 24.11 2.58
 0 8 -36 6.5 1.99
 0 -8 36 4.09 2.46
 0 8 -36 11.46 1.7
 0 8 -36 10.55 1.88
 0 8 36 9.21 2.11
 0 8 -36 11.64 2.19
 0 8 -36 11.56 2.36
 0 8 36 4.76 2.12
 0 -8 -36 10.37 2.72
 0 -8 36 10.32 2.25
 0 -8 36 6.42 2.33
 0 -8 36 6.52 2.3
 0 8 -36 6.94 1.73
 0 -8 36 10.34 2.19
 0 -8 -36 8.22 2.16
 0 -8 -36 5.75 2.03
 0 -8 36 4.8 2.51
 0 -8 -36 8.51 2.26
 0 -8 37 24.35 2.83
 0 -8 -37 22.43 2.46
 0 8 -37 20.55 2.1
 0 8 -37 26.55 2.47
 0 8 -37 26.61 2.14
 0 8 -37 23.01 2.27
 0 8 37 30.32 2.43
 0 -8 37 30.24 2.66
 0 8 -37 24.77 2.63
 0 8 37 24.68 2.42
 0 -8 -37 25.51 2.73
 0 -8 37 23.13 2.86
 0 8 -37 24.14 1.95
 0 -8 37 28.96 2.86
 0 -8 37 22.41 2.62
 0 -8 37 21.95 2.58
 0 -8 -37 27.74 3.02
 0 8 -37 30.62 2.73
 0 -9 0 -0.46 0.99
 0 -9 0 -0.45 1.07
 0 -9 0 -1.37 1.06
 0 -9 0 0.04 0.76
 0 9 0 0.21 0.71
 0 9 0 0.08 0.64
 0 -9 0 0.32 0.96
 0 -9 0 0.45 0.81
 0 -9 0 -0.21 1.05
 0 9 0 0.73 0.75
 0 9 0 -0.11 0.59
 0 -9 0 0.41 0.6
 0 9 0 -0.51 0.88
 0 9 0 -0.18 1.03
 0 -9 0 -1.11 1.09
 0 9 0 0.44 0.88
 0 9 0 1.49 1.04
 0 9 0 -0.32 0.49
 0 9 0 0.69 0.84
 0 -9 0 0.23 1.03
 0 -9 0 0.29 0.94
 0 -9 0 -0.25 0.74
 0 9 0 0.06 1.08
 0 9 0 0.21 1.04
 0 -9 0 -0.21 0.71
 0 9 0 0.45 0.63
 0 9 0 -0.66 0.92
 0 9 0 0.64 1.06
 0 -9 0 0.17 1.02
 0 9 0 -0.26 1.01
 0 -9 -1 -0.23 1.04
 0 -9 1 1.42 1.09
 0 -9 -1 1.97 1
 0 -9 1 -0.35 0.99
 0 -9 -1 -0.75 1.01
 0 -9 1 -0.45 1.06
 0 -9 -1 -1.1 0.81
 0 -9 1 0.91 0.77
 0 9 -1 0.43 0.71
 0 9 1 0.11 0.64
 0 9 1 -0.46 0.68
 0 -9 1 0.43 0.81
 0 -9 1 -0.68 1.01
 0 -9 -1 0.08 0.79
 0 -9 -1 0.98 0.95
 0 -9 -1 -0.11 1.06
 0 -9 1 0.05 0.95
 0 9 1 0.26 0.73
 0 9 -1 0.29 0.72
 0 9 -1 0.06 0.65
 0 9 1 0.87 0.57
 0 -9 1 -0.62 0.61
 0 -9 -1 0.33 0.61
 0 9 1 0.32 0.84
 0 9 1 -0.23 1.02
 0 9 -1 -1.14 1
 0 -9 1 0.06 1.08
 0 -9 -1 0.3 1.14
 0 9 -1 -0.4 0.87
 0 9 1 -0.83 0.89
 0 9 -1 -0.33 1.04
 0 9 -1 0.19 0.53
 0 -9 -1 0.1 0.45
 0 9 -1 -0.19 0.87
 0 -9 -1 0.37 0.87
 0 9 1 0.18 0.87
 0 -9 -1 0.69 0.99
 0 -9 1 0.86 1.11
 0 -9 1 0.4 0.93
 0 -9 -1 0.63 1.09
 0 9 -1 -0.37 0.98
 0 -9 -1 0.91 0.74
 0 9 1 0.42 1.05
 0 9 1 -0.69 1.03
 0 -9 -1 -1.03 0.76
 0 -9 1 -0.2 0.73
 0 9 -1 0.11 1.02
 0 9 -1 -0.1 0.89
 0 9 1 0.41 0.64
 0 9 1 0.97 1.09
 0 9 -1 0.81 0.6
 0 9 -1 0.32 1.07
 0 9 1 0.2 0.91
 0 -9 1 -1.23 1.1
 0 -9 -1 0.63 1.05
 0 9 -1 -1.15 1.12
 0 9 1 -1.2 1.06
 0 -9 -2 -0.52 0.96
 0 -9 -2 -0.17 1.03
 0 -9 2 1.14 1.11
 0 -9 2 -0.58 1.01
 0 -9 -2 0.78 1.14
 0 -9 2 -1.13 1.06
 0 9 -2 0.05 0.9
 0 9 -2 -0.66 1.01
 0 -9 -2 -0.71 0.93
 0 9 2 -0.09 0.84
 0 9 -2 -0.19 0.89
 0 -9 -2 -0.63 0.93
 0 -9 2 -1.14 1.11
 0 -9 -2 0.67 0.87
 0 -9 2 -0.1 0.72
 0 9 2 -0.34 0.67
 0 9 2 -0.66 0.65
 0 -9 -2 0.6 0.76
 0 -9 -2 0.33 0.99
 0 -9 2 0.36 0.97
 0 -9 -2 -0.17 1.05
 0 -9 2 -0.32 0.97
 0 9 -2 0.19 0.6
 0 -9 2 0.04 0.86
 0 9 -2 0.31 0.72
 0 9 2 1.12 0.78
 0 9 -2 0.47 0.67
 0 -9 2 -0.1 0.58
 0 9 2 -0.36 0.83
 0 -9 -2 0.62 0.64
 0 9 2 0.29 1.08
 0 9 -2 -0.26 0.98
 0 9 2 0.74 0.66
 0 -9 -2 -0.02 0.47
 0 -9 -2 0.23 1.08
 0 -9 -2 -0.11 0.97
 0 -9 2 0.63 1.06
 0 -9 2 0.35 1.08
 0 9 2 -0.67 1.04
 0 -9 -2 0.07 0.73
 0 9 -2 -0.62 1.05
 0 9 2 -0.7 0.96
 0 9 -2 -0.74 1
 0 -9 2 0.34 0.69
 0 -9 -2 0.51 0.81
 0 9 2 0.61 0.93
 0 9 2 1.03 1.06
 0 9 -2 0.81 0.94
 0 9 2 0.42 0.63
 0 9 -2 0.53 1.08
 0 9 -2 -0.26 0.59
 0 -9 -2 1.75 1.09
 0 -9 2 -0.17 1.05
 0 9 -2 0.51 0.67
 0 9 2 -0.47 1.04
 0 -9 3 0.46 1.06
 0 -9 -3 0.81 1.02
 0 -9 3 0.52 0.99
 0 -9 -3 -1.19 1.04
 0 9 -3 1.07 1.13
 0 -9 -3 0.67 1.14
 0 -9 3 -0.45 1.03
 0 9 -3 -1.19 0.97
 0 9 -3 -0.11 1.02
 0 9 -3 0.68 0.89
 0 -9 -3 -0.22 1.02
 0 -9 -3 -0.53 0.95
 0 -9 -3 -0.41 1
 0 -9 3 -0.35 1.06
 0 -9 3 0.15 0.68
 0 -9 -3 -0.44 0.88
 0 9 3 -0.03 0.65
 0 9 3 0.53 0.63
 0 -9 3 0.32 0.96
 0 -9 -3 0.87 1.14
 0 -9 -3 -0.06 1.05
 0 -9 3 -0.09 0.89
 0 -9 -3 -0.69 0.76
 0 -9 3 1.33 0.95
 0 9 -3 -0.37 0.74
 0 9 -3 -0.05 0.61
 0 9 -3 -0.47 0.7
 0 -9 3 -0.31 0.61
 0 9 -3 0.04 0.92
 0 -9 -3 0.95 0.65
 0 9 3 0.05 1.12
 0 9 3 -0.06 0.63
 0 -9 3 -0.2 0.49
 0 -9 -3 -0.04 0.49
 0 -9 3 0.98 1.07
 0 -9 -3 -0.91 1.1
 0 -9 3 0.97 0.96
 0 -9 -3 0.4 1.02
 0 9 3 0.24 1.01
 0 -9 -3 -0.71 0.7
 0 -9 3 0.99 0.67
 0 -9 -3 -0.16 0.78
 0 9 3 -0.7 1.07
 0 9 -3 -0.58 1.09
 0 9 3 1.4 0.97
 0 9 -3 0.15 0.57
 0 9 3 -0.19 0.66
 0 9 3 0.05 1.01
 0 9 -3 0.31 0.91
 0 9 -3 -0.64 1.14
 0 9 3 -0.62 0.96
 0 -9 3 -0.87 1.08
 0 -9 -3 -1.07 1.08
 0 9 -3 -0.09 0.69
 0 9 3 -0.73 1.02
 0 -9 -4 0.23 1.03
 0 -9 4 0.17 1.03
 0 -9 -4 0.12 0.99
 0 -9 4 -0.46 1.1
 0 9 -4 0.46 1.1
 0 -9 4 -0.5 1.03
 0 -9 -4 -1.68 1.21
 0 9 -4 0.09 0.97
 0 9 -4 -0.66 1.06
 0 -9 -4 1.75 0.98
 0 -9 -4 0.71 0.98
 0 9 -4 1 0.93
 0 -9 -4 -0.45 0.94
 0 -9 4 0.24 1.11
 0 -9 -4 0.6 0.88
 0 9 4 -0.62 0.95
 0 9 4 0.25 0.62
 0 9 4 -1.09 0.67
 0 -9 -4 0.6 1.13
 0 -9 4 0.19 0.89
 0 -9 -4 -0.28 0.7
 0 -9 4 -0.43 0.98
 0 -9 4 -0.6 1
 0 -9 -4 0.23 1.04
 0 9 -4 -0.35 0.67
 0 9 -4 0.23 0.7
 0 9 -4 -0.32 0.75
 0 -9 4 0.43 0.63
 0 9 -4 0.36 0.92
 0 -9 -4 0.68 0.65
 0 9 -4 0.55 0.66
 0 9 4 0.41 1.09
 0 9 4 0.3 0.61
 0 -9 4 0.3 0.48
 0 9 4 -0.25 0.92
 0 -9 -4 -0.39 0.51
 0 -9 4 1.96 1.07
 0 -9 -4 -0.34 1.06
 0 -9 4 -0.46 1.03
 0 -9 -4 0.11 0.95
 0 -9 -4 0.13 0.68
 0 9 4 1.73 1.08
 0 9 4 -1.25 1.03
 0 -9 -4 -0.94 0.86
 0 9 4 0.89 1
 0 9 -4 0.73 1
 0 9 -4 -0.58 1.11
 0 9 4 1.26 1.09
 0 9 -4 -0.49 0.57
 0 9 -4 0.15 0.93
 0 9 4 -0.2 0.66
 0 -9 4 0.54 1.05
 0 -9 -4 0.36 1.16
 0 9 4 0.16 1
 0 -9 -4 -0.11 0.57
 0 9 -4 -0.46 0.73
 0 -9 5 0.06 1.01
 0 -9 -5 -0.4 1.06
 0 -9 -5 -1.24 1.07
 0 -9 5 -0.8 1.09
 0 9 -5 0.75 1.11
 0 9 5 1.8 1.05
 0 -9 -5 -0.95 1.2
 0 -9 5 0.49 1.05
 0 9 -5 -0.81 0.96
 0 -9 -5 -0.22 1.03
 0 -9 -5 -0.77 0.94
 0 9 -5 0.57 0.92
 0 -9 5 -0.18 1.12
 0 -9 -5 0.54 0.93
 0 -9 -5 -0.1 0.95
 0 9 5 -0.1 0.96
 0 9 5 0.48 0.68
 0 -9 5 0.81 0.73
 0 -9 5 -1.51 0.94
 0 -9 -5 -0.4 1.06
 0 -9 -5 1.04 1.18
 0 -9 5 -0.16 1.01
 0 -9 5 -0.7 0.93
 0 -9 -5 -1.32 0.7
 0 9 -5 -0.33 0.68
 0 -9 5 0.72 0.65
 0 9 -5 -0.15 0.78
 0 -9 -5 0.91 0.72
 0 9 -5 0.46 0.71
 0 9 5 1.52 1.17
 0 9 5 0.02 0.57
 0 9 -5 -0.06 1.12
 0 -9 5 0.54 0.5
 0 9 5 -0.22 0.97
 0 -9 -5 -0.11 0.52
 0 -9 5 -0.06 1.04
 0 -9 5 0.4 1.09
 0 -9 -5 0.97 1.07
 0 -9 -5 -0.11 1.08
 0 -9 -5 -0.49 0.69
 0 9 5 -0.12 1.05
 0 -9 -5 0.4 0.89
 0 9 5 0.63 0.98
 0 9 -5 -0.62 1.04
 0 9 5 0.16 1.08
 0 9 -5 0.74 0.57
 0 9 -5 -0.74 1
 0 9 5 0.41 0.7
 0 -9 5 -0.53 1.02
 0 -9 -5 -1.46 1.19
 0 -9 -5 0.13 0.61
 0 9 5 0.1 1.04
 0 9 -5 -0.24 0.76
 0 -9 6 -1.09 1.13
 0 -9 -6 0.29 1.03
 0 -9 6 0.35 1.01
 0 -9 -6 0.39 1.05
 0 -9 -6 -0.46 1.05
 0 9 -6 1.55 0.99
 0 -9 -6 -0.75 1.06
 0 -9 -6 -0.87 0.95
 0 -9 6 0.06 1.16
 0 9 6 0.41 0.94
 0 -9 -6 1.02 1
 0 9 6 0.96 0.68
 0 -9 6 -0.22 0.75
 0 -9 6 -0.57 1.03
 0 -9 6 -0.36 0.88
 0 -9 6 -0.33 0.99
 0 -9 6 0.42 1.01
 0 9 -6 -0.96 0.72
 0 9 -6 -0.28 0.78
 0 -9 6 0.42 0.72
 0 -9 -6 -0.72 0.71
 0 9 6 0.11 1.13
 0 9 -6 0.18 0.75
 0 9 -6 -1.91 1.14
 0 9 -6 -0.38 1.05
 0 9 6 -0.74 0.99
 0 -9 6 0.3 0.5
 0 -9 -6 -0.63 0.56
 0 -9 -6 -0.71 1.18
 0 9 6 -0.19 1.11
 0 -9 6 -0.43 1
 0 9 -6 -0.23 1.09
 0 -9 6 -0.87 1.12
 0 -9 -6 -0.91 1.05
 0 -9 -6 -0.06 0.99
 0 -9 6 -0.68 1.03
 0 -9 -6 -0.06 0.71
 0 9 6 2.03 1.08
 0 9 6 -0.25 1.04
 0 9 -6 -0.26 1.05
 0 -9 -6 -0.19 0.93
 0 9 -6 -0.79 1.12
 0 -9 -6 -0.31 1.16
 0 9 -6 0.22 0.78
 0 -9 6 0.57 1.06
 0 9 6 1.15 1.03
 0 -9 -7 1.35 1.04
 0 -9 -7 0.52 1.04
 0 -9 7 0.57 1.1
 0 -9 7 -0.29 1.04
 0 9 -7 -0.23 1.2
 0 -9 -7 -0.78 1.23
 0 9 7 0.52 1.17
 0 -9 7 -0.89 1.02
 0 9 -7 0.51 1.04
 0 -9 -7 -0.41 1.06
 0 9 -7 -0.67 0.99
 0 -9 7 -0.13 1.11
 0 -9 -7 -1.03 0.89
 0 -9 -7 0.11 1.03
 0 9 7 -0.36 0.95
 0 -9 7 0.69 0.78
 0 9 7 -0.19 0.68
 0 -9 7 0.12 1.02
 0 -9 7 0.78 1
 0 -9 7 -0.38 0.97
 0 -9 7 -0.7 0.9
 0 -9 -7 -0.15 0.61
 0 9 -7 0.06 0.69
 0 9 -7 0.25 0.83
 0 -9 7 0.83 0.76
 0 -9 -7 0.29 0.76
 0 9 -7 0.22 0.76
 0 9 7 -0.61 1.14
 0 9 -7 0.05 0.98
 0 9 -7 1.06 1.14
 0 -9 7 -0.29 0.53
 0 9 7 -1.97 1.06
 0 -9 -7 -0.15 0.59
 0 -9 7 -0.06 1.06
 0 -9 -7 -1.14 1.07
 0 -9 -7 0.68 1.03
 0 -9 7 0.58 1.11
 0 9 7 0.9 1.05
 0 -9 -7 0.77 0.68
 0 9 7 -1.31 1.1
 0 -9 -7 -0.44 0.93
 0 9 -7 -1.14 1.11
 0 9 -7 1 1.04
 0 -9 7 -0.1 1
 0 -9 -7 0.06 1.13
 0 9 7 0.26 1.04
 0 -9 -8 -0.29 1.01
 0 -9 8 -0.69 1.11
 0 -9 8 -0.34 0.99
 0 -9 -8 0.5 1.08
 0 9 -8 -1.07 1.21
 0 -9 8 -0.05 1
 0 9 8 -0.13 1.13
 0 -9 -8 1.71 1.04
 0 9 -8 -0.58 1.08
 0 -9 -8 0.06 1.07
 0 -9 8 -1.1 1.25
 0 -9 -8 -0.96 0.95
 0 -9 -8 0.11 1.06
 0 9 8 0.16 0.95
 0 9 8 -1.01 0.71
 0 -9 8 1.56 0.83
 0 -9 8 0.41 1.07
 0 -9 8 -0.11 1.05
 0 -9 8 0.13 0.89
 0 -9 8 0.62 1.04
 0 -9 -8 -0.08 0.63
 0 9 -8 -0.15 0.67
 0 -9 8 -0.72 0.8
 0 9 -8 -0.75 0.86
 0 -9 -8 -0.04 0.77
 0 9 8 -0.46 1.13
 0 9 -8 0.24 0.82
 0 9 -8 -0.24 1.01
 0 9 8 -1.31 1.08
 0 9 -8 -0.91 1.15
 0 -9 8 0.07 0.55
 0 -9 -8 -0.35 0.6
 0 -9 -8 0.17 1.07
 0 -9 8 0.62 1.01
 0 -9 -8 0.06 1.05
 0 -9 8 -0.35 1.08
 0 9 8 -0.18 1.03
 0 -9 -8 0.54 0.69
 0 9 8 0.7 1.12
 0 9 -8 0.62 1.1
 0 -9 -8 -0.05 0.99
 0 9 -8 -0.1 1.01
 0 -9 -8 1.27 1.27
 0 -9 8 0.25 1.06
 0 9 8 -0.37 1.03
 0 9 -9 0.3 1.17
 0 9 9 -0.6 1.1
 0 -9 9 -0.56 1.01
 0 -9 -9 -0.22 1.06
 0 9 -9 -1.18 1.19
 0 -9 -9 -0.67 1.15
 0 -9 -9 -0.13 0.88
 0 -9 9 0.86 1.17
 0 9 -9 0.84 0.98
 0 -9 -9 0.24 1.11
 0 9 9 -0.21 0.97
 0 -9 9 -0.36 1.06
 0 9 9 -0.3 0.71
 0 -9 9 -0.17 0.86
 0 -9 9 -1 1.11
 0 -9 9 -0.61 0.84
 0 -9 9 0.57 1.07
 0 9 -9 -0.27 0.69
 0 -9 -9 -0.21 0.66
 0 -9 9 -0.08 0.83
 0 9 -9 0.56 0.88
 0 -9 -9 0.23 0.81
 0 9 9 0.84 1.04
 0 -9 9 -0.19 1.11
 0 9 9 -0.53 1.18
 0 9 -9 0.25 0.98
 0 9 -9 0.11 1.14
 0 9 9 0.53 1.04
 0 -9 9 -0.28 0.58
 0 -9 -9 0.7 0.66
 0 -9 9 -1.94 1.07
 0 -9 9 -0.17 1.03
 0 -9 -9 -0.06 1.04
 0 -9 -9 -0.75 1.01
 0 9 9 0.84 1.09
 0 -9 -9 -0.09 0.68
 0 9 -9 -0.26 1.06
 0 9 9 -0.06 1.09
 0 -9 -9 0.38 1.04
 0 9 -9 -0.47 1.01
 0 -9 -9 1.1 1.28
 0 -9 9 0.4 1.05
 0 -9 -9 1.3 1.06
 0 -9 9 -0.45 1.02
 0 -9 9 0.93 1.02
 0 -9 -9 0.51 1.02
 0 9 -10 -0.55 1.21
 0 -9 10 0.95 0.99
 0 -9 -10 -1.16 1.15
 0 9 -10 -0.48 1.1
 0 9 10 0.37 0.78
 0 -9 -10 0.19 1.11
 0 -9 10 1.34 1.25
 0 -9 -10 0.04 0.84
 0 9 -10 0.38 1.03
 0 -9 -10 0.19 1.14
 0 9 10 -0.86 1
 0 -9 10 -0.22 0.85
 0 9 10 -0.1 0.72
 0 -9 10 3.1 1.1
 0 -9 10 -0.3 1.09
 0 -9 10 0.65 0.81
 0 -9 -10 -0.16 0.71
 0 9 -10 -1.17 0.96
 0 -9 10 -0.59 0.87
 0 -9 -10 0.28 0.85
 0 -9 10 0.71 1.21
 0 9 10 0.26 1.04
 0 9 10 0.12 1.24
 0 9 -10 -0.1 0.97
 0 9 -10 0.41 1.11
 0 -9 10 0.17 0.58
 0 9 10 0.38 1.1
 0 -9 -10 0.53 0.68
 0 -9 10 -1.03 0.99
 0 -9 10 0.51 1.07
 0 -9 -10 -0.34 1.1
 0 -9 -10 0.35 0.99
 0 9 10 -0.33 1.06
 0 -9 -10 -0.03 0.67
 0 9 10 0.18 1.06
 0 9 10 0.06 1.14
 0 -9 -10 0.9 1.02
 0 9 -10 0.05 1.01
 0 9 -10 0.42 1.03
 0 -9 -10 0.33 1.23
 0 -9 10 -0.34 1.06
 0 -9 10 0.11 0.93
 0 -9 10 -0.23 1.12
 0 -9 -10 -0.8 1.03
 0 -9 -10 0.57 1.06
 0 9 -11 -0.12 1.19
 0 -9 11 1.22 0.96
 0 9 -11 0.46 1.17
 0 -9 -11 0.9 1.11
 0 9 -11 -1.29 1.17
 0 -9 -11 -0.9 1.21
 0 9 -11 1.06 1.06
 0 -9 11 -0.82 1.3
 0 -9 -11 -0.04 0.81
 0 9 11 -0.55 0.98
 0 -9 -11 -0.26 1.13
 0 -9 11 -0.37 0.9
 0 9 11 -0.04 0.72
 0 -9 11 1 1.13
 0 -9 11 0.51 1.09
 0 -9 11 0.18 0.8
 0 -9 -11 1.11 0.75
 0 -9 11 1 0.88
 0 9 -11 0.25 0.96
 0 -9 -11 -0.96 0.9
 0 9 11 1.81 1.04
 0 -9 11 -0.26 1.22
 0 9 11 -0.06 1.26
 0 9 -11 0.84 1.06
 0 9 11 0.91 1.13
 0 9 -11 -1.13 1.16
 0 -9 11 -0.37 0.62
 0 9 -11 -0.1 0.8
 0 -9 -11 -0.83 0.73
 0 -9 -11 -1.13 1.07
 0 -9 11 -0.34 0.98
 0 -9 -11 -0.74 0.98
 0 -9 11 0.81 1.04
 0 9 11 0.67 1.08
 0 9 -11 -1.31 1.03
 0 9 11 0.12 1.02
 0 9 -11 -0.21 1.02
 0 9 11 0.18 1.14
 0 9 -11 0.62 1.06
 0 -9 -11 -1 1.08
 0 -9 11 1.1 0.98
 0 -9 -11 0.6 1.23
 0 9 -11 0.39 0.61
 0 -9 11 1.25 0.97
 0 -9 -11 0.72 1.04
 0 -9 11 -0.11 1.05
 0 -9 -11 -0.98 0.93
 0 -9 -12 0.31 0.79
 0 -9 12 -0.42 1.29
 0 9 12 -0.06 0.98
 0 -9 -12 0.14 1.19
 0 9 12 0.22 0.75
 0 -9 12 -0.24 0.96
 0 -9 12 -0.06 1.09
 0 -9 12 -0.85 1.19
 0 -9 12 -1.02 0.76
 0 -9 -12 0.43 0.76
 0 9 -12 -0.69 0.97
 0 -9 12 0.85 0.93
 0 -9 -12 -1.35 0.96
 0 -9 12 -1.35 1.24
 0 9 12 0.53 1.05
 0 9 12 0.63 1.19
 0 -9 -12 0.61 1.02
 0 -9 12 -1.36 1.01
 0 -9 12 -0.23 1.03
 0 -9 -12 1.15 0.99
 0 -9 -12 -0.33 1.17
 0 9 -12 0.4 1.08
 0 9 12 -0.18 1.18
 0 -9 12 -0.37 0.64
 0 9 -12 -0.06 1.15
 0 9 -12 -1 0.82
 0 -9 -12 -0.46 0.74
 0 -9 -12 -0.06 1.12
 0 -9 12 -0.38 0.95
 0 9 -12 0.63 1.18
 0 9 -12 0.12 1.1
 0 9 12 -0.96 1.1
 0 9 12 1.73 1.22
 0 -9 -12 0.98 1.1
 0 9 -12 -0.94 1.12
 0 -9 -12 -1.21 1.22
 0 -9 12 -0.37 0.92
 0 -9 12 -0.17 1.06
 0 -9 12 -0.22 0.95
 0 -9 -12 0.06 0.94
 0 -9 -12 1.52 1.1
 0 9 -13 -0.95 1.24
 0 -9 13 0.47 0.92
 0 -9 -13 1.1 1.19
 0 -9 13 -0.14 1.35
 0 -9 -13 -0.37 0.79
 0 -9 -13 0.07 1.26
 0 9 13 -0.63 1.02
 0 -9 13 0.13 1.11
 0 -9 13 -0.81 0.97
 0 -9 13 1.09 1.27
 0 -9 13 -0.79 0.72
 0 -9 -13 -0.35 0.81
 0 -9 13 1.32 0.97
 0 9 -13 1.27 1.19
 0 -9 -13 -0.46 0.86
 0 9 13 -1.62 1.28
 0 -9 -13 0.28 1.04
 0 -9 13 0.11 1
 0 -9 13 0.85 1.06
 0 -9 -13 -1.2 1.04
 0 9 -13 0.92 1.15
 0 9 13 -0.19 1.25
 0 -9 -13 0.15 0.76
 0 9 -13 -1.2 1.14
 0 -9 -13 0.48 1.19
 0 -9 -13 0.67 1.06
 0 -9 13 0.89 0.96
 0 -9 -13 0.79 1
 0 -9 13 0.17 1.07
 0 9 13 -0.55 1.16
 0 9 -13 -0.06 1.1
 0 -9 -13 -0.77 1.16
 0 9 13 -0.45 1.26
 0 9 -13 0.89 1.06
 0 -9 -13 0.75 1.24
 0 -9 13 0.82 0.96
 0 -9 -13 -0.99 0.96
 0 9 13 1.08 1.04
 0 -9 13 -1.03 1.28
 0 -9 -14 0.84 1.24
 0 9 -14 0.19 1.13
 0 9 14 0.12 1.04
 0 -9 14 -0.13 1.13
 0 -9 14 -0.16 1.01
 0 -9 14 1.06 1.31
 0 -9 -14 -1.69 1.34
 0 -9 -14 0.29 0.84
 0 -9 14 -0.17 1.01
 0 -9 -14 0.47 0.9
 0 9 -14 -0.52 1.31
 0 9 14 0.33 1.27
 0 9 -14 2.71 1.18
 0 9 14 -0.14 1.17
 0 -9 -14 -0.34 1.31
 0 -9 14 -0.18 0.95
 0 9 14 -1.48 1.3
 0 9 -14 0.63 1.19
 0 -9 -14 1.44 0.83
 0 -9 14 -0.14 0.92
 0 -9 -14 -0.4 1.26
 0 -9 14 1.27 1.24
 0 -9 -14 1.62 1.03
 0 9 14 -0.05 1.04
 0 9 -14 -0.19 1.27
 0 -9 -14 -0.17 0.97
 0 -9 -14 0.89 1.02
 0 -9 14 -0.06 1.06
 0 -9 14 1.15 1.01
 0 9 14 -0.79 1.23
 0 -9 14 0.45 1.02
 0 -9 -14 -0.34 1
 0 -9 -14 0.38 1.04
 0 -9 14 0.28 1.12
 0 -9 14 -0.95 1.36
 0 -9 -14 -0.46 0.79
 0 -9 15 1.79 1.35
 0 -9 -15 1.6 1.36
 0 -9 15 -0.89 1.03
 0 -9 15 1.45 1.21
 0 -9 15 -0.95 1.28
 0 -9 -15 -0.09 0.89
 0 -9 -15 -1.37 1.28
 0 -9 15 0.41 1.07
 0 -9 -15 0.05 0.88
 0 9 -15 -0.87 1.31
 0 9 15 -0.89 1.41
 0 9 -15 1.87 1.23
 0 -9 -15 0.5 1.24
 0 9 15 3.14 1.37
 0 9 -15 0.96 1.29
 0 9 15 -0.93 1.27
 0 -9 -15 -0.93 0.87
 0 -9 -15 -0.35 1.25
 0 -9 15 0.13 0.86
 0 9 -15 -1.44 1.25
 0 9 15 0.28 1.24
 0 9 -15 -0.69 1.19
 0 9 15 -0.34 1.27
 0 -9 -15 -0.44 1.03
 0 -9 -15 -0.17 0.98
 0 -9 15 0.38 0.99
 0 -9 15 0.57 1.07
 0 -9 15 -0.22 0.97
 0 -9 -15 0.11 1.03
 0 -9 15 0.79 1.08
 0 -9 -15 0.65 1.03
 0 -9 15 -0.07 1.27
 0 9 15 -0.55 1.11
 0 -9 -15 -0.78 1.09
 0 9 -16 -0.47 1.25
 0 -9 16 0.42 0.87
 0 -9 -16 -1.3 1.32
 0 -9 -16 0.3 1.32
 0 9 -16 -1.41 1.24
 0 9 16 1.56 1.18
 0 -9 16 1.68 1.39
 0 -9 -16 -1.89 1.3
 0 -9 16 0.5 1.25
 0 -9 16 -0.29 1.07
 0 -9 16 -0.68 1.42
 0 -9 -16 -0.56 0.92
 0 -9 -16 1.94 1.38
 0 -9 -16 0.34 0.9
 0 9 -16 -1.51 1.37
 0 9 16 0.07 1.42
 0 9 -16 0.19 1.27
 0 9 -16 -0.52 1.34
 0 9 16 -0.48 1.36
 0 9 16 -0.78 1.32
 0 -9 -16 0.95 0.88
 0 9 16 0.28 1.07
 0 -9 -16 1.35 1.1
 0 -9 16 -0.07 1.27
 0 -9 -16 -0.45 1
 0 -9 16 0.22 0.97
 0 -9 -16 0.97 1.02
 0 -9 16 -0.79 1.09
 0 9 16 -0.28 1.38
 0 -9 -16 -0.11 0.98
 0 -9 -16 -1.37 1.08
 0 -9 16 0.48 0.96
 0 -9 16 0.68 1.07
 0 9 16 -0.07 1.18
 0 9 -16 -0.85 1.24
 0 -9 16 1.35 1.06
 0 -9 17 0.61 1.08
 0 -9 -17 0.06 1
 0 -9 17 0.11 0.98
 0 -9 -17 -1.07 1.02
 0 9 -17 -1.62 1.35
 0 -9 17 -3.3 1.4
 0 -9 17 0.55 0.86
 0 9 17 -0.66 1.18
 0 -9 -17 0.69 1.27
 0 9 -17 0.56 1.2
 0 -9 17 0.08 1.35
 0 -9 -17 -0.68 1.35
 0 -9 17 -0.85 1.14
 0 -9 17 1.39 1.33
 0 -9 17 -2.6 1.51
 0 -9 -17 -0.94 0.97
 0 -9 -17 -0.15 1.32
 0 -9 -17 0.69 0.89
 0 9 -17 -0.49 1.33
 0 9 17 -1.14 1.38
 0 9 -17 -0.79 1.32
 0 9 -17 -0.73 1.29
 0 9 17 0.21 1.36
 0 9 17 0.4 1.42
 0 -9 -17 2.09 1.38
 0 9 -17 -0.26 1.16
 0 -9 17 0.38 1.35
 0 -9 -17 0.31 1.16
 0 9 17 0.06 1.08
 0 9 -17 -0.44 1.25
 0 9 17 -0.67 1.25
 0 9 17 -0.93 1.4
 0 -9 -17 0.21 1.32
 0 -9 17 0.34 1.1
 0 -9 -17 0.16 0.99
 0 -9 -17 -0.43 1.05
 0 -9 17 -0.85 1
 0 -9 17 0.84 1.13
 0 -9 18 0.83 1.08
 0 -9 18 -0.58 0.99
 0 -9 -18 0.68 1.05
 0 -9 -18 -0.44 1
 0 -9 18 -1.16 1.36
 0 9 -18 -0.14 1.28
 0 -9 -18 0.15 1.34
 0 9 18 0.54 1.17
 0 9 -18 0.65 1.2
 0 9 18 0.2 1.17
 0 9 -18 0.07 1.28
 0 -9 18 -0.48 1.44
 0 -9 -18 0.7 1.35
 0 -9 18 -0.89 1.21
 0 -9 18 1.13 1.28
 0 -9 18 -0.65 1.47
 0 -9 -18 -0.52 0.99
 0 -9 -18 0.55 1.3
 0 9 -18 1.09 1.35
 0 -9 -18 -0.7 0.95
 0 9 18 -0.29 1.49
 0 9 -18 1.76 1.44
 0 9 -18 -0.61 1.35
 0 9 18 -0.37 1.41
 0 9 18 -0.41 1.39
 0 -9 -18 -1.49 1.23
 0 -9 18 1.46 1.42
 0 9 18 -1.06 1.11
 0 9 -18 -0.08 1.25
 0 9 18 -0.61 1.24
 0 9 18 0.96 1.38
 0 -9 -18 -0.85 1.31
 0 9 -18 1.35 1
 0 -9 -18 0.05 0.96
 0 -9 18 0.31 0.95
 0 -9 -18 0.43 1.02
 0 -9 18 0.06 1.08
 0 -9 18 2.03 1.19
 0 -9 19 0.16 1.41
 0 -9 -19 0.71 1.33
 0 9 19 0.3 1.11
 0 -9 -19 0.24 1.42
 0 -9 19 -0.22 1.01
 0 -9 -19 1.49 0.97
 0 -9 -19 0.05 1.02
 0 -9 19 -0.05 0.94
 0 9 19 0.14 1.2
 0 9 -19 0.3 1.34
 0 -9 19 -0.65 1.41
 0 -9 -19 0.18 1.39
 0 -9 19 -0.08 1.28
 0 -9 19 -1.2 1.23
 0 -9 19 -1.44 1.5
 0 -9 -19 -1.71 1.09
 0 9 -19 -0.22 1.39
 0 -9 -19 -1.55 1.42
 0 9 -19 -1.64 1.44
 0 -9 -19 -0.71 0.94
 0 9 19 -0.3 1.44
 0 9 -19 -0.33 1.22
 0 9 19 -0.15 1.37
 0 9 -19 -1.66 1.37
 0 9 19 0.99 1.32
 0 9 19 -0.82 1.14
 0 -9 19 -0.24 1.4
 0 9 19 0.34 1.09
 0 -9 -19 -0.41 1.21
 0 9 19 -0.08 1.27
 0 9 -19 -1.18 1.37
 0 9 19 1.06 1.46
 0 9 -19 -1.04 1.06
 0 -9 -19 0.68 0.97
 0 -9 19 1.03 0.95
 0 -9 19 0.39 1.05
 0 -9 -19 -0.37 1.02
 0 -9 19 0.42 1.2
 0 -9 20 2.37 1.51
 0 -9 -20 -0.48 1.38
 0 9 20 -0.49 1.13
 0 -9 -20 -0.41 1
 0 -9 20 -0.61 0.97
 0 -9 20 0.81 1.08
 0 -9 -20 1.73 0.97
 0 9 -20 -0.86 1.31
 0 9 20 0.14 1.22
 0 -9 20 0.33 1.39
 0 -9 -20 0.84 1.47
 0 -9 20 0.88 1.34
 0 -9 20 0.9 1.26
 0 -9 20 0.88 1.45
 0 -9 -20 0.41 1.08
 0 9 -20 -2.25 1.49
 0 -9 -20 -1.51 1.44
 0 9 -20 -0.92 1.47
 0 -9 -20 0.57 0.94
 0 9 20 -0.61 1.42
 0 9 -20 -0.54 1.23
 0 9 -20 -0.21 1.4
 0 9 20 1.58 1.42
 0 9 20 -1.09 1.42
 0 -9 20 -1.52 1.39
 0 9 20 -0.06 1.09
 0 -9 -20 1.64 1.32
 0 9 20 1.39 1.16
 0 9 -20 0.9 1.33
 0 9 20 0.23 1.43
 0 9 -20 0.79 1.06
 0 -9 20 -0.3 0.96
 0 -9 20 1.85 1.09
 0 -9 -20 -0.31 0.95
 0 -9 -20 0.05 1.01
 0 -9 20 -0.89 1.32
 0 9 21 1.24 1.3
 0 9 -21 -0.97 1.4
 0 -9 21 0.08 1.43
 0 -9 -21 -0.87 1.5
 0 -9 21 0.66 1.37
 0 -9 21 -1.81 1.33
 0 -9 21 2.55 1.59
 0 -9 -21 1.59 1.14
 0 -9 -21 2.16 1.56
 0 9 -21 -0.23 1.49
 0 -9 -21 1.59 0.99
 0 9 -21 -1.34 1.57
 0 9 21 3.32 1.51
 0 9 -21 -0.27 1.25
 0 -9 21 -0.59 0.97
 0 -9 -21 -1.23 1.04
 0 -9 -21 0.25 0.92
 0 -9 21 1 1.01
 0 9 -21 2.24 1.39
 0 9 21 -0.49 1.54
 0 9 21 -2.5 1.5
 0 9 21 -0.98 1.17
 0 -9 -21 -1.3 1.43
 0 -9 21 0.15 1.32
 0 9 -21 -0.08 1.38
 0 9 -21 -0.06 1.07
 0 -9 -21 -0.82 1.34
 0 9 21 0.06 1.16
 0 -9 21 -0.74 1.46
 0 9 21 -0.17 1.09
 0 -9 21 0.87 0.93
 0 -9 -21 -0.2 0.92
 0 -9 21 -0.05 1.01
 0 -9 -21 0.55 1.02
 0 -9 21 -0.42 1.4
 0 -9 22 0.09 1.49
 0 -9 -22 1.09 1.53
 0 -9 22 -0.83 1.32
 0 -9 22 -1.95 1.44
 0 -9 22 0.28 1.56
 0 -9 -22 0.71 1.16
 0 -9 -22 0.45 1.5
 0 9 -22 -0.63 1.44
 0 9 -22 0.24 1.52
 0 9 22 1.42 1.49
 0 -9 -22 1.58 0.91
 0 -9 22 0.51 0.98
 0 9 22 -2.84 1.59
 0 -9 22 1.39 1.44
 0 9 22 1.31 1.49
 0 9 22 -1.41 1.37
 0 9 -22 1.93 1.46
 0 9 -22 -1.46 1.29
 0 -9 22 -0.65 1.37
 0 -9 22 0.17 1.43
 0 -9 -22 -0.31 1.39
 0 9 22 -0.76 1.17
 0 9 22 0.4 1.14
 0 9 -22 -0.53 1.12
 0 9 -22 -0.17 1.38
 0 -9 -22 -0.88 0.9
 0 -9 22 0.1 1.03
 0 9 22 0.34 1.37
 0 -9 -22 -0.66 1.44
 0 -9 23 -0.88 1.61
 0 -9 -23 0.41 1.26
 0 9 -23 -0.24 1.55
 0 -9 -23 -0.09 1.52
 0 9 -23 0.75 1.61
 0 9 23 -0.64 1.55
 0 -9 23 -2.14 1.56
 0 -9 -23 -1.82 1.55
 0 9 23 -2.03 1.44
 0 9 -23 0.85 1.32
 0 9 23 0.34 1.58
 0 9 23 -0.8 1.48
 0 -9 -23 2.66 1.6
 0 9 23 1.66 1.31
 0 9 -23 1.04 1.45
 0 -9 23 -1.13 1.47
 0 -9 23 0.16 1.38
 0 -9 23 0.09 1.55
 0 9 -23 0.81 1.45
 0 -9 -23 0.56 1.44
 0 -9 23 0.34 1.55
 0 9 23 1.04 1.15
 0 9 23 -0.45 1.16
 0 9 -23 -0.92 1.19
 0 -9 24 -0.25 1.44
 0 -9 24 1.52 1.54
 0 9 -24 0.43 1.33
 0 9 24 -0.52 1.17
 0 9 24 -1.27 1.24
 0 -9 24 -1.39 1.65
 0 -9 -24 0.34 1.51
 0 -9 24 1.41 1.68
 0 -9 -24 0.28 1.26
 0 9 -24 0.72 1.51
 0 9 24 -1.08 1.33
 0 9 -24 1.42 1.24
 0 9 24 2.08 1.53
 0 -9 -24 -1.59 1.52
 0 9 24 2.76 1.66
 0 -9 -24 0.66 1.55
 0 -9 24 -1.06 1.53
 0 -9 25 1.43 1.62
 0 -9 -25 -0.08 1.52
 0 9 25 0.09 1.51
 0 9 -25 -0.29 1.31
 0 -9 25 -0.17 1.46
 0 -9 25 -0.55 1.55
 0 9 25 -1.21 1.75
 0 9 -25 0.93 1.55
 0 9 25 1.34 1.37
 0 9 -25 0.34 1.26
 0 -9 -25 -1.39 1.56
 0 -9 25 -0.71 1.58
 0 -9 -26 -1.02 1.56
 0 9 -26 -0.21 1.4
 0 -9 26 0.36 1.63
 0 -9 -26 1.26 1.59
 0 -9 26 0.54 1.59
 0 9 26 0.72 1.44
 0 9 -26 0.38 1.61
 0 -9 26 -3.15 1.76
 0 9 -26 0.22 1.34
 0 -9 26 -0.88 1.53
 0 9 -27 0.1 1.84
 0 -9 -27 0.16 1.41
 0 9 -27 -0.67 1.88
 0 9 27 -0.41 1.71
 0 -9 27 3.92 1.67
 0 9 -27 -2.15 1.37
 0 -9 27 0.09 1.61
 0 -9 -27 0.12 1.76
 0 -9 27 0.21 1.76
 0 9 27 -0.65 1.39
 0 9 -27 -0.59 1.65
 0 -9 27 -0.53 1.66
 0 9 -27 -0.72 1.42
 0 -9 27 0.09 1.59
 0 -9 -27 -0.37 1.64
 0 9 -27 -0.21 1.69
 0 9 -28 -0.2 1.72
 0 9 -28 0.1 1.66
 0 9 -28 0.71 1.58
 0 9 28 -0.11 1.71
 0 9 -28 -0.9 1.47
 0 -9 28 -2.23 1.87
 0 9 -28 0.45 1.36
 0 -9 28 0.12 1.88
 0 -9 28 -1.12 1.68
 0 -9 -28 -0.67 1.63
 0 -9 -28 0.9 1.81
 0 9 -28 -2.81 1.78
 0 9 -28 -1.58 1.87
 0 -9 -28 1.26 1.89
 0 9 -28 0.44 1.74
 0 -9 28 0.77 1.82
 0 9 -29 -1.11 1.74
 0 -9 -29 -1.74 1.97
 0 9 -29 0.31 1.93
 0 9 29 2.26 1.81
 0 -9 29 0.87 1.72
 0 9 -29 0.64 1.64
 0 9 -29 -3.44 1.95
 0 9 29 -2.07 1.88
 0 9 29 -2.42 1.65
 0 9 -29 1.2 1.4
 0 9 -29 1.02 1.46
 0 -9 29 -3.85 1.91
 0 -9 29 -1.14 2.04
 0 -9 29 0.12 1.86
 0 9 -29 1.58 1.5
 0 -9 -29 1.3 1.96
 0 -9 -29 -0.89 1.71
 0 -9 29 0.28 1.64
 0 -9 30 2.55 1.95
 0 9 -30 0.08 1.49
 0 9 30 2.19 1.78
 0 -9 30 -0.11 1.82
 0 -9 30 0.34 1.85
 0 9 -30 0.47 1.72
 0 9 30 -1.01 1.87
 0 -9 -30 -1.01 1.9
 0 -9 30 1.05 2.16
 0 9 30 -0.21 1.77
 0 -9 -30 -2.28 2.06
 0 9 -30 -2.6 1.95
 0 9 -30 2.05 1.76
 0 -9 -30 1.2 1.91
 0 9 -30 1.58 1.94
 0 9 -30 0.09 1.45
 0 -9 30 0.29 1.68
 0 -9 -30 2.24 1.74
 0 -9 30 2.46 1.89
 0 9 -31 2.53 1.6
 0 -9 -31 -0.12 2.01
 0 9 -31 -0.82 1.84
 0 9 -31 1.74 1.95
 0 -9 31 1.77 2.07
 0 9 -31 -1.36 1.58
 0 9 31 0.09 1.78
 0 -9 -31 -1.45 1.57
 0 -9 31 -0.78 1.94
 0 -9 31 -2.08 1.95
 0 9 -31 -2.23 1.74
 0 -9 -31 -1.24 2.06
 0 9 31 -0.81 2.06
 0 9 31 0.44 1.86
 0 9 31 2.03 1.57
 0 -9 31 0.19 1.7
 0 -9 31 0.38 1.7
 0 -9 31 -0.24 1.95
 0 -9 -31 -0.83 2.22
 0 -9 31 -0.54 2.28
 0 -9 -31 1.25 1.99
 0 9 -31 1.34 1.93
 0 9 -32 0.22 2.09
 0 -9 -32 0.89 2.06
 0 9 -32 0.72 1.87
 0 9 -32 -0.09 1.53
 0 -9 32 -0.66 2.16
 0 9 32 -0.92 1.81
 0 9 -32 -0.1 1.77
 0 9 -32 1.89 1.55
 0 9 32 -4.38 2.19
 0 9 32 -1.67 1.93
 0 -9 32 2.42 1.73
 0 9 -32 -0.5 1.99
 0 -9 -32 0.43 2.31
 0 -9 32 -2.31 2.07
 0 -9 32 1.66 1.92
 0 -9 32 0.29 1.65
 0 -9 32 -1.98 2.07
 0 -9 -32 -0.57 2.04
 0 -9 32 0.42 2.33
 0 -9 -32 0.23 1.97
 0 9 -33 -0.92 1.58
 0 9 -33 1.53 1.85
 0 9 33 -0.09 1.84
 0 9 33 -2.03 1.99
 0 9 -33 1.16 2.08
 0 -9 -33 3.37 2.23
 0 9 -33 1.49 2.05
 0 9 -33 1.1 1.92
 0 9 33 -1.25 1.88
 0 -9 -33 -1.6 2.43
 0 -9 33 0.84 2.11
 0 -9 33 -1.46 2.09
 0 -9 33 -1.01 2.39
 0 -9 -33 -0.7 2.09
 0 -9 33 -3.16 2.09
 0 -9 33 -1.09 2.21
 0 9 -33 0.86 1.59
 0 -9 33 1.07 1.76
 0 -9 -33 -1.74 2.19
 0 9 -34 -2.11 2.05
 0 9 -34 -0.88 1.99
 0 9 -34 0.31 1.85
 0 -9 34 0.13 2.14
 0 9 34 3.22 1.96
 0 9 34 -0.46 1.92
 0 9 -34 -1.45 2.21
 0 9 34 3.29 1.76
 0 -9 34 -1.19 2.38
 0 -9 -34 -2.7 2.12
 0 -9 -34 -2.23 2.21
 0 -9 34 0.28 2.19
 0 9 -34 1.12 1.55
 0 -9 34 -1.98 2.26
 0 -9 34 5.35 2.13
 0 -9 -34 -0.45 2.5
 0 9 -34 -1.35 1.65
 0 9 -35 1.15 1.97
 0 9 -35 0.48 2.01
 0 9 35 -1.17 1.89
 0 9 -35 1.18 1.56
 0 9 -35 0.32 1.86
 0 -9 35 0.66 2.04
 0 9 35 2.1 1.89
 0 -9 35 3.57 2.19
 0 -9 35 -1.27 2.13
 0 9 -35 -2.42 1.68
 0 -9 35 -1.74 2.22
 0 -9 -35 1.68 2.51
 0 9 -35 0.53 1.61
 0 9 35 -1.85 2.11
 0 9 -35 2.01 2.12
 0 -9 -35 -2.27 2.18
 0 -9 35 0.61 2.42
 0 -9 -35 0.59 2.13
 0 -10 0 767.83 15.47
 0 10 0 763.85 15.84
 0 10 0 748.1 15.8
 0 10 0 746.33 15.67
 0 -10 0 753.61 15.87
 0 -10 0 761.48 15.51
 0 10 0 790.87 15.9
 0 -10 0 773.41 15.87
 0 -10 0 755.01 15.84
 0 -10 0 757.93 15.6
 0 10 0 746.73 15.64
 0 10 0 758.75 15.96
 0 -10 0 768.22 15.91
 0 -10 0 775.26 15.94
 0 10 0 752.98 15.85
 0 -10 0 752.29 15.91
 0 -10 0 753.05 15.91
 0 -10 0 747.01 15.9
 0 -10 0 764.87 15.96
 0 10 -1 46.51 2.03
 0 10 1 47.75 1.99
 0 -10 -1 50 1.69
 0 -10 1 50.69 1.62
 0 10 1 53.27 2.06
 0 10 1 48.27 1.94
 0 10 -1 48.4 1.89
 0 -10 -1 48.1 2.02
 0 -10 1 53.14 2.12
 0 10 1 45.25 1.56
 0 10 1 47.29 1.99
 0 10 -1 47.37 2.05
 0 10 1 43.98 2.04
 0 10 -1 45.15 2.07
 0 -10 -1 46.17 2.11
 0 -10 1 45.56 2.05
 0 -10 1 50.25 2.08
 0 -10 -1 50.08 2.09
 0 -10 1 49.96 2.07
 0 -10 -1 44.49 2.04
 0 10 -1 42.2 1.75
 0 10 1 48.05 1.8
 0 10 -1 49.89 2.07
 0 10 1 49.91 2.04
 0 -10 -1 45.13 2.08
 0 -10 1 48.37 2.13
 0 10 -1 48.21 2.07
 0 -10 -1 47.86 2.01
 0 -10 1 48.08 1.79
 0 -10 -1 48.23 1.72
 0 -10 1 47.91 1.97
 0 -10 1 45.09 1.99
 0 -10 -1 47.09 2.02
 0 -10 1 50.92 1.67
 0 -10 -1 47.06 1.69
 0 -10 1 47.77 2.02
 0 -10 1 49.23 2.07
 0 -10 -1 45.23 2.01
 0 -10 -1 48.9 2.09
 0 10 2 132.33 3.67
 0 10 -2 138.02 3.54
 0 10 2 132.83 3.61
 0 -10 -2 140.4 3.47
 0 -10 2 137.79 3.3
 0 -10 -2 140.81 3.55
 0 -10 -2 135.9 3.68
 0 10 -2 135.92 3.53
 0 10 2 142.73 3.76
 0 10 -2 144.69 3.76
 0 -10 2 137.68 3.76
 0 -10 -2 129.52 3.66
 0 10 -2 140.36 3.84
 0 10 2 140.99 3.81
 0 -10 -2 137.35 3.32
 0 -10 -2 137.83 3.41
 0 10 -2 132 3.7
 0 10 2 141.44 3.74
 0 -10 2 142.7 3.28
 0 -10 -2 134.38 3.81
 0 -10 2 139.99 3.81
 0 10 -2 133.29 3.72
 0 10 2 142.52 3.77
 0 -10 -2 135.84 3.82
 0 -10 2 134.21 3.75
 0 10 -2 133.49 3.75
 0 -10 2 134.91 3.51
 0 -10 -2 145.62 3.77
 0 -10 -2 131.75 3.75
 0 -10 2 137.94 3.67
 0 -10 -2 143.97 3.43
 0 -10 2 137.7 3.71
 0 -10 2 135.71 3.75
 0 -10 2 141.39 3.8
 0 -10 -2 140.81 3.78
 0 -10 -2 138.6 3.8
 0 -10 2 134.44 3.73
 0 -10 -2 132.96 3.73
 0 -10 2 141.3 3.81
 0 -10 -2 129.6 3.76
 0 -10 3 68.91 2.23
 0 -10 3 64.77 2.28
 0 -10 -3 67.06 2.04
 0 -10 3 69.19 2.37
 0 -10 -3 66.04 2.45
 0 -10 -3 68.03 2.37
 0 10 3 67.33 2.38
 0 10 -3 68.25 2.39
 0 -10 -3 68.22 2.1
 0 10 -3 70.93 1.97
 0 10 -3 66.73 2.18
 0 10 3 65.78 2.33
 0 -10 -3 66.76 1.89
 0 10 3 67.56 2.27
 0 -10 -3 62.38 2.14
 0 -10 3 71.12 1.94
 0 -10 -3 66.84 2.35
 0 10 -3 64.55 2.19
 0 10 -3 70.32 2.43
 0 -10 3 67.11 2.5
 0 -10 -3 71.64 2.39
 0 -10 -3 69.4 2.55
 0 -10 3 68.45 2.43
 0 10 -3 66.2 2.48
 0 10 3 68.98 2.43
 0 -10 -3 66.67 1.97
 0 -10 3 70.83 2.44
 0 -10 -3 65.79 2.51
 0 -10 3 65.93 2.44
 0 -10 -3 70.49 2.43
 0 -10 3 69.24 2.44
 0 -10 -3 64.25 2.37
 0 -10 3 68.73 2.46
 0 -10 -3 70.26 2.46
 0 -10 3 70.34 2.44
 0 -10 -3 72.15 2.43
 0 10 -3 68.44 2.48
 0 10 3 66.79 2.36
 0 10 -3 70.52 2.43
 0 10 3 69.46 1.93
 0 10 3 77.03 2.48
 0 10 -4 5.74 1.28
 0 -10 4 6.19 1.27
 0 -10 -4 6.83 1.38
 0 10 -4 6.91 1.3
 0 10 4 6.92 0.8
 0 10 4 7.42 1.31
 0 -10 -4 5.61 1.34
 0 -10 -4 5.47 0.88
 0 -10 4 5.66 1.17
 0 -10 4 5.57 1.11
 0 -10 4 8.85 1.3
 0 -10 -4 7.98 1.27
 0 10 -4 6.15 0.85
 0 10 -4 6.16 0.86
 0 -10 4 6.46 0.77
 0 -10 -4 6.97 0.81
 0 10 4 5.36 1.27
 0 -10 -4 8.54 1.22
 0 -10 4 5.99 1.32
 0 10 -4 6.21 1.24
 0 -10 4 6.44 1.3
 0 -10 -4 7.49 1.41
 0 10 4 6.84 1.13
 0 -10 -4 6.46 1.05
 0 10 4 6.94 1.25
 0 -10 -4 8.06 1.35
 0 -10 4 6.7 1.26
 0 -10 -4 6.84 1.24
 0 -10 4 5.97 1.19
 0 -10 4 6.82 1.18
 0 -10 -4 6.76 1.22
 0 -10 4 6.14 1.28
 0 -10 -4 5.88 1.3
 0 -10 -4 7.09 1.02
 0 10 -4 6.43 1.22
 0 10 4 6.25 1.26
 0 10 -4 7.5 1.1
 0 -10 -4 6.08 1.18
 0 10 4 6.15 1.23
 0 -10 -4 6.31 0.85
 0 10 -5 9.62 1.16
 0 -10 -5 9.2 1.27
 0 10 -5 6.95 1.28
 0 10 5 7.86 0.88
 0 10 5 9.49 1.34
 0 -10 5 9.6 1.18
 0 -10 -5 9.33 1.46
 0 -10 5 8.74 1.2
 0 -10 5 9.51 1.27
 0 10 -5 9.84 1.28
 0 10 5 8.54 1.32
 0 -10 -5 8.31 1.07
 0 10 -5 9.7 0.99
 0 -10 5 8.57 0.83
 0 -10 -5 9.6 0.87
 0 10 5 9.72 1.34
 0 10 5 9.75 1.16
 0 -10 -5 9.73 1.2
 0 10 -5 12.24 1.33
 0 10 -5 9.25 1.29
 0 -10 -5 10.5 1.5
 0 -10 5 9.01 1.32
 0 -10 5 7.87 1.29
 0 10 5 9.32 1.38
 0 -10 -5 8.03 1.44
 0 10 5 8.42 1.3
 0 -10 5 9.22 1.21
 0 -10 -5 8.24 1.26
 0 -10 -5 11.29 1.36
 0 -10 5 10.78 1.38
 0 -10 5 7.37 1.37
 0 -10 -5 9.09 1.2
 0 -10 -5 10.49 1.38
 0 -10 5 9.69 1.22
 0 -10 5 8.48 1.37
 0 -10 -5 6.49 1.22
 0 -10 -5 10.04 0.9
 0 10 5 10.82 1.35
 0 10 -5 7.3 1.33
 0 -10 6 55.9 2.29
 0 -10 -6 55.58 2.07
 0 -10 -6 57.86 2.06
 0 10 6 59.62 2.08
 0 10 -6 55.34 2.18
 0 10 6 53.63 1.74
 0 10 6 56.74 2.18
 0 -10 6 56.21 2.13
 0 -10 6 54.82 2.1
 0 -10 6 56.46 2.02
 0 -10 -6 50.72 2.24
 0 10 -6 51.21 2.12
 0 -10 -6 53.8 1.97
 0 10 6 56.99 2.1
 0 10 6 54.67 2.19
 0 10 -6 58.02 1.85
 0 -10 6 55.87 1.73
 0 10 6 58.28 2.14
 0 10 6 56.09 2.22
 0 10 -6 51.88 2.18
 0 -10 -6 55.77 1.53
 0 10 -6 54.59 2.17
 0 -10 -6 57.55 2.37
 0 10 6 57.36 2.28
 0 -10 6 58.27 2.18
 0 10 -6 51.69 2.21
 0 -10 -6 55.44 2.17
 0 10 -6 53.53 2.03
 0 -10 -6 52.73 2.16
 0 -10 6 57.13 2.23
 0 -10 -6 54.18 2.13
 0 -10 6 55.45 2.17
 0 -10 6 58.31 2.18
 0 -10 -6 52.14 2.26
 0 10 6 58.42 2.21
 0 -10 6 58.3 2.24
 0 -10 -6 57.49 2.17
 0 -10 -6 56.52 2.2
 0 -10 6 58.26 2.21
 0 -10 -7 55.68 2.16
 0 10 -7 51.37 2.03
 0 -10 -7 51.88 1.95
 0 -10 7 50.41 2.28
 0 -10 -7 55.97 2.07
 0 10 7 50.14 1.98
 0 -10 7 52.59 1.76
 0 -10 7 51.84 2.04
 0 -10 7 53.32 2.08
 0 -10 -7 50.14 2.26
 0 -10 7 52.02 1.93
 0 10 7 53.92 2.09
 0 10 -7 55.26 2.08
 0 10 7 53.39 2.15
 0 -10 -7 53.3 1.96
 0 -10 7 50.75 1.73
 0 10 -7 52.92 1.84
 0 10 7 52.62 2.06
 0 10 7 53.93 2.19
 0 10 -7 53.16 1.99
 0 10 -7 51.33 2.09
 0 10 -7 55.24 2.13
 0 -10 -7 52.6 1.51
 0 10 -7 56.43 2.13
 0 -10 7 53.73 2.1
 0 -10 -7 58.08 2.38
 0 10 7 50.46 2.17
 0 10 -7 53.54 2.2
 0 10 7 53.15 2.12
 0 -10 7 55.55 2.17
 0 -10 7 57.29 2.13
 0 -10 -7 53.48 2.15
 0 -10 -7 56.58 2.14
 0 10 7 52.19 2.17
 0 10 -7 55.49 2.11
 0 -10 -7 53.29 2.3
 0 -10 7 52.87 2.11
 0 -10 7 52.26 2.15
 0 -10 7 53.93 2.13
 0 -10 -7 51.59 2.11
 0 -10 -7 51.23 2.11
 0 -10 8 120.75 3.61
 0 -10 -8 126.2 3.32
 0 10 8 122.93 3.36
 0 -10 -8 122.8 3.46
 0 -10 8 123.21 3.14
 0 -10 8 127.48 3.53
 0 -10 8 126.97 3.5
 0 -10 8 124.79 3.47
 0 -10 -8 124.45 3.67
 0 -10 8 131.68 3.27
 0 -10 -8 117.32 3.32
 0 10 -8 126.87 3.44
 0 10 8 126.42 3.46
 0 10 8 124.52 3.49
 0 -10 8 123.33 3.12
 0 10 -8 128.3 3.23
 0 10 8 127.06 3.44
 0 -10 -8 118.44 3.01
 0 10 8 121.49 3.55
 0 10 -8 119.98 3.49
 0 10 -8 115.65 3.4
 0 -10 -8 125.29 3.54
 0 10 -8 123.61 3.51
 0 -10 -8 117.38 2.87
 0 10 -8 119.16 3.43
 0 -10 8 122.63 3.43
 0 10 8 124 3.61
 0 -10 -8 125.18 3.71
 0 10 -8 128.61 3.6
 0 10 8 128.5 3.52
 0 -10 8 117.6 3.43
 0 -10 -8 120.62 3.44
 0 -10 8 126.27 3.54
 0 -10 -8 120.96 3.51
 0 10 8 127.19 3.5
 0 10 -8 126.37 3.46
 0 -10 -8 124.71 3.64
 0 -10 8 123.59 3.42
 0 -10 8 122.36 3.47
 0 -10 8 122.07 3.52
 0 -10 -8 124.31 3.48
 0 -10 -8 121.85 3.49
 0 -10 -9 279.52 6.49
 0 -10 9 279.08 6.88
 0 -10 -9 283.88 6.71
 0 10 9 288.58 6.59
 0 -10 9 293.14 6.77
 0 -10 9 296.25 6.41
 0 -10 -9 293.31 6.94
 0 -10 9 291.5 6.72
 0 -10 9 296.96 6.45
 0 -10 9 289.28 6.74
 0 -10 -9 287.05 6.62
 0 10 9 291.51 6.74
 0 10 -9 283.82 6.63
 0 10 9 290.55 6.68
 0 -10 9 287.28 6.4
 0 10 -9 283.42 6.46
 0 -10 -9 294.65 6.31
 0 10 9 286.74 6.62
 0 10 9 289.21 6.77
 0 10 -9 290.07 6.75
 0 -10 -9 291.15 6.78
 0 10 -9 295.3 6.72
 0 10 -9 293.61 6.74
 0 10 9 282.27 6.6
 0 -10 -9 294.6 6.15
 0 10 -9 282.98 6.66
 0 10 9 288.51 6.87
 0 -10 9 286.3 6.63
 0 -10 -9 283.47 6.92
 0 10 -9 288.07 6.78
 0 10 9 291.94 6.75
 0 -10 -9 285.91 6.72
 0 -10 9 294.79 6.76
 0 -10 9 292.97 6.76
 0 -10 -9 303.54 6.75
 0 10 -9 280.66 6.62
 0 10 -9 292.69 6.45
 0 -10 9 292.44 6.63
 0 -10 -9 289.36 6.85
 0 -10 -9 291.17 6.71
 0 -10 -9 292.68 6.73
 0 -10 9 298.26 6.77
 0 -10 9 286.45 6.72
 0 -10 10 70.93 2.66
 0 -10 -10 67.91 2.21
 0 -10 -10 68.83 2.48
 0 10 10 66.41 2.29
 0 -10 10 66.4 2.12
 0 -10 10 65.13 2.43
 0 -10 10 67.68 2.47
 0 -10 -10 67.33 2.65
 0 -10 10 68.49 2.11
 0 -10 10 64.24 2.38
 0 10 10 73.32 2.47
 0 10 -10 65.75 2.34
 0 -10 -10 66.55 2.34
 0 -10 10 68.93 2.16
 0 10 -10 70.49 2.24
 0 -10 -10 66.65 2.06
 0 10 10 67.33 2.34
 0 10 10 64.69 2.55
 0 10 10 62.63 2.02
 0 10 -10 69.91 2.51
 0 -10 -10 68.56 2.49
 0 10 10 66.03 2.38
 0 10 -10 65.11 2.48
 0 -10 -10 66.05 1.87
 0 10 -10 67.61 2.48
 0 -10 -10 66.86 2.64
 0 10 10 63.24 2.49
 0 -10 10 71.68 2.36
 0 -10 -10 67.2 2.41
 0 -10 -10 64.04 2.4
 0 -10 10 71.87 2.41
 0 -10 10 65.93 2.41
 0 10 -10 69.53 2.56
 0 10 -10 67.11 2.36
 0 -10 -10 63.76 2.4
 0 -10 10 69.51 2.47
 0 -10 10 69.84 2.37
 0 -10 -10 65.07 2.39
 0 10 -10 66.56 2.19
 0 -10 10 70.77 2.35
 0 -10 -10 71.8 2.63
 0 10 10 64.13 2.4
 0 10 11 49.68 1.96
 0 -10 -11 48.29 2.17
 0 -10 11 50.98 2.13
 0 -10 11 46.01 1.79
 0 -10 11 45.98 2.03
 0 -10 11 46.78 2.09
 0 -10 11 51.97 1.72
 0 10 -11 52.29 2.04
 0 10 11 49.37 2.13
 0 -10 -11 44.59 1.98
 0 -10 11 47.02 1.8
 0 10 11 46.04 1.98
 0 -10 -11 48.84 1.76
 0 10 11 48.64 2.18
 0 -10 11 54.43 2.08
 0 -10 -11 46.31 1.98
 0 -10 11 48.33 2.07
 0 -10 -11 45.25 2
 0 -10 -11 49.43 1.8
 0 -10 11 51.57 2.26
 0 10 -11 48.53 2.14
 0 10 11 48.21 2.05
 0 -10 -11 50.58 1.58
 0 10 11 47.3 2.15
 0 -10 11 46.93 1.93
 0 -10 -11 48.29 2.31
 0 10 -11 51.57 2.1
 0 10 -11 43.5 2.15
 0 -10 -11 46.35 2.11
 0 10 -11 43.08 1.99
 0 -10 -11 47.29 2.05
 0 -10 11 48.5 1.99
 0 -10 11 50.05 2.08
 0 -10 -11 46.76 1.97
 0 -10 11 48.89 1.96
 0 10 -11 44.9 1.85
 0 -10 -11 50.26 2.31
 0 10 11 52.97 2.09
 0 -10 12 6.52 1.44
 0 10 -12 4.67 1.18
 0 -10 -12 5.07 0.99
 0 -10 -12 7.76 1.44
 0 10 12 5.51 1.16
 0 -10 12 5.59 1.31
 0 -10 12 6.2 1.07
 0 -10 12 2.49 1.28
 0 -10 12 6.06 0.92
 0 -10 -12 5.84 1.25
 0 10 12 5.51 1.4
 0 -10 12 5.52 1.07
 0 10 -12 5.25 1.4
 0 10 12 5.57 1.52
 0 10 -12 6.02 1.41
 0 10 12 5.58 1.35
 0 10 -12 4.69 1.36
 0 -10 -12 5.89 0.83
 0 -10 -12 9.5 1.63
 0 -10 12 6.25 1.12
 0 -10 -12 5.8 1.21
 0 -10 -12 5.3 1.2
 0 -10 12 6.34 1.23
 0 -10 12 4.4 1.2
 0 -10 -12 5.92 1.35
 0 10 12 6.83 1.38
 0 -10 12 5.87 1.17
 0 -10 12 5.06 1.23
 0 -10 -12 6.19 1.19
 0 -10 -12 5.05 1.23
 0 10 -12 5.66 1.24
 0 -10 12 3.71 1.14
 0 -10 -12 6.82 1.48
 0 10 -12 5.69 1.13
 0 10 12 4.29 1.2
 0 -10 -12 4.85 1.03
 0 -10 13 0.49 1.45
 0 10 -13 0.25 1.2
 0 -10 -13 0.82 0.9
 0 -10 -13 0.85 1.41
 0 10 13 -0.36 1.07
 0 -10 13 0.05 1.02
 0 -10 13 0.72 1.24
 0 -10 13 -0.15 1.36
 0 10 13 -0.14 1.39
 0 -10 -13 0.76 1.25
 0 -10 13 0.11 1.09
 0 10 -13 0.35 1.32
 0 10 13 0.65 1.53
 0 10 -13 1.15 1.25
 0 10 -13 -1.29 1.41
 0 10 -13 0.28 1.39
 0 10 13 -1.01 1.34
 0 -10 -13 1.06 0.79
 0 -10 -13 1.65 1.54
 0 -10 13 0.32 1.06
 0 -10 13 0.2 1.2
 0 -10 13 -0.51 1.14
 0 -10 -13 0.06 1.19
 0 -10 -13 1.04 1.16
 0 -10 13 -0.86 1.23
 0 -10 -13 0.58 1.17
 0 -10 -13 1.03 1.16
 0 -10 13 0.19 1.15
 0 -10 -13 0.23 1.36
 0 10 -13 1.67 1.24
 0 -10 13 0.21 1.09
 0 -10 -13 1.01 1.4
 0 10 13 0.92 1.3
 0 -10 -13 0.05 1.03
 0 10 13 -0.72 1.18
 0 -10 13 0.08 1.39
 0 -10 14 374.27 8.84
 0 10 14 390.13 8.51
 0 -10 -14 383.28 8.8
 0 -10 14 397.2 8.72
 0 -10 14 379.08 8.4
 0 -10 14 376.46 8.75
 0 -10 -14 389.01 8.76
 0 -10 14 368.1 8.41
 0 10 -14 376.66 8.65
 0 10 14 379.18 8.71
 0 10 -14 389.78 8.59
 0 10 -14 398.66 8.58
 0 -10 -14 387.25 8.74
 0 10 14 381.42 8.64
 0 10 -14 386.67 8.65
 0 -10 -14 400.99 8.17
 0 -10 14 384.41 8.34
 0 -10 -14 379.61 8.85
 0 -10 -14 366.53 8.5
 0 -10 14 385.91 8.5
 0 -10 -14 401.52 8.57
 0 -10 14 391.5 8.6
 0 10 14 375.88 8.46
 0 -10 14 376.85 8.74
 0 -10 -14 374.34 8.37
 0 10 -14 367.49 8.65
 0 -10 -14 388.82 8.78
 0 -10 14 384.83 8.35
 0 10 14 378.06 8.67
 0 -10 -14 372.03 8.63
 0 10 14 386.34 8.74
 0 -10 -14 379.42 8.54
 0 -10 14 385.18 8.56
 0 -10 -14 378.56 8.51
 0 -10 14 386.84 8.52
 0 -10 15 36.89 2.21
 0 -10 15 35.87 1.74
 0 -10 15 41.24 2.09
 0 -10 15 34.86 2.08
 0 -10 -15 37.57 2.05
 0 -10 15 31.91 1.77
 0 10 -15 34.88 2.02
 0 10 15 40.38 2.18
 0 10 -15 37.57 1.98
 0 -10 -15 35.29 2.19
 0 10 -15 41.56 2.1
 0 10 15 38.71 2.13
 0 10 15 33.8 2.02
 0 -10 -15 36.39 1.81
 0 -10 -15 36.01 1.84
 0 -10 15 39.76 1.84
 0 -10 15 37.08 1.86
 0 -10 -15 31.01 2.14
 0 -10 15 39.39 1.68
 0 10 -15 38.85 1.92
 0 -10 -15 37.53 2.04
 0 -10 15 35.28 2.08
 0 10 15 35.51 1.81
 0 -10 -15 36.82 1.76
 0 10 -15 37.41 2.02
 0 -10 -15 37.58 2.15
 0 -10 15 36.59 1.7
 0 -10 -15 37 1.99
 0 10 15 34.7 2.07
 0 -10 15 38.37 1.89
 0 -10 -15 36.21 1.82
 0 -10 15 41.13 1.84
 0 -10 -15 36.41 1.81
 0 10 15 37.91 2
 0 10 -15 39.87 2.01
 0 -10 16 412.04 9.54
 0 -10 -16 404.98 9.51
 0 -10 16 412.27 9.11
 0 -10 16 418.78 9.39
 0 -10 16 405.25 9.46
 0 -10 -16 427.2 9.47
 0 -10 16 409.71 9.17
 0 10 -16 409.54 9.37
 0 10 16 424.08 9.43
 0 10 -16 421.97 9.31
 0 10 16 428.35 9.55
 0 10 16 421.18 9.38
 0 10 -16 420.57 9.34
 0 10 -16 408.92 9.33
 0 10 -16 427.49 9.4
 0 10 16 415.02 9.43
 0 -10 16 432.73 8.95
 0 -10 -16 413.59 9.51
 0 -10 -16 412.67 9.42
 0 10 16 411.26 9.23
 0 10 -16 423.17 9.28
 0 -10 -16 419.27 9.16
 0 -10 16 420.53 9.19
 0 -10 -16 412.64 9.15
 0 -10 16 419.54 9.15
 0 10 16 422.11 9.41
 0 -10 -16 408.87 9.37
 0 -10 16 416.96 9.46
 0 -10 -16 420.18 9.13
 0 10 16 401.65 9.09
 0 -10 16 420.39 8.95
 0 -10 -16 415.07 9.42
 0 -10 16 417.26 9.13
 0 -10 -16 395.58 9.12
 0 -10 16 399.92 9.17
 0 -10 -16 414.83 9.14
 0 10 -17 10.51 1.48
 0 -10 -17 7.41 1.53
 0 10 17 9.42 1.42
 0 -10 17 10.9 1.69
 0 -10 -17 13.1 1.8
 0 -10 17 11.22 1.32
 0 -10 17 9.67 1.51
 0 -10 17 9.92 1.66
 0 -10 -17 11.23 1.63
 0 10 17 11.19 1.61
 0 -10 -17 10.34 1.62
 0 10 -17 10.3 1.65
 0 10 17 9.76 1.7
 0 10 -17 10.11 1.61
 0 10 17 11.42 1.64
 0 10 -17 8.41 1.55
 0 10 17 13.12 1.61
 0 -10 17 14.48 1.66
 0 10 -17 12 1.68
 0 -10 -17 12.61 1.76
 0 -10 17 11.91 1.31
 0 -10 -17 12.32 1.3
 0 -10 -17 11.19 1.34
 0 -10 17 12.07 1.42
 0 10 17 10.63 1.52
 0 10 -17 11.07 1.54
 0 -10 -17 11.66 1.42
 0 10 17 11.54 1.37
 0 -10 17 12.5 1.69
 0 -10 -17 9.34 1.64
 0 -10 -17 10.09 1.26
 0 -10 -17 10.93 1.32
 0 -10 17 12.19 1.33
 0 -10 17 11.27 1.4
 0 -10 17 13.08 1.45
 0 -10 18 6.5 1.68
 0 -10 -18 7.69 1.74
 0 -10 18 6.33 1.46
 0 -10 18 7.9 1.28
 0 -10 18 3.06 1.53
 0 -10 -18 7.9 1.54
 0 -10 -18 5.96 1.57
 0 10 -18 5.95 1.54
 0 10 18 5.38 1.67
 0 10 -18 5.39 1.58
 0 10 -18 7.05 1.42
 0 10 18 7.46 1.37
 0 10 -18 4.58 1.44
 0 10 18 7.25 1.62
 0 10 18 6.49 1.54
 0 10 -18 7.34 1.42
 0 -10 -18 8.28 1.65
 0 -10 18 6.22 1.29
 0 -10 -18 6.21 1.16
 0 -10 18 6.66 1.19
 0 -10 -18 7.97 1.27
 0 10 18 8.05 1.47
 0 10 -18 6.78 1.48
 0 10 18 5.49 1.27
 0 -10 -18 5.19 1.36
 0 -10 18 3.31 1.5
 0 -10 18 7.17 1.2
 0 -10 -18 5.49 1.2
 0 -10 18 5.8 1.26
 0 -10 -18 4.7 1.18
 0 -10 18 7.63 1.61
 0 10 -18 7.2 1.58
 0 -10 18 4.89 1.32
 0 -10 19 0.64 1.6
 0 -10 -19 0.78 1.67
 0 -10 19 2.49 1.24
 0 -10 19 1 1.41
 0 -10 19 -0.56 1.56
 0 -10 -19 0.08 1.47
 0 -10 -19 -1.13 1.5
 0 10 -19 -1.95 1.55
 0 10 19 -0.08 1.62
 0 10 -19 1.29 1.53
 0 10 -19 2.82 1.5
 0 10 19 -1.23 1.6
 0 10 -19 0.43 1.27
 0 10 19 -0.36 1.51
 0 -10 -19 0.62 1.58
 0 -10 19 1.19 1.44
 0 -10 19 -0.15 1.32
 0 -10 19 2.44 1.09
 0 -10 -19 1.02 1.18
 0 -10 -19 0.96 1.05
 0 -10 19 -0.19 1.17
 0 -10 -19 1.33 1.08
 0 -10 19 2.74 1.19
 0 -10 -19 0.65 1.14
 0 -10 19 -0.83 1.09
 0 10 19 -0.61 1.25
 0 -10 -19 0.7 1.32
 0 -10 19 0.86 1.47
 0 10 19 1.04 1.24
 0 10 19 -0.15 1.31
 0 10 -19 -0.08 1.37
 0 10 -19 0.25 1.39
 0 10 19 3.43 1.49
 0 -10 -20 53.91 2.68
 0 -10 20 53.32 2.46
 0 -10 20 55.48 2.3
 0 -10 20 57.93 2.66
 0 -10 -20 51.25 2.46
 0 -10 -20 54.58 2.52
 0 10 -20 50.98 2.45
 0 10 -20 52.59 2.53
 0 10 20 55.1 2.57
 0 10 -20 52.56 2.29
 0 -10 20 52.78 2.6
 0 10 -20 57.79 2.47
 0 10 20 54.06 2.52
 0 -10 -20 55.51 2.58
 0 -10 20 58.01 2.57
 0 -10 -20 52.66 2.05
 0 -10 -20 55.26 2.07
 0 -10 20 52.52 2.11
 0 -10 20 54.22 2.03
 0 -10 20 54.3 2.33
 0 10 20 52.12 2.26
 0 10 -20 52.17 2.36
 0 -10 -20 50.68 2.02
 0 -10 20 54.25 2.04
 0 -10 -20 50.24 2.05
 0 -10 20 53.96 2.13
 0 10 -20 58.62 2.49
 0 -10 20 49.33 2.44
 0 -10 -20 54.19 2.33
 0 10 20 52.24 2.21
 0 10 20 55.2 2.15
 0 10 21 15.32 1.58
 0 10 21 11.17 1.84
 0 10 -21 12.73 1.72
 0 -10 21 12.14 1.52
 0 -10 21 11.81 1.66
 0 -10 -21 10.94 1.8
 0 -10 -21 12.33 1.72
 0 10 -21 12.36 1.82
 0 -10 21 12.96 1.36
 0 -10 -21 13.31 1.25
 0 -10 21 10.24 1.79
 0 -10 -21 7.11 1.9
 0 -10 21 13.62 1.8
 0 10 -21 14.29 1.72
 0 -10 -21 10.53 1.93
 0 10 -21 12.67 1.52
 0 -10 21 12.75 1.34
 0 -10 21 11.3 1.19
 0 -10 -21 12.67 1.24
 0 10 21 10.78 1.41
 0 -10 21 11.56 1.8
 0 -10 -21 12.38 1.58
 0 10 21 13.24 1.4
 0 10 22 34.72 2.1
 0 -10 -22 34.57 2.24
 0 -10 22 34.04 2.23
 0 -10 -22 35.48 2.37
 0 -10 22 35.93 2.32
 0 -10 22 29.54 1.68
 0 10 -22 30.25 1.87
 0 -10 22 32.95 2.16
 0 10 22 32.8 1.77
 0 -10 -22 32.35 2.01
 0 10 22 29.46 1.8
 0 -10 -22 30.97 2.13
 0 -10 22 29.2 2.07
 0 -10 22 37.15 2.03
 0 10 22 31.66 1.93
 0 -10 22 32.03 1.68
 0 -10 -22 33.25 1.61
 0 -10 23 2.82 1.5
 0 -10 23 6.79 1.62
 0 10 23 3.66 1.45
 0 -10 23 4.67 1.76
 0 -10 -23 3.45 1.51
 0 -10 23 1.86 1.61
 0 10 23 4.53 1.34
 0 10 23 3.4 1.58
 0 10 -23 4.82 1.48
 0 -10 -24 40.05 2.23
 0 -10 24 45.51 2.46
 0 10 -24 43.09 2.14
 0 -10 24 39.39 2.36
 0 -10 24 40.08 2.24
 0 10 24 39.45 2.12
 0 10 25 5.77 1.9
 0 10 -25 5.39 1.8
 0 10 -25 6.82 1.46
 0 10 25 3.7 1.79
 0 -10 25 1.79 1.78
 0 -10 25 1.81 1.55
 0 10 25 4.84 1.45
 0 -10 -25 1.32 1.61
 0 -10 25 4.02 1.76
 0 -10 25 5.96 1.74
 0 -10 -25 6.34 1.89
 0 10 -25 6.52 1.89
 0 10 -25 0.42 1.7
 0 10 -26 2.88 1.89
 0 10 26 4.14 1.86
 0 10 -26 1.51 1.56
 0 10 26 3.78 1.84
 0 10 -26 3.93 1.47
 0 -10 26 5.11 1.9
 0 -10 26 3.34 2.11
 0 -10 26 0.19 1.68
 0 -10 -26 2.73 1.59
 0 -10 26 1.27 1.71
 0 -10 -26 1.36 1.88
 0 -10 -26 1.12 1.81
 0 10 -26 2.47 1.79
 0 10 -26 1.1 1.72
 0 10 -27 113.85 4.02
 0 10 27 110.7 3.87
 0 10 -27 115.41 3.52
 0 -10 27 121.47 4.04
 0 10 -27 106.25 3.67
 0 10 27 118.76 4.01
 0 -10 27 123.39 4.08
 0 10 27 123.92 3.95
 0 -10 -27 99.09 3.77
 0 -10 -27 95.24 4
 0 -10 27 117.68 4.31
 0 -10 -27 109.93 3.75
 0 -10 27 103.4 3.79
 0 10 -27 110.71 3.94
 0 -10 -27 121.3 4.14
 0 -10 -27 109.26 4.15
 0 -10 27 107.37 3.92
 0 10 -27 103.95 3.92
 0 10 -28 4.61 1.95
 0 -10 -28 5.61 2.08
 0 10 -28 14.19 2.1
 0 10 -28 7.02 2.04
 0 10 28 10.47 2.04
 0 10 -28 9.37 1.6
 0 -10 28 4.42 1.95
 0 10 -28 3.56 1.73
 0 10 28 7.92 2.07
 0 10 28 8.46 1.85
 0 -10 -28 7.09 1.89
 0 -10 28 8.77 2.02
 0 -10 28 1.5 1.96
 0 10 -28 5.42 1.6
 0 10 -28 6.91 1.94
 0 -10 28 4.93 2.37
 0 -10 -28 9.15 2.2
 0 -10 28 4.56 1.86
 0 -10 -28 8.01 1.85
 0 -10 28 7.72 2.03
 0 -10 -28 11.17 2.21
 0 -10 -29 22.61 2.69
 0 -10 -29 22.82 2.6
 0 -10 29 23 2.67
 0 10 -29 29.35 2.05
 0 -10 -29 29.15 2.5
 0 10 -29 29.15 2.47
 0 10 -29 31.02 2.41
 0 -10 -29 31.5 2.59
 0 10 -29 31.66 2.6
 0 10 29 28.48 2.37
 0 10 -29 29.14 1.92
 0 -10 29 29.07 2.36
 0 -10 29 29.19 2.5
 0 10 -29 26.59 2.24
 0 10 29 26.97 2.51
 0 -10 29 32.89 2.53
 0 -10 -29 29.06 2.3
 0 10 29 27.14 2.33
 0 10 -29 28.59 2.48
 0 10 -29 30.08 2.08
 0 -10 29 30.04 2.49
 0 -10 29 23.83 2.29
 0 -10 -29 28.84 2.28
 0 -10 29 23.14 2.17
 0 10 29 28.22 2.03
 0 -10 -29 24.45 2.47
 0 10 -30 0.76 1.47
 0 -10 -30 3.8 2.05
 0 10 -30 1.55 2
 0 10 -30 -0.24 1.9
 0 -10 -30 1.01 2.05
 0 -10 30 -0.75 2.06
 0 10 -30 0.79 1.51
 0 10 30 0.3 1.93
 0 -10 30 1.08 1.82
 0 -10 30 0.93 1.88
 0 10 -30 3.24 1.74
 0 -10 -30 2.63 2.07
 0 10 30 -1.18 2.09
 0 10 30 0.22 1.79
 0 -10 -30 -0.5 1.85
 0 -10 30 -0.49 1.99
 0 10 -30 1.61 1.98
 0 -10 30 -1.62 1.92
 0 -10 -30 4.79 2.46
 0 -10 30 0.6 1.74
 0 10 30 1.52 1.59
 0 -10 30 1 2.33
 0 -10 -30 -0.75 2.21
 0 10 -31 20.7 1.95
 0 -10 -31 19.76 2.44
 0 10 -31 20.14 2.28
 0 10 -31 21.38 2.42
 0 -10 -31 18.71 2.47
 0 -10 31 17.61 2.4
 0 10 -31 19.27 1.91
 0 10 31 16.28 2.19
 0 10 -31 20.27 2.11
 0 -10 -31 14.4 2.44
 0 -10 31 15.53 2.63
 0 -10 31 18.69 2.13
 0 10 31 16.3 2.3
 0 -10 31 18.32 2.26
 0 10 31 18.93 2.18
 0 -10 31 21 2.33
 0 -10 31 17.06 2.24
 0 -10 -31 19.89 2.51
 0 -10 31 21.88 2.39
 0 -10 -31 22.34 2.79
 0 -10 -31 19.49 2.86
 0 10 31 22.47 2.03
 0 10 -31 23.05 2.5
 0 -10 -32 -1.99 2.11
 0 10 -32 1.69 1.58
 0 -10 32 -0.38 2.03
 0 10 32 -1.46 2.05
 0 -10 -32 0.53 2.13
 0 10 -32 0.13 1.92
 0 10 -32 3.81 2.14
 0 10 -32 1.53 1.88
 0 10 32 -0.25 2.12
 0 10 -32 0.44 1.62
 0 -10 32 -2.81 2.25
 0 -10 32 -1.84 2.19
 0 -10 32 -0.85 2.05
 0 -10 -32 -1.15 2.2
 0 -10 32 4.97 2.54
 0 -10 -32 -4.14 2.59
 0 -10 -32 2.65 2.41
 0 10 -32 -2.48 2.15
 0 10 32 4.32 1.99
 0 -10 32 0.75 1.93
 0 -10 -32 -0.58 2.22
 0 10 -33 74.66 3.1
 0 -10 -33 67.08 3.61
 0 10 -33 87.19 3.58
 0 -10 -33 73.08 3.64
 0 10 -33 78.3 3.55
 0 10 33 78.11 3.31
 0 -10 33 77.26 3.39
 0 10 -33 83.48 3.35
 0 -10 -33 66.37 3.6
 0 -10 33 72.48 3.95
 0 10 33 83.34 3.47
 0 10 33 74.45 3.49
 0 10 -33 81.47 3.71
 0 -10 -33 79.07 3.78
 0 10 -33 80 3.06
 0 -10 33 74.98 3.75
 0 -10 33 83.32 3.69
 0 -10 -33 89.73 4.12
 0 -10 -33 77.03 4.15
 0 -10 33 76.32 3.59
 0 -10 33 71.98 3.52
 0 -11 0 -0.85 0.86
 0 11 0 -0.48 1.29
 0 11 0 0.17 1.22
 0 11 0 0.63 1.29
 0 -11 0 1.79 1.24
 0 -11 0 0.38 1.3
 0 -11 0 0.93 1
 0 -11 0 0.7 1.22
 0 -11 0 -0.14 1.33
 0 11 0 -1.37 1.27
 0 11 0 -0.87 1.1
 0 -11 0 -1.24 1.37
 0 11 0 2.03 1.28
 0 11 0 0.31 1.31
 0 11 0 0.64 0.97
 0 -11 0 -1.07 1.22
 0 -11 0 0.44 1.24
 0 -11 0 0.13 0.88
 0 -11 0 1.37 1.33
 0 -11 0 -1.12 1.24
 0 -11 0 -0.38 1.37
 0 -11 -1 -1.59 0.89
 0 11 -1 0.47 1.23
 0 -11 1 -0.5 0.81
 0 11 1 0.89 1.22
 0 11 -1 2.33 1.37
 0 -11 -1 0.39 1.32
 0 -11 1 -1.91 1.4
 0 11 1 -0.21 1.26
 0 11 -1 -0.42 1.31
 0 11 1 -0.83 1.19
 0 11 -1 -0.51 1.17
 0 11 1 0.42 1.3
 0 11 -1 -0.9 1.38
 0 -11 -1 0.08 1.34
 0 -11 1 1.57 1.28
 0 -11 -1 -0.97 1.23
 0 -11 1 -1.21 1.28
 0 11 1 -0.4 1.08
 0 11 -1 -0.12 1.19
 0 -11 1 1.56 0.99
 0 -11 1 -0.42 1.2
 0 -11 1 -0.27 1.31
 0 -11 -1 -0.99 1.26
 0 -11 -1 -0.25 0.93
 0 -11 -1 -0.14 1.29
 0 11 -1 1.18 1.21
 0 11 1 1.54 1.31
 0 -11 -1 0.07 1.15
 0 11 -1 -0.27 0.97
 0 -11 1 -0.53 0.86
 0 -11 -1 -0.74 0.9
 0 -11 -1 -0.82 1.3
 0 -11 -1 -2.05 1.3
 0 -11 1 -0.07 1.25
 0 -11 1 0.68 1.36
 0 -11 1 -1.42 1.29
 0 -11 -1 2.23 1.29
 0 -11 1 0.07 1.39
 0 -11 -1 0.84 1.41
 0 -11 -2 0.1 0.99
 0 11 2 0.07 1.27
 0 11 -2 -0.14 1.3
 0 -11 -2 -0.27 0.9
 0 11 2 0.92 1.2
 0 11 -2 -1.8 1.18
 0 11 2 1.04 1.28
 0 -11 -2 0.07 1.19
 0 -11 -2 -0.33 0.89
 0 -11 2 1.11 1.24
 0 -11 2 -1.2 1.26
 0 -11 2 1.29 1.06
 0 -11 -2 -0.37 1.36
 0 -11 2 -0.75 1.24
 0 -11 -2 -0.83 1.23
 0 -11 -2 1.48 1.32
 0 -11 2 -0.83 1.18
 0 11 2 -0.49 1.29
 0 11 -2 0.49 1.33
 0 11 -2 -0.42 1.16
 0 11 2 -0.51 1.13
 0 -11 -2 0.4 1.42
 0 -11 2 -0.75 1.39
 0 11 -2 1.11 1.28
 0 11 2 -0.21 1.2
 0 11 -2 1.36 1.24
 0 11 2 0.08 1.3
 0 -11 2 0.07 1.38
 0 -11 -2 -0.23 1.44
 0 11 -2 0.07 1.34
 0 -11 2 0.38 1.41
 0 -11 -2 1.34 1.21
 0 11 -2 -0.33 1.01
 0 -11 -2 -1.42 1.2
 0 -11 -2 -1.14 1.34
 0 -11 -2 0.22 1.23
 0 -11 2 0.45 1.16
 0 -11 2 -1.37 1.28
 0 11 -3 0.62 1.36
 0 11 3 -0.28 1.28
 0 -11 -3 -0.19 0.91
 0 11 -3 -0.34 1.3
 0 11 3 -0.35 1.31
 0 11 -3 1.25 1.37
 0 -11 -3 -0.08 1.39
 0 -11 3 0.52 1.3
 0 11 -3 0.42 1.27
 0 11 3 0.99 1.22
 0 11 3 -0.4 1.27
 0 11 3 0.56 1.27
 0 -11 -3 1.43 1.2
 0 -11 3 0.07 1.25
 0 -11 3 -0.38 1.32
 0 -11 -3 0.37 1.29
 0 11 -3 0.06 1.21
 0 -11 -3 -0.08 1.36
 0 -11 3 0.39 1.25
 0 -11 3 -0.69 1.23
 0 -11 -3 0.22 1.22
 0 -11 -3 -0.5 0.93
 0 -11 3 -0.52 1.08
 0 11 3 -2.27 1.33
 0 11 -3 0.32 1.26
 0 -11 3 -1.24 1.36
 0 -11 -3 0.9 1.29
 0 -11 -3 -0.76 1.28
 0 -11 3 1.12 1.26
 0 -11 -3 -0.3 1.14
 0 -11 3 -0.15 1.38
 0 -11 3 -1.53 1.38
 0 -11 -3 -0.39 1.4
 0 -11 -3 -0.83 1.03
 0 11 3 -0.31 1.07
 0 11 -3 -0.22 1
 0 -11 -3 0.75 1.19
 0 11 -4 -0.69 1.29
 0 11 4 -0.64 1.27
 0 11 4 0.63 1.3
 0 11 -4 0.6 1.33
 0 -11 -4 -0.81 0.95
 0 11 -4 0.74 1.4
 0 -11 4 0.44 1.3
 0 -11 -4 -0.74 1.5
 0 11 4 -0.24 1.3
 0 11 -4 -1.11 1.31
 0 11 4 -0.07 1.27
 0 11 4 2.64 1.45
 0 -11 -4 -0.08 1.25
 0 -11 4 -0.08 1.26
 0 -11 4 0.3 1.3
 0 -11 -4 0.74 1.29
 0 11 -4 0.41 1.32
 0 11 -4 0.37 1.19
 0 -11 -4 -0.3 0.87
 0 -11 4 0.9 1.24
 0 -11 -4 1.79 1.42
 0 -11 4 0.18 1.1
 0 -11 4 0.38 1.24
 0 11 4 0.6 1.25
 0 11 -4 0.16 1.31
 0 -11 -4 -0.54 1.24
 0 -11 4 0.87 1.37
 0 -11 4 1.14 1.39
 0 -11 -4 -0.07 1.25
 0 -11 -4 0.98 1.35
 0 -11 4 0.6 1.16
 0 -11 4 -1.29 1.37
 0 -11 -4 0.48 1.39
 0 11 4 0.79 1.07
 0 -11 -4 -0.55 1.05
 0 -11 -4 -0.07 1.22
 0 11 -4 -0.06 1.02
 0 11 -5 -0.48 1.21
 0 11 5 -0.36 1.37
 0 11 5 -0.63 1.34
 0 -11 -5 0.16 0.98
 0 11 -5 -1.34 1.37
 0 11 -5 0.6 1.42
 0 11 5 -1.47 1.34
 0 -11 -5 1 1.36
 0 -11 5 -0.07 1.3
 0 11 -5 0.07 1.27
 0 11 5 -0.46 1.28
 0 11 5 2.31 1.36
 0 -11 5 0.37 1.32
 0 -11 -5 -0.74 1.29
 0 -11 5 0.75 1.22
 0 -11 -5 0.53 1.17
 0 11 -5 0.56 1.33
 0 11 -5 0.38 1.21
 0 -11 5 1.47 1.29
 0 -11 5 0.43 1.15
 0 -11 -5 -0.56 1.4
 0 -11 5 -0.44 1.15
 0 11 5 -0.67 1.24
 0 11 -5 0.16 1.34
 0 -11 5 1.29 1.39
 0 -11 -5 1.12 1.17
 0 -11 -5 -0.74 1.12
 0 -11 5 -0.3 1.22
 0 -11 -5 -0.53 1.23
 0 -11 5 -0.23 1.36
 0 -11 5 0.85 1.26
 0 -11 -5 -0.4 1.49
 0 -11 -5 -0.58 1.07
 0 11 5 -0.18 1.07
 0 -11 -5 -0.07 1.19
 0 11 -5 -0.29 1.06
 0 11 6 0.43 1.27
 0 11 -6 -0.55 1.3
 0 11 6 1.33 1.3
 0 -11 -6 -0.28 1.03
 0 11 -6 0.4 1.25
 0 11 -6 -0.23 1.41
 0 -11 6 1.06 1.28
 0 11 6 1.14 1.34
 0 -11 -6 1.94 1.46
 0 11 -6 -2.47 1.33
 0 11 6 -0.99 1.25
 0 11 6 -0.61 1.39
 0 -11 6 0.37 1.25
 0 -11 -6 0.53 1.25
 0 -11 6 0.15 1.28
 0 -11 -6 1.91 1.28
 0 11 -6 0.28 1.34
 0 11 -6 -0.32 1.37
 0 -11 6 -1.89 1.26
 0 -11 -6 -0.65 1.36
 0 -11 6 0.33 1.19
 0 -11 6 0.24 1.13
 0 11 6 -0.82 1.22
 0 -11 -6 0.84 1.17
 0 -11 6 -1.31 1.38
 0 -11 6 -1.6 1.38
 0 -11 -6 -0.3 1.26
 0 -11 -6 0.3 1.2
 0 -11 6 0.15 1.22
 0 -11 6 -0.42 1.34
 0 -11 -6 0.49 1.49
 0 11 6 0.18 1.09
 0 -11 -6 -0.24 1.13
 0 -11 -6 -0.71 1.29
 0 11 -6 0.06 1.11
 0 11 7 1.37 1.39
 0 11 -7 -0.95 1.28
 0 -11 -7 0.33 1.49
 0 -11 7 -0.57 1.24
 0 -11 7 -1.22 1.24
 0 -11 7 0.58 1.1
 0 -11 -7 -0.58 1.06
 0 11 -7 -1.66 1.2
 0 11 7 -1.63 1.33
 0 11 -7 1.82 1.42
 0 -11 -7 1.63 1.44
 0 11 7 -0.33 1.33
 0 -11 7 -1.19 1.28
 0 11 -7 1.21 1.33
 0 -11 -7 1.17 1.24
 0 -11 7 -0.67 1.26
 0 -11 7 -0.37 1.33
 0 -11 -7 -0.52 1.25
 0 11 7 -0.39 1.27
 0 11 7 -0.97 1.41
 0 11 -7 -0.85 1.36
 0 11 -7 0.4 1.26
 0 11 7 2.67 1.3
 0 -11 7 0.08 1.38
 0 -11 -7 -0.06 1.17
 0 -11 -7 0.67 1.31
 0 -11 -7 0.9 1.27
 0 -11 7 0.81 1.3
 0 -11 7 0.76 1.37
 0 -11 -7 -1.81 1.47
 0 -11 7 0.62 1.26
 0 -11 -7 -1.46 1.19
 0 11 7 -0.78 1.09
 0 11 -7 -2 1.15
 0 -11 -7 -0.44 1.23
 0 11 8 -0.9 1.06
 0 -11 -8 -0.07 1.18
 0 11 8 -0.73 1.34
 0 11 -8 -0.2 1.3
 0 -11 8 -0.39 1.09
 0 -11 8 -0.84 1.25
 0 -11 8 -1.28 1.29
 0 -11 -8 -0.17 1.54
 0 11 8 -0.64 1.34
 0 -11 -8 -0.6 1.11
 0 11 -8 -1.46 1.32
 0 -11 8 -0.13 0.86
 0 11 8 0.26 1.27
 0 11 8 0.85 1.38
 0 11 -8 -0.56 1.22
 0 -11 -8 1.1 1.2
 0 -11 8 -1.27 1.36
 0 -11 8 1.64 1.27
 0 -11 -8 -0.6 1.25
 0 11 -8 1.08 1.28
 0 11 -8 -0.47 1.38
 0 11 -8 -1.59 1.36
 0 -11 -8 0.96 1.52
 0 -11 8 0.69 1.31
 0 11 8 -0.33 1.41
 0 11 8 0.67 1.17
 0 11 -8 -0.65 1.19
 0 -11 -8 0.89 1.24
 0 -11 -8 1.7 1.27
 0 -11 -8 0.82 1.29
 0 -11 8 0.44 1.27
 0 -11 8 1.07 1.39
 0 -11 8 0.61 1.29
 0 -11 -8 -0.5 1.39
 0 -11 8 -0.77 1.49
 0 -11 -8 -0.97 1.14
 0 11 -8 -0.76 1.4
 0 -11 9 2.25 1.44
 0 -11 -9 -0.71 1.13
 0 11 9 2.36 1.14
 0 -11 -9 0.28 1.26
 0 -11 9 0.28 0.94
 0 -11 9 1.46 1.26
 0 -11 9 -0.58 1.34
 0 -11 -9 -0.78 1.53
 0 -11 9 -0.69 1.08
 0 11 9 0.14 1.25
 0 -11 -9 -2.64 1.22
 0 11 -9 0.33 1.24
 0 -11 9 -0.92 0.94
 0 11 9 -0.33 1.28
 0 11 9 -0.36 1.45
 0 11 -9 -0.77 1.22
 0 -11 9 0.22 1.21
 0 -11 -9 0.45 1.28
 0 -11 9 1.86 1.31
 0 -11 -9 -1.17 1.33
 0 11 -9 1.39 1.43
 0 11 -9 0.35 1.34
 0 -11 9 -0.87 1.26
 0 11 9 -0.08 1.3
 0 -11 -9 -0.26 1.53
 0 11 -9 -0.23 1.46
 0 11 -9 0.87 1.19
 0 -11 -9 -1.21 1.36
 0 11 9 -1.35 1.3
 0 11 9 -0.07 1.31
 0 11 -9 0.27 1.37
 0 -11 9 -1.76 1.26
 0 -11 -9 0.22 1.3
 0 -11 9 0.3 1.34
 0 -11 -9 0.59 1.22
 0 -11 -9 -1.51 1.54
 0 -11 9 -0.07 1.33
 0 11 -9 0.07 1.31
 0 -11 -10 -0.95 1.35
 0 11 10 -0.24 1.06
 0 -11 10 -1.12 0.99
 0 -11 10 -1.13 1.4
 0 -11 -10 -0.18 1.64
 0 -11 10 0.22 1.23
 0 -11 10 -2.87 1.38
 0 -11 10 -0.56 1.04
 0 11 -10 0.4 1.28
 0 11 10 0.29 1.33
 0 -11 -10 0.79 1.13
 0 -11 10 -0.05 0.94
 0 11 10 1.64 1.28
 0 11 10 -1.56 1.49
 0 11 -10 -0.13 1.25
 0 11 -10 1.94 1.53
 0 11 -10 -0.15 1.43
 0 11 -10 0.52 1.37
 0 -11 -10 0.18 1.55
 0 -11 10 1.05 1.23
 0 -11 10 0.37 1.25
 0 -11 -10 1.46 1.31
 0 -11 -10 -2.38 1.33
 0 -11 10 0.37 1.27
 0 11 10 -0.33 1.36
 0 11 10 -0.08 1.24
 0 -11 -10 -0.51 1.05
 0 -11 10 2.3 1.58
 0 -11 10 1.06 1.31
 0 -11 -10 0.15 1.16
 0 -11 10 -0.87 1.33
 0 -11 -10 1.04 1.34
 0 11 -10 -0.54 1.29
 0 11 10 -0.66 1.29
 0 -11 10 0.26 1.3
 0 -11 -10 -0.08 1.57
 0 -11 -10 1.46 1.31
 0 11 -10 -0.07 1.2
 0 -11 -11 1.06 1.36
 0 11 11 0.49 1.07
 0 -11 11 -0.23 1.3
 0 -11 11 0.2 0.99
 0 -11 11 1.64 1.39
 0 -11 11 0.81 1.25
 0 -11 -11 2.36 1.57
 0 11 11 1.81 1.33
 0 11 -11 -0.13 1.27
 0 -11 -11 -0.2 1.2
 0 -11 11 -1.09 1.03
 0 11 11 -0.92 1.32
 0 11 11 0.76 1.54
 0 11 -11 -1.34 1.25
 0 11 -11 1.18 1.44
 0 11 -11 1.05 1.42
 0 11 -11 -0.23 1.37
 0 -11 -11 0.54 1.66
 0 -11 11 1.61 1.22
 0 11 -11 0.22 1.26
 0 -11 -11 -1.34 1.39
 0 -11 -11 0.59 1.25
 0 -11 11 0.81 1.15
 0 -11 11 -1.04 1.39
 0 -11 -11 -1.3 1.35
 0 -11 11 0.81 1.58
 0 -11 -11 -0.6 1.09
 0 -11 11 -0.15 1.43
 0 -11 11 -0.29 1.19
 0 -11 -11 -1.11 1.33
 0 -11 -11 -1.24 1.25
 0 11 -11 -1.41 1.39
 0 11 11 1.11 1.37
 0 -11 -11 0.68 1.47
 0 -11 11 -0.45 1.26
 0 11 11 2.23 1.42
 0 11 11 -0.23 1.27
 0 -11 -12 -1.51 1.39
 0 11 12 -1.6 1.09
 0 -11 12 1.64 1.35
 0 -11 12 -0.26 1.06
 0 -11 -12 1.86 1.64
 0 -11 12 -0.65 1.4
 0 -11 12 -0.37 1.26
 0 -11 -12 -1.7 1.29
 0 11 12 0.88 1.34
 0 -11 12 1.15 1.04
 0 11 -12 -0.46 1.42
 0 11 12 -1.71 1.62
 0 11 -12 -0.07 1.31
 0 -11 -12 2.25 1.36
 0 11 -12 1.43 1.35
 0 11 -12 -0.68 1.45
 0 -11 -12 3.02 1.27
 0 -11 12 -2.52 1.34
 0 -11 12 -1.09 1.24
 0 -11 -12 0.74 1.23
 0 -11 12 0.57 1.19
 0 -11 -12 -1.28 1.55
 0 11 -12 1.35 1.51
 0 -11 12 -0.73 1.63
 0 -11 -12 -0.16 1.03
 0 11 12 -0.07 1.29
 0 11 -12 0.34 1.3
 0 11 12 0.59 1.42
 0 -11 12 -0.08 1.36
 0 -11 12 0.5 1.21
 0 -11 -12 0.22 1.22
 0 -11 -12 -1.84 1.3
 0 -11 12 -1.63 1.24
 0 -11 -12 0.43 1.44
 0 11 12 -1.17 1.31
 0 -11 13 -0.55 1.34
 0 -11 13 0.49 1.08
 0 -11 13 -1.09 1.42
 0 -11 -13 -0.38 1.66
 0 -11 13 2.34 1.36
 0 -11 -13 1.84 1.36
 0 11 13 -0.44 1.33
 0 -11 13 -0.06 1.06
 0 11 -13 -0.62 1.43
 0 11 13 -1.27 1.66
 0 11 -13 -0.42 1.37
 0 -11 13 0.65 1.64
 0 11 -13 -0.46 1.47
 0 -11 13 1.41 1.21
 0 -11 -13 -0.09 1.53
 0 -11 -13 -0.41 1.43
 0 11 13 0.17 1.38
 0 11 13 -1.32 1.32
 0 -11 13 0.37 1.23
 0 -11 -13 2.26 1.52
 0 -11 -13 0.33 1.53
 0 11 13 0.38 1.1
 0 11 13 0.15 1.35
 0 11 -13 -1.47 1.34
 0 -11 -13 -0.51 1.28
 0 -11 -13 -0.8 1.34
 0 -11 13 2.64 1.35
 0 -11 13 -1.5 1.29
 0 -11 -13 3.14 1.32
 0 -11 -13 0.57 1.33
 0 -11 13 -0.22 1.31
 0 -11 13 -0.14 1.26
 0 11 14 -0.38 1.13
 0 -11 -14 -0.86 1.49
 0 -11 14 0.46 1.08
 0 -11 14 0.4 1.35
 0 -11 14 1 1.31
 0 -11 14 -1.64 1.45
 0 -11 -14 1.16 1.72
 0 -11 -14 -0.42 1.45
 0 -11 14 0.18 1.06
 0 11 -14 0.08 1.5
 0 11 14 -1.54 1.6
 0 11 -14 0.65 1.39
 0 -11 14 -2.37 1.71
 0 11 -14 0.08 1.45
 0 -11 14 -0.3 1.13
 0 -11 -14 -1.6 1.55
 0 -11 -14 -1.51 1.48
 0 11 14 -1.68 1.48
 0 11 14 -2.1 1.3
 0 -11 -14 1.31 1.28
 0 -11 -14 -1 1.29
 0 -11 14 -2.1 1.39
 0 -11 14 1.55 1.24
 0 11 14 0.08 1.37
 0 11 14 0.3 1.3
 0 -11 -14 0.91 1.3
 0 -11 14 -0.48 1.2
 0 -11 -14 -0.09 1.5
 0 -11 14 -0.57 1.24
 0 -11 -14 -1.99 1.29
 0 -11 14 -0.81 1.32
 0 -11 -14 -2.17 1.3
 0 -11 -15 0.36 1.58
 0 -11 15 0.49 1.42
 0 -11 15 0.3 1.18
 0 -11 15 0.27 1.46
 0 -11 15 1.4 1.35
 0 -11 -15 -0.1 1.68
 0 -11 -15 -1.27 1.45
 0 -11 15 0.83 1.14
 0 11 -15 0.32 1.5
 0 11 15 -1.16 1.6
 0 11 -15 0.81 1.46
 0 -11 15 1.33 1.14
 0 11 -15 -0.07 1.27
 0 -11 -15 -0.97 1.58
 0 11 15 0.74 1.53
 0 11 -15 -0.47 1.52
 0 -11 -15 -0.09 1.46
 0 -11 15 -1.08 1.11
 0 -11 -15 -0.48 1.62
 0 -11 15 0.87 1.61
 0 -11 15 0.07 1.36
 0 -11 -15 -0.07 1.24
 0 -11 -15 -1.73 1.36
 0 -11 15 -0.49 1.18
 0 -11 -15 -2.8 1.35
 0 -11 -15 -0.92 1.29
 0 -11 15 2.48 1.36
 0 -11 15 1.48 1.23
 0 11 15 0.26 1.23
 0 -11 -15 -1.5 1.14
 0 -11 -15 1.97 1.39
 0 11 15 -0.83 1.35
 0 11 15 0.09 1.36
 0 -11 16 -1.25 1.24
 0 -11 -16 -2.55 1.31
 0 -11 -16 -0.28 1.29
 0 -11 16 0.22 1.32
 0 -11 16 1.08 1.66
 0 -11 -16 2.04 1.59
 0 -11 16 -0.93 1.17
 0 -11 16 1.09 1.4
 0 -11 16 1.2 1.5
 0 -11 -16 0.6 1.75
 0 -11 -16 1.63 1.4
 0 -11 -16 1.56 1.47
 0 11 -16 1.98 1.43
 0 11 16 -0.68 1.71
 0 11 -16 1.44 1.51
 0 11 -16 -0.72 1.44
 0 11 16 0.09 1.54
 0 11 16 -0.8 1.24
 0 -11 -16 -1.5 1.46
 0 -11 -16 -2.7 1.72
 0 -11 16 0.27 1.19
 0 -11 -16 0.71 1.26
 0 -11 16 0.3 1.31
 0 -11 -16 0.14 1.21
 0 11 16 1.03 1.37
 0 11 16 -1.05 1.29
 0 -11 -16 0.06 1.17
 0 11 16 0.38 1.4
 0 11 -16 -0.35 1.27
 0 -11 -16 -0.62 1.57
 0 -11 16 1.47 1.21
 0 -11 17 0.48 1.18
 0 -11 17 1.07 1.28
 0 -11 -17 -0.62 1.27
 0 -11 -17 1.82 1.2
 0 -11 -17 0.9 1.45
 0 11 17 -0.51 1.32
 0 -11 17 0.2 1.58
 0 -11 -17 -0.58 1.71
 0 -11 17 0.39 1.22
 0 -11 17 -0.34 1.46
 0 -11 17 -0.66 1.61
 0 -11 -17 -1.44 1.77
 0 -11 -17 -0.84 1.43
 0 -11 -17 -0.09 1.52
 0 11 -17 0.17 1.58
 0 11 17 0.95 1.73
 0 11 -17 -0.16 1.54
 0 11 -17 -0.23 1.58
 0 11 17 -1.05 1.54
 0 11 17 -0.3 1.41
 0 -11 -17 -0.78 1.66
 0 -11 17 1.47 1.53
 0 -11 17 1.12 1.22
 0 11 17 0.61 1.43
 0 -11 -17 1.54 1.22
 0 11 17 -0.33 1.26
 0 11 -17 0.95 1.3
 0 -11 17 1.83 1.19
 0 -11 -17 -0.62 1.2
 0 -11 -17 -1.19 1.26
 0 -11 17 -0.37 1.3
 0 -11 18 -2.61 1.49
 0 -11 18 -0.4 1.24
 0 -11 -18 -1.09 1.51
 0 -11 18 1.31 1.22
 0 11 18 1.27 1.28
 0 11 -18 -0.8 1.67
 0 -11 18 2.03 1.59
 0 -11 -18 0.79 1.69
 0 -11 -18 1.47 1.81
 0 -11 18 -1.96 1.54
 0 -11 18 -0.4 1.2
 0 -11 -18 0.54 1.24
 0 -11 18 2.69 1.36
 0 -11 -18 0.55 1.16
 0 11 18 -0.46 1.43
 0 -11 -18 -1.04 1.51
 0 -11 -18 1.45 1.26
 0 -11 18 0.6 1.17
 0 -11 18 -1.3 1.3
 0 -11 -18 -1.5 1.21
 0 11 -18 1 1.37
 0 -11 18 0.41 1.71
 0 -11 -18 0.4 1.69
 0 11 18 0.33 1.26
 0 -11 18 -1.11 1.64
 0 -11 -18 -1.14 1.27
 0 -11 19 1.11 1.64
 0 -11 -19 0.62 1.71
 0 -11 -19 2.06 1.24
 0 -11 -19 -1.08 1.17
 0 -11 19 2.11 1.18
 0 -11 19 2.3 1.32
 0 -11 19 -1.95 1.47
 0 -11 19 0.14 1.26
 0 11 19 2.29 1.42
 0 -11 -19 -0.46 1.49
 0 11 19 1.38 1.28
 0 -11 -19 1.05 1.32
 0 -11 19 -1.04 1.67
 0 -11 19 -0.45 1.11
 0 -11 -19 -0.34 1.28
 0 -11 -19 0.67 1.18
 0 -11 19 0.21 1.3
 0 11 -19 1.32 1.35
 0 -11 19 -0.62 1.73
 0 11 19 0.45 1.32
 0 11 20 1.07 1.47
 0 11 -20 -0.16 1.42
 0 11 20 0.08 1.32
 0 -11 20 -1 1.56
 0 -11 20 0.29 1.31
 0 -11 -20 0.21 1.83
 0 -11 -20 -0.33 1.27
 0 -11 20 1.12 1.3
 0 -11 20 0.7 1.12
 0 -11 -20 0.39 1.15
 0 -11 20 -0.82 1.25
 0 -11 20 0.32 1.13
 0 -11 -20 0.97 1.24
 0 -11 -20 1.12 1.17
 0 -11 -20 0.81 1.35
 0 11 20 -1.18 1.29
 0 -11 20 1.72 1.65
 0 11 20 -0.75 1.36
 0 -11 21 -0.8 1.26
 0 -11 -21 -0.58 1.14
 0 11 21 -0.64 1.46
 0 11 21 0.37 1.33
 0 -11 -21 2.29 1.46
 0 -11 21 -0.19 1.68
 0 11 21 -1.44 1.27
 0 11 -21 -0.63 1.39
 0 11 21 -0.69 1.4
 0 -11 21 -0.15 1.37
 0 -11 21 0.96 1.27
 0 -11 -21 -0.51 1.11
 0 11 -22 1.82 1.42
 0 -11 22 0.16 1.44
 0 11 22 0.65 1.72
 0 -11 -22 2.07 1.47
 0 -11 22 2.26 1.68
 0 11 22 2.59 1.36
 0 -11 22 2.26 1.79
 0 11 -22 -1.69 1.73
 0 11 22 -0.97 1.51
 0 -11 -22 -1.55 1.69
 0 11 22 1.39 1.82
 0 11 -22 -2.94 1.81
 0 -11 22 0.91 1.55
 0 11 22 -1.32 1.41
 0 11 23 -2.22 1.9
 0 -11 23 0.08 1.43
 0 11 -23 -0.63 1.43
 0 11 -23 -0.11 1.75
 0 11 23 -0.44 1.81
 0 -11 -23 1.52 1.81
 0 -11 23 -2 1.81
 0 11 -23 1.13 1.85
 0 -11 -23 0.11 1.74
 0 11 23 -2.1 1.58
 0 11 -23 -0.78 1.79
 0 11 23 1.33 1.37
 0 -11 23 2.09 1.59
 0 -11 -23 2.22 1.55
 0 -11 23 1.09 1.72
 0 11 -24 1.26 1.9
 0 11 24 -0.41 1.89
 0 -11 -24 -1.49 2.02
 0 -11 24 -1.88 2.07
 0 11 -24 -0.72 1.46
 0 -11 24 -1.31 1.75
 0 -11 -24 -1.45 1.56
 0 11 24 -2.12 1.91
 0 -11 -24 0.88 1.91
 0 -11 24 2.28 1.79
 0 -11 24 0.63 1.74
 0 -11 -24 1.02 2.08
 0 11 -24 0.8 1.75
 0 -11 -24 1.68 1.89
 0 11 -24 -0.66 1.71
 0 -11 24 0.3 1.62
 0 11 24 -1.21 1.53
 0 -11 -24 -1.22 1.85
 0 -11 25 -2.57 1.82
 0 11 -25 -0.41 1.91
 0 -11 -25 1.15 1.92
 0 11 -25 0.22 1.99
 0 11 25 -1.67 2.04
 0 -11 25 3.12 2.07
 0 -11 -25 -4.05 2.14
 0 11 -25 -1.84 1.45
 0 -11 -25 0.09 1.58
 0 -11 25 1.93 1.73
 0 11 25 -3.19 1.91
 0 11 25 -0.93 1.63
 0 -11 -25 -1.55 1.91
 0 -11 25 -1.23 1.84
 0 -11 25 -1.64 2.04
 0 -11 -25 1.2 2.19
 0 11 -25 -0.11 1.76
 0 11 25 -0.54 1.54
 0 -11 25 1.87 1.7
 0 11 25 -1.53 1.52
 0 -11 -25 0.57 1.85
 0 -11 26 2.63 1.83
 0 11 26 -2.08 1.5
 0 -11 -26 0.83 1.91
 0 11 -26 -2.21 1.92
 0 -11 -26 -1.31 1.95
 0 11 -26 1.33 2.01
 0 11 26 1.79 1.94
 0 -11 -26 -4 2.28
 0 -11 26 0.4 2.2
 0 11 -26 -1.6 1.47
 0 11 26 -1.5 1.89
 0 -11 26 0.46 1.83
 0 -11 -26 0.45 1.85
 0 11 26 -0.63 1.73
 0 -11 26 -1.54 2.01
 0 -11 -26 -3.59 2.23
 0 -11 26 -0.62 1.79
 0 -11 -26 1.72 1.67
 0 11 26 0.62 1.45
 0 11 -26 -0.82 1.92
 0 -11 26 -2.17 1.81
 0 -11 27 -0.14 2.21
 0 -11 -27 -1.84 2.34
 0 11 -27 -1.83 2.04
 0 -11 -27 1.1 2
 0 11 -27 -0.46 1.99
 0 11 27 -0.53 1.97
 0 11 -27 -0.88 1.45
 0 11 -27 0.96 1.67
 0 -11 -27 0.12 1.99
 0 11 27 -0.71 1.48
 0 11 27 -0.59 2.01
 0 -11 -27 5.81 1.97
 0 11 27 -0.96 1.77
 0 -11 27 2.81 1.87
 0 -11 -27 0.86 2.23
 0 -11 27 2.25 1.89
 0 -11 27 -1.35 1.67
 0 -11 -27 -1.4 1.64
 0 -11 27 -0.31 1.81
 0 -11 27 2.03 1.82
 0 11 -27 -1.32 2.01
 0 -11 27 -2.15 2.07
 0 -11 28 -0.57 2.34
 0 -11 -28 -1.07 2.27
 0 11 -28 1.4 2.09
 0 11 28 -0.43 1.96
 0 11 -28 -0.1 1.72
 0 -11 -28 0.62 2.05
 0 11 -28 -1.87 2.03
 0 11 28 1.08 1.94
 0 11 -28 1.97 2.01
 0 11 -28 1.79 1.62
 0 -11 28 2.11 1.93
 0 -11 -28 -0.11 1.97
 0 11 28 -0.76 1.82
 0 -11 28 1.38 1.96
 0 -11 28 -0.8 1.83
 0 -11 28 2.9 1.83
 0 -11 28 -0.72 2.04
 0 -11 -28 -2.51 2.4
 0 -11 28 0.12 2.1
 0 -11 -28 -1.12 2.01
 0 11 28 -0.78 1.46
 0 -11 -29 1.03 2.07
 0 11 -29 -0.5 1.87
 0 11 -29 0.11 2.05
 0 11 -29 1.89 1.75
 0 11 29 -2.27 2.11
 0 11 -29 -1.44 2.13
 0 11 29 -1.22 2.01
 0 11 -29 -1.52 2.14
 0 -11 29 0.86 2.02
 0 -11 -29 0.45 2.02
 0 11 29 3.5 1.83
 0 -11 -29 -1.36 2.29
 0 -11 29 0.15 2.38
 0 -11 29 2.95 1.98
 0 -11 29 0.31 1.84
 0 11 -29 2.15 1.62
 0 -11 29 1.1 1.97
 0 -11 -29 0.76 2.39
 0 -11 29 1.68 2.2
 0 11 -29 -2.84 1.63
 0 -11 -29 2.31 2.05
 0 11 -30 2.65 1.98
 0 -11 -30 2.49 2.17
 0 11 -30 -1.38 2.09
 0 11 -30 0.1 1.8
 0 11 30 1.41 2.05
 0 11 30 0.99 2.09
 0 11 -30 -2.07 2.16
 0 -11 30 1 1.92
 0 -11 -30 0.55 2.01
 0 11 30 -2.09 1.97
 0 -11 30 1.06 2.48
 0 -11 -30 -3.84 2.42
 0 -11 30 -4.59 2.09
 0 -11 30 -1.08 1.99
 0 11 -30 -0.27 1.57
 0 -11 30 1.39 2.16
 0 -11 -30 -0.31 2.51
 0 -11 30 3.24 2.18
 0 11 -30 0.29 1.53
 0 -11 -30 -0.53 2.24
 0 -11 -31 -0.13 2.2
 0 11 -31 -2.3 2.14
 0 11 -31 2.57 2.16
 0 11 31 -0.76 2.11
 0 11 -31 1.45 2.12
 0 11 -31 1.13 1.94
 0 11 31 2.26 2.09
 0 -11 -31 -1.64 2.07
 0 11 31 2.67 1.93
 0 -11 31 1.07 2.05
 0 -11 -31 -2.37 2.39
 0 -11 -31 -0.64 2.55
 0 -11 31 -1.87 1.95
 0 -11 31 -0.49 2.16
 0 -11 31 -2.16 2.19
 0 11 -31 1.52 1.65
 0 -11 31 -1.69 2.14
 0 -11 31 0.31 2.54
 0 -11 -31 -4.42 2.52
 0 11 -31 -0.29 1.66
 0 -11 -31 -1.34 2.24
 0 12 0 42.95 2.01
 0 -12 0 40.47 2.02
 0 12 0 37.57 2.17
 0 12 0 38.22 1.91
 0 12 0 39.47 2.09
 0 -12 0 38.43 2.14
 0 -12 0 41.41 2.24
 0 -12 0 39.71 2.26
 0 -12 0 37.74 2.22
 0 12 0 40.89 2.18
 0 -12 0 43.14 2.11
 0 -12 0 38.98 2.17
 0 -12 0 42.63 1.82
 0 12 0 42.94 2.2
 0 -12 0 42.71 2.24
 0 12 0 41.3 2.17
 0 -12 0 41.96 2.2
 0 -12 0 38.98 2.15
 0 12 -1 68.98 2.68
 0 12 1 71.07 2.71
 0 -12 1 73.82 2.75
 0 -12 -1 68.99 2.74
 0 -12 -1 73.43 2.78
 0 -12 1 68.09 2.79
 0 12 1 70.42 2.58
 0 -12 1 65.33 2.57
 0 -12 -1 72.31 2.6
 0 12 1 70.57 2.73
 0 12 -1 70.39 2.78
 0 12 -1 67.16 2.51
 0 12 1 69.97 2.5
 0 12 1 74.35 2.72
 0 12 -1 71.12 2.7
 0 -12 -1 74.11 2.75
 0 -12 -1 72.6 2.31
 0 -12 1 69.44 2.39
 0 -12 -1 68.75 2.74
 0 -12 1 69.53 2.68
 0 -12 1 75.98 2.71
 0 -12 -1 74.54 2.93
 0 -12 1 71.11 2.87
 0 12 1 69.21 2.72
 0 12 -1 74.75 2.83
 0 12 1 69.41 2.77
 0 12 -1 67.83 2.8
 0 12 1 70.44 2.49
 0 -12 1 72.29 2.81
 0 -12 -1 68.56 2.7
 0 -12 -1 73.49 2.78
 0 -12 1 76.55 2.78
 0 -12 -1 67.48 2.7
 0 -12 1 72.68 2.84
 0 -12 1 72.06 2.84
 0 -12 -1 69.95 2.85
 0 12 2 58.84 2.49
 0 12 -2 61.18 2.53
 0 -12 -2 59.99 2.63
 0 -12 2 67.29 2.59
 0 -12 -2 65.95 2.6
 0 -12 2 60.4 2.63
 0 12 2 62.87 2.47
 0 -12 -2 69.11 2.52
 0 12 -2 64.3 2.51
 0 12 -2 55.69 2.55
 0 12 2 65.87 2.63
 0 12 2 62.39 2.32
 0 12 -2 55.61 2.34
 0 12 -2 69.16 2.58
 0 12 2 65.49 2.54
 0 -12 -2 57.34 2.6
 0 -12 2 66.62 2.55
 0 -12 2 56.33 2.46
 0 -12 -2 63.67 2.16
 0 -12 2 59.54 2.24
 0 -12 -2 65.69 2.57
 0 -12 2 59.26 2.63
 0 -12 -2 63.8 2.74
 0 12 -2 64.06 2.62
 0 12 2 59.54 2.54
 0 12 2 61.13 2.62
 0 12 -2 60.76 2.57
 0 12 2 63.59 2.33
 0 -12 -2 61.15 2.56
 0 -12 -2 65.28 2.65
 0 -12 2 61.18 2.52
 0 -12 2 63.07 2.56
 0 -12 -2 59.13 2.54
 0 -12 2 60.95 2.62
 0 -12 2 62.93 2.67
 0 -12 -2 66.2 2.77
 0 12 -3 9.36 1.51
 0 -12 -3 8.7 1.58
 0 -12 -3 9.65 1.49
 0 -12 3 10.4 1.61
 0 -12 3 7.4 1.48
 0 12 3 8.29 1.49
 0 -12 -3 6.87 1.37
 0 12 -3 7.61 1.53
 0 12 3 7.68 1.62
 0 12 -3 7.43 1.58
 0 12 -3 11.2 1.5
 0 12 3 10.03 1.38
 0 12 3 7.25 1.51
 0 12 -3 5.81 1.5
 0 -12 3 10.23 1.5
 0 -12 3 11.4 1.34
 0 -12 3 8.43 1.45
 0 -12 -3 10.33 1.71
 0 -12 -3 12.48 1.78
 0 12 3 7.81 1.62
 0 -12 3 9.32 1.59
 0 12 -3 8.04 1.55
 0 12 3 8.06 1.51
 0 12 3 10.73 1.52
 0 12 -3 10.79 1.69
 0 -12 -3 11.24 1.54
 0 -12 3 11.79 1.68
 0 12 3 9.31 1.31
 0 -12 -3 6.64 1.63
 0 -12 3 10.37 1.67
 0 -12 -3 9.18 1.48
 0 -12 3 10.23 1.66
 0 -12 3 10.44 1.52
 0 -12 -3 9.98 1.66
 0 -12 -4 5.32 1.16
 0 12 4 3.99 1.21
 0 -12 -4 3.76 1.55
 0 -12 4 3.63 1.38
 0 -12 4 2.34 1.33
 0 -12 4 3.64 1.26
 0 12 -4 3.13 1.41
 0 -12 -4 4.64 1.07
 0 12 4 3.68 1.39
 0 12 4 3.05 1.49
 0 12 4 4.61 1.55
 0 12 -4 4.47 1.49
 0 12 -4 3.54 1.51
 0 12 -4 4.36 1.42
 0 12 4 5.08 1.23
 0 12 -4 4.52 1.45
 0 12 4 4.5 1.4
 0 -12 -4 1.15 1.29
 0 -12 4 4.63 1.5
 0 -12 -4 3.13 1.62
 0 12 4 6.11 1.53
 0 -12 -4 2.6 1.67
 0 -12 4 5.04 1.51
 0 -12 -4 3.82 1.4
 0 -12 4 5.37 1.63
 0 -12 -4 3.66 1.52
 0 -12 4 5.97 1.45
 0 -12 -4 3.95 1.37
 0 -12 4 3.1 1.47
 0 12 4 1.74 1.39
 0 12 -4 3.88 1.49
 0 -12 4 3.1 1.52
 0 -12 4 5.15 1.42
 0 -12 -4 6.04 1.52
 0 -12 -4 4.32 1.45
 0 -12 5 8.47 1.42
 0 -12 5 12.11 1.42
 0 -12 -5 11.52 1.78
 0 -12 5 12.16 1.53
 0 -12 -5 11.91 1.24
 0 12 -5 10.92 1.6
 0 12 5 10.54 1.53
 0 -12 -5 10.96 1.5
 0 -12 5 13.59 1.61
 0 -12 -5 7.3 1.59
 0 -12 5 7.48 1.61
 0 12 5 9.88 1.56
 0 12 -5 12.03 1.44
 0 12 5 11.82 1.66
 0 12 -5 10.83 1.56
 0 12 -5 12.59 1.62
 0 12 -5 10.93 1.56
 0 12 5 8.98 1.31
 0 12 5 13.4 1.61
 0 12 -5 11.66 1.57
 0 -12 -5 10.29 1.52
 0 -12 5 10.81 1.62
 0 -12 -5 12.2 1.73
 0 -12 5 12.76 1.65
 0 -12 -5 9.6 1.77
 0 12 5 10.05 1.62
 0 -12 -5 9.93 1.3
 0 12 5 11.63 1.3
 0 -12 5 9.48 1.57
 0 -12 -5 11.27 1.61
 0 -12 5 10.83 1.56
 0 -12 -5 10.67 1.57
 0 -12 -5 10.93 1.51
 0 -12 5 8.38 1.7
 0 12 -5 11.8 1.64
 0 12 5 9.68 1.52
 0 -12 6 -0.07 1.26
 0 -12 -6 2.19 1.57
 0 -12 6 1.94 1.33
 0 -12 6 -0.13 1.3
 0 -12 -6 0.81 1.12
 0 12 6 2.6 1.46
 0 -12 6 0.43 1.48
 0 -12 6 2.07 1.42
 0 -12 -6 1.27 1.42
 0 -12 -6 2.4 1.42
 0 12 6 0.97 1.44
 0 12 -6 2.14 1.32
 0 -12 -6 1.26 1.34
 0 12 -6 -0.08 1.43
 0 12 6 -0.54 1.17
 0 12 -6 -0.14 1.4
 0 -12 6 -0.09 1.64
 0 -12 -6 1.74 1.3
 0 12 -6 0.62 1.43
 0 12 6 1.26 1.49
 0 -12 -6 -2.1 1.71
 0 -12 6 1.44 1.44
 0 -12 -6 -0.18 1.61
 0 -12 6 1.89 1.41
 0 12 -6 1.3 1.43
 0 12 6 1.6 1.5
 0 -12 6 1.51 1.38
 0 -12 -6 3.22 1.5
 0 -12 -6 3.1 1.42
 0 -12 6 0.92 1.44
 0 -12 -6 0.77 1.2
 0 12 6 2.39 1.15
 0 12 6 1.88 1.33
 0 12 -6 1.48 1.46
 0 12 -7 42.7 2.23
 0 12 7 39.37 2.25
 0 -12 -7 48.22 1.95
 0 12 7 44.53 2.19
 0 12 7 44.05 2.29
 0 12 -7 45.89 2.12
 0 -12 -7 48.35 2.26
 0 12 -7 49.04 2.29
 0 12 7 45.07 2.18
 0 12 -7 47.97 2.41
 0 12 -7 43.99 2.2
 0 12 7 42.46 1.95
 0 12 -7 41.72 2.21
 0 -12 -7 45.91 2.15
 0 -12 7 40 2.4
 0 -12 7 45.52 2.37
 0 -12 -7 46.46 2.31
 0 -12 7 48.38 2.26
 0 -12 -7 42.5 2.2
 0 12 7 50.7 2.39
 0 -12 -7 42.41 2.45
 0 -12 7 50 2.27
 0 -12 -7 40.72 2.35
 0 -12 7 44.36 2.25
 0 -12 7 45.55 2.3
 0 -12 -7 40.69 2.24
 0 -12 7 48.21 2.27
 0 -12 -7 49.95 2.27
 0 12 7 44.05 1.94
 0 -12 -7 48.48 2.07
 0 -12 -7 41.83 2.42
 0 -12 7 50.15 2.26
 0 -12 7 45.14 2.13
 0 -12 7 43.08 2
 0 12 -8 19.21 1.81
 0 12 8 20.22 1.87
 0 -12 -8 18.35 1.5
 0 12 8 19.06 1.74
 0 12 8 22.88 1.91
 0 12 -8 22.04 1.68
 0 -12 -8 17.12 1.74
 0 12 -8 22.33 1.84
 0 12 8 21.99 1.78
 0 12 -8 19.9 1.79
 0 12 -8 19.28 1.76
 0 -12 8 22.76 2.03
 0 -12 -8 22.94 1.66
 0 -12 -8 18.52 1.81
 0 -12 8 19.07 1.87
 0 -12 -8 20.24 1.76
 0 -12 8 22.12 1.77
 0 -12 8 20.33 1.75
 0 -12 -8 21.23 2.05
 0 12 8 20.98 1.84
 0 -12 -8 20.54 1.98
 0 -12 8 24.3 1.85
 0 -12 8 21.1 1.87
 0 -12 -8 20.59 1.79
 0 -12 8 22.13 1.79
 0 -12 -8 19.66 1.71
 0 -12 -8 21.53 1.65
 0 -12 -8 22.03 2.1
 0 -12 8 22.04 1.79
 0 -12 8 18.32 1.53
 0 -12 8 21.3 1.75
 0 12 9 82.2 2.99
 0 12 -9 78.84 2.9
 0 -12 -9 79.21 2.71
 0 12 9 79.93 2.85
 0 12 9 82.95 3
 0 12 -9 86.46 2.87
 0 -12 -9 83.88 2.97
 0 12 -9 83.35 2.99
 0 12 9 77.28 2.89
 0 12 -9 88.26 3.01
 0 -12 -9 86.74 2.99
 0 -12 -9 76.24 2.9
 0 -12 9 76.79 2.9
 0 -12 9 87.74 3.01
 0 12 -9 77.47 2.95
 0 12 9 85.32 3.05
 0 -12 -9 77.8 3.19
 0 -12 9 83.67 2.91
 0 -12 -9 78.3 2.7
 0 -12 9 75.34 3.14
 0 -12 9 80.57 2.88
 0 -12 -9 82.1 3.15
 0 -12 9 83.14 2.94
 0 -12 -9 77.46 3.2
 0 -12 9 76.83 2.9
 0 -12 9 80.4 2.62
 0 -12 9 85.82 2.97
 0 -12 -9 86.68 2.99
 0 -12 9 80.07 3.03
 0 -12 -9 86.23 3.03
 0 -12 -9 79.66 2.82
 0 -12 10 24.11 1.86
 0 -12 10 23.7 1.79
 0 -12 -10 24.45 2.11
 0 12 10 24.64 1.8
 0 12 10 22.36 1.95
 0 12 -10 23.04 1.74
 0 -12 -10 21.95 1.56
 0 -12 10 21.07 2.1
 0 12 -10 21.92 1.86
 0 12 10 22.16 1.77
 0 12 10 23.28 1.84
 0 12 -10 22.09 1.88
 0 -12 -10 22.84 1.83
 0 -12 -10 19.24 1.59
 0 -12 -10 23.98 2.17
 0 -12 10 25.33 1.78
 0 -12 -10 19.87 2.01
 0 -12 10 21.17 1.76
 0 -12 -10 17.7 1.72
 0 -12 -10 18.93 1.73
 0 -12 -10 23.18 1.84
 0 -12 10 23.42 1.95
 0 -12 10 21.07 1.73
 0 -12 -10 21.61 1.84
 0 -12 -10 23.58 1.79
 0 -12 10 22.32 1.86
 0 -12 10 22.15 1.79
 0 12 10 22.41 1.91
 0 12 -10 21.39 1.83
 0 12 11 156.83 4.6
 0 12 -11 166.25 4.47
 0 -12 -11 160.13 4.52
 0 12 -11 169.06 4.65
 0 -12 11 165.09 4.44
 0 -12 -11 161.65 4.73
 0 -12 11 161.4 4.51
 0 -12 11 158.41 4.54
 0 -12 -11 167.12 4.56
 0 -12 -11 161 4.52
 0 -12 -11 162.13 4.22
 0 -12 11 159.44 4.81
 0 12 -11 166.34 4.49
 0 12 11 162.67 4.6
 0 12 11 162.04 4.4
 0 -12 11 159.01 4.59
 0 -12 11 158.99 4.5
 0 -12 -11 164.08 4.89
 0 -12 11 161.98 4.6
 0 -12 -11 163.08 4.57
 0 -12 -11 163.85 4.53
 0 -12 11 170.85 4.54
 0 12 11 168.73 4.7
 0 -12 11 175.24 4.48
 0 -12 -11 173.49 4.93
 0 -12 -11 157.69 4.38
 0 -12 -11 169.28 4.61
 0 -12 -12 56.46 2.41
 0 12 12 66.67 2.5
 0 12 12 58.96 2.68
 0 12 -12 64.54 2.69
 0 12 -12 61.08 2.52
 0 12 -12 62.34 2.52
 0 12 12 59.53 2.59
 0 12 -12 57.9 2.65
 0 -12 -12 60.21 2.87
 0 -12 12 59.17 2.63
 0 -12 12 62.15 2.55
 0 -12 -12 62.62 2.57
 0 -12 12 64.39 2.51
 0 -12 -12 54.51 2.48
 0 -12 12 62.24 2.63
 0 -12 -12 57.33 2.57
 0 12 12 60.68 2.66
 0 -12 -12 65.48 2.64
 0 -12 -12 58.83 2.48
 0 -12 12 60.25 2.61
 0 -12 12 60.85 2.49
 0 -12 -12 58.77 2.54
 0 -12 12 64.92 2.46
 0 -12 -12 64.8 2.9
 0 -12 12 59.23 2.81
 0 -12 12 55.21 2.4
 0 -12 -12 60.27 2.78
 0 -12 13 44.55 2.19
 0 -12 -13 42.18 2.13
 0 -12 13 43.94 2.28
 0 -12 -13 45.55 2.25
 0 -12 13 43.57 2.23
 0 -12 13 42.45 2.34
 0 -12 13 48.43 2.34
 0 -12 -13 52.08 2.72
 0 12 -13 48.68 2.31
 0 -12 -13 42.19 2.31
 0 -12 13 44.56 2.3
 0 -12 -13 47.74 2.27
 0 -12 -13 47.85 2.23
 0 -12 13 44.41 2.2
 0 12 13 49.77 2.42
 0 -12 13 48.38 2.14
 0 -12 13 46.71 2.14
 0 -12 -13 39.02 2.46
 0 -12 -13 48.93 2.33
 0 12 -13 46.26 2.59
 0 -12 -13 46.24 2.24
 0 -12 13 49.23 2.6
 0 12 13 44.44 2.14
 0 -12 -13 46.12 2.4
 0 -12 14 10.46 1.6
 0 -12 -14 10.28 1.69
 0 12 -14 7.68 1.66
 0 12 14 6.49 1.47
 0 -12 -14 9.67 1.52
 0 -12 14 7.5 1.47
 0 -12 -14 9.4 1.57
 0 -12 -14 5.68 1.95
 0 -12 14 8.33 1.71
 0 -12 14 7.73 1.56
 0 -12 14 7.66 1.39
 0 -12 -14 10.43 1.65
 0 -12 14 7.54 1.84
 0 -12 -14 9.02 1.72
 0 -12 -14 8.56 1.56
 0 -12 -14 9.21 1.85
 0 -12 14 6.74 1.35
 0 -12 -14 8.45 1.5
 0 -12 14 5.38 1.43
 0 -12 14 12.73 1.7
 0 -12 -14 8.9 1.52
 0 12 -14 6.85 1.85
 0 -12 -15 84.51 3.03
 0 -12 -15 73.81 2.78
 0 -12 15 78.98 2.78
 0 -12 -15 79.85 2.88
 0 -12 15 76.55 2.9
 0 12 -15 71.84 3.1
 0 -12 15 76.93 2.8
 0 -12 -15 73.54 3.11
 0 -12 15 78.3 2.63
 0 12 15 77.37 2.78
 0 -12 -15 70.77 2.83
 0 12 15 75.36 2.94
 0 -12 -15 78.58 3.09
 0 -12 -15 75.33 3
 0 -12 15 83.19 3.01
 0 12 -15 79.6 2.95
 0 -12 15 74.22 3.04
 0 -12 15 76.43 2.89
 0 12 -16 7.62 1.68
 0 12 -16 3.49 1.77
 0 12 16 5.17 1.45
 0 -12 -16 3.13 1.76
 0 -12 16 3.86 1.5
 0 -12 -16 4.4 1.39
 0 -12 16 4.32 1.37
 0 -12 -16 5.92 1.49
 0 12 16 3.96 1.36
 0 -12 16 4.4 1.63
 0 12 16 0.87 1.58
 0 -12 16 2.08 1.67
 0 -12 16 3.4 1.45
 0 12 -17 4.77 1.76
 0 -12 -17 2.94 1.76
 0 -12 17 0.43 1.51
 0 -12 -17 3.04 1.35
 0 -12 17 3.32 1.5
 0 -12 -17 3.42 1.43
 0 -12 17 2.9 1.3
 0 12 -17 2.06 1.8
 0 12 17 2.68 1.4
 0 12 17 0.91 1.34
 0 12 17 2.09 1.59
 0 12 -18 7.1 1.86
 0 12 18 2.92 1.93
 0 12 -18 3.85 1.74
 0 12 18 2.87 1.74
 0 -12 -18 2.3 1.83
 0 12 18 4.1 1.36
 0 12 -18 5.09 1.52
 0 12 18 4.85 1.46
 0 -12 18 2.79 1.45
 0 -12 -18 3.43 1.46
 0 -12 -18 3.57 1.29
 0 -12 18 5.46 1.3
 0 12 18 5.79 1.62
 0 12 -18 0.79 1.8
 0 12 -18 2.47 1.71
 0 12 19 1.68 1.78
 0 12 19 -0.71 1.68
 0 -12 19 0.1 1.74
 0 -12 -19 -1.41 1.93
 0 12 19 -0.62 1.91
 0 12 -19 -0.41 1.46
 0 12 19 -0.56 1.37
 0 -12 -19 -0.37 1.37
 0 -12 19 0.5 1.24
 0 -12 -19 1.17 1.3
 0 -12 19 1.25 1.47
 0 12 19 -0.44 1.54
 0 12 -19 2.32 1.81
 0 12 -19 0.19 1.82
 0 -12 -20 -2.05 1.73
 0 12 20 -3.18 1.68
 0 12 -20 4.1 1.85
 0 -12 -20 0.74 1.78
 0 12 -20 0.41 1.9
 0 12 20 0.31 1.89
 0 12 -20 -0.99 1.82
 0 -12 20 0.86 1.97
 0 12 20 -0.8 1.76
 0 12 20 1.25 1.66
 0 -12 -20 0.71 1.93
 0 -12 20 2.27 1.77
 0 -12 -20 0.25 2.01
 0 12 20 0.61 1.61
 0 -12 20 1.01 1.46
 0 -12 20 -0.69 1.27
 0 -12 -20 0.29 1.37
 0 -12 20 -1.15 1.43
 0 12 -20 -0.25 1.47
 0 12 20 0.64 1.39
 0 12 -21 80.75 3.26
 0 -12 -21 76.87 3.25
 0 12 21 77.15 3.36
 0 12 -21 74.76 3.25
 0 12 -21 77.71 2.89
 0 -12 -21 64.24 3.12
 0 12 21 77.72 3.02
 0 12 -21 77.34 3.22
 0 12 21 76.73 3.4
 0 -12 -21 71.47 3.33
 0 -12 21 76.83 3.43
 0 -12 -21 79.23 3.68
 0 -12 21 80.33 3.59
 0 12 21 75.54 2.98
 0 -12 21 66.11 2.86
 0 -12 21 81.09 3.29
 0 -12 21 81.49 3.21
 0 12 21 75.99 2.85
 0 -12 -22 3.72 1.9
 0 12 22 0.88 1.63
 0 12 22 3.15 2.11
 0 12 -22 3.47 1.51
 0 12 -22 2.92 2.06
 0 12 22 1.05 1.91
 0 -12 22 2.92 2.17
 0 -12 -22 5.73 1.98
 0 12 -22 3.77 1.96
 0 12 22 4.64 1.81
 0 -12 -22 2.3 2.08
 0 -12 22 3.7 1.75
 0 -12 22 7.1 2.25
 0 -12 -22 6.62 2.3
 0 -12 22 0.56 1.65
 0 -12 -22 2.65 2.14
 0 -12 22 3.58 1.93
 0 12 22 3.14 1.67
 0 12 23 65.73 2.85
 0 -12 -23 63.36 3.12
 0 -12 -23 68.69 3.22
 0 12 -23 72.62 3.23
 0 12 -23 70.75 2.8
 0 -12 23 65.52 2.93
 0 12 23 73.23 3.33
 0 -12 -23 60.66 3.27
 0 12 23 72.91 3.06
 0 -12 23 67.93 3.42
 0 -12 23 73.6 3.17
 0 -12 -23 67.42 3.59
 0 -12 23 64.05 3.42
 0 -12 -23 59.98 3.4
 0 -12 23 74.63 3.25
 0 12 -23 69.73 3.31
 0 12 23 72.34 3.32
 0 12 23 68.08 2.88
 0 12 24 0.61 1.65
 0 -12 -24 0.93 1.96
 0 12 24 -1.68 2.11
 0 12 -24 -0.96 1.97
 0 -12 -24 -1.31 2.07
 0 12 -24 2.47 1.5
 0 12 24 0.96 2.03
 0 -12 24 -0.26 2.13
 0 12 -24 -1.93 2.07
 0 -12 -24 0.49 2.2
 0 12 24 -1.25 1.76
 0 -12 24 1.1 1.83
 0 -12 24 0.14 2.24
 0 -12 -24 2.35 2.27
 0 -12 -24 -2.44 2.27
 0 -12 24 -0.57 1.99
 0 -12 24 1.01 1.71
 0 12 24 -1.47 1.66
 0 -12 -25 2.28 1.99
 0 12 25 0.17 1.58
 0 12 -25 1.19 2.05
 0 -12 -25 1.95 1.96
 0 12 25 2.67 2.02
 0 -12 25 0.39 2.19
 0 12 25 2.37 2.14
 0 -12 25 4.39 1.94
 0 -12 -25 3.51 2.33
 0 -12 25 0.14 2.23
 0 -12 -25 0.84 2.37
 0 12 -25 3.36 2.1
 0 -12 25 1.78 1.78
 0 -12 25 2.09 1.87
 0 -12 -25 1.48 2.12
 0 12 25 2.01 1.85
 0 12 25 1.79 1.62
 0 -12 -26 5.17 2.07
 0 12 26 7.25 1.72
 0 12 -26 6.86 2.24
 0 12 26 7.99 2.16
 0 12 26 4.18 2.06
 0 -12 -26 5.93 2.55
 0 12 26 8.19 1.93
 0 -12 -26 9.29 2.26
 0 12 26 4.72 1.72
 0 -12 26 4.71 1.96
 0 -12 26 10.24 2.44
 0 -12 -26 7.84 2.51
 0 -12 26 8.19 2.1
 0 -12 26 5.27 2.29
 0 -12 26 8.93 1.94
 0 -12 -26 12.11 2.26
 0 12 -26 8.74 2.14
 0 -12 -27 29.9 2.7
 0 12 27 31.05 2.13
 0 12 -27 34.85 2.4
 0 12 -27 35.51 2.81
 0 12 27 31.8 2.72
 0 12 27 37.22 2.78
 0 -12 -27 36.2 3.12
 0 -12 -27 28.67 2.71
 0 12 27 36.98 2.48
 0 12 27 37.14 2.22
 0 -12 27 42.07 2.77
 0 -12 -27 41.17 2.88
 0 12 -27 31.71 2.66
 0 -12 27 38.31 2.89
 0 -12 27 36.23 2.55
 0 -12 -27 38.14 3.08
 0 -12 27 35.45 3.06
 0 -12 27 41.34 2.71
 0 12 28 1.38 2.13
 0 12 -28 0.12 2.25
 0 12 28 2.76 2.06
 0 -12 28 2.96 2.02
 0 12 28 3.13 1.9
 0 -12 -28 -0.86 2.25
 0 -12 28 3.33 2.07
 0 12 28 2.09 1.64
 0 -12 -28 0.9 2.13
 0 12 -28 1.94 2.15
 0 -12 -28 5.21 2.25
 0 12 -28 1.81 1.86
 0 -12 28 5.42 2.38
 0 -12 28 2.1 1.91
 0 -12 -28 3.51 2.56
 0 -12 28 -0.91 2.58
 0 -12 -28 3.52 2.63
 0 12 29 47.73 2.92
 0 12 -29 44.49 3.06
 0 -12 29 46.47 3.14
 0 12 -29 44.63 2.61
 0 12 29 42.53 2.93
 0 12 29 38.94 2.57
 0 -12 -29 33.88 2.89
 0 -12 29 46.82 2.93
 0 -12 29 33.94 2.73
 0 12 -29 41.12 2.37
 0 -12 29 46.06 2.89
 0 -12 -29 42.86 3.24
 0 -12 29 38.7 3.3
 0 12 -29 46.35 2.89
 0 12 -29 36.09 2.84
 0 -12 -29 42.79 3
 0 -12 -29 50.81 3.51
 0 12 -29 45.29 2.37
 0 -12 -29 40.85 2.95
 0 13 0 -1.56 1.37
 0 -13 0 0.49 1.67
 0 13 0 -1.11 1.5
 0 -13 0 -1.05 1.69
 0 -13 0 -1.76 1.57
 0 -13 0 -0.72 1.42
 0 -13 0 -2.2 1.62
 0 -13 0 0.92 1.51
 0 13 0 -0.08 1.49
 0 13 0 3.46 1.66
 0 -13 0 -2.25 1.53
 0 -13 0 -0.09 1.53
 0 13 1 0.07 1.36
 0 13 -1 0.22 1.43
 0 -13 -1 3.38 1.71
 0 -13 1 -0.1 1.69
 0 13 1 0.74 1.47
 0 13 -1 -0.41 1.52
 0 -13 -1 -1.72 1.56
 0 -13 1 1.34 1.53
 0 -13 1 0.64 1.5
 0 -13 -1 -2.66 1.61
 0 13 -1 1.51 1.53
 0 13 1 -0.09 1.48
 0 -13 1 2.91 1.69
 0 -13 -1 -0.96 1.69
 0 -13 -1 1.45 1.61
 0 -13 1 0.38 1.6
 0 -13 1 -1.51 1.37
 0 -13 -1 -0.08 1.38
 0 13 -1 1.59 1.65
 0 13 1 -1.51 1.77
 0 -13 1 -1.2 1.61
 0 -13 -1 -1.65 1.51
 0 -13 -1 0.09 1.61
 0 -13 1 -1.63 1.57
 0 13 2 2.07 1.39
 0 13 -2 0.59 1.44
 0 13 -2 -0.08 1.52
 0 13 2 -2.5 1.53
 0 13 -2 0.29 1.73
 0 -13 2 -0.1 1.67
 0 -13 -2 0.2 1.77
 0 -13 -2 1.71 1.57
 0 -13 2 0.09 1.36
 0 -13 -2 0.37 1.5
 0 -13 2 0.1 1.54
 0 13 2 -2 1.46
 0 13 -2 -0.29 1.55
 0 -13 2 -0.46 1.66
 0 -13 -2 -0.87 1.71
 0 -13 2 0.87 1.63
 0 -13 -2 2.31 1.58
 0 -13 -2 -1.54 1.36
 0 -13 2 1.58 1.39
 0 13 2 -1.43 1.71
 0 13 -2 0.53 1.58
 0 -13 2 -1.37 1.24
 0 -13 2 0.68 1.46
 0 -13 -2 -0.83 1.66
 0 -13 2 -1.25 1.54
 0 13 3 -0.36 1.68
 0 13 -3 0.79 1.67
 0 13 -3 0.19 1.79
 0 -13 3 -1.31 1.62
 0 -13 -3 0.1 1.75
 0 13 3 0.75 1.48
 0 13 -3 1.66 1.51
 0 13 -3 0.97 1.49
 0 13 3 -1.43 1.34
 0 -13 -3 0.27 1.36
 0 -13 3 2.01 1.61
 0 -13 -3 1.71 1.61
 0 -13 3 -0.18 1.51
 0 13 3 0.72 1.45
 0 13 -3 0.19 1.57
 0 -13 -3 -1.86 1.7
 0 -13 3 1.93 1.64
 0 -13 -3 -0.69 1.52
 0 -13 3 -0.78 1.63
 0 13 3 0.53 1.5
 0 -13 3 0.95 1.37
 0 -13 -3 -0.08 1.41
 0 -13 -3 0.85 1.67
 0 -13 3 -0.43 1.44
 0 -13 3 -1.84 1.31
 0 -13 3 -0.32 1.48
 0 13 -4 1.22 1.37
 0 13 4 -1.17 1.66
 0 13 -4 -0.61 1.52
 0 13 -4 -0.49 1.78
 0 -13 4 0.46 1.64
 0 13 4 0.42 1.49
 0 13 -4 0.92 1.54
 0 13 4 2.15 1.33
 0 13 -4 0.23 1.49
 0 -13 -4 0.82 1.47
 0 -13 4 0.82 1.41
 0 -13 4 -0.77 1.62
 0 -13 -4 0.47 1.6
 0 13 4 0.89 1.47
 0 -13 4 0.9 1.58
 0 -13 -4 -2.77 1.82
 0 -13 -4 -1.27 1.5
 0 -13 4 0.1 1.65
 0 13 4 -0.46 1.58
 0 -13 -4 1.74 1.48
 0 -13 4 1.87 1.43
 0 -13 4 0.23 1.47
 0 -13 4 -0.5 1.31
 0 -13 -4 1.64 1.68
 0 13 -5 -0.87 1.38
 0 13 -5 0.09 1.56
 0 13 5 0.73 1.61
 0 13 -5 -1.48 1.81
 0 -13 5 0.99 1.62
 0 13 5 2.77 1.5
 0 13 -5 -2.26 1.59
 0 13 5 -0.93 1.32
 0 13 -5 0.23 1.52
 0 -13 -5 -1.98 1.68
 0 -13 5 -0.46 1.52
 0 -13 5 1.72 1.62
 0 -13 -5 -0.09 1.4
 0 13 5 -1.16 1.53
 0 -13 -5 0.59 1.66
 0 -13 5 0.42 1.43
 0 -13 5 0.07 1.31
 0 -13 5 -0.76 1.39
 0 13 5 -0.94 1.58
 0 -13 -5 -1.09 1.45
 0 -13 -5 1.15 1.53
 0 -13 5 -0.61 1.69
 0 -13 -5 -1.4 1.79
 0 -13 5 0.36 1.6
 0 13 -6 -0.32 1.51
 0 13 6 0.92 1.27
 0 13 6 0.42 1.51
 0 13 -6 0.17 1.56
 0 13 -6 0.37 1.4
 0 -13 -6 0.85 1.35
 0 -13 6 1.15 1.56
 0 -13 6 -0.46 1.39
 0 -13 -6 -1.42 1.8
 0 -13 6 0.34 1.43
 0 -13 6 0.8 1.41
 0 13 -6 -2.69 1.68
 0 13 6 -0.09 1.67
 0 13 -6 -0.2 1.74
 0 -13 -6 0.61 1.79
 0 -13 6 -0.44 1.61
 0 -13 -6 -2 1.52
 0 -13 6 -0.62 1.69
 0 -13 -6 1.41 1.58
 0 -13 -6 0.36 1.48
 0 -13 6 -0.1 1.61
 0 -13 6 0.36 1.48
 0 13 -7 0.5 1.8
 0 -13 7 2.17 1.52
 0 13 -7 0.17 1.49
 0 13 7 2.21 1.55
 0 -13 -7 0.09 1.42
 0 13 7 -1.75 1.25
 0 13 -7 0.48 1.58
 0 13 -7 -0.97 1.4
 0 -13 7 1.53 1.45
 0 -13 -7 0.1 1.74
 0 -13 7 -0.7 1.33
 0 -13 7 -0.95 1.45
 0 13 7 -1.47 1.65
 0 13 -7 2.16 1.57
 0 -13 7 1.58 1.79
 0 -13 -7 0.31 1.42
 0 -13 -7 0.1 1.78
 0 -13 7 -0.95 1.54
 0 -13 -7 -2.06 1.69
 0 -13 7 -0.1 1.61
 0 -13 7 1.45 1.47
 0 13 7 -1.01 1.46
 0 13 -8 2.63 1.87
 0 -13 8 0.68 1.52
 0 13 -8 -0.34 1.54
 0 13 8 -0.6 1.52
 0 -13 -8 -0.53 1.43
 0 13 8 0.58 1.24
 0 13 -8 -0.08 1.45
 0 -13 8 -1.15 1.4
 0 -13 -8 1.9 1.79
 0 -13 8 -1.28 1.52
 0 13 -8 -0.17 1.53
 0 13 8 0.83 1.57
 0 -13 -8 1.59 1.59
 0 -13 8 -0.95 1.65
 0 -13 8 2.03 1.49
 0 -13 -8 0.82 1.69
 0 -13 -8 1.27 1.34
 0 13 8 -0.46 1.47
 0 -13 -9 -1.48 1.67
 0 13 -9 -0.82 1.81
 0 -13 9 0.25 1.54
 0 13 -9 -1.73 1.59
 0 13 9 0.32 1.22
 0 -13 -9 -0.1 1.75
 0 -13 9 -0.58 1.52
 0 13 9 2.69 1.66
 0 13 -9 -1.37 1.54
 0 -13 -9 0.29 1.31
 0 -13 -9 0.53 1.5
 0 13 -9 -1.31 1.46
 0 -13 9 2.04 1.46
 0 -13 9 -0.17 1.46
 0 13 9 -0.77 1.44
 0 -13 -9 -0.69 1.39
 0 13 -10 -0.23 1.44
 0 -13 10 2.28 1.52
 0 13 -10 1.57 1.58
 0 13 -10 1.86 1.83
 0 -13 -10 1.12 1.42
 0 13 10 -0.38 1.4
 0 -13 -10 0.76 1.28
 0 -13 -10 0.42 1.8
 0 -13 10 2.45 1.57
 0 13 10 -2.52 1.74
 0 -13 -10 -0.5 1.23
 0 13 10 -0.06 1.19
 0 -13 10 1.9 1.5
 0 -13 10 1.06 1.54
 0 13 11 -0.66 1.62
 0 -13 -11 -0.88 1.28
 0 13 -11 0.08 1.49
 0 -13 -11 1.17 1.46
 0 -13 11 -0.08 1.46
 0 -13 11 3 1.52
 0 -13 11 0.61 1.48
 0 -13 11 -1.43 1.47
 0 -13 -11 -0.31 1.75
 0 13 -11 0.1 1.85
 0 13 11 -1.53 1.47
 0 13 -12 0.52 1.82
 0 -13 12 1 1.4
 0 -13 12 -0.66 1.57
 0 -13 12 -0.31 1.5
 0 -13 -12 -2.52 1.9
 0 -13 -12 1.53 1.3
 0 13 12 1.51 1.68
 0 13 -12 -1.26 1.71
 0 13 -12 0.89 1.54
 0 13 12 0.76 1.42
 0 -13 -12 -0.7 1.61
 0 13 13 0.3 1.84
 0 13 -13 -1.24 1.58
 0 -13 -13 0.37 1.45
 0 -13 13 -1.92 1.76
 0 13 -13 -0.79 1.73
 0 13 -13 2.12 1.86
 0 13 13 0.68 1.49
 0 13 13 -1.53 1.79
 0 13 -13 0.58 1.65
 0 -13 -13 0.09 1.63
 0 13 13 -1.14 1.63
 0 -13 -13 -0.12 2.11
 0 -13 13 -2.46 1.5
 0 -13 13 -1.05 1.38
 0 -13 -13 1.79 1.79
 0 13 13 1.96 1.63
 0 13 14 -2.43 1.87
 0 13 -14 -1.34 1.6
 0 -13 14 -0.86 1.64
 0 -13 -14 -0.73 1.61
 0 -13 -14 -0.09 1.53
 0 -13 14 -0.36 1.46
 0 13 -14 -0.8 1.75
 0 13 -14 -1.17 1.88
 0 13 14 0.53 1.4
 0 13 14 -0.93 1.63
 0 13 14 1.92 1.78
 0 -13 14 -0.07 1.36
 0 13 -14 -1.69 1.74
 0 -13 -14 2.61 2.04
 0 13 14 -1.71 1.68
 0 -13 -14 -0.56 1.67
 0 13 -15 0.43 1.88
 0 -13 -15 0.75 2.02
 0 13 -15 -0.3 1.79
 0 13 15 -1.24 1.89
 0 13 -15 3.25 1.7
 0 13 15 0.93 1.75
 0 13 -15 -0.3 1.82
 0 13 15 1.15 1.6
 0 13 15 1.36 1.68
 0 -13 -15 -0.88 1.7
 0 -13 15 -1.27 2.03
 0 13 15 -0.77 1.76
 0 -13 -15 0.26 2.14
 0 13 15 0.38 1.44
 0 -13 15 -3.4 1.73
 0 -13 -15 0.18 1.48
 0 -13 15 -0.72 1.52
 0 -13 -15 0.36 1.57
 0 13 16 1.73 1.63
 0 13 -16 -1.19 1.98
 0 -13 16 1.31 1.71
 0 -13 -16 1.78 2.09
 0 13 -16 1.24 1.92
 0 13 16 -0.85 1.99
 0 13 -16 -0.87 1.78
 0 13 -16 1.03 1.87
 0 13 16 -1.77 1.89
 0 -13 -16 1.92 1.69
 0 -13 16 1.85 1.43
 0 -13 16 -2.71 1.7
 0 -13 -16 1.08 1.52
 0 -13 -16 1.08 1.44
 0 -13 -16 3.65 2.14
 0 13 16 0.48 1.7
 0 13 16 -1.49 1.46
 0 13 16 0.42 1.74
 0 -13 16 3.23 2.11
 0 -13 -17 -0.1 1.65
 0 13 17 -1.92 1.7
 0 -13 -17 0.21 1.71
 0 13 -17 -0.11 1.84
 0 13 17 -0.43 2
 0 13 -17 -1.33 1.81
 0 -13 17 -1.45 2.16
 0 13 -17 0.94 1.9
 0 13 17 2.97 1.91
 0 -13 -17 0.51 2.05
 0 13 -17 -0.26 1.53
 0 13 17 1.5 1.72
 0 13 17 -1.84 1.75
 0 -13 17 -1.54 1.7
 0 -13 17 2.42 1.89
 0 -13 -17 -1.73 2.29
 0 13 17 1.11 1.44
 0 -13 17 2.31 1.63
 0 -13 17 -1.73 1.44
 0 -13 -17 0.88 1.6
 0 -13 -17 0.09 1.46
 0 13 -17 0.98 1.99
 0 -13 17 0.51 1.74
 0 -13 -18 -4.35 2.41
 0 -13 18 -0.98 1.62
 0 -13 18 1.43 2
 0 13 18 2.31 1.69
 0 -13 -18 0.5 1.69
 0 -13 -18 -0.75 1.82
 0 13 -18 1.94 2.03
 0 13 18 -0.33 1.97
 0 13 -18 0.9 1.83
 0 13 -18 0.63 1.93
 0 13 -18 -1.99 1.59
 0 13 18 -0.6 1.96
 0 -13 -18 -3.26 2.25
 0 13 18 -2.39 1.86
 0 13 18 0.97 1.77
 0 -13 18 1.26 1.77
 0 -13 18 0.27 2.15
 0 -13 18 3.03 1.75
 0 -13 -18 3.29 1.58
 0 -13 18 -0.82 1.63
 0 -13 18 1.19 1.44
 0 -13 -18 -1.57 1.41
 0 -13 -18 -1.87 1.42
 0 -13 19 -2.02 1.85
 0 -13 19 -1.79 1.71
 0 -13 -19 4.44 2.47
 0 -13 19 3.83 2.08
 0 13 19 1.45 1.72
 0 -13 -19 0.41 1.77
 0 -13 -19 -0.66 1.83
 0 13 -19 -3.6 1.98
 0 13 -19 0.22 1.92
 0 13 19 -1.57 2.12
 0 13 -19 -2.03 2.03
 0 -13 19 1.52 1.62
 0 -13 -19 0.25 1.55
 0 -13 19 -0.91 1.43
 0 -13 -19 -1.11 1.49
 0 13 19 2.22 1.77
 0 13 19 0.36 1.99
 0 -13 -19 1.05 2.21
 0 -13 19 -0.95 2.3
 0 13 19 0.55 1.8
 0 13 -19 0.78 1.6
 0 -13 -19 -2.48 2.1
 0 13 19 2.28 1.55
 0 -13 -19 -2.07 1.48
 0 -13 19 0.97 1.36
 0 -13 19 1.07 1.86
 0 13 20 2.89 1.73
 0 -13 -20 1.17 1.79
 0 13 -20 -0.63 1.96
 0 -13 -20 0.23 1.83
 0 13 -20 -0.11 2.01
 0 13 20 4.56 2.11
 0 13 -20 0.17 1.53
 0 -13 20 -0.61 1.55
 0 -13 20 1.04 1.35
 0 -13 -20 -0.33 1.44
 0 -13 20 0.2 1.73
 0 -13 20 1.28 2.02
 0 -13 -20 2.54 2.4
 0 13 -20 0.54 1.96
 0 13 20 0.12 2.09
 0 -13 -20 2.58 2.12
 0 -13 -20 1.59 2.25
 0 13 20 -0.11 1.86
 0 13 20 0.1 1.76
 0 -13 -20 1.46 1.35
 0 -13 20 -1.64 1.37
 0 -13 20 -2.28 1.65
 0 -13 20 1.09 1.87
 0 -13 20 1.84 1.85
 0 -13 20 -2.2 2.36
 0 13 -21 -0.32 1.92
 0 -13 -21 1.62 1.92
 0 13 -21 -3.42 2.05
 0 13 21 -0.46 2.13
 0 13 -21 0.94 1.51
 0 13 -21 -0.99 2
 0 13 21 -0.62 2.09
 0 -13 21 0.22 1.88
 0 -13 -21 -0.13 2.33
 0 13 21 -2.78 1.86
 0 -13 21 -3.06 2.41
 0 -13 21 3.78 1.92
 0 -13 21 -2.75 1.79
 0 -13 -21 3.88 2.41
 0 -13 21 1.98 2.23
 0 -13 21 0.09 1.52
 0 -13 -21 2.58 1.38
 0 -13 -21 0.99 1.92
 0 13 21 0.86 1.72
 0 -13 21 0.51 1.5
 0 -13 -21 1.96 1.36
 0 -13 -21 2.03 2.23
 0 13 22 1.37 2.03
 0 -13 22 -0.62 1.77
 0 -13 22 0.82 2.23
 0 -13 -22 -1.02 2.45
 0 13 22 1.54 1.74
 0 -13 -22 1.61 2.23
 0 -13 22 2.04 1.94
 0 -13 -22 -0.39 2.18
 0 -13 22 -0.34 1.83
 0 -13 -22 -1.36 1.89
 0 13 22 -0.1 1.72
 0 -13 22 -0.99 2.45
 0 13 22 2.81 2.15
 0 13 -22 0.81 2.11
 0 -13 -22 -1.42 1.99
 0 13 -22 0.97 2.03
 0 13 22 -3.72 1.77
 0 13 23 -1.88 2.18
 0 -13 -23 -0.45 2.55
 0 -13 23 -1.12 2.32
 0 -13 23 -2.61 1.9
 0 13 23 1.77 1.74
 0 -13 -23 0.27 2.24
 0 -13 23 -0.58 1.93
 0 -13 -23 2.04 2.24
 0 -13 23 -3.41 1.96
 0 -13 -23 -1.05 2.03
 0 13 23 1.04 1.66
 0 -13 23 -1.42 2.47
 0 13 23 0.83 2.17
 0 13 -23 -1.77 2.15
 0 13 -23 -0.33 2.06
 0 -13 -23 -0.36 2.06
 0 13 23 -4.25 1.75
 0 13 24 -0.13 2.06
 0 -13 24 -1.01 2.31
 0 -13 24 -2.43 1.95
 0 -13 -24 0.6 2.46
 0 13 24 -0.1 1.77
 0 -13 -24 -2.3 2.39
 0 -13 24 -0.23 2.01
 0 -13 -24 0.84 2.34
 0 -13 24 -2.76 1.99
 0 13 24 1.79 1.75
 0 -13 -24 1.8 2.01
 0 -13 24 -1.86 2.37
 0 13 24 0.36 2.22
 0 13 -24 -3.25 2.3
 0 13 -24 -0.67 2.08
 0 -13 -24 -1.61 2.11
 0 13 24 -0.56 1.7
 0 -13 -25 0.49 1.93
 0 13 25 -0.93 1.68
 0 13 25 -0.76 2.14
 0 -13 -25 1.68 2.5
 0 -13 25 -1.18 1.9
 0 -13 25 3.11 2.4
 0 13 25 -0.53 1.81
 0 -13 -25 0.27 2.31
 0 -13 25 2.58 2.49
 0 -13 -25 3.32 2.41
 0 -13 25 -0.58 1.93
 0 -13 25 -0.83 2.02
 0 -13 25 -1.74 1.89
 0 13 -25 -3.06 2.2
 0 13 25 -0.12 2.21
 0 13 -25 -1.36 2.09
 0 -13 -25 0.51 2
 0 13 25 -1.01 1.75
 0 -13 -26 -0.63 2.07
 0 13 26 -0.27 1.6
 0 13 -26 2.52 2.09
 0 -13 -26 -1.68 2.18
 0 13 -26 1.87 2.2
 0 13 26 -0.48 2.16
 0 13 26 -1.28 2.16
 0 -13 26 -2.44 2.48
 0 13 26 1.05 1.8
 0 -13 -26 -0.81 2.41
 0 -13 -26 -2.97 2.59
 0 -13 -26 -2.01 2.67
 0 -13 26 -1.52 2.41
 0 -13 26 0.97 1.85
 0 13 26 1.8 1.81
 0 -13 26 -1.59 1.8
 0 -13 26 -0.96 1.99
 0 -13 26 1.65 1.92
 0 14 0 79.77 3.19
 0 14 0 79.6 3.29
 0 -14 0 80.14 3.33
 0 14 0 75.09 3.28
 0 -14 0 81.03 3.3
 0 -14 0 78.29 3.34
 0 14 0 79.84 2.96
 0 14 0 80.99 3.42
 0 14 0 82.12 3.07
 0 -14 0 86.72 3.29
 0 14 -1 74.24 3.11
 0 14 1 74.69 3.06
 0 14 -1 75.28 2.87
 0 14 1 72.47 2.81
 0 14 -1 74.41 3.33
 0 14 1 65.21 3.19
 0 14 1 82.89 3.37
 0 14 1 75.25 3.14
 0 14 -1 78.31 3.19
 0 -14 1 78.38 3.23
 0 -14 -1 73.88 3.21
 0 14 -1 76.92 2.98
 0 14 1 79.36 3
 0 -14 -1 72.21 3.21
 0 -14 -1 77.41 3.23
 0 -14 1 79.49 3.18
 0 -14 1 79.62 3.28
 0 14 1 73.22 3.2
 0 14 -1 76.64 3.22
 0 -14 1 74.03 3.06
 0 14 -2 4.84 1.78
 0 14 2 6.98 1.8
 0 14 -2 4.77 1.66
 0 14 2 6.87 1.68
 0 14 2 4.8 1.99
 0 14 -2 3.06 2.01
 0 14 2 3.05 1.56
 0 14 -2 6.26 1.67
 0 -14 -2 2.83 1.94
 0 14 2 7.02 1.93
 0 14 -2 6.14 1.79
 0 14 2 6.4 1.82
 0 14 -2 4.03 1.82
 0 -14 -2 7.2 1.97
 0 -14 2 7.6 1.96
 0 14 -2 7.13 1.93
 0 14 2 5.91 1.86
 0 -14 2 8.39 1.99
 0 -14 -2 7.46 1.95
 0 -14 2 6.21 1.78
 0 -14 -2 4.36 1.69
 0 14 -2 6.51 1.56
 0 -14 2 5.86 1.75
 0 14 -3 21.99 2.08
 0 14 3 17.72 1.98
 0 14 -3 19.38 1.96
 0 14 3 20.4 1.89
 0 14 3 17.3 2.21
 0 14 -3 17.58 2.25
 0 14 -3 16.6 1.85
 0 14 3 23.59 1.81
 0 -14 -3 17.98 2.37
 0 14 3 24.88 2.24
 0 14 -3 21.84 2.14
 0 14 3 18.86 2.06
 0 14 -3 18.9 2.09
 0 -14 3 20.21 2.2
 0 -14 -3 24.58 2.31
 0 14 -3 16.41 1.74
 0 -14 -3 20.01 2.06
 0 -14 -3 20.56 2.1
 0 -14 3 21.85 2.13
 0 -14 3 17.89 2.16
 0 14 -3 17.92 2.14
 0 14 3 23.23 2.23
 0 -14 3 22.01 1.97
 0 14 -4 52.69 2.43
 0 14 -4 49.55 2.53
 0 14 4 59.05 2.61
 0 14 4 61.6 2.95
 0 14 -4 54.74 2.99
 0 14 -4 54.55 2.76
 0 14 4 53.5 2.33
 0 14 -4 52.35 2.53
 0 14 4 46.92 2.7
 0 -14 -4 49.08 2.96
 0 14 -4 54.3 2.79
 0 14 4 47.08 2.6
 0 14 4 51.78 2.76
 0 14 -4 52.2 2.72
 0 -14 -4 46.56 2.67
 0 -14 4 55.33 2.71
 0 -14 4 50.48 2.8
 0 -14 -4 51.32 2.73
 0 -14 -4 50.69 2.77
 0 -14 4 50.75 2.54
 0 14 4 50.44 2.77
 0 14 -4 44.99 2.75
 0 -14 -4 58.36 2.88
 0 -14 4 52.76 2.73
 0 14 -5 74.82 2.85
 0 14 -5 80.95 3.05
 0 14 5 77.89 3.01
 0 14 5 74.16 3.26
 0 14 -5 69.49 3.35
 0 14 -5 70.89 3.13
 0 14 5 73.51 2.72
 0 14 -5 73.38 2.96
 0 -14 -5 77.56 3.5
 0 14 5 76.27 3.25
 0 14 -5 74.59 3.29
 0 14 5 77.03 3.1
 0 14 -5 72.59 3.1
 0 14 5 71.31 3.11
 0 -14 5 75.46 3.17
 0 -14 -5 82.1 3.18
 0 -14 5 77.97 3.31
 0 -14 -5 71.02 3.1
 0 -14 5 82.02 3.27
 0 -14 -5 75.73 3.16
 0 -14 5 79.96 2.91
 0 14 5 75.9 3.23
 0 14 -5 74.35 3.22
 0 -14 -5 76.89 3.32
 0 -14 5 77.63 3.16
 0 14 -6 77.73 2.87
 0 14 -6 73.05 2.95
 0 14 6 73.1 2.92
 0 14 -6 75.77 3.32
 0 14 6 76.08 3.26
 0 14 -6 70.21 3.12
 0 14 6 66.99 2.65
 0 -14 -6 75.47 3.49
 0 14 6 71.58 3.14
 0 14 6 67.65 2.97
 0 14 -6 74.96 3.24
 0 14 6 70.78 3.13
 0 14 -6 74.87 3.09
 0 -14 -6 74.65 3.1
 0 -14 6 66.6 3.04
 0 -14 -6 69.77 3.07
 0 -14 6 74.36 3.19
 0 -14 -6 69.7 3.17
 0 -14 6 70.27 3.1
 0 -14 6 76.19 2.83
 0 -14 -6 70.63 3.25
 0 -14 6 70.46 3.01
 0 14 6 77.01 3.27
 0 14 -6 74.06 3.12
 0 -14 -7 3.31 1.97
 0 -14 7 4.32 1.77
 0 14 -7 2.56 1.54
 0 14 7 5.77 1.69
 0 14 -7 4.53 1.69
 0 -14 7 -0.49 2.02
 0 -14 -7 1.59 1.6
 0 14 -7 3.06 1.86
 0 14 7 2.55 1.42
 0 14 7 4.89 1.82
 0 -14 -7 -0.13 2.13
 0 14 7 3.3 1.65
 0 14 -7 6.43 1.9
 0 -14 7 3.43 1.69
 0 -14 -7 5.1 1.68
 0 -14 -7 5.17 1.88
 0 -14 7 4.5 1.74
 0 -14 -7 3.11 1.71
 0 -14 7 3.86 1.87
 0 -14 7 4.16 1.52
 0 14 7 4.05 1.93
 0 14 -7 4.34 1.86
 0 14 -7 3.27 2.12
 0 14 7 1.46 1.78
 0 14 7 7.14 1.89
 0 14 -7 5.39 1.83
 0 14 -8 37.08 2.16
 0 14 -8 35.66 2.25
 0 14 8 36.02 2.24
 0 -14 -8 37.21 2.58
 0 -14 8 38.17 2.31
 0 14 -8 36.55 2.46
 0 14 -8 33.14 2.43
 0 14 8 39.43 2.36
 0 14 8 32.63 2.4
 0 -14 -8 41.42 2.91
 0 14 -8 34.94 2.62
 0 14 8 30.74 2.42
 0 -14 -8 33.12 2.27
 0 -14 8 38.8 2.38
 0 -14 -8 31.55 2.41
 0 -14 8 38.46 2.52
 0 -14 8 37.59 2.51
 0 -14 -8 34.52 2.43
 0 -14 8 36.35 2.34
 0 -14 -8 32.95 2.28
 0 14 8 35.08 2.41
 0 14 8 37.67 2.56
 0 14 -8 34.84 2.36
 0 14 8 35.32 2.46
 0 14 -8 34.71 2.36
 0 -14 8 33.83 2.7
 0 -14 -8 30.34 2.06
 0 14 9 38.21 2.46
 0 14 -9 35.46 2.18
 0 14 -9 38.56 2.32
 0 14 9 37.65 2.26
 0 -14 9 35.47 2.31
 0 -14 -9 35.27 2.54
 0 14 -9 39.13 2.52
 0 14 -9 36.2 2.59
 0 14 9 35.35 2.25
 0 14 9 34.79 2.41
 0 -14 -9 37.64 2.82
 0 -14 9 31.96 2.71
 0 14 -9 35.78 2.38
 0 14 9 33.72 2.46
 0 -14 9 38.1 2.55
 0 -14 9 31.46 2.25
 0 -14 -9 33.94 2.4
 0 -14 -9 35.54 2.27
 0 -14 -9 35.1 2.73
 0 14 9 31.13 2.35
 0 -14 -9 42.14 2.51
 0 -14 9 38.46 2.35
 0 -14 -9 32.36 2.26
 0 -14 9 31.22 2.42
 0 14 -9 34.69 2.6
 0 14 9 42.84 2.53
 0 -14 10 4.26 1.8
 0 -14 -10 0.53 1.74
 0 -14 -10 3.39 1.64
 0 -14 10 2.31 1.67
 0 14 -10 1.93 1.79
 0 14 10 4.54 1.88
 0 14 -10 2.91 1.6
 0 14 10 2.98 1.61
 0 -14 -10 3.25 1.97
 0 -14 10 3.17 1.61
 0 14 -10 2.53 1.94
 0 -14 -10 2.76 1.68
 0 -14 -10 4.9 2.18
 0 14 10 1.89 1.75
 0 14 -10 3.9 1.91
 0 -14 10 0.41 1.61
 0 -14 -10 3.49 1.63
 0 -14 -10 3.95 1.83
 0 -14 10 -0.11 1.81
 0 14 -10 4.61 2.05
 0 14 10 2.17 1.79
 0 -14 -10 -0.38 2.16
 0 14 10 3.61 1.84
 0 14 -10 5.83 1.86
 0 14 10 2.42 1.86
 0 -14 10 1.04 2.13
 0 -14 11 56.47 2.74
 0 -14 -11 50.56 3.17
 0 -14 -11 60.31 2.8
 0 14 11 56.78 2.53
 0 14 11 59.52 2.95
 0 14 -11 61.97 2.94
 0 14 -11 53.39 2.62
 0 14 11 56.26 2.66
 0 -14 -11 55.17 3.03
 0 -14 11 57.59 2.66
 0 14 -11 59.58 2.96
 0 -14 11 63.18 3.32
 0 -14 -11 60.88 3.27
 0 14 11 64.58 2.95
 0 14 -11 56.36 3
 0 14 11 58.56 2.88
 0 -14 -11 58.93 2.83
 0 -14 -11 61.37 2.89
 0 -14 -11 57.33 2.76
 0 -14 11 59.57 2.79
 0 -14 11 62.99 2.95
 0 14 11 57.03 2.84
 0 14 -11 64.92 3.2
 0 -14 -11 57.34 2.91
 0 -14 -11 56.41 2.75
 0 -14 11 61 2.78
 0 -14 11 58.49 2.94
 0 -14 12 6.58 1.73
 0 -14 -12 9.79 1.8
 0 -14 12 6.8 1.88
 0 -14 -12 6.14 1.83
 0 14 12 9.28 2.13
 0 14 -12 6.3 2.02
 0 14 -12 9.86 1.84
 0 -14 12 6.5 1.67
 0 14 -12 6.14 2
 0 -14 12 8.82 1.92
 0 -14 -12 7.79 1.73
 0 -14 12 7.1 1.74
 0 -14 -12 10.71 1.94
 0 -14 12 10.5 2.39
 0 -14 -12 4.34 2.28
 0 14 12 9.48 1.94
 0 14 -12 14.11 2.25
 0 -14 -12 10.78 2.39
 0 -14 12 8.8 1.8
 0 14 12 4.67 1.88
 0 14 -12 7.36 2.24
 0 -14 -12 5.24 1.76
 0 -14 -12 10.09 1.92
 0 14 12 10.04 2.04
 0 -14 13 8.13 1.69
 0 -14 -13 12.46 2.01
 0 -14 -13 9.99 1.78
 0 -14 13 8.66 1.9
 0 14 -13 9.82 2.04
 0 14 13 10.99 2.16
 0 14 -13 7.74 1.82
 0 -14 13 9.83 1.66
 0 14 -13 9.16 2.03
 0 14 13 11.33 2.04
 0 -14 13 14.93 2.5
 0 -14 -13 13.73 2.54
 0 14 -13 5.57 2.09
 0 14 13 9.37 1.95
 0 -14 -13 7.51 1.8
 0 14 13 10.62 2
 0 -14 -13 9.53 1.88
 0 -14 13 11.36 1.79
 0 -14 -13 7.06 1.87
 0 -14 -13 6.6 1.68
 0 -14 13 6.47 1.89
 0 14 -13 10.09 2.16
 0 -14 13 8.38 1.93
 0 -14 13 10.77 1.79
 0 -14 -13 11.69 2.4
 0 14 14 10.12 2.17
 0 14 -14 10.2 2.03
 0 14 -14 10.51 1.91
 0 14 14 9.43 2
 0 14 14 13.27 2.25
 0 14 -14 12.13 2.17
 0 -14 -14 12.72 2.02
 0 -14 14 10.86 2.43
 0 -14 -14 12.63 2.53
 0 14 14 10.45 2
 0 14 14 11.26 1.96
 0 -14 -14 10.99 1.94
 0 14 -14 12.24 2.27
 0 -14 14 10.82 1.75
 0 -14 14 13.35 2.03
 0 -14 -14 8.87 1.92
 0 -14 -14 9.66 1.79
 0 -14 -14 11.08 1.97
 0 -14 14 6.3 1.92
 0 -14 14 8.68 1.76
 0 -14 -14 10.08 1.73
 0 -14 -14 10.96 2.47
 0 -14 14 10.02 2.04
 0 -14 14 9.76 1.88
 0 14 -15 3.86 2.01
 0 14 15 5.16 2.14
 0 14 -15 6.36 1.91
 0 14 15 7.21 1.99
 0 14 -15 5.57 2.16
 0 14 15 14.02 2.28
 0 -14 -15 5.67 1.86
 0 -14 -15 4.2 1.66
 0 -14 15 6.52 1.64
 0 -14 15 3.06 1.89
 0 -14 15 5.66 2.42
 0 -14 -15 4.77 2.41
 0 14 15 6.31 1.96
 0 14 15 7.1 1.95
 0 -14 -15 8.45 2.06
 0 -14 15 5.03 1.88
 0 -14 15 6.6 1.7
 0 -14 -15 7.73 1.73
 0 -14 -15 8.54 1.93
 0 14 -15 2.01 2.13
 0 -14 15 6.66 1.93
 0 -14 15 7.61 1.87
 0 -14 -15 3.4 2.49
 0 -14 15 6.45 2.07
 0 -14 -15 6.08 1.9
 0 -14 16 142.99 4.41
 0 -14 -16 141.38 4.41
 0 -14 -16 138.33 4.46
 0 -14 16 147.01 4.57
 0 14 16 147.01 4.79
 0 14 -16 148.38 4.79
 0 14 -16 151.08 4.51
 0 -14 16 149.08 4.59
 0 -14 16 145.41 4.84
 0 -14 -16 146.79 5.19
 0 14 -16 143.68 4.77
 0 14 16 153.14 4.99
 0 -14 16 151.9 5.28
 0 -14 -16 153.25 5.22
 0 14 16 145.81 4.72
 0 -14 -16 139.45 4.6
 0 -14 -16 136.47 4.46
 0 -14 16 154.46 4.64
 0 -14 16 148.94 4.4
 0 -14 -16 140.51 4.36
 0 -14 16 153.62 4.64
 0 14 -16 141.24 4.82
 0 14 16 151.27 4.68
 0 14 16 143.78 4.56
 0 -14 -16 140.81 4.38
 0 -14 -16 144.42 4.64
 0 -14 -17 0.44 2.46
 0 -14 17 1.14 1.81
 0 -14 17 -2.95 2.12
 0 14 17 -1.74 2.18
 0 14 -17 1.26 1.99
 0 14 -17 2.48 1.91
 0 14 -17 0.91 2.07
 0 -14 -17 1.56 1.93
 0 14 17 1.41 2.1
 0 -14 17 2.48 2.44
 0 -14 17 2.36 1.55
 0 -14 -17 -0.48 1.52
 0 -14 -17 -0.49 1.77
 0 -14 17 2.44 1.77
 0 -14 -17 1.57 2.37
 0 -14 -17 0.67 1.99
 0 14 17 0.42 1.91
 0 -14 17 -2.79 1.85
 0 14 -17 0.24 2.12
 0 -14 -17 -1.18 1.7
 0 14 17 1.67 1.87
 0 14 17 -1.26 1.92
 0 -14 -17 2.14 1.79
 0 -14 -17 -0.85 1.54
 0 -14 17 -0.61 1.85
 0 -14 17 1.75 1.52
 0 -14 18 14.97 2.4
 0 -14 18 21.46 2.17
 0 -14 -18 23.19 2.86
 0 14 18 17.6 2.18
 0 -14 -18 21.32 2.12
 0 14 -18 15.88 2.3
 0 -14 -18 18.41 2.26
 0 14 18 17.95 2.43
 0 -14 18 17.42 2.72
 0 14 18 16.89 2.44
 0 14 -18 19.01 2.38
 0 -14 -18 20.25 2.75
 0 -14 -18 17.5 2.34
 0 14 18 19.83 2.22
 0 14 18 19.32 2.29
 0 -14 18 16.47 2.17
 0 -14 -18 14.6 1.98
 0 -14 18 19.54 1.85
 0 -14 -18 23.58 1.98
 0 -14 18 21.95 2.16
 0 -14 18 21.39 1.87
 0 -14 18 21.3 2.13
 0 -14 -18 14.94 1.79
 0 -14 -18 20.98 2.1
 0 -14 -19 7.91 2.64
 0 -14 19 5.57 1.87
 0 -14 19 6.14 2.25
 0 14 19 4.56 1.88
 0 -14 -19 5.25 1.83
 0 14 -19 3.84 2.11
 0 -14 -19 10.53 2.04
 0 14 -19 4.14 1.97
 0 14 19 10.07 2.26
 0 -14 19 8.06 2.6
 0 14 19 8.03 2.31
 0 14 -19 6.12 2.21
 0 -14 -19 6.07 2.42
 0 -14 -19 6.66 2.18
 0 14 19 8.92 2.01
 0 14 19 6.9 2
 0 -14 19 6 1.65
 0 -14 -19 3.14 1.75
 0 -14 19 5.97 1.87
 0 -14 -19 4.71 1.59
 0 -14 19 4.1 1.94
 0 -14 19 4.82 1.88
 0 -14 -19 3.6 1.55
 0 -14 -19 5.38 1.71
 0 -14 19 4.71 1.58
 0 14 20 22.59 2.23
 0 -14 -20 17.65 2.19
 0 14 -20 21.48 2.47
 0 14 20 24.69 2.58
 0 -14 20 17.81 2.74
 0 -14 -20 19.66 2.36
 0 14 -20 19.64 2.36
 0 -14 -20 23.11 2.85
 0 14 20 21.47 2.28
 0 -14 20 21.02 2.58
 0 -14 20 20.33 2.2
 0 -14 -20 23.31 3.01
 0 -14 20 24.71 2.38
 0 -14 -20 18.94 2.51
 0 14 -20 20.33 2.44
 0 14 20 23.06 2.55
 0 -14 20 20.97 2.12
 0 -14 -20 19.81 1.9
 0 -14 20 21.94 1.93
 0 -14 20 23.16 1.89
 0 -14 -20 18.45 1.85
 0 -14 20 18.31 2.02
 0 14 21 9.42 1.88
 0 -14 -21 6.46 1.99
 0 14 21 9.75 2.21
 0 -14 21 5.94 2.56
 0 -14 -21 8.92 2.19
 0 14 -21 9.48 2.13
 0 -14 -21 8.17 2.57
 0 14 21 9.71 2.04
 0 -14 -21 8.3 2.73
 0 -14 21 15.38 2.48
 0 -14 21 10.13 2
 0 -14 21 5.46 1.94
 0 -14 -21 8.95 2.37
 0 14 -21 8.36 2.3
 0 14 21 11.17 2.36
 0 -14 -21 9.11 1.55
 0 -14 21 10.38 1.85
 0 -14 -21 8.72 1.57
 0 -14 21 9.84 1.83
 0 14 22 4.46 2.41
 0 14 -22 7.62 2.31
 0 14 22 4.94 2.19
 0 -14 -22 4.68 2.56
 0 -14 22 -0.15 2.66
 0 14 22 7.97 1.95
 0 -14 22 4.62 1.98
 0 -14 -22 6.51 2.66
 0 -14 22 8.39 2.4
 0 -14 -22 6.37 2.15
 0 14 -22 2.37 2.14
 0 -14 -22 5.73 2.04
 0 14 22 3.96 1.87
 0 -14 22 6.93 2.08
 0 -14 -22 10.58 2.34
 0 -15 0 2.93 2.1
 0 -15 0 1.08 1.81
 0 15 0 -1.32 2.02
 0 -15 0 1.78 2.12
 0 15 0 -1.24 1.96
 0 15 0 -0.86 1.53
 0 15 0 0.18 1.64
 0 15 0 0.1 1.79
 0 15 0 -0.16 1.58
 0 15 0 -1.12 2.03
 0 -15 0 2.1 2
 0 15 0 0.8 1.8
 0 -15 0 -2.9 1.83
 0 -15 0 0.99 2.11
 0 -15 0 3.37 2
 0 15 0 -1.31 1.9
 0 -15 0 -0.75 1.92
 0 -15 0 -0.67 1.64
 0 -15 -1 -0.49 2
 0 -15 -1 1.32 1.82
 0 -15 1 -1.79 1.84
 0 -15 1 -2.2 2.07
 0 15 1 0.95 2.04
 0 15 -1 1.81 2.11
 0 -15 -1 -0.52 2.17
 0 15 -1 -2 2.08
 0 -15 1 -0.37 2.07
 0 15 1 -0.37 1.96
 0 15 -1 0.32 1.48
 0 15 1 0.28 1.64
 0 15 -1 -1.02 1.67
 0 15 -1 -1.16 1.86
 0 15 1 1.35 1.82
 0 15 1 0.64 1.59
 0 15 -1 -0.57 1.65
 0 15 -1 -1.12 1.96
 0 15 1 1.35 2
 0 -15 1 0.77 1.86
 0 -15 -1 1.23 1.92
 0 15 1 -2.47 1.81
 0 15 -1 1.49 1.83
 0 -15 1 1.28 1.83
 0 -15 -1 0.93 1.77
 0 -15 -1 2.34 2.05
 0 -15 1 1.23 2.03
 0 -15 1 1.91 2.04
 0 -15 -1 -0.91 1.91
 0 15 1 -1.31 1.91
 0 15 -1 1.19 1.89
 0 -15 -1 -1 1.94
 0 -15 -1 -0.29 1.67
 0 -15 1 -0.29 1.57
 0 -15 2 0.12 1.82
 0 -15 -2 0.6 1.81
 0 -15 -2 0.73 2.01
 0 -15 2 0.12 2.12
 0 15 2 0.59 2.08
 0 15 -2 -2.18 2.06
 0 15 2 0.62 1.95
 0 -15 2 -0.98 2.17
 0 -15 -2 -3.29 2.19
 0 15 -2 -0.8 1.51
 0 15 -2 3.61 1.72
 0 15 2 -1.01 1.66
 0 15 2 -0.21 1.79
 0 15 -2 -0.64 1.87
 0 15 -2 0.67 1.69
 0 15 2 -1.41 1.58
 0 15 2 -0.79 1.99
 0 15 -2 0.45 1.93
 0 -15 2 -0.65 1.92
 0 -15 -2 0.11 1.98
 0 15 -2 -1.4 1.85
 0 15 2 2 1.84
 0 -15 2 -1.51 1.86
 0 -15 -2 -0.81 1.79
 0 -15 2 -2.72 2.09
 0 -15 -2 -1.84 2.05
 0 -15 -2 -2.09 1.87
 0 -15 2 -2.69 2.15
 0 15 -2 1.08 1.92
 0 15 2 4.61 1.95
 0 -15 -2 -1.26 1.98
 0 -15 -2 1.38 1.65
 0 -15 2 0.85 1.63
 0 -15 -3 1.57 2.05
 0 -15 -3 1.19 1.74
 0 -15 3 0.12 1.77
 0 -15 3 -0.86 2.09
 0 15 -3 0.49 2.07
 0 15 3 0.82 1.99
 0 -15 3 2.16 2.1
 0 15 3 1.84 1.99
 0 -15 -3 2.14 2.27
 0 15 -3 2.01 1.6
 0 15 -3 -0.19 1.74
 0 15 3 0.46 1.61
 0 15 -3 0.43 1.93
 0 15 3 -1.53 1.84
 0 15 3 0.84 1.52
 0 15 -3 -1.7 1.71
 0 -15 -3 -2.48 2
 0 -15 3 -3.42 1.96
 0 15 -3 -0.11 1.96
 0 15 3 -0.91 2.07
 0 15 -3 -2.71 2.08
 0 15 3 1.87 1.74
 0 -15 -3 1.71 1.81
 0 -15 3 -6.24 2.33
 0 -15 -3 -1.29 1.66
 0 -15 3 -0.57 1.58
 0 15 3 1.65 1.92
 0 15 -3 0.11 1.89
 0 -15 3 -0.64 1.83
 0 -15 -3 1.82 2
 0 -15 -3 0.12 2.04
 0 -15 3 0.93 1.71
 0 -15 -3 -2.32 1.79
 0 -15 3 -0.49 2.03
 0 -15 4 0.28 1.56
 0 -15 -4 2.62 1.72
 0 15 -4 -1.86 1.63
 0 15 4 -0.82 2.02
 0 15 -4 -0.86 2.18
 0 -15 -4 -1.76 2.34
 0 -15 4 2 2.07
 0 15 4 -0.12 1.9
 0 15 4 -0.4 1.77
 0 15 -4 -0.66 1.9
 0 15 -4 0.28 1.68
 0 15 4 -0.46 1.64
 0 -15 4 -0.43 1.83
 0 -15 -4 -0.85 2.04
 0 15 4 -1.14 1.98
 0 15 -4 -0.44 2
 0 -15 -4 3.56 2.04
 0 -15 4 1.15 1.83
 0 -15 -4 -0.83 1.85
 0 -15 4 -1.79 2.13
 0 15 -4 -0.21 1.9
 0 15 4 -0.77 1.92
 0 -15 -4 -0.12 1.99
 0 -15 -4 2.74 1.82
 0 -15 4 -0.86 2.05
 0 -15 4 2.85 1.76
 0 15 4 -2.3 1.88
 0 15 -4 -0.36 1.88
 0 -15 -4 -1.15 1.66
 0 -15 4 2.47 2.07
 0 -15 4 -0.35 1.75
 0 -15 -4 -0.61 2.03
 0 -15 5 -2.43 1.66
 0 -15 -5 -2.24 1.76
 0 15 -5 -0.9 1.55
 0 15 -5 -0.86 2.16
 0 15 5 0.12 1.96
 0 15 5 -1.58 1.98
 0 -15 5 1.38 1.94
 0 -15 -5 0.28 2.26
 0 15 -5 -1.43 1.93
 0 15 5 1.3 1.74
 0 15 5 -1.37 1.68
 0 -15 -5 1.62 2.1
 0 -15 5 2.22 1.77
 0 15 5 1.59 2.02
 0 15 -5 2.2 1.98
 0 -15 -5 1.16 2.02
 0 -15 5 4.03 1.77
 0 -15 -5 -1 1.71
 0 -15 5 -1.17 2.16
 0 15 5 1.55 1.93
 0 15 -5 1.17 1.8
 0 -15 5 4.03 2.05
 0 -15 -5 -2.16 2.06
 0 -15 5 0.12 1.8
 0 -15 -5 -1.54 1.92
 0 15 5 1.95 1.75
 0 15 -5 0.24 1.96
 0 -15 5 2.3 1.75
 0 -15 -5 3.22 1.83
 0 -15 5 -0.99 1.99
 0 -15 -5 -0.85 2.05
 0 -15 -6 1.14 1.74
 0 -15 6 2.7 1.6
 0 15 -6 -2.48 1.62
 0 15 -6 0.12 2.18
 0 15 6 0.81 1.96
 0 -15 -6 -0.28 2.21
 0 -15 6 1.8 1.97
 0 15 6 -0.49 1.7
 0 15 -6 -0.45 1.99
 0 15 6 -1 1.61
 0 15 -6 -2.54 1.87
 0 15 6 -1.78 1.93
 0 -15 -6 1.28 2.16
 0 -15 6 -3.48 1.96
 0 -15 6 -1.73 2.22
 0 -15 -6 -0.87 1.77
 0 -15 6 -0.57 1.81
 0 -15 -6 2.41 1.78
 0 -15 -6 1.09 1.94
 0 -15 6 -0.12 2.04
 0 15 6 1.48 2
 0 15 -6 0.99 1.91
 0 -15 6 2.56 2.07
 0 -15 -6 0.12 1.7
 0 -15 6 -0.35 1.76
 0 -15 -6 4.3 2.01
 0 15 6 -0.43 1.78
 0 15 -6 0.86 1.99
 0 15 6 -2.77 1.94
 0 -15 6 -1.32 1.85
 0 -15 -6 -2.56 2.07
 0 15 -7 -2.01 1.62
 0 15 7 -1.72 2.04
 0 15 -7 -3.38 1.97
 0 15 7 -2.16 1.75
 0 15 -7 1.24 1.92
 0 -15 7 0.74 2.03
 0 -15 7 2.73 1.82
 0 -15 -7 2.17 1.73
 0 -15 -7 0.6 2.04
 0 15 -7 1.87 2.14
 0 15 7 0.11 1.96
 0 -15 7 1.48 1.75
 0 -15 -7 -1.05 2.17
 0 15 7 0.22 1.73
 0 15 7 -0.72 2.04
 0 15 -7 2.63 2.01
 0 -15 -7 3.25 2.35
 0 -15 7 -0.11 1.91
 0 15 7 0.78 1.92
 0 -15 -7 -1.89 1.77
 0 -15 7 1.48 1.58
 0 -15 -7 2.85 1.99
 0 -15 -7 1.29 1.78
 0 -15 7 -2.55 2.05
 0 -15 7 0.47 1.74
 0 -15 -7 -1.02 1.68
 0 -15 7 -3.11 2.34
 0 -15 7 -0.89 1.78
 0 -15 -7 -2.1 2.02
 0 15 -8 1.07 1.88
 0 15 -8 -0.93 1.65
 0 15 8 -2.41 2.13
 0 15 -8 -1.95 1.97
 0 15 -8 0.79 1.97
 0 -15 -8 0.11 1.73
 0 -15 8 -1.81 1.78
 0 -15 -8 0.72 2
 0 -15 8 0.74 2.04
 0 15 8 0.69 1.93
 0 15 -8 -1 2.18
 0 -15 -8 0.27 2.28
 0 -15 8 -2.21 1.86
 0 15 8 0.48 1.91
 0 15 8 -0.11 1.77
 0 15 -8 0.89 1.96
[truncated: 11,265,334 more chars]
